# Supplementary material for: A compendium and comparative epigenomics analysis of cis-regulatory elements in the pig genome
Source: Nat Commun. 2021 Apr 13;12:2217. doi: 10.1038/s41467-021-22448-x (PMC8044108; doi:10.1038/s41467-021-22448-x)
Supplement: Supplementary file 3 — Supplementary Data 1 [file 41467_2021_22448_MOESM3_ESM.xlsx]

## Sheet: Sheet1
Supplementary Data 1 | The number of unique mapped reads and filtered reads for ChIP-seq experiments
Histone	Breed	Tissue	Unique mapped reads		Filtered reads
			Replicate 1	Replicate 2	Replicate 1	Replicate 2
H3K27ac	Duroc	Spleen	93837861	59886494	63454852	49252636
		Muscle	67625706	58416004	51073976	47539624
		Liver	66109169	59462753	49937704	48884868
		Heart	72769203	57720310	57078094	44224448
		Fat	86649110	88737471	67784856	70744478
	MS	Spleen	73296714	97995976	53622544	71083202
		Muscle	63413175	76251202	46618366	55825308
		Liver	79856360	81803800	65883456	60716756
		Heart	70892730	72685400	59657642	52124632
		Fat	76846571	79013692	62041200	63436214
	LW	Spleen	69818151	53980552	55914042	41827094
		Muscle	58081224	55217745	47688044	42131328
		Liver	72391042	60854609	49923250	36915934
		Heart	71744541	54658110	59988472	42941966
		Fat	94572564	77396106	75782370	61048628
		Thymus	58609447	63042759	47203404	48956758
		Pancreas	52006918	34497019	39878908	27835440
		Lung	49563844	61270615	38292364	45104630
		Kidney	49061865	59961479	32848260	43517612
		Duodenum	73639398	54469891	55733402	40315418
		Cerebellum	59361564	58176768	45246376	46337108
		Cerebrum	55576802	145974941	43340010	98564556
	ES	Spleen	66400828	88298345	55491320	66755748
		Muscle	53847423	62374484	42865436	49906768
		Liver	65393010	85380104	54032960	71878878
		Heart	93924302	72368428	69880910	56287242
		Fat	44791179	78752565	33668874	59425718
		Thymus	36303159		25654064
		Pancreas	40042148		28974140
		Lung	36665238		26047952
		Kidney	32421711		23773056
		Duodenum	38165061		28373760
		Cerebellum	30703791		21629908
		Cerebrum	37769063		26995022
H3K4me3	Duroc	Spleen	91508612	52835394	67232356	37667026
		Muscle	74119456	69896699	51395516	52689528
		Liver	62307709	77226450	47016270	57869656
		Heart	94090622	78483852	72906084	61861246
		Fat	63123392	61868381	46086102	47251380
	MS	Spleen	86582086	71258384	73079714	55088094
		Muscle	96637933	86641504	73748036	65901462
		Liver	99686779	103821341	72729414	79535476
		Heart	71959424	109738174	55527172	82311296
		Fat	62834783	77764844	47394868	60770088
	LW	Spleen	98708481	57515939	75030446	43769382
		Muscle	55388379	76386375	39581424	62504730
		Liver	74034347	77618128	53618466	64203150
		Heart	71812165	74523907	53860578	52075628
		Fat	90680892	62170403	71290326	48934662
		Thymus	52641295	66472713	42383494	52822094
		Pancreas	184581152	36296865	116379270	29531864
		Lung	57705955	43941039	47117358	32504128
		Kidney	57306297	39436041	43991122	31353938
		Duodenum	71331882	88487194	53110268	63870452
		Cerebellum	64100019	44144117	49109290	35317902
		Cerebrum	59055239	47914244	44874644	30915890
	ES	Spleen	68887147	60124427	50250256	47784886
		Muscle	60453481	60576918	51387610	49301108
		Liver	82854334	95677545	69272094	78304042
		Heart	54405978	74047120	56426464	59509346
		Fat	68923968	63217081	49538486	47869656
		Thymus	32291128		23627474
		Pancreas	39795627		28163272
		Lung	36507214		25894950
		Kidney	35670574		25821238
		Duodenum	41525567		31642006
		Cerebellum	23539873		16740824
		Cerebrum	38367982		28317738
Input	Duroc	Spleen	50425551	48409177	39382368	35577596
		Muscle	20514463	46852161	15733926	34849022
		Liver	36718525	61414322	28311800	45604046
		Heart	76142478	19503785	58438716	15654844
		Fat	42126016	46112971	33154670	36362432
	MS	Spleen	19997344	42735650	15893578	31336616
		Muscle	42358412	43877422	33634262	34090616
		Liver	47986091	50938646	38192818	36524832
		Heart	48987116	42932981	39485736	30141670
		Fat	37955579	32894470	30019100	25940230
	LW	Spleen	74294084	30683062	59737244	22583600
		Muscle	41857783	40270649	32637886	30409870
		Liver	63206918	61188626	42122896	45851064
		Heart	21510178	38695379	17205110	27489536
Input	LW	Fat	42886806	42048728	32237458	32323238
		Thymus	31991700	25030782	23187820	19479006
		Pancreas	31387315	27724691	22828228	21650058
		Lung	29073459	26484975	21542860	19590770
		Kidney	21591611	42712550	15472308	30875890
		Duodenum	46809071	25332718	34215410	19461054
		Cerebellum	29575043	28690263	22375408	21826298
		Cerebrum	34893990	31746367	25562204	23676336
	ES	Spleen	56379333	34373577	41510758	26879770
		Muscle	62396089	51834235	50656516	40378232
		Liver	31500790	54469646	23342206	44291630
		Heart	29673860	76161423	15286264	59272006
		Fat	40480131	43968030	32319636	34088646
		Thymus	18389367		14727428
		Pancreas	20686753		16664902
		Lung	25294085		19679368
		Kidney	23471844		18613834
		Duodenum	38574032		30229686
		Cerebellum	18862714		15042486
		Cerebrum	22224537		17159834
Filtered reads：The mapped reads that removed low MAPQ reads (< 25), unmapped reads, mate unmapped reads, not primary alignments, reads failing platform, and duplicates.
