# Supplementary material for: A compendium and comparative epigenomics analysis of cis-regulatory elements in the pig genome
Source: Nat Commun. 2021 Apr 13;12:2217. doi: 10.1038/s41467-021-22448-x (PMC8044108; doi:10.1038/s41467-021-22448-x)
Supplement: Supplementary file 4 — Supplementary Data 2 [file 41467_2021_22448_MOESM4_ESM.xlsx]

## Sheet: Sheet1
Supplementary Data 2 | Quality control values for ChIP-seq experiments
Histone	Breed	Tissue	Replicate	NSCa	RSCb	FRiPc	TSS enrichment score
H3K27ac	Duroc	Spleen	1	1.73	1.11	0.65	12.13
		Spleen	2	1.73	1.14	0.61	12.43
		Muscle	1	1.39	1.1	0.45	10.4
		Muscle	2	1.42	1.09	0.49	11
		Liver	1	1.77	1.14	0.7	11.67
		Liver	2	1.68	1.19	0.69	11.23
		Heart	1	1.74	1.17	0.7	13.07
		Heart	2	1.7	1.14	0.61	12.74
		Fat	1	1.1	1.09	0.33	7.07
		Fat	2	1.07	1.1	0.24	6.51
	MS	Spleen	1	1.64	1.07	0.55	10.98
		Spleen	2	1.42	1.07	0.55	9.84
		Muscle	1	1.12	1.05	0.31	7.52
		Muscle	2	1.13	1.06	0.32	7.78
		Liver	1	1.36	1.18	0.58	8.92
		Liver	2	1.28	1.08	0.53	8.47
		Heart	1	1.63	1.07	0.64	12.01
		Heart	2	1.3	1.07	0.49	10.09
		Fat	1	1.07	1.12	0.24	6.48
		Fat	2	1.07	1.08	0.2	6.3
	LW	Spleen	1	1.83	1.1	0.7	11.71
		Spleen	2	1.84	1.06	0.69	12.18
		Muscle	1	1.47	1.13	0.51	11.64
		Muscle	2	1.6	1.05	0.6	11.83
		Liver	1	1.76	1.09	0.69	11.91
		Liver	2	2.13	1.06	0.76	14.79
		Heart	1	1.66	1.07	0.59	12.53
		Heart	2	1.78	1.07	0.66	13.25
		Fat	1	1.12	1.09	0.36	7.36
		Fat	2	1.11	1.08	0.32	7.49
		Thymus	1	1.43	1.07	0.55	9.85
		Thymus	2	1.44	1.07	0.57	9.44
		Pancreas	1	1.43	1.11	0.48	9.95
		Pancreas	2	1.36	1.11	0.47	8.98
		Lung	1	1.68	1.06	0.57	12.84
		Lung	2	1.77	1.05	0.51	14.15
		Kidney	1	1.47	1.07	0.45	11.38
		Kidney	2	1.34	1.08	0.48	9.6
		Duodenum	1	1.33	1.06	0.46	10.13
		Duodenum	2	1.36	1.05	0.45	10.26
		Cerebellum	1	1.32	1.06	0.46	9.9
		Cerebellum	2	1.2	1.08	0.42	7.54
		Cerebrum	1	1.21	1.05	0.39	8.88
		Cerebrum	2	1.08	1.1	0.25	6.34
	ES	Spleen	1	1.67	1.14	0.68	10.89
		Spleen	2	1.44	1.06	0.53	9.2
		Muscle	1	1.45	1.07	0.5	10.91
		Muscle	2	1.22	1.06	0.48	8.79
		Liver	1	1.73	1.18	0.7	11.3
		Liver	2	1.53	1.09	0.69	9.45
		Heart	1	1.73	1.07	0.49	14.57
		Heart	2	1.43	1.07	0.59	11.81
		Fat	1	1.12	1.05	0.34	7.74
		Fat	2	1.1	1.07	0.3	7.15
		Thymus	1	1.54	1.05	0.62	10.49
		Pancreas	1	1.24	1.08	0.42	8.35
		Lung	1	1.54	1.05	0.52	11.8
		Kidney	1	1.29	1.06	0.44	9.5
		Duodenum	1	1.35	1.07	0.59	8.23
		Cerebellum	1	1.21	1.05	0.45	8.06
		Cerebrum	1	1.12	1.06	0.33	6.98
H3K4me3	Duroc	Spleen	1	5.15	1.06	0.89	32.42
		Spleen	2	4.61	1.06	0.84	29.94
		Muscle	1	3.79	1.07	0.75	26.64
		Muscle	2	3.11	1.04	0.67	24.47
		Liver	1	4.37	1.12	0.87	27.37
		Liver	2	4.42	1.1	0.87	27.66
		Heart	1	3.68	1.11	0.79	24.4
		Heart	2	3.66	1.1	0.78	24.95
		Fat	1	2.45	1.09	0.66	19.01
		Fat	2	2.34	1.05	0.59	20.17
	MS	Spleen	1	3.16	1.06	0.65	23.82
		Spleen	2	3.56	1.05	0.8	24.42
		Muscle	1	3.01	1.05	0.69	23.2
		Muscle	2	3.09	1.05	0.7	23.22
		Liver	1	4.19	1.07	0.85	29.52
		Liver	2	3.5	1.07	0.81	23.99
		Heart	1	3.59	1.06	0.77	26.07
		Heart	2	3.65	1.05	0.78	25.78
		Fat	1	2.29	1.05	0.57	19.05
		Fat	2	2.1	1.06	0.55	17.19
	LW	Spleen	1	4.07	1.06	0.92	25.32
		Spleen	2	4.34	1.06	0.91	26.35
		Muscle	1	3.91	1.07	0.78	26.72
		Muscle	2	3.35	1.09	0.78	23.48
		Liver	1	4.27	1.08	0.86	27.78
		Liver	2	4.03	1.09	0.83	27.34
		Heart	1	3.45	1.04	0.75	24.64
		Heart	2	3.48	1.2	0.84	21.87
		Fat	1	2.63	1.07	0.68	20.24
		Fat	2	2.41	1.08	0.66	19.05
		Thymus	1	4.13	1.06	0.73	29.75
		Thymus	2	3.67	1.05	0.76	25.8
		Pancreas	1	4.12	1.07	0.77	28.34
		Pancreas	2	3.83	1.09	0.76	25.7
		Lung	1	4.28	1.08	0.84	28.67
		Lung	2	4.72	1.05	0.81	31.74
		Kidney	1	4.55	1.06	0.83	30.18
		Kidney	2	4.01	1.07	0.78	27.49
		Duodenum	1	3.43	1.05	0.73	25.84
		Duodenum	2	3.8	1.05	0.8	26.73
		Cerebellum	1	3.66	1.05	0.78	25.66
		Cerebellum	2	3.25	1.06	0.76	22.73
		Cerebrum	1	3.48	1.04	0.75	25.17
		Cerebrum	2	3.04	1.05	0.68	24.15
	ES	Spleen	1	4.15	1.06	0.86	27.07
		Spleen	2	3.59	1.05	0.82	24.37
		Muscle	1	1.75	1.09	0.36	14.89
		Muscle	2	4.12	1.05	0.79	28.12
		Liver	1	3.82	1.09	0.89	23.39
		Liver	2	4.3	1.07	0.9	27.39
		Heart	1	4.62	1.09	0.83	29.67
		Heart	2	4.92	1.06	0.89	30.14
		Fat	1	2.34	1.05	0.56	20.62
		Fat	2	2.5	1.05	0.64	19.71
		Thymus	1	4.66	1.05	0.84	30.96
		Pancreas	1	3.7	1.07	0.78	25.86
		Lung	1	4.31	1.05	0.83	28.82
		Kidney	1	3.86	1.05	0.77	27.68
		Duodenum	1	3.17	1.06	0.78	21.22
		Cerebellum	1	3.83	1.04	0.84	26.62
		Cerebrum	1	3.28	1.05	0.76	23.5
aNormalized strand cross-correlation coefficient .
bRelative strand cross-correlation coefficient.
cFraction of all mapped reads that fall into the called peak regions.
