# Supplementary material for: A compendium and comparative epigenomics analysis of cis-regulatory elements in the pig genome
Source: Nat Commun. 2021 Apr 13;12:2217. doi: 10.1038/s41467-021-22448-x (PMC8044108; doi:10.1038/s41467-021-22448-x)
Supplement: Supplementary file 5 — Supplementary Data 3 [file 41467_2021_22448_MOESM5_ESM.xlsx]

## Sheet: Summary
Supplementary Data Table 3. The tissue-specific expressed genes identified in pig tissues
Tissues	fat	heart	liver	muscle	spleen	cerebrum	cerebellum	duodenum	kidney	lung	thymus
Numbers	238	238	370	203	226	598	570	429	342	413	883

## Sheet: fat
ID	type	transcript_id(s)	geneName	Duroc_2w_fat_2	Duroc_2w_fat_3	ES_2w_fat_1	ES_2w_fat_2	LW_2w_fat_1	LW_2w_fat_2	MS_2w_fat_2	MS_2w_fat_4	Duroc_2w_heart_2	Duroc_2w_heart_3	ES_2w_heart_1	ES_2w_heart_2	Lw_2w_heart_1	Lw_2w_heart_2	MS_2w_heart_2	MS_2w_heart_4	Duroc_2w_liver_2	Duroc_2w_liver_3	ES_2w_liver_1	ES_2w_liver_2	Lw_2w_liver_1	Lw_2w_liver_2	MS_2w_liver_2	MS_2w_liver_4	Duroc_2w_muscle_2	Duroc_2w_muscle_3	ES_2w_muscle_1	ES_2w_muscle_2	Lw_2w_muscle_1	Lw_2w_muscle_2	MS_2w_muscle_2	MS_2w_muscle_4	Duroc_2w_spleen_2	Duroc_2w_spleen_3	ES_2w_spleen_1	ES_2w_spleen_2	Lw_2w_spleen_1	Lw_2w_spleen_2	MS_2w_spleen_2	MS_2w_spleen_4	LW_2w_cerebrum_1	LW_2w_cerebrum_2	LW_2w_Cerebellum_1	LW_2w_Cerebellum_2	LW_2w_Intestinal_epithelium_1	LW_2w_Intestinal_epithelium_2
ENSSSCG00000000072	ref	ENSSSCT00000000078.3,ENSSSCT00000046906.1,TCONS_00055044,TCONS_00055047	SLC25A17	158.43	210.57	163.81	207.73	228.16	114.54	241.84	181.78	13.58	14.13	16.98	12.82	13.62	14.7	14.83	12.36	40.84	42.93	42.14	33	46.16	40.5	37.44	47.2	11.85	15.12	14.97	15.26	16.29	15.28	15.21	16.25	23.95	40.69	32.5	25.49	17.24	23.39	23.2	28.97	84.22	81.23	57.09	66.07	41.46	72.15
ENSSSCG00000000105	ref	TCONS_00057247	KDELR3	145.9	150.23	142.35	132.74	125.32	167.75	150.64	125.97	27.71	23.45	34.04	35.2	41.53	34.77	34.76	25.66	72.36	65.14	49.48	43.92	46.81	38.6	47.44	27.86	25.09	27.94	27.96	31.27	26.89	20.46	27.13	19.4	20.25	24.74	14.68	10.24	7.12	12.97	11.88	9.47	7	8.88	9.92	7.86	76.25	73.19
ENSSSCG00000000151	ref	TCONS_00057299,TCONS_00057300	No_name	43.77	22.81	48.81	28.62	31.69	30.31	32.71	33.52	0.13	0.07	0.12	0.16	0.07	0.09	0.1	0.1	0.22	0.14	0.21	0.14	0.06	0.09	0.05	0.12	0.41	0.09	0.15	0.17	0.06	0.07	0.31	0.1	0.15	0.04	0.07	0.04	0.04	0.04	0.04	0.04	0.13	0.23	0.27	0.2	0.65	0.23
ENSSSCG00000000362	ref	TCONS_00055467	RDH5	67.48	50.11	169.86	142.12	88.37	54.14	114.78	139.5	0.08	0.09	0.53	0.25	0.21	0.13	0.06	0.47	0.07	0.08	0.24	0.24	0.08	0.07	0.06	0.09	1.06	0.45	0.87	0.36	0.41	0.74	0.34	0.21	0.22	0.1	0.11	0.24	0.06	0.11	0.07	0.36	0.9	1.04	1.13	0.53	30.68	29.98
ENSSSCG00000000681	ref	TCONS_00058338	P3H3	97.25	143.53	105.03	87.67	80.85	140.87	102.86	74.68	16.29	13.7	13.53	12.6	17.32	18.74	11.02	11.48	2.9	1.24	2.12	2.91	2.33	2.33	2.51	1.51	18.43	13.62	14.19	10.52	16.17	16.52	13.08	8.22	24.59	31.43	20.41	12.5	11.96	17.94	7.5	12.53	7.89	8.79	51.6	42.47	42.39	27.12
ENSSSCG00000000757	ref	TCONS_00056386,TCONS_00056387	ADIPOR2	417.54	342.11	534.78	541.72	511.23	462.41	596.86	500.51	51.19	61.1	57.3	42.78	52.37	47.1	58	59.28	91.85	166.73	155.67	140.54	56.12	62.77	88.49	152.32	43.07	38.9	46.53	35.95	40.84	40.74	46.08	44.98	30.29	29.09	28.99	22.32	21.59	28.07	25.36	34.54	35.34	42.96	55.36	53.36	50.94	46.85
ENSSSCG00000000839	ref	ENSSSCT00000000912.3,TCONS_00056618	ALDH1L2	131.4	166.46	172.44	207.17	125.71	153.05	172.33	139.98	14.43	14.84	19.34	14.09	19.45	20.97	15.19	14.07	12.66	23.48	18.1	17.18	10.7	11.71	15.29	12.81	12.19	13.38	13.47	14.95	14.46	12.18	18.07	11.87	39.81	64.7	32.84	19.3	16	33.3	30.09	33.22	25.41	27.63	34.6	33.23	19.9	16.11
ENSSSCG00000000848	ref	TCONS_00056627,TCONS_00056628	GLT8D2	67.16	79.24	71.63	75.43	62.65	78.73	83.36	55.88	12.59	14.3	12.58	12.13	14.64	13.99	14.98	15.85	2.9	2.02	2.32	1.3	1.49	1.45	2.39	1.97	14.28	18.56	18.07	16.44	18.78	16.97	16.01	15.61	9.8	8.3	3.25	3.09	1.91	3.87	2.71	3.46	2.86	2.66	3.75	4.54	14.6	13.29
ENSSSCG00000000857	ref	TCONS_00056650,TCONS_00056651,TCONS_00056652,TCONS_00056653,TCONS_00056654,TCONS_00056655,TCONS_00056656	IGF1	222.08	126.04	233.7	244.55	281.27	197.2	253.79	86	29.7	21.49	29.75	16.69	34.46	38.93	32.09	22.02	40.9	14.85	40.75	62.68	47.33	42.51	37.38	23.51	38.02	27.91	25.62	32.35	32.82	24.92	26.35	13.48	8.34	17.65	31.27	14.03	3.43	5.5	11.31	4.64	11.58	9.57	7.24	7.54	47.86	39.3
ENSSSCG00000000915	ref	TCONS_00056838	DCN	1931.63	2298.05	1624.24	1604.16	1701.17	1981.83	2073.5	1972.18	472.47	481.24	506.99	583.96	526.58	640.17	667.01	681.09	30.21	20.4	27.61	23.7	17.62	16.26	34	13.23	464.74	512.84	593.71	606.57	394.75	365.71	510.37	433.83	132.57	122.17	71.23	55.53	12.75	41.02	32.77	25.39	14.71	15.01	30.45	28.01	367.33	464.26
ENSSSCG00000000916	ref	TCONS_00056840	LUM	338.61	416.6	329.17	323.11	278.16	352.85	352.35	226.07	60.29	57.2	65.61	55.27	77.4	79.12	89.5	62.97	0.88	0.97	0.72	0.72	0.59	0.34	0.77	0.32	50.2	65.64	60.3	59.64	64.53	54.03	51.73	31.05	7.41	5.09	4.56	1.94	0.49	1.75	1.12	0.9	4.2	4.55	6.58	5.56	74.78	85.69
ENSSSCG00000000964	ref	TCONS_00054828,TCONS_00054830,TCONS_00054831	LMF2	66.28	86.76	102.5	81.73	65.04	104.13	90.95	87.43	22.67	25.38	29.23	24.45	33.89	31.92	26.65	21.49	18.53	20.55	22.41	28.02	16.68	16.92	26.91	23.71	20.57	22.42	16.21	14.21	18.41	15.79	21.84	16.37	24.08	30.67	36.44	36.9	36.64	35.72	36.43	41.24	18.81	29.89	35.83	35.34	47.26	30.1
ENSSSCG00000001435	ref	TCONS_00070044,TCONS_00070047	AGPAT1	103.96	105.72	411.43	301.01	156.57	154.74	214.69	224.53	7.84	10.51	20.78	6.94	13.5	11.78	10.77	6.03	3.14	2.03	3.1	5.77	2.54	2.21	3.11	2.46	4.33	5.09	4.38	4.61	6.16	4.26	7.65	5.81	15.84	9.28	6.92	6.22	5.53	13.87	5.25	5.23	25.18	27.1	21.03	13.94	35.67	6.17
ENSSSCG00000001551	ref	TCONS_00067687	No_name	6.54	2.15	1.72	5.73	4.35	0.84	1.57	5.04	0.38	0.45	0.51	0.43	0.54	0.65	0.32	0.57	0.34	0.39	0.41	0.58	0.39	0.34	0.28	0.44	0.46	0.4	0.37	0.45	0.41	0.31	0.35	0.52	1.07	0.49	0.55	0.41	0.3	0.55	0.34	0.43	0.58	0.66	0.96	0.67	1.08	0.61
ENSSSCG00000001793	ref	ENSSSCT00000045912.1,TCONS_00070645,TCONS_00070647	ADAMTSL3	101.23	201.96	119.79	107.26	45.7	118.82	84.65	141.14	18.58	17.08	17.59	8.65	17.47	18.26	12.63	14.29	1.59	1.54	1.18	1.3	1.23	1.66	1.1	1.6	43.05	40.15	24.92	23.17	31.83	29.26	25.18	24.69	25.83	20.08	13.75	7.22	8.1	15.12	8.95	8.39	12.11	14.43	8.57	4.58	32.92	23.71
ENSSSCG00000001844	ref	ENSSSCT00000002067.3,TCONS_00070756	PLIN1	1465.12	1427.93	1954.08	2034.51	1719.24	1263.74	1728.32	2827.31	2.4	0.18	1.1	3.27	0.14	1.12	0.3	2.9	3.21	6.74	2.96	2.82	2.15	1.98	1.06	1.68	17.64	11.55	6.92	7.67	8.2	5.12	12.58	4.08	0.91	0.31	1.44	0.86	0.23	0.29	0.18	0.92	0.31	0.36	1.3	0.36	6.9	5.85
ENSSSCG00000001910	ref	TCONS_00070858	ISLR	199.67	123.13	306.06	164.62	267.53	207.47	256.84	185.33	22.03	24.1	29.49	22.7	26.95	31.75	22.96	32.31	9.86	9.42	8.46	6.22	7.92	7.08	8.27	6.86	18.82	21.34	30.23	19.55	24.91	21.98	25.63	46.12	27.89	46.05	33.84	14.77	7.84	16.66	14.29	18.2	9.72	13.06	25.36	13.07	54.72	29.62
ENSSSCG00000002432	ref	TCONS_00069270	KCNK13	7.49	6.53	6.7	7.8	8.65	10.85	11.81	4.73	0.5	0.21	1.01	0.14	0.39	0.64	0.33	0.39	0.16	0.03	0.08	0.2	0.08	0.04	0.04	0.12	0.86	1.17	0.97	0.82	2.05	0.89	1.02	0.57	0.07	0.03	0.11	0.03	0.06	0.04	0.25	0.15	2.26	3.05	0.69	0.71	0.82	1.09
ENSSSCG00000002866	ref	TCONS_00063793	CEBPA	240.65	203.02	416.34	403.63	420.14	237.89	369.62	525.93	6.1	5.76	8.25	4.59	6.24	6.7	7.73	3.93	91.93	112.4	93.38	110.25	97.65	49.99	76.9	85.95	7.03	6.29	5.46	2.39	2.64	3.41	3.35	2.79	45.35	152.47	80.62	47.16	26.93	54.99	61.7	55.65	7.57	12.48	27.3	24.87	76.64	60.3
ENSSSCG00000002989	ref	ENSSSCT00000034955.2,ENSSSCT00000062620.1,TCONS_00064016,TCONS_00064019	AKT2	180.43	219.05	255.99	243.84	187.46	185.08	206.77	263.95	50.43	52.21	45.82	44.99	55.19	53.89	46.62	39.74	32.98	36.38	49.59	56.41	30.6	28.07	40.4	51.58	85.41	81.14	80.03	76.57	88.17	84.07	86.12	89.86	74.04	68.77	61.51	44.17	41.41	64.26	51.41	62.75	48.82	61.97	73.81	72.14	62.87	42.06
ENSSSCG00000002990	ref	TCONS_00064015	CNTD2	0.86	1.77	3.09	2.38	1.29	1.02	0.85	2.45	0.08	0.09	0.21	0.16	0.21	0.06	0.16	0.06	0.03	0.11	0.08	0.06	0.04	0.03	0.03	0.04	0.09	0.11	0.11	0.04	0.12	0.09	0.1	0.1	0.21	0.28	0.37	0.55	0.17	0.16	0.2	0.26	0.05	0.44	0.27	0.06	1.38	0.06
ENSSSCG00000003018	ref	TCONS_00060311,TCONS_00060312,TCONS_00060313	LIPE	631.98	678.15	554.43	616.91	588.27	474.23	730.93	687.76	6.17	17.79	9.47	6.3	8.03	9.17	12.02	8.2	0.67	0.94	1.47	1.78	0.85	0.39	0.7	1.31	22.16	26.35	6.84	8.31	19.63	18.24	16.23	15.48	4.93	7.49	9.14	7.96	7.41	8.96	10.44	8.99	4.41	3.5	5.96	5.74	7.22	3.55
ENSSSCG00000003399	ref	TCONS_00061204	RBP7	93.32	143.53	108.61	99.47	51.67	52.65	75.57	63.37	14.12	5.44	17.96	14.27	12.47	14.92	11.39	7.09	0.34	1.19	1.24	0.3	0.2	1.03	0.14	0.67	13.42	9.29	12.7	12.89	4.58	10.24	6.44	2.4	0.55	0.49	0.56	0.21	0.15	0.57	0.52	0.22	0.58	0.66	0.96	0.67	2.66	3
ENSSSCG00000003402	ref	TCONS_00061220	PGD	113.56	139.22	270.53	254.44	170.2	112.51	228.67	207.91	16.22	12.59	19.45	22.23	12.07	16.13	15.5	13.06	14.83	15.5	29.11	29.91	18.4	14.46	20.42	31.78	8.37	6.22	13.46	12.3	8.31	6.21	8.19	5	41.89	69.17	78.24	52.88	20.6	40.15	36.87	66.26	41.43	51.94	40.66	31.59	65.16	72.4
ENSSSCG00000003573	ref	TCONS_00065335,TCONS_00065336,TCONS_00065337	MAP3K6	11.19	7.55	12.48	12.86	13.06	11.05	8.77	12.88	1.78	1.32	2.05	1.62	2.09	2.1	1.6	1.55	0.88	1.06	1.24	1.08	1.22	1.48	0.91	1.09	1.18	0.9	1.29	1.11	0.97	0.67	1	0.78	2.31	1.62	2.06	1.1	1.07	1.58	0.95	1.41	0.99	1.13	1.07	1.16	4.21	3.25
ENSSSCG00000003575	ref	TCONS_00065343	CD164L2	1.87	2.04	4.25	5.96	7.99	3.7	5.22	2.68	0.04	0.04	0.05	0.11	0.05	0.06	0.03	0.05	0.03	0.04	0.04	0.05	0.03	0.06	0.03	0.04	0.12	0.03	0.03	0.08	0.07	0.03	0.03	0.05	0.1	0.26	0.2	0.04	0.13	0.51	0.12	0.04	0.05	0.06	0.59	0.53	0.37	0.1
ENSSSCG00000003590	ref	TCONS_00061715,TCONS_00061716,TCONS_00061717,TCONS_00061718	PTPRU	35.84	24.68	41.63	39.36	34.23	30.44	33.74	61.29	6.52	8.39	10.89	6.27	6.76	7.31	7.8	7.67	1.82	1.05	3.13	3.56	1.94	1.82	1.52	5.89	1.49	1.04	0.83	0.49	0.89	0.56	0.88	1.79	4.23	3.72	3.87	4.87	5.74	7.77	3.53	3.11	14.91	18.86	3.36	1.12	6.2	3.83
ENSSSCG00000003603	ref	ENSSSCT00000028180.2,ENSSSCT00000065960.1,TCONS_00065428,TCONS_00065430,TCONS_00065432	COL16A1	194.34	312.28	235.49	207.86	125.83	413.6	222.56	246.78	17.23	18.08	19.05	14.77	16.38	31.9	12.75	21.82	6.66	3.14	4.99	8.22	6.47	5.84	6.61	5.41	27.06	22.53	31.47	25.93	29.11	22.1	20.75	18.65	16.49	19.9	27.06	17.7	14.94	18.44	16.26	23.64	11.31	16.26	6.34	7.11	76.26	77.51
ENSSSCG00000003778	ref	TCONS_00066112,TCONS_00066113	LHX8	1.91	2.21	0.62	0.38	0.45	2.5	1.36	0.65	0.11	0.13	0.15	0.12	0.15	0.18	0.09	0.17	0.1	0.11	0.11	0.17	0.11	0.09	0.08	0.13	0.13	0.11	0.1	0.13	0.12	0.09	0.34	0.15	0.31	0.14	0.16	0.12	0.09	0.16	0.1	0.13	0.16	0.19	0.27	0.19	0.29	0.17
ENSSSCG00000004012	ref	ENSSSCT00000064251.1,TCONS_00000026,TCONS_00000027	THBS2	109.49	184.86	174.62	120.08	88.53	245.86	140.68	187.72	15.95	15.17	23.98	16.2	21.7	29.76	23.16	20.2	8.84	6.41	12.08	10.2	8.97	7.53	6.08	4.79	32.49	24.31	21.01	14.41	39.24	34.62	22.07	15.11	18.97	19.65	24.73	16.06	17.63	19.4	22.16	20.56	6.88	9.61	7.23	5.02	41.61	33.1
ENSSSCG00000004052	ref	TCONS_00003899,TCONS_00003900	FNDC1	46.12	40.71	41.94	41.94	35.43	139.4	30.57	34.72	2.79	5.58	8.34	2.05	4.45	6.63	3.7	2.53	2.59	2.43	2.91	5.63	0.58	1.5	4.02	1.74	9.57	6.03	7.03	4.63	11.55	6.23	4.9	3.49	4.6	1.95	3.72	2.44	0.63	2.97	0.96	0.54	0.61	0.94	0.26	0.08	10.07	6.09
ENSSSCG00000004134	ref	TCONS_00004225,TCONS_00004226,TCONS_00004227	PEX3	115.41	126.95	161.42	218.56	163.75	88.76	210.16	102.51	17.6	19.23	18.26	22.18	16.29	16.66	21.05	21.19	41.9	70.4	37.31	24.67	42.46	41.33	30.56	32.99	9.93	10.14	10.81	11.63	7.34	7.88	14.92	12.23	13.95	22.27	13.17	10.49	6.4	11.43	10.89	13.55	30.2	32.29	40.95	42.13	15.92	22.52
ENSSSCG00000004216	ref	TCONS_00000569,TCONS_00000570	ECHDC1	49.19	39.92	97.97	137.36	69.21	50.06	54.27	60.68	3.71	3.72	5.58	6.34	4.31	3.59	6.15	4.78	16.12	14.84	14.01	16.74	11.13	10.66	5.77	9.33	4.42	4.44	3.33	4.43	3.06	3.21	3.51	5.92	6.33	6.78	6.31	3.75	4.13	5.19	3.33	8.71	10.04	9.39	10.71	9.88	14.04	9.44
ENSSSCG00000004911	ref	TCONS_00005888,TCONS_00005889	No_name	2.81	2.71	5.45	5.26	8.74	5.12	5.13	1.34	0.07	0.08	0.09	0.07	0.14	0.11	0.06	0.1	0.06	0.07	0.07	0.1	0.07	0.09	0.12	0.08	0.11	0.16	0.25	0.2	0.14	0.23	0.15	0.36	0.38	0.17	0.09	0.07	0.05	0.1	0.15	0.15	0.15	0.34	0.73	0.66	0.26	0.25
ENSSSCG00000005027	ref	TCONS_00002375,TCONS_00002376	FRMD6	120.13	116.79	127.4	118.79	70.14	154.65	92.67	116.19	13.97	15.72	16.65	13.76	19.52	20.5	18.3	18.42	11.08	11.11	11.45	10.09	10.58	10.74	9.39	12.24	25.97	25.25	24.42	24.13	31.88	22.69	23.16	20.68	79.14	63.75	46.17	35.59	32.13	61.63	36.99	39.17	39.53	32.8	57.18	58.09	42.49	46.61
ENSSSCG00000005380	ref	ENSSSCT00000005921.3,TCONS_00003172,TCONS_00003174,TCONS_00003176,TCONS_00003178	COL15A1	549.38	615.49	961.46	1166.25	809.52	634.84	837.36	565.3	129.96	111.12	216.18	166.55	162.81	215.48	189.79	146.2	3.58	2.12	3.38	4.74	2.55	3.87	4.14	2.46	217.59	185.78	238.71	249.55	237.8	193.58	254.72	134.61	34.47	30.09	27.11	15.81	14.58	32.55	17.65	19.04	6.56	6.27	5.51	4.25	127.58	97.4
ENSSSCG00000005474	ref	TCONS_00006940	SAL1	29.11	26.82	313.8	766.34	281.73	44.9	76.14	10.82	0.55	0.38	1.04	3.83	1.2	0.54	0.45	0.82	0.29	0.33	0.34	0.5	0.11	0.09	0.16	0.37	1.25	0.21	1.42	1.91	1.49	1.57	0.38	0.15	0.92	1.22	2.3	1.83	0.84	1.11	0.38	0.25	14.9	8.78	9.53	12.63	5.21	2.79
ENSSSCG00000005608	ref	TCONS_00007153	ANGPTL2	126.33	176.3	344.7	343.83	128.86	248.82	210.05	196.25	9.85	12.27	11.06	7.64	16.87	21.05	10.76	8.64	1.69	0.93	1.89	3.1	1.76	1.15	2.03	1.29	30.8	26.21	37.78	33.79	40.41	24.18	23.68	40.61	35.04	26.59	34.24	26.07	23.8	35.55	18.43	18.69	11.41	11.86	10.22	7.28	37.33	24.84
ENSSSCG00000005643	ref	TCONS_00007207,TCONS_00007208,TCONS_00007209,TCONS_00007211	No_name	76.57	79.78	81.35	66.26	63.3	86.48	68.6	86.33	36.05	45.33	36.3	41.18	38.06	39.79	34.92	46.05	20.24	20.34	18.09	21.68	14.05	15.12	19.62	19.13	27.43	26.34	27.9	24.17	24.01	26.05	26.76	38.85	19.6	22.53	17.39	12.26	8.98	14.8	12.13	17.7	38.1	45.77	47.2	49.16	48.05	43.83
ENSSSCG00000005650	ref	TCONS_00003593	CERCAM	47.25	43.97	45.66	46.71	29.64	91.14	47.12	46.36	4.79	4.82	7.59	6.3	8.16	10.4	6.98	5.22	1.93	1.58	1.42	2.49	1.31	1.57	1.87	2.05	8.23	7.12	7.15	8.82	13.28	7.83	10.79	6.82	5.01	4.44	3.9	3.76	2.2	5.08	3.11	2.59	1.5	1.57	2.18	2.1	17.43	8.67
ENSSSCG00000005680	ref	TCONS_00003657	PRRX2	50.32	43.71	44.96	41.11	44.22	90.01	41.14	60.3	3.48	4.33	7.81	4.67	6.01	7.75	5.6	3.33	1.26	0.69	0.78	3.03	1.01	1.06	1.21	1.17	7.78	6.21	9.22	6.66	8.88	4.6	6.32	3.38	6.2	12.74	6.09	5.52	4.09	8.62	4.05	5.38	0.7	0.35	1.16	0.47	7.07	8.03
ENSSSCG00000005751	ref	TCONS_00003772	COL5A1	551.5	775.87	914.14	769.14	396.43	1513.33	615.18	531.51	39.43	42.61	101.6	33.3	57.57	85.75	39.26	24.72	9.47	4.18	8.58	13.93	6.16	6.74	7.32	7.81	97.98	70.15	59.9	48.6	97.3	82.37	52.17	36.45	56.85	42.29	47.27	29.34	22.69	57.99	14.95	15.53	5.04	9.13	4.83	4.1	187.11	66.15
ENSSSCG00000005997	ref	ENSSSCT00000006581.3,ENSSSCT00000052815.1,TCONS_00052811,TCONS_00052814,TCONS_00052815	COL14A1	762.74	1050.18	662.61	514.38	479.49	1154.7	603.93	682.7	101.09	105.58	88.37	67.06	112.2	149.43	109.89	93.07	87.22	67.1	49.91	65.95	67.31	59.7	62.26	49.57	229.66	194.17	255.67	204.43	291.34	265.38	252.1	225.22	83.1	86.07	45.19	24.64	20.68	53.36	37.38	31.29	38.7	43.54	32.24	32.64	227.14	211.94
ENSSSCG00000006153	ref	ENSSSCT00000006747.3,ENSSSCT00000054753.1	FABP5	672.6	766.52	507.58	740.05	598.8	391.51	700.71	586.51	296.54	179.69	192.53	296.6	271.51	272.45	272.66	211.15	2.74	3.47	1.21	1.93	1.06	2.05	1.68	1.5	234.71	187.91	222.03	277.72	139.56	149.69	283.82	136.33	105.5	105.26	52.29	38.17	14.05	37.33	24.19	20.28	18.63	22.13	17.12	17.54	56.45	84.73
ENSSSCG00000006169	ref	TCONS_00053268,TCONS_00053270,TCONS_00053271,TCONS_00053272	ZFHX4	19.35	21.55	35.2	23.78	17.72	38.46	18.78	22.22	0.35	0.7	0.7	0.33	0.88	0.81	0.67	0.38	3.14	2.8	2.05	2.71	1.52	2.09	2.27	1.75	10.45	8.36	3.77	3.17	6.4	7.12	7.27	4.43	0.46	0.32	0.31	0.19	0.07	0.27	0.07	0.07	2.35	2.01	3.32	0.91	5.8	2.17
ENSSSCG00000006243	ref	TCONS_00051200,TCONS_00051201	PENK	85.43	102.41	160.46	194.83	61.96	76.99	154.52	46	2.6	1.21	1.27	0.84	0.85	1.47	0.48	0.87	0.09	0.15	0.1	0.15	0.1	0.08	0.18	0.11	20.85	16.61	6.86	14.85	28.52	25.47	6.48	4.91	0.82	0.95	3.33	1.97	0.08	0.22	0.42	0.17	26.35	31.77	24.21	22.72	39.36	23.17
ENSSSCG00000006245	ref	TCONS_00051205	SDR16C5	73.13	72.51	202.79	335.39	164.14	128.87	341.09	221.43	0.04	0.04	0.1	0.16	0.05	0.3	0.03	0.45	0.03	0.04	0.19	0.22	0.04	0.03	0.05	0.08	0.67	0.56	0.65	0.9	0.31	0.26	0.13	0.4	0.42	1.42	1.09	0.58	0.14	0.22	0.45	0.3	0.05	0.37	0.09	0.06	2.61	2.42
ENSSSCG00000006472	ref	TCONS_00051605	CRABP2	13.13	40.53	84.73	68.87	25.78	47.4	79.53	91.22	1.14	0.71	0.7	0.56	1.83	2.86	0.26	0.16	0.09	0.1	0.11	0.16	0.3	0.27	0.08	0.12	4.12	4.07	6.03	4.56	5.51	2.79	4.78	2.52	0.58	0.26	0.14	0.11	0.32	0.15	0.45	0.12	8.66	12.06	14.21	5.95	1.36	0.31
ENSSSCG00000006491	ref	ENSSSCT00000007110.3	No_name	133.87	213.79	121.87	153.23	148.26	135.59	311.18	254.78	0.29	0.18	0.3	0.29	0.75	1.75	0.14	0.34	0.09	0.2	0.16	0.51	0.16	0.14	0.1	0.11	2.28	0.61	1.69	1.9	0.44	0.4	3.55	0.37	0.3	0.87	1.27	0.88	0.64	0.9	0.21	0.26	27.23	40.95	29.53	26.85	6.01	3.46
ENSSSCG00000006533	ref	ENSSSCT00000007155.3,ENSSSCT00000026700.2,ENSSSCT00000028878.2,ENSSSCT00000048928.1,TCONS_00053977	ADAM15	62.63	63.59	95.28	73.29	56.87	90.1	91.22	98.89	28.23	21.96	38.49	27	34.92	39.17	31.92	32.55	4.48	4.51	2.8	5.78	3.32	3.09	4.53	5.6	33.65	20.69	25.64	25.8	25.91	19.77	42.33	22.46	16.18	26.35	18.8	15.61	12.65	22.32	11.98	17.03	24.07	29.15	27.55	22.36	49.16	25.2
ENSSSCG00000006857	ref	TCONS_00052257	COL11A1	12.06	50.76	45.43	23.75	2.62	73.83	54	38.26	2.38	0.57	3	0.65	0.63	1.63	0.85	1.26	0.14	0.02	0.03	0.12	0.12	0.08	0.1	0.03	13.81	17.36	23.48	10.38	16.41	5.83	20.64	6.21	1.34	1.35	0.74	0.56	0.45	0.64	0.68	0.51	16.17	18.41	13.3	12.29	2.35	2.57
ENSSSCG00000006988	ref	TCONS_00033951	PDGFRL	192.36	180.08	153.66	144.47	106.98	210.79	160.47	167.06	18.03	23.03	10.59	12.22	18.09	26.11	19.96	17.23	10.95	5.11	6.36	4.62	6.95	2.99	4.73	2.94	36.08	29.82	37.49	35.93	35.41	32.15	32.61	28.18	32.76	44.33	9.74	5.99	5.36	12.98	11.54	8.24	10.36	17.83	16.2	9.1	22.09	26.21
ENSSSCG00000007145	ref	ENSSSCT00000007817.3,ENSSSCT00000040912.1,ENSSSCT00000053852.1,ENSSSCT00000061876.1	ADAM33	31.62	34.95	31.74	26.62	29.99	80.49	24.61	47.87	4.08	6.47	8.04	6.22	7.64	8.58	4.86	3.83	0.7	0.53	1.04	1.25	0.4	0.41	0.51	0.56	6.19	8.76	10.79	10.17	10.54	7.85	5.34	7.18	1.27	2.32	3.76	2.21	1.46	1.91	1.33	0.8	9.09	11.62	4.29	4.67	20.67	10.79
ENSSSCG00000007170	ref	TCONS_00034475,TCONS_00034476	CPXM1	104.78	62.5	77.24	67.33	68.38	125.13	81.57	47.43	2.99	4.43	4.05	4.12	5.32	8.44	6.02	3.65	1.48	0.96	1.68	1.74	1.5	1.13	1.84	0.8	10.9	7.57	9.08	10.22	9.45	11.05	9.38	5.85	3.87	4.67	4.77	3.53	1.65	3.76	3.35	3.24	5.04	6.72	11.12	8.93	12.49	12.42
ENSSSCG00000007286	ref	TCONS_00034662,TCONS_00034663	ACSS2	125.86	90.47	603.1	655.88	327.93	203.22	639.66	484.3	82.55	86.86	89.88	101.85	104.94	87.37	98.56	99.62	33.91	33.52	38.47	37.35	31.8	24.47	31.36	130.97	56.37	57.87	58.38	63.82	47.65	53.07	73.83	100.66	21.23	28.85	25.81	20.88	14.91	20.24	21.46	30.24	21.06	24.45	47.67	51.98	56.07	47.26
ENSSSCG00000007346	ref	ENSSSCT00000008038.3	ADIG	337.49	350.76	195.37	216.85	182.93	69.2	298.16	514.09	1.49	2.1	1.88	1.92	2.53	6.33	1.37	2.38	1.44	1.75	2.09	2.48	1.98	1.78	1.23	1.9	4.56	2.28	3.33	2.02	7.93	5.71	1.68	6.47	4.54	2.38	2.55	2.01	1.35	2.34	1.53	1.72	2.87	3.11	4.78	3.16	6.01	3.24
ENSSSCG00000007385	ref	TCONS_00035929	KCNS1	17.6	2.39	5.94	5.4	16.91	13.91	4.27	2.93	1.02	0.79	1.85	1.57	0.98	1.21	0.84	0.44	0.02	0.02	0.05	0.04	0.07	0.02	0.02	0.05	0.44	0.5	1.33	1.12	0.7	0.69	0.4	0.46	0.07	0.03	0.03	0.02	0.02	0.03	0.02	0.11	0.76	1.32	0.92	0.49	0.13	0.11
ENSSSCG00000007463	ref	TCONS_00036027	PTGIS	123	94.94	75.05	66.94	122.18	118.41	43.05	63.67	25.7	19.11	22.23	21.14	29.64	38.94	18.06	16.89	3.02	1.86	2.39	3.04	2.04	1.01	2.12	1.66	33.69	22.37	18.66	21.98	34.97	17.1	11.29	16.05	4.18	4.65	3.12	2.67	0.8	2.32	1.24	1.38	2.22	3.64	3.21	2.67	17.21	13.39
ENSSSCG00000007751	ref	TCONS_00045534	SEPT14	1.95	0.41	1.45	0.25	0.83	0.16	1.34	0.71	0.07	0.08	0.1	0.08	0.1	0.12	0.06	0.11	0.06	0.07	0.15	0.22	0.21	0.06	0.05	0.08	0.08	0.07	0.07	0.08	0.08	0.06	0.06	0.1	0.21	0.09	0.1	0.08	0.06	0.11	0.06	0.08	0.11	0.12	0.18	0.12	0.19	0.22
ENSSSCG00000008072	ref	TCONS_00048842	ASPN	244.22	311.94	270.77	287.27	136.8	256.62	339.39	343.59	94.69	68.31	57.46	70.08	88.46	102.15	69.95	53.6	5.6	3.43	3.07	3.77	3.99	4.43	6.31	3.14	55.02	65.07	75.09	85.76	83.5	57.51	56.98	44.57	26.42	27.05	33.62	41.27	30.29	35.53	49.89	27.23	3.25	3.44	2.96	2.03	17.39	24.27
ENSSSCG00000008073	ref	TCONS_00048839,TCONS_00048840	OMD	84.96	50.12	67.66	68.26	48.27	60.11	84.1	43.9	25.64	20.6	9.43	9.54	21.4	19.74	21.5	18.06	0.92	0.5	0.61	0.26	0.46	0.19	0.43	0.34	10.94	12.3	9.89	11.84	8.43	8.91	14.16	11.64	2.79	2.27	0.99	1.38	0.39	1.26	0.79	0.38	6.79	7.69	5.81	5.2	5.33	4.4
ENSSSCG00000008237	ref	TCONS_00046451	RETSAT	917.32	950.57	1118.76	1217.41	1373.66	763.48	1353.44	1063.89	19.86	31.89	30.25	27.55	21.96	23.22	24.34	30.99	77.94	116.06	147.76	162.47	61.23	68.8	112.52	116.25	25.62	24.72	18.44	17.87	15.07	15.63	19.07	17.99	27.07	42.67	31.1	17.75	12.09	21.68	12.93	24.49	24.03	27.81	25.75	21.74	77.19	103.64
ENSSSCG00000008238	ref	TCONS_00049212,TCONS_00049213,TCONS_00049214	ELMOD3	70	60.33	79.64	90.91	67.2	49.52	108.68	111.82	21.83	24.37	21.53	22.61	23.12	24.08	29.5	23.3	9.05	10.49	8.46	8.02	5.19	6.56	11.28	6.53	17.72	15.57	19.2	17.96	14.82	17.57	19.35	19.98	11.03	14.19	11.69	8.02	5.09	9.26	9	11.3	20.01	20.46	20.63	21.5	15.53	16.2
ENSSSCG00000008421	ref	TCONS_00046935,TCONS_00046937,TCONS_00046938,TCONS_00046939	No_name	7.18	5.91	21.33	18.28	10.03	9.16	17.65	2.25	0.4	0.92	0.72	0.58	0.54	0.93	0.9	0.44	0.25	0.25	0.26	0.38	0.25	0.22	0.18	0.37	0.72	0.24	0.43	0.29	0.26	0.26	0.32	0.34	2.1	0.41	0.55	0.34	0.46	0.68	0.49	0.29	1.53	1.04	1.17	0.43	0.66	0.38
ENSSSCG00000008624	ref	TCONS_00050120,TCONS_00050122,TCONS_00050123	LPIN1	149.14	160.89	118.65	98.14	133.95	123.9	112.09	65.52	14.21	21.98	12.49	6.36	23.53	17.34	16.45	7.16	1.26	1.36	2.56	6.11	0.9	0.85	10.49	1.61	24.72	22.71	10.4	13.34	23.54	20.08	14.27	15.67	8.85	9.97	10.16	6.65	3.08	9.19	8.16	7.24	9.86	9.17	10.24	7.25	18.37	7.77
ENSSSCG00000009361	ref	TCONS_00011200,TCONS_00011202,TCONS_00011203,TCONS_00011204	POSTN	3926.87	10566.5	3709.8	3506.69	2411.58	3347.71	5333.7	3410.71	155.86	157.57	126.75	145.61	208.32	340.89	143.76	77.8	386.69	381.35	85.49	153.61	344.77	256.35	163.04	90.96	323.23	359.38	210.05	294.72	231.79	233.66	199.29	120.35	50.96	80.02	27.44	29.34	8.37	26.98	19.19	13.01	16.9	18.79	61.53	37.51	422.16	655.97
ENSSSCG00000009370	ref	ENSSSCT00000010267.3,TCONS_00011235	FOXO1	88.99	76.72	59.91	65.09	55.69	95.31	83.93	86.36	24.78	33.53	35.92	19.58	31.71	44.15	29.57	22.3	11.15	11.99	11.1	16.36	10.12	8.84	14.47	13.97	31.45	30.56	21.31	17.57	37.62	28.7	37.94	25.8	33.31	35.79	25.32	19.09	15.44	29	20.6	19.54	21	21.84	12.49	6.84	32.54	17.36
ENSSSCG00000009492	ref	TCONS_00010535,TCONS_00010536,TCONS_00010537	GPR180	60.75	31.88	26.71	35.19	44.03	33.79	41.59	24.98	4.37	4.54	4.89	4.26	4.82	5.16	5.42	4.01	4.56	6.18	3.51	3.23	3.84	3.75	4.21	5.11	4.84	3.27	3.72	4.26	3.68	3.72	4.58	3.71	6.47	6.82	7.27	5.64	4.75	5.44	5.75	6.14	16.34	12.68	14.47	17.24	6.23	6.65
ENSSSCG00000009526	ref	TCONS_00010707,TCONS_00010708	ITGBL1	99.85	89.63	87.68	69.03	26.88	123.8	104.44	76.28	0.68	1.49	0.4	0.7	0.53	0.92	0.47	0.84	0.29	0.07	0.06	0.11	0.07	0.13	0.06	0.08	8.06	7.24	10.77	9.25	6.39	7.2	12.52	6.67	0.73	0.26	0.2	0.16	0.19	0.08	0.25	0.36	2.57	2.43	3.75	2.62	1.36	2.52
ENSSSCG00000009620	ref	TCONS_00022748	BMP1	120.15	104	151.45	124.24	154.07	214.41	120	107.64	16.71	14.34	32.55	21.22	31.22	33.95	16.51	12.03	14.3	14.65	18.89	26.01	12.56	11.62	14.18	12.54	18.43	14.49	16.84	17.3	22.73	21.99	20.07	14.8	25.65	23.48	16.4	11.16	9.88	21.48	8.47	8.51	12.76	11.92	39.83	41.92	49.26	28.85
ENSSSCG00000009646	ref	ENSSSCT00000046971.1,TCONS_00022794,TCONS_00022795	ADAM7	6.67	33.91	14.1	25.08	6.23	5.49	8.25	13.2	0.1	0.34	0.12	0.14	0.15	0.07	0.09	0.11	0.22	0.34	0.17	0.34	0.33	0.13	0.07	0.16	0.29	0.31	0.37	0.31	0.21	0.22	0.31	0.37	0.56	0.35	1.01	0.5	0.17	0.1	0.24	0.48	0.06	0.07	0.1	0.07	0.26	0.23
ENSSSCG00000009655	ref	TCONS_00025338,TCONS_00025339	EBF2	52.72	44.11	53.84	53.12	87.78	72.01	44.4	42.72	9.62	9.75	7.85	6.96	12.97	18.05	9.94	6.83	0.06	0.1	0.05	0.07	0.03	0.04	0.06	0.07	12.41	14.09	9.12	11.47	11.61	12.08	14.72	9.36	0.23	0.06	0.16	0.03	0.05	0.14	0.13	0.09	0.12	0.13	5.47	6.64	1.74	2.01
ENSSSCG00000010258	ref	ENSSSCT00000053389.1,ENSSSCT00000061582.1,TCONS_00026803,TCONS_00026804,TCONS_00026809	AIFM2	103.91	92.68	114.85	142.09	85.06	84.31	193.36	183.18	12.24	10.62	12.26	17.9	7.9	10.36	14.8	20.56	9.64	9.2	14.07	18.82	6.46	7.21	10.41	18.02	6.12	4.08	6.51	6.52	3.57	3.56	7.86	13.04	7.54	12.93	9.08	6.49	2	4.47	6.52	9.15	16.32	24	12.47	17.34	19.09	16.43
ENSSSCG00000010529	ref	TCONS_00027321	SFRP5	26.88	21.81	106.4	117.57	53.64	50.26	66.91	29.16	0.33	0.33	0.33	0.38	0.52	0.71	0.58	0.45	0.99	0.73	0.93	1.94	0.56	1.33	1.19	0.98	1.65	2.1	1.35	1.19	1.54	1.42	1.55	1.1	0.32	0.38	0.23	0.23	0.26	0.5	0.15	0.13	0.51	1.44	5.79	1.67	6.67	2.49
ENSSSCG00000010757	ref	TCONS_00027753,TCONS_00027754,TCONS_00027755	EBF3	36.7	38.76	46	38.71	38.52	53.91	36.82	43.11	9	8.1	9.49	4.33	10.84	12.15	8.48	6.39	0.09	0.09	0.06	0.15	0.07	0.08	0.04	0.05	14.47	11.65	7.43	7.19	8.53	11.01	12.12	7.52	0.49	0.18	0.1	0.13	0.11	0.25	0.17	0.06	0.28	0.56	17.41	17.09	3.27	1.64
ENSSSCG00000010992	ref	TCONS_00007984,TCONS_00007985,TCONS_00007986	No_name	33.32	35.29	60.42	55.41	43.05	39.91	50.23	50.67	8.19	7.05	13.12	13.5	11.82	10.38	8.54	10.79	0.43	1.17	1.53	0.49	0.08	0.26	0.92	1.27	2.38	1.77	1.62	2.08	1.67	1.45	2.36	1.78	0.91	0.11	0.15	0.16	0.13	0.59	0.15	0.15	0.09	0.21	0.26	0.11	0.56	0.25
ENSSSCG00000011129	ref	TCONS_00008534	ITIH5	163.5	135.37	343.79	317.4	115.58	195.95	210.71	275.48	19.26	20.4	75.81	47.92	30.01	33.68	48.09	33.51	4.38	4	11.33	12.64	2.85	3.68	6.48	5.28	27.94	24.76	44.41	53.17	22.95	21.22	52.14	32.23	10.07	6.4	21.14	16.02	3.99	8.82	5.83	7.02	8.15	12.82	8.95	4.85	58.85	26.93
ENSSSCG00000011299	ref	ENSSSCT00000036280.2,TCONS_00016159	CLEC3B	1647.81	1030.06	915.71	975.7	1603.27	1350.14	1207.54	1179.98	148.69	90.45	144.26	153.14	107.8	137.66	124.21	133.24	124.87	114.59	88.16	102.65	116.98	108.59	106.51	116.96	178.69	88.13	233.98	186.57	103.09	113.23	159.09	127.65	52.65	77.46	55.08	52.52	33.35	34.39	37.63	45.32	40.29	39.36	82.02	66.89	121.19	128.33
ENSSSCG00000011557	ref	TCONS_00020392,TCONS_00020397	CIDEC	523.98	323.57	646.26	936.06	624.74	280.63	850.66	1020.86	0.96	0.79	0.48	1.74	0.31	1.14	0.69	2.85	6.06	16.8	16.52	10.91	10.05	6.51	13.35	14.89	3.96	2.11	2.82	5.16	3.13	1.75	4.53	1.93	0.25	0.32	0.43	0.41	0.14	0.26	0.08	0.31	0.59	0.58	0.42	0.23	16.84	24.27
ENSSSCG00000011579	ref	ENSSSCT00000038744.1,TCONS_00016797,TCONS_00016798,TCONS_00016799,TCONS_00016800,TCONS_00016801,TCONS_00016802	PPARG	232.85	168.78	272.83	311	308.98	173.23	291.34	207.91	7.54	4.79	7.15	6.44	7.92	6.64	7.03	4.96	0.97	1.01	1.42	0.77	0.69	1.03	0.75	0.63	8.15	5.8	4.44	5.87	4.41	3.4	8.25	2.18	70.99	45.35	33.17	27.73	14.88	35.9	16.22	15.66	1.31	1.35	1.71	1.37	10.97	16.83
ENSSSCG00000011609	ref	ENSSSCT00000047627.1,TCONS_00020487,TCONS_00020488,TCONS_00020490	FBLN2	370.41	262.29	326.05	264.38	544.61	602.79	280.24	239.35	61.9	43.66	81.31	55.59	74.38	91.19	63.92	57.52	3.22	3.42	3.35	4.11	2.67	3.33	4.74	3.49	58.01	60.35	49.77	46.87	53.28	54.52	59.43	50.45	14.51	18.61	19.65	9.01	6.53	16.24	8.47	10.14	16.77	15.15	27.73	17.8	53.76	37.37
ENSSSCG00000011630	ref	TCONS_00016914	ACKR4	123.88	125.58	144.26	176.33	130.02	88.74	173.02	96.79	1.17	0.92	0.5	0.54	0.88	0.99	0.84	0.62	0.65	0.37	0.76	0.43	0.81	0.85	1.25	1.05	5.21	3.78	1.9	1.98	3.74	1.66	4.07	4.03	2.52	2.04	0.52	0.4	0.51	1.57	0.86	0.6	0.08	0.14	0.12	0.1	4.93	7.06
ENSSSCG00000011683	ref	TCONS_00020650	PCOLCE2	114.34	61.82	56.42	51.26	113.18	96.7	55.49	43.52	5.03	6.45	5.72	6.03	2.99	4.59	6.36	4.61	3.37	4.87	7.4	5.98	7.3	4.05	7.97	8.43	14.02	13.35	10.52	12.95	8.82	6.84	13.95	12.29	6.44	15	6.72	3.35	2.14	6.33	4.05	4.59	9.96	10.55	5.83	4.71	7.75	9.95
ENSSSCG00000011928	ref	TCONS_00018468,TCONS_00018469,TCONS_00018470,TCONS_00018472	CCDC80	543.79	587.18	702.46	633.48	570.76	647.86	668.38	606.16	30.2	31.95	38.44	36.24	44.87	72.41	44.64	39.1	14.53	9.92	7.67	12.03	10.28	7.74	10.07	10.39	58.51	42.63	81.64	80.73	77.2	63.47	51.49	41.26	37.37	23.3	30.07	17.14	6.14	23	9.7	15.23	8.48	11.65	16.27	11.95	110.25	81.27
ENSSSCG00000012141	ref	TCONS_00083562,TCONS_00083563,TCONS_00083564	CA5B	75.88	39.92	105.15	161.03	89.31	83.82	130.41	69.36	0.73	0.8	1.28	0.85	0.89	1.56	1.16	0.55	0.79	0.68	1.72	1.24	1.7	0.68	1.91	1.37	0.83	0.7	1.28	1.31	0.69	0.67	1.78	0.65	1.54	1.39	1.53	0.65	0.81	1.56	0.82	1.01	6.6	8.59	3	3.16	1.33	1.14
ENSSSCG00000012234	ref	TCONS_00085354,TCONS_00085355	SRPX	145.75	155.67	88.94	81.59	115.41	133.73	101.63	112.72	19.49	20.73	12.4	12.11	17.58	27.78	16.08	16.51	7.44	7.51	7.62	6.43	6.2	5.08	4.66	2.41	17	18.25	14.45	13.76	13.59	14.42	12.43	9.42	12.94	25.35	10.92	8.18	5.18	9.41	5.18	7.67	3.93	3.97	11.72	11.67	36.98	35.56
ENSSSCG00000012576	ref	TCONS_00086029,TCONS_00086030	CHRDL1	234.12	183.98	227.11	270.69	268.94	193.92	275.12	319.77	10.8	8.92	6	5.61	9.39	11.56	11.2	14.21	1.58	0.5	0.55	0.53	1.52	0.71	0.55	0.73	17.81	18.02	16.47	14.66	14.98	11.79	18.89	21.63	10.46	9.35	15.28	9.69	7.23	9.55	7.76	11.25	42.13	41.07	37.88	56.21	52.4	42.26
ENSSSCG00000012731	ref	TCONS_00086396,TCONS_00086399,TCONS_00086400	No_name	145.14	141.92	173.59	151	129.5	168.85	97.72	121.42	17.99	23.28	24.94	11.59	26.5	28.02	19.7	14.05	51.42	60.84	33.91	43.96	28.56	29.29	24.31	31.93	15.89	13.67	7.24	7.85	12.13	10.53	12.03	8.15	48.83	37.1	20.06	14.64	11.68	30.8	13.15	14.09	66.04	69.29	54.46	37.61	39.05	19.03
ENSSSCG00000012754	ref	TCONS_00086424	GABRE	0.95	3.39	2.2	2.22	0.2	4.47	1.15	2.19	0.13	0.07	0.17	0.07	0.08	0.41	0.1	0.09	0.05	0.06	0.13	0.09	0.06	0.05	0.05	0.14	0.21	0.06	0.06	0.07	0.07	0.05	0.05	0.08	0.18	0.08	0.09	0.06	0.05	0.09	0.05	0.07	0.09	0.1	0.15	0.11	0.16	0.09
ENSSSCG00000012841	ref	TCONS_00038340	PNPLA2	220.1	224.23	287.53	225.07	204.02	210.31	192.91	252.77	21.78	38	26.01	14	24.19	25.92	20.29	16.2	10.99	12.19	12.08	13.71	6.99	14.33	11.13	8.85	46.99	42.06	13.34	16.39	23.13	25.69	29.66	36.32	20.42	17.66	15.86	9.74	8.15	15.05	9.5	8.17	9.74	11.58	13.95	15.12	45.78	24.68
ENSSSCG00000012847	ref	TCONS_00038325,TCONS_00038326	TALDO1	214.29	166.87	286.2	345.34	277.75	163.97	300.45	256.5	26.38	18.36	29.63	32.78	19.34	26.46	18.84	24.78	35.39	26.11	54.36	42.72	40.87	37.75	28.19	43.63	18.99	13.92	26.35	25.5	16.79	17.17	17.56	19.83	31.72	58.73	102.59	77.08	63.16	62.94	48.65	99.47	40.61	52.72	71.56	68.44	51.68	57.65
ENSSSCG00000012926	ref	ENSSSCT00000014129.3	PC	581.42	639.58	700.96	712.31	510.71	448.78	449.01	692.67	2.62	1.18	1	1.5	1.31	2.35	1.1	1.86	107.71	146	180.62	255.77	68.72	88.35	107.3	133.37	9.89	5.9	5.91	5.93	8.27	7.26	10.69	5.97	2.79	1.73	2.13	1.08	0.61	1.51	0.91	1.25	34.49	44	70.12	62.14	8.18	10.68
ENSSSCG00000013056	ref	TCONS_00042145,TCONS_00042147	LGALS12	60.83	94.57	27.68	37.15	69.74	80.19	146.11	117.68	0.17	0.15	0.17	0.47	0.2	0.21	0.12	0.37	0.11	0.13	0.13	0.19	0.12	0.11	0.09	0.14	0.21	0.42	0.19	0.26	0.15	0.43	0.72	0.31	0.41	0.16	0.18	0.13	0.1	0.18	0.11	0.22	0.27	0.21	0.45	0.91	0.86	0.71
ENSSSCG00000013230	ref	ENSSSCT00000014450.3	FAM180B	3.27	20.94	10.43	3.7	1.36	14.86	14.7	22.78	0.12	0.07	0.41	0.32	0.31	0.37	0.14	0.63	0.05	0.06	0.06	0.09	0.11	0.05	0.04	0.06	1.48	1	2.74	3.37	1.62	0.82	0.97	2.73	0.17	0.07	0.08	0.06	0.04	0.08	0.05	0.07	0.25	0.49	1.07	0.71	0.15	0.52
ENSSSCG00000013318	ref	TCONS_00042612	No_name	472.77	747.5	394.77	321.93	370.3	616.59	466.78	357.64	54.48	52.38	54.51	58.05	75.6	88.91	62.93	47.02	101.91	90.22	141.82	141.7	135.21	112.68	140.38	107.84	76.2	94.28	83.13	82.58	99.39	86.04	74.26	43.87	47.64	86.65	42.79	33.1	30.15	48.92	36.7	42.13	48.18	57.86	61.02	59.1	182.67	211.66
ENSSSCG00000013408	ref	TCONS_00042869,TCONS_00042870,TCONS_00042871	ADM	54.51	48.09	40.05	46.49	47.91	46.48	40.75	51.51	17.36	11.99	12.11	16.78	13.16	16.38	7.26	15.37	3.45	2.93	2.55	3.89	4.73	3.09	3.9	3.14	13.13	14.96	11.04	17.21	13.91	16.75	9.4	10.08	12.98	17.43	11.72	6.74	4.81	12.31	6.85	12.7	1.77	1.15	1.92	1.28	9.22	15.89
ENSSSCG00000013512	ref	TCONS_00040172,TCONS_00040173,TCONS_00040174	PLIN4	1058.19	643.78	521.42	540.77	817.08	657.92	483.82	1713.85	27.08	34.02	19.17	18.73	15.35	27.5	29.2	29.21	1.9	1.41	1.41	3.51	1.24	1.63	0.95	3.12	76.26	54.28	62.9	72.92	51.22	32.97	50.65	99.28	0.93	0.72	0.82	0.43	0.27	0.52	0.63	0.8	0.12	0.08	0.85	0.15	10.25	6.45
ENSSSCG00000013579	ref	TCONS_00040049	CD209	117.67	140.87	77.46	54.58	120.39	124.7	41.28	24.35	12.58	10.92	4.07	4.15	4.34	8.28	5.28	5.01	1.66	1.36	3.86	3.8	0.46	2.08	0.75	3.07	12.43	17.01	12.77	12.08	13.84	10.29	9.99	9.14	0.38	0.92	1.04	1.13	0.31	0.49	1.9	1.63	0.88	0.68	1.47	1.03	5.52	6.58
ENSSSCG00000013667	ref	TCONS_00043434	COL5A3	495.72	527.17	968.62	914.73	708.19	501.09	685.64	668.1	21.98	16.97	23.61	15.91	18.94	27.24	16.7	20.87	2.02	0.64	1.35	2.09	1.16	1.15	1.14	2.1	48.69	31.42	49.85	37.85	41.02	33.22	31.96	29.39	13.55	15.09	13.48	9.5	6.34	12.24	5.32	9.94	3.87	5.3	5.5	4.61	32.74	20.27
ENSSSCG00000014012	ref	TCONS_00040398,TCONS_00040399	GFPT2	49.58	43.4	26.22	22.2	46.98	61.48	17.08	19.08	7.46	4.08	3.62	4.96	6.19	7.66	3.67	3.88	0.95	0.52	0.39	0.42	0.36	0.56	0.93	0.57	7.24	5.42	5.35	5.68	6.84	4.79	3.98	5.28	1.32	1.74	1.1	0.71	0.19	0.53	0.89	0.58	7.58	7.1	6.67	5.96	3.67	3.18
ENSSSCG00000014232	ref	TCONS_00044501,TCONS_00044502	LOX	551.59	464.88	302.1	257.07	193.36	650.59	308.82	191.91	32.32	35.78	25.2	20.07	37.88	45.83	33.37	18.55	20.74	11.13	9.56	6.73	8	7.13	8.38	4.74	43.28	51.9	35	27.47	49.04	28.31	41.63	21.31	49.15	55.21	22.21	15.72	14.13	29.45	19.17	8.14	4.8	4.9	3.66	2.79	46.21	45.04
ENSSSCG00000014426	ref	TCONS_00041605	SPINK9	3.35	2.75	5.24	9.82	2.86	3.87	1.81	1.67	0.29	0.34	0.39	0.33	0.41	0.49	0.24	0.44	0.26	0.3	0.31	0.44	0.3	0.26	0.22	0.33	0.35	0.3	0.28	0.35	0.31	0.24	0.26	0.4	0.82	0.37	0.42	0.31	0.23	0.43	0.26	0.33	0.44	0.5	0.73	0.51	0.81	0.46
ENSSSCG00000014633	ref	TCONS_00075844	CAVIN3	340.03	287.09	318.99	336.87	420.91	310.1	236.36	296.77	43.06	25.66	78.22	83.06	41.8	49.27	28.23	34.18	7.58	5.45	7.91	10.11	9.92	5.82	8.88	7	43.35	28.92	69.92	70.71	43.25	29.96	30.46	28.78	13.3	36.32	47.56	27.41	21.78	22.44	14.57	25.05	40.1	32.17	22.81	16.62	103.67	53.81
ENSSSCG00000014920	ref	TCONS_00078750	FZD4	199.05	162.37	190.35	170.74	185.95	211.45	155.45	159.82	28.05	22.6	36.98	22.34	28.53	40.25	26.68	24.66	28.38	30.29	16.85	24.24	10.66	22.76	27.81	27.52	36.01	26.03	20.76	24.7	19.31	19.35	25.71	22.19	19.87	17.8	11.7	6.39	5.21	13.96	6.14	8.94	4.95	5.16	4.27	2.93	29.79	18.21
ENSSSCG00000014984	ref	TCONS_00078854	MMP27	54.15	41.7	28.08	24.36	20.63	20.46	31.96	24	0.05	0.05	0.06	0.1	0.06	0.07	0.04	0.14	0.04	0.05	0.05	0.07	0.04	0.04	0.03	0.05	0.21	0.44	0.38	0.32	0.43	0.44	0.64	0.62	0.13	0.06	0.13	0.05	0.04	0.07	0.04	0.05	0.07	0.08	0.11	0.08	0.12	0.07
ENSSSCG00000015326	ref	TCONS_00077208,TCONS_00077209	COL1A2	13869.9	22331.5	23048	15253.7	7979.87	24573	17049	13576.1	435.04	444.27	663.72	485.69	549.68	844.33	447.54	580.43	127.99	59.5	149.9	169.39	94.66	83.01	122.61	116.8	1244.53	1031.25	1638.39	1395.72	1693.01	922.87	1182.36	1039.65	481.87	494.91	676.14	391.12	189.04	426.71	205.69	340.13	98.08	144.09	177.82	171.64	1934.36	1628.26
ENSSSCG00000015370	ref	ENSSSCT00000016745.3	TWIST1	56.41	68.96	102.39	119.83	70.04	52.59	76.53	93.83	1.98	3.2	2.66	4.36	3.55	2.61	2.95	5.35	0.35	1	1.46	1.8	0.39	0.52	0.87	0.22	3.21	5.27	5.56	2.09	6.5	3.01	1.58	0.81	0.56	0.5	1.68	0.21	0.31	0.29	0.17	0.23	2.32	3	1.46	1.02	1.07	0.91
ENSSSCG00000015405	ref	TCONS_00080008,TCONS_00080009,TCONS_00080010,TCONS_00080011,TCONS_00080012,TCONS_00080013,TCONS_00080014	No_name	1857.42	1835.97	1402.9	2135.83	1814.24	991.7	2063.37	1432.75	792.24	651.76	683.07	744.84	722.36	618.13	854.98	641.13	2.51	4.32	3.81	2.11	2.08	2	7.87	1.86	527.68	360.41	368.52	337.15	290.52	350.81	498.27	509.33	115.05	236.08	167.59	112.46	49.82	118.89	164.03	83.11	1.54	1.38	2.16	1.58	34.39	43.71
ENSSSCG00000015522	ref	TCONS_00080328,TCONS_00080329	ANGPTL1	71.57	100.56	95.1	69.49	39.25	85.1	80.94	109.91	1.04	1.74	1.3	1.2	0.85	1.88	0.99	1.12	0.27	0.12	0.08	0.19	0.05	0.11	0.31	0.13	16.17	17.97	34.83	26.46	17.92	15.74	25.89	25.19	0.64	0.19	0.85	0.54	0.05	0.2	0.42	0.25	1.43	1.53	2.02	2.42	10.4	8.29
ENSSSCG00000015873	ref	TCONS_00030729,TCONS_00030730	ACVR1C	80.51	92.28	42.44	52.38	137.03	45.98	64.3	49.77	0.2	0.02	0.06	0.21	0.05	0.16	0.06	0.22	2.48	2.15	1.51	1.38	2.04	1.61	2.29	2.08	0.92	0.63	0.21	0.4	0.6	0.27	0.64	0.24	0.05	0.02	0.05	0.03	0.02	0.05	0.02	0.03	9.31	5.23	1.33	2.81	10.84	9.28
ENSSSCG00000015896	ref	TCONS_00030781	FAP	48.35	57.06	55	60.83	49.86	54.15	69.4	37.5	11.41	10.24	11.31	13.72	15.8	20.44	19.36	16.78	5.05	4	2.13	1.82	2.92	3.37	3.94	1.9	14.3	15.31	14.97	13.75	12.71	13.57	14.04	9.45	16.24	15.45	7.05	4.75	3.23	8.02	7.04	8.69	1.62	1.88	0.27	0.4	2.45	3.05
ENSSSCG00000016034	ref	ENSSSCT00000056782.1,TCONS_00029089	COL3A1	29479.2	41194.2	37364.6	34119.2	21827.2	40238.3	30770.5	27419.3	1526.29	1743.97	1488.93	1345.02	1638.41	2892.74	1393.35	1803.44	549.1	286.63	360.17	546.36	327.24	336.88	378.57	340	3040.14	2541.54	3006.05	3223.22	3465.8	2671.03	2021.41	2320.5	1089.09	1083.14	1153.43	793.47	343.56	865.13	464.11	633.65	62.69	93.96	142.49	102.37	5287.29	4758.65
ENSSSCG00000016035	ref	TCONS_00031117,TCONS_00031119,TCONS_00031120,TCONS_00031121	COL5A2	1843.95	2671.32	2178.99	2133.75	2036.05	2554.02	2002.94	1656.31	189.22	187.15	159.97	165.3	213.31	313.12	174.35	182.91	41.04	26.61	26.85	35.47	30.14	29.61	38.88	29.92	244.04	219.7	247.26	231.77	289.22	218.63	168.13	157.49	181.67	159.92	116.4	77.79	74.31	150.17	71.84	109.88	19.36	24.16	91.17	96.59	242.16	249.17
ENSSSCG00000016343	ref	ENSSSCT00000017798.3	TWIST2	46.24	58.52	125.23	86.74	81.35	60.45	68.73	90.35	2.84	0.67	1.15	0.32	3.19	3.35	2.38	3.87	0.25	0.58	0.61	0.87	1.44	0.51	0.21	1.31	3.36	1.44	1.35	1.35	7.97	1.62	4.36	0.78	10.45	2.18	1.63	1.22	0.67	2.08	2.29	2.6	0.43	0.49	0.71	0.49	3.17	5.35
ENSSSCG00000016403	ref	TCONS_00036277,TCONS_00036279,TCONS_00036280,TCONS_00036281	VIPR2	23.4	30.05	12.73	7.46	6.55	19.02	7.52	24.64	0.54	1.74	0.79	0.37	0.58	0.64	0.32	0.91	0.2	0.26	0.33	0.17	0.37	0.13	0.07	0.37	3.18	5.42	2.93	1.11	3.6	1.96	0.68	1.06	1.91	2.3	1.33	1.16	0.53	1.28	0.61	1.76	2.21	3.31	0.84	1.38	3.57	5.51
ENSSSCG00000016583	ref	TCONS_00037663	FAM71F2	5.49	4.32	3.57	6.44	9.75	2.57	10.14	12.75	0.23	1.72	0.31	0.13	0.47	0.57	2.48	1.22	0.5	0.12	0.48	0.87	0.11	0.1	0.76	0.78	1.45	0.67	0.43	0.67	0.85	1.01	1.01	0.78	1.94	0.86	0.49	0.36	0.09	0.17	1.72	1.32	1.34	2.51	3.08	2.55	0.61	0.35
ENSSSCG00000016754	ref	TCONS_00038155,TCONS_00038157,TCONS_00038158	AEBP1	79.64	85.27	124.2	98.41	28.99	173.25	70.92	110.19	4.52	5.61	6.53	3.05	4.97	7.24	5.18	4.34	3.52	1.78	2.11	3.34	2.51	1.7	1.91	2.91	10.39	6.56	6.23	4.65	7.55	5.92	9.76	5.73	38.12	20.68	16.41	8.83	5.77	12.24	4.15	10.22	5.43	9.96	11.5	10.39	33.6	16.49
ENSSSCG00000016816	ref	TCONS_00033021,TCONS_00033023,TCONS_00033025	ADAMTS12	138.74	115.78	120.08	90.04	145.73	166.03	77.05	58.96	15.87	14.66	26.7	16.41	22.66	24.36	18.78	10.83	9.66	6.32	4.16	5.01	5.46	5.76	5.79	3.97	19.78	15.15	10.8	10.63	14.69	10.98	13.44	9.11	23.8	19.09	11.46	8.95	7.61	17.6	11.31	6.3	1.94	2.12	2.46	2.12	27.19	15.45
ENSSSCG00000017046	ref	TCONS_00032680,TCONS_00032681,TCONS_00032682	EBF1	160.14	129.98	108.4	98.41	183.41	206.53	132.78	127.21	29.84	28.73	25.92	19.24	39.06	48.3	30.03	24.11	1.23	1.55	0.64	0.75	0.85	0.86	1.38	0.83	25.51	26.17	14.83	19.07	16.89	19.65	28.26	16.56	6.92	16.71	5.7	2.56	1.41	6.29	6.31	4.21	4.28	5	42.95	51.16	17.19	11.16
ENSSSCG00000017082	ref	ENSSSCT00000018598.3	SPARC	8524.52	8877.08	8231.36	8522.37	7374.53	10356.7	9830.69	6966.84	768.94	660.19	694.76	664.51	1111.02	1316.41	1004.39	461.52	213.8	159.09	93.08	123.43	146.24	153.16	201.11	70.67	1476.45	1419.54	948.39	904.68	1560.6	1363	1309.94	551.02	821.93	575.33	377.33	261.83	201.69	506.94	329.24	184.18	625.34	649.34	482.96	373.87	1076.54	907.87
ENSSSCG00000017086	ref	ENSSSCT00000018602.3	SLC36A2	27.77	63.08	93.42	69.4	83.67	66.43	26.91	45.27	0.06	0.07	0.09	0.14	0.18	0.1	0.05	0.1	0.11	0.26	0.12	0.29	0.06	0.33	0.05	0.07	0.37	0.31	0.42	0.29	0.17	0.1	0.34	0.44	0.18	0.14	0.18	0.33	0.2	0.37	0.11	0.07	0.24	0.73	2.26	1.18	0.17	0.48
ENSSSCG00000017422	ref	TCONS_00014434	FKBP10	104.81	149.82	119.29	105.71	78.55	158.04	110.16	90.09	7.04	8.96	11.55	11.52	9.53	13.11	10.27	10.83	3.26	1.64	2.79	3.36	1.8	2.53	3.11	1.35	12.44	12.68	13.96	12.46	11.92	10.91	12.06	9.13	8.14	13.72	11.85	8.23	4.44	9.08	5.88	7.85	4.81	6.22	8.71	7.35	24.27	20.9
ENSSSCG00000017429	ref	TCONS_00012673	P3H4	80.68	72.46	115.72	116.3	84.67	117.21	75.86	66.58	21.72	26.76	32.33	39.06	24.36	27.42	18.94	26.48	2.86	2.04	3.21	4.65	2.95	2.58	3.53	2.67	17.66	18.14	29.33	27.8	22.05	18.99	18.69	15.26	7.24	12.62	13.87	8.52	4.7	8.44	6.47	7.39	10.76	11.55	15.85	14.6	50.2	34.66
ENSSSCG00000017526	ref	TCONS_00014553,TCONS_00014554	COPZ2	134.97	108.88	159.68	171.41	94.01	148.85	169.96	164.5	21.6	17.4	28.41	26.66	20.82	25.59	23.03	23.06	33.14	34.74	18.74	38.39	27.43	20.99	26.78	38.07	24.81	15.2	25.82	24.88	15.42	12.55	19.52	18.83	13.29	26.83	16.86	10.47	6.42	20.75	11.52	13.23	3.79	6.03	5.35	8.49	25.39	21.17
ENSSSCG00000017694	ref	TCONS_00014801,TCONS_00014802,TCONS_00014803,TCONS_00014804,TCONS_00014805	ACACA	89.62	38.46	428.83	444.88	307.34	142	273.38	265.55	7.8	7.5	11.78	9.21	12.52	10.85	9.76	9.38	16.44	10.46	21.64	16.8	8.64	8.48	15.09	35.58	4.33	3.51	3.68	5	3.7	3.58	5.36	3.44	10.31	10.16	9.04	7.18	4.21	8.69	5.71	7.14	35.69	40.95	39	35.7	19.4	12.6
ENSSSCG00000017789	ref	TCONS_00014990	ABHD15	26.71	15.47	17.23	25.99	25.23	19.84	14.21	19.57	0.28	0.15	0.32	0.17	0.25	0.38	0.22	0.34	4.56	4.58	3.49	3.42	3.09	3.47	2.61	2.94	0.36	0.39	0.15	0.29	0.22	0.2	0.32	0.31	1.13	1.37	1.21	0.62	0.33	0.64	0.62	0.94	0.19	0.52	0.45	0.53	0.65	0.46
ENSSSCG00000017801	ref	TCONS_00015022	TRARG1	178.01	214.87	410.23	373.29	233.62	209.22	264.22	506.91	0.03	0.03	0.2	0.49	0.03	0.2	0.02	0.37	0.06	0.1	0.2	0.26	0.02	0.02	0.02	0.17	1.07	1.08	0.96	1.24	0.52	0.33	0.54	0.47	0.14	0.03	0.35	0.23	0.02	0.07	0.02	0.11	0.57	0.87	0.06	0.08	0.32	0.62
ENSSSCG00000020915	ref	ENSSSCT00000044107.1,ENSSSCT00000063113.1,TCONS_00044582,TCONS_00044583,TCONS_00044584,TCONS_00044585,TCONS_00044586,TCONS_00044587,TCONS_00044588,TCONS_00044589	P4HA2	139.55	168.36	165.35	149.67	112.94	192.12	129.74	157.66	35.36	31.02	40.93	44.26	44.54	46.18	37.35	39.89	22.58	17.48	22.8	34.45	18.64	14.12	21.06	18.41	33.47	23.63	41.05	45.78	34.96	30.12	28.71	30.04	11.91	10.5	8.46	6.24	6.05	8.91	3.83	5.65	5.96	7.17	10.42	4.35	79.15	52.63
ENSSSCG00000021739	ref	TCONS_00042471,TCONS_00042472	HSD17B12	191.88	232.64	234.34	392.24	367.93	181.95	323.73	174.11	25.08	23.66	20.7	29.42	27.13	23.01	20.38	23.39	36.46	29.84	54.73	38.14	41.84	34.14	36.08	44.87	17.17	20.93	27.14	41.78	29.94	27.71	19.13	18.05	17.24	42.65	24.5	17.88	9.81	15.32	15.28	22.13	65.76	69.29	76.08	92.76	40.61	58.9
ENSSSCG00000021885	ref	TCONS_00037782,TCONS_00037783	MDFIC	43.64	58.96	53.58	68.4	55.56	40.76	48.3	42.62	5	5.19	6.45	4.8	6.27	7.68	6.54	5.61	6.44	13.45	7.55	7.04	6.3	9.14	9.29	8.88	6.06	6.18	6.36	7.54	7.22	5.51	6.2	5.51	7.54	12.87	6.4	3.42	2.62	5.8	5.8	4.85	1.3	2.21	2.38	2.03	5.51	7.1
ENSSSCG00000022506	ref	TCONS_00019291,TCONS_00019292	No_name	865.65	1267.98	905.54	663.08	537.95	2075.75	1071.01	929.81	63.64	72.92	70.42	32.56	74.04	98.82	61.12	46.4	18.24	10.11	7.9	12.69	9.96	11.77	14.34	15.18	174.63	126.44	73.55	63.15	154.55	117.74	112.28	86.84	140.36	85.21	56.33	29.58	35.95	124.62	27.21	38.44	11.7	20.74	12.82	17.1	351.7	175.58
ENSSSCG00000022961	ref	TCONS_00079268	CLMP	152.46	109.44	146.37	154.85	143.7	139.57	121.92	104.43	13.88	12.51	17.17	14.62	16.72	19.18	18.22	14.03	2.56	1.08	1.63	2.4	1.65	1.33	2.65	2.23	13.25	11.89	11.02	9.87	11.19	8.68	10.22	7.27	15.72	17.19	13.83	11.19	8.09	16.5	9.46	9.6	41.21	40.14	22.33	24.41	46.89	37.1
ENSSSCG00000023607	ref	TCONS_00043204	CYP4F22	0.49	0.89	4.45	2.81	1.97	0.91	2.32	2.59	0.04	0.04	0.05	0.08	0.05	0.06	0.09	0.06	0.22	0.07	0.08	0.06	0.14	0.09	0.05	0.04	0.12	0.03	0.03	0.13	0.04	0.03	0.1	0.35	0.21	0.05	0.36	0.08	0.03	0.05	0.13	0.04	0.11	0.06	0.18	0.06	0.1	0.22
ENSSSCG00000023611	ref	ENSSSCT00000034199.2,TCONS_00070037,TCONS_00070038	No_name	310.49	254.92	358.81	300.18	302.24	796.82	204.12	246.33	45.64	49.42	97.89	42.28	61.5	83.16	41.82	29.25	4.23	1.72	2.49	5.33	3.39	1.93	3.26	1.87	72.49	51.88	49.49	48.25	74.26	58.97	46.88	43.35	15.88	14.19	18.62	10.91	4.31	10.66	3.69	6.06	3.78	2.8	6.88	3.02	125.17	56.68
ENSSSCG00000023716	ref	TCONS_00030035,TCONS_00030036	TNFAIP6	113.88	317.11	71.74	101.84	100.47	110.48	69.39	77.24	8.13	3.99	9.3	10.5	6.33	9.15	6.39	6.18	0.62	0.58	0.89	0.59	1.14	0.76	0.43	0.9	9.14	8.2	18.17	23.73	14.32	10.04	7.77	15.32	6.17	1.85	6.14	6.86	2.23	3.66	3.12	2.95	22.03	21.91	0.8	5.45	5.24	12.31
ENSSSCG00000024043	ref	TCONS_00040436,TCONS_00040437	ADAMTS2	189.97	139.26	280.44	222.38	207.96	354.49	197.06	206.1	20.5	19.48	28.14	16.96	32.16	41.91	24.05	18.57	5.75	3.03	4.27	5.55	4.6	4.21	4.39	3.37	25.21	20.94	21.41	16.82	34.84	20.94	21.44	14.29	31.17	19.83	24.67	15.01	9.9	29.23	12.3	11.3	2.3	2.73	4.62	3.3	40.56	27.48
ENSSSCG00000024081	ref	TCONS_00023991,TCONS_00023992,TCONS_00023993,TCONS_00023994	NRBF2	58.07	51.66	71.13	92.91	66.02	54.54	90.16	78.53	16.77	16.08	14.76	16.91	17.8	17.69	15.6	16.01	24.32	30.51	17.65	11.68	22.98	19.22	22.01	15.09	17.63	9.57	13.69	11.03	11.2	15.12	11.91	14.25	25.91	32.26	19.77	16.74	12.58	21.07	20.34	19.84	24.27	24.23	17.18	24.31	17.7	23.23
ENSSSCG00000024149	ref	TCONS_00070580,TCONS_00070581,TCONS_00070582	ELOVL5	304.8	334.97	459.3	809.22	618.03	416.1	861.2	432.08	18.27	14.56	24.63	25.55	25.37	25.8	27.15	22.15	103.55	133.64	123.35	116.91	101	102.52	136.17	146.29	12.78	11.7	12.41	17.36	16.44	11.54	19.24	10.46	42.7	56.76	38.23	25.09	23.41	36.97	36.58	46.43	73.4	77.32	56.6	58.07	30.11	38.53
ENSSSCG00000024325	ref	ENSSSCT00000049811.1,TCONS_00034800,TCONS_00034802,TCONS_00034803,TCONS_00034804,TCONS_00034805,TCONS_00034806	SGK2	134.57	186.98	271.99	292.52	174.52	93.64	205.72	163.18	0.41	0.38	0.45	0.36	0.45	0.77	0.31	1.09	22.69	23.82	24.97	25.02	26.91	25.87	25.89	28.85	2.21	0.72	0.95	1.41	0.88	0.57	1.74	0.92	3.87	2.2	1.1	0.73	0.69	1.21	0.31	1.12	37.56	31.29	32.69	21.09	38.98	36.83
ENSSSCG00000024644	ref	TCONS_00065652	CIDEA	437.46	389.89	281	382.35	476.62	205.25	437.38	246.4	1.66	1.48	0.89	2.7	1.2	2.01	1.37	3.64	0.57	0.3	0.79	0.8	0.75	0.65	0.39	0.93	2.28	1.75	1.86	3.29	1.54	2.71	2.57	2.17	0.17	0.15	0.66	0.43	0.05	0.43	0.1	0.41	0.77	1.28	1.13	2.1	1.85	6.06
ENSSSCG00000024823	ref	ENSSSCT00000026102.2,ENSSSCT00000049346.1	RCN3	339.16	464.78	370.83	276.47	250.78	428.84	414.59	366.91	28.89	26.93	37.67	39.65	38.56	44.43	44.48	30.52	12.52	5.8	6.9	8.42	8.12	5.39	14.31	6.19	50.26	50.67	71.83	62.2	49.06	44.47	65.24	43.47	32.16	38.01	33.94	19.54	12.4	18.13	18.52	16.71	9.26	10.07	26.14	17	55.4	51.26
ENSSSCG00000024917	ref	ENSSSCT00000025514.2	LRRN4CL	166.19	64.53	166.46	170.76	150.4	191.87	139.65	157.01	15.72	9.94	11.06	12.26	17.84	22.1	10.33	10.23	3.49	2.58	4.77	2.17	5.47	2.04	2.51	6.12	29.37	24.35	48.87	46.66	35.09	38.7	20.17	16.95	0.89	1.76	1.99	0.9	0.57	0.84	0.88	0.61	3.74	5.44	4.64	7.27	14	11.18
ENSSSCG00000025087	ref	ENSSSCT00000028806.2,TCONS_00051168,TCONS_00051169,TCONS_00051171,TCONS_00051172,TCONS_00051174	ASPH	244.13	262.64	218.73	253.4	304.22	202.15	290.93	213.92	29.04	40.06	30.38	25.63	36.09	35.95	31.82	29.08	45.06	53.55	30.61	26.07	33.33	28.58	36.77	35.53	31.99	41.69	28.49	26.29	34.29	33.68	31.54	29.28	62.17	64.63	54.19	41.89	35.45	48.02	45.52	46.44	61.49	57	94.99	115.13	55.04	43.33
ENSSSCG00000025238	ref	TCONS_00020852,TCONS_00020853	SHOX2	34.79	14.04	17.28	17	15.23	34.43	16.99	20.95	1.53	1.56	1.32	1.18	1.39	2.13	2.03	1.36	0.66	0.7	0.22	0.11	0.23	0.13	0.2	0.15	3.7	3.66	3.61	4.56	4.2	2.7	3.21	2.54	1.46	1.87	1.27	0.39	0.22	1.16	1.43	0.65	0.11	0.08	0.12	0.08	0.68	0.58
ENSSSCG00000026297	ref	TCONS_00072474	KLB	175.88	307.17	322.84	432.08	306.89	158.67	368.26	295.4	0.09	0.07	0.16	0.73	0.04	0.55	0.12	0.7	26.05	23.29	15.81	16.29	24.01	18.42	18.21	113.17	1.75	2.07	1.58	1.97	1.39	0.56	2.8	0.65	0.17	0.04	0.15	0.25	0.05	0.11	0.04	0.34	0.02	0.12	0.14	0.03	4.05	3.43
ENSSSCG00000027331	ref	ENSSSCT00000050631.1,TCONS_00031778,TCONS_00031785,TCONS_00031786,TCONS_00031787,TCONS_00031788,TCONS_00031789,TCONS_00031790,TCONS_00031791	COL6A3	939.56	1840.79	1887.69	1447.31	646.92	1967.59	1288.05	1258.36	64.72	61.7	78.62	36.97	83.01	110.67	56.22	38.41	23.91	13.72	11.27	19.6	15.73	12	17.16	11.09	225.58	172.44	136.1	132.68	230.31	168.21	144.39	120.97	277.93	180.23	112.33	74.01	86.55	186.53	64.74	47.04	3.23	4.72	7.54	10.91	251.02	144.24
ENSSSCG00000027466	ref	TCONS_00045327	PCOLCE	677.57	840.05	976.36	870.63	473.76	1394.17	732.05	575.85	36.8	43.79	38.12	27.39	47.49	70.76	33.62	25.79	31.89	18.68	22.63	26.37	28.18	27.78	19.9	19.89	127.33	111.06	100.74	92.88	133.69	113.88	94.77	66.65	50.5	41.29	32.71	22.87	13.34	39.73	7.84	13.23	8.74	14.31	17.93	13.43	132.85	86.63
ENSSSCG00000028022	ref	TCONS_00083420	COL6A2	511.47	739.25	985.92	645.1	327.81	1136.43	682.64	566.16	41.84	47.13	71.84	38.6	53.39	71.09	45.77	28.85	10.63	6.86	7.43	13.08	7.82	6.62	7.6	6.77	107.2	79.37	71.37	67.44	98.44	76.92	80.33	52.76	74.02	44.74	57.47	29.62	21.4	72.8	14.22	13.02	4.24	3.86	21.46	18.01	170.99	72.17
ENSSSCG00000028411	ref	ENSSSCT00000030201.2	MC5R	1.6	5.14	9.33	5.53	2.74	3.06	5.17	7.16	0.11	0.24	0.14	0.12	0.14	0.17	0.09	0.16	0.09	0.11	0.11	0.16	0.1	0.09	0.08	0.12	0.12	0.1	0.2	0.12	0.11	0.08	0.09	0.14	0.59	0.13	0.15	0.55	0.16	0.46	0.09	0.24	0.31	0.71	0.26	0.36	0.28	0.16
ENSSSCG00000028549	ref	TCONS_00048843,TCONS_00048844,TCONS_00048846	ECM2	430.88	369.6	331.07	390.02	348.68	364.06	433.28	424.55	69.85	109.3	67.54	64.16	69.23	87.53	108.2	106.1	7.34	5.46	4.88	4.46	6.14	4.63	8.19	3.71	46.05	50.82	50.08	50.3	46.95	43.34	57.82	49.58	17.49	19.68	11.34	6.66	5.21	10.2	8.59	7.16	11.91	12.16	23.78	23.25	21.78	27.21
ENSSSCG00000028567	ref	TCONS_00043002,TCONS_00043003	No_name	150.37	124.34	118.62	143.58	136.71	89.19	212.16	234.27	49.96	39.8	26.02	19.19	43.05	46.8	45.51	64.07	0.59	0.43	0.14	0.12	0.26	0.46	0.66	0.33	38.41	20.83	25.77	28.93	15.5	22.79	55.23	40.04	4.26	4.62	3	1.92	1.44	3.22	4.38	3.37	1.28	0.85	0.39	0.86	10.38	11.36
ENSSSCG00000029781	ref	TCONS_00026212	SELENOM	188.88	149.39	229.89	204.67	116.21	235.43	188.05	156.87	48.6	49.41	51.01	39.54	80.65	65.28	55.8	25.39	33.24	26.75	30.97	27.24	28.78	28	28.71	11.85	37.24	36.76	26.74	34.21	37.34	29.69	45.92	16.37	53.71	72.83	37.62	25.16	27.13	46.63	24.33	27.13	9.62	10.54	32.54	31.28	89.23	58.82
ENSSSCG00000029790	ref	TCONS_00049410,TCONS_00049411	PCYOX1	174.02	141.7	358.16	623.27	325.59	170.53	535.57	291.72	75.65	56.8	49.66	95.24	93.4	65.49	63.56	53.79	74.49	78.17	53.97	149.97	64.87	56.44	74.15	55.75	63.56	67.76	88.1	98.25	75.53	102.63	87.95	89.39	44.97	63.91	36.73	33.91	24.7	35.46	35.66	42.09	43.45	42.69	42.66	45.64	53.77	70.74
ENSSSCG00000029944	ref	ENSSSCT00000026033.2,TCONS_00012000	FASN	1963.27	382.74	5554.82	4520.67	3828.98	2809.86	2197.98	3452.42	8.31	7.94	16.95	12.97	9.53	14.45	6.98	9.75	24.26	4.14	120.92	127.54	18.74	10.26	43.35	203.9	18.87	8.49	12.87	19.99	17.95	14.16	11.62	11.59	21.02	24.89	39.56	24.01	10.63	28.53	11.95	20.78	110.31	141.97	127.75	89.39	102	39.4
ENSSSCG00000030325	ref	TCONS_00055144	C1QTNF6	150.96	139.53	187.24	133.79	110.07	279.86	156.46	103.85	8.22	7.4	15.24	12.15	17.25	21.02	22.05	14.28	2.14	1.83	1.73	2.07	1.52	1.74	2.38	1.45	14.02	12.56	16.56	13.15	20.33	13.91	14.63	8.5	31.51	25.98	16.8	9.15	12.42	29.25	9.87	10.26	3.48	3.42	8.55	7.13	21.98	12.55
ENSSSCG00000030396	ref	TCONS_00073171,TCONS_00073174,TCONS_00073175,TCONS_00073177,TCONS_00073178	SETD7	147.83	124.53	151.9	150.25	146.98	146.5	146.57	119.15	34.82	38.26	23.9	19.39	39.7	32.62	39.07	40.4	24.83	28.28	18.71	18.48	11.97	15.82	16.84	17.61	53.92	43.82	54.01	59.86	66.8	54.13	64.65	89.42	40.71	40.38	25.13	17.75	15.98	31.25	24.01	28.59	60.81	57.54	59.02	50.84	63.78	49.8
ENSSSCG00000031216	ref	TCONS_00045983,TCONS_00045985	HS3ST6	12.05	9.24	10.66	11.06	9.81	7.1	10.01	15.34	0.8	0.85	0.54	0.57	0.4	0.8	0.72	0.51	0.36	0.47	0.75	1.21	0.62	0.43	0.98	1.23	1.2	0.83	0.87	0.61	1.12	1.79	1.8	3.15	0.62	0.23	0.28	0.33	0.36	0.47	0.22	0.33	1.39	1.64	0.81	1.85	1.18	0.69
ENSSSCG00000031483	ref	TCONS_00007655,TCONS_00007657,TCONS_00007658	No_name	8.53	7.08	6.67	4.18	0.98	1.39	4.93	4.13	0.16	0.21	0.21	0.18	0.34	0.28	0.13	0.23	0.15	0.17	0.16	0.23	0.15	0.13	0.11	0.17	0.18	0.15	0.14	0.19	0.17	0.13	0.16	0.21	0.7	0.21	0.25	0.21	0.12	0.24	0.14	0.18	0.25	0.27	0.37	0.33	0.7	0.32
ENSSSCG00000031875	ref	ENSSSCT00000042864.1	ZNF469	5.83	4.43	8.4	6.29	3.08	16.53	6.04	10.26	0.25	0.3	0.86	0.16	0.54	0.47	0.23	0.29	0.09	0.07	0.1	0.12	0.1	0.05	0.04	0.06	1.46	1.04	0.49	0.27	1.45	0.77	0.5	0.27	1.07	0.76	1.28	0.71	0.29	0.96	0.31	0.42	0.77	0.95	1.46	0.53	1.97	0.68
ENSSSCG00000031976	ref	ENSSSCT00000064705.1,TCONS_00049403	ANKRD53	3.26	5.41	3.37	2.19	2.81	3.18	2.35	3.05	0.05	0.04	0.05	0.04	0.05	0.06	0.03	0.05	0.05	0.04	0.07	0.05	0.03	0.05	0.08	0.04	0.04	0.15	0.15	0.06	0.06	0.03	0.08	0.1	0.1	0.04	0.25	0.33	0.03	0.1	0.12	0.27	0.08	0.12	0.09	0.06	0.09	0.08
ENSSSCG00000032094	ref	TCONS_00073475	DKK2	69.29	48.24	23.69	33.87	78.51	44.89	39.59	34.61	1.28	0.77	2.41	2.07	1.3	1.98	2.8	2.87	0.18	0.02	0.24	0.53	0.02	0.18	0.29	0.29	11.04	10.09	8	7.49	6.89	6.63	10.54	8.66	1.32	1.01	3.47	1.96	0.38	2.35	2.11	2.64	3.98	4.02	0.11	0.08	2.56	2.6
ENSSSCG00000032151	ref	TCONS_00073886	CPZ	131.19	117.82	218.61	157.44	37.31	203.25	196.2	122.89	0.62	1.27	0.23	0.81	0.95	2	1.47	0.81	3.08	1.32	3.52	1.68	1.48	1.19	1.72	0.84	9.57	6.27	5.52	6.89	9.36	5.09	13.91	4.43	5.9	5.9	10.18	5.67	3.04	4.07	1.91	1.94	2.9	3.84	4.94	4.17	24.29	17.24
ENSSSCG00000032213	ref	TCONS_00028211,TCONS_00028212	DBI	3660.56	2752.15	4719.49	5669.79	4914.37	2582.83	11682.7	5409.75	363.8	268.65	465.56	426.17	342.51	425.41	370	323.77	527.16	612.59	787.92	571.12	677.11	922.35	708.39	840.5	415.56	355.95	546.98	604.42	521.93	603.94	570.03	290.24	197.34	338.32	254.43	201.03	135.9	305.44	246.69	296.05	1306.43	1425.72	1096.3	1352.28	355.15	850.8
ENSSSCG00000032723	ref	TCONS_00076054,TCONS_00076055,TCONS_00076056	ACER3	45.43	46.15	77.94	81.46	59.04	62.8	80.44	43.41	5.36	8.52	8.9	8.22	8.59	11.22	8.37	8.16	1.74	2.33	2.2	1.85	1.71	1.78	2.19	1.65	3.04	3.66	2.84	3.46	2.41	3.28	4.32	2.54	17.58	18.28	12.25	10.3	8.91	13.65	11.07	10.75	10.76	13.44	6	7.18	10.06	5.9
ENSSSCG00000032916	ref	TCONS_00000081	MPC1	681.67	690.77	1397.89	1669.28	1067.35	551.16	1086.06	722.08	390.48	294.61	360.41	425.89	325.01	318.72	354.43	341.39	236.12	552.26	422.72	353.19	421.73	317.14	318.21	314.13	220.36	284.9	336.89	338.31	197.9	211.01	327.95	305.09	81.24	98.6	103.56	80.47	69.87	71.21	90.86	106.48	205.13	178.04	215.9	266.68	109.07	136
ENSSSCG00000032941	ref	TCONS_00076436,TCONS_00076437	SIK2	147.23	136.63	121.06	107.16	144.85	119.06	81.28	87.22	3.94	2.99	7.77	3.63	5.19	7.12	6.39	4.25	7.49	7.84	8.53	13.99	5.28	5.95	5.46	7.17	10	7	3.71	5.14	6.13	6.85	6.69	4.59	12.88	14.09	11.04	9.64	7.84	14.21	7.07	7.25	30.28	28.57	34.94	27.56	21.77	9.34
ENSSSCG00000033608	ref	TCONS_00025317	LOXL2	158.8	164.33	377.6	247.98	253.27	256.75	216.49	127.47	25.67	16.13	41.51	27.94	47.37	48.02	26.48	20.35	1.94	0.85	2.41	2.64	1.95	2.01	2.26	1.56	23.48	19.76	31.2	28.48	34.65	23.82	25.3	11.13	25.1	20.17	16.01	11.32	15.44	25.5	12.9	13.57	7.07	3.61	3.01	2.88	62.33	41.92
ENSSSCG00000033751	ref	TCONS_00053263	No_name	4.15	6.69	7.98	9.06	1.28	4.06	6.06	2.36	0.05	0.05	0.06	0.1	0.06	0.08	0.04	0.07	0.04	0.05	0.05	0.07	0.05	0.04	0.03	0.05	0.42	0.79	0.39	0.43	0.73	0.51	0.12	0.32	0.13	0.06	0.06	0.05	0.04	0.07	0.04	0.05	0.07	0.08	0.11	0.08	0.12	0.07
ENSSSCG00000033822	ref	TCONS_00076068	THRSP	530.4	443.19	2488.36	3477.07	2014.27	639.95	3427.93	3640.2	2.18	1.05	0.89	3.22	1.19	1.15	1.9	6.98	174.04	20.33	196.98	125.82	122.01	74.52	84.48	243.52	4.44	2.23	7.15	10.29	6.79	1.91	7.84	5.38	0.47	0.15	1.5	0.74	0.16	0.12	0.15	1.15	1.75	0.35	2.44	0.42	3.93	2.97
ENSSSCG00000033854	ref	TCONS_00057270,TCONS_00057272	LGALS1	747.4	968.31	601.24	735.72	848.28	657.36	946.95	1305.79	104.02	53.92	142.2	138.31	155.88	164.43	147.22	112.68	10.88	8.23	10.13	13.53	12.35	12.15	11.9	6.29	295.4	203.18	283.05	304.58	341.35	290.69	195.05	144.68	42.65	76.09	57.44	55.87	32.2	54.74	29.42	29.52	14.7	23.25	35.98	41.05	106.16	172.97
ENSSSCG00000034102	ref	TCONS_00076035,TCONS_00076036	DGAT2	527.56	827.99	1092.69	1632.51	1017.22	809.99	1541.33	1176.84	1.63	3.02	1.5	2.22	1.33	3.39	2.4	4.02	24.19	66.13	183.92	210.83	38.91	32.3	99.56	87.81	5.95	5.1	2.7	4.85	5.57	3.12	7.61	2.81	0.86	1.62	1.41	1.1	0.61	0.83	0.63	0.98	1.28	2.87	0.49	0.48	13.15	10.81
ENSSSCG00000034440	ref	TCONS_00013137	MMP28	35.32	18.07	32.34	30.28	31.76	34.32	34.17	21.73	4.41	2.84	7.37	6.93	5.29	10.58	8.89	3.79	0.53	0.38	0.51	0.58	0.52	0.84	0.78	0.58	3.68	2.47	3.08	5.11	2.46	2.76	6.57	2.83	3.43	2.91	4.7	3.96	2.23	3.46	2.96	2.08	3.8	7.22	3.65	4.24	14.8	9.92
ENSSSCG00000034455	ref	TCONS_00059238	RNF166	32.21	22.84	33.23	34.81	40.41	37.88	32.82	32.99	11.41	12.98	13.5	11.77	13.66	16.09	10.39	7.33	5.61	5.11	7.49	11.14	4.83	5.52	4.79	4.45	10.46	7.55	7.25	7.16	9.82	9.07	6.93	7.38	12.37	19.93	19.1	11.33	10.49	14.94	10.74	11.86	10.88	13.12	20.59	14.33	17.56	12.74
ENSSSCG00000034607	ref	TCONS_00048838	OGN	701.4	637.91	614.43	759.74	563.37	704.8	731.86	524.82	60.68	75.89	51.89	63.11	83.5	108.04	97.53	76.93	8.78	7.74	5.02	3.94	5.97	4.72	6.7	3.4	109.62	146	120.3	126.33	123.82	106.02	120.08	96.69	39.28	37.89	25.55	21.57	8.3	26.71	17.06	12.39	28.01	35.88	54.12	39.91	103.87	97.21
ENSSSCG00000034653	ref	TCONS_00012915	DLX4	1.28	3.21	2.47	2.15	2.18	2.26	2.21	1.46	0.11	0.13	0.2	0.08	0.15	0.24	0.09	0.06	0.06	0.04	0.04	0.06	0.04	0.16	0.08	0.04	0.25	0.07	0.03	0.26	0.04	0.03	0.03	0.25	0.21	0.23	0.05	0.12	0.23	0.49	0.03	0.09	0.05	0.19	0.09	0.06	0.49	0.06
ENSSSCG00000034786	ref	TCONS_00018134,TCONS_00018135	HACD2	204.06	247.43	276.58	336.71	245.46	149.58	330.52	282.83	20.21	18.62	15.21	14.89	18.82	20.18	19.38	16.04	32.56	37.62	37.35	31.97	26.33	23.66	35.93	45.52	8.44	8.85	5.77	6.61	5.46	4.98	7.87	4.6	28.52	38.46	21.04	14.78	10.34	22.07	17.72	19.62	48.76	45.4	44.85	51.49	40.51	39.6
ENSSSCG00000034942	ref	TCONS_00028508,TCONS_00028509	STAR	3.9	4.83	14.72	12.39	9.3	4.75	16.52	3.42	0.28	0.28	0.18	0.26	0.2	0.14	0.1	0.09	0.17	0.22	0.07	0.15	0.14	0.06	0.06	0.1	0.28	0.08	0.12	0.21	0.18	0.06	0.09	0.12	0.12	0.38	0.14	0.09	0.11	0.19	0.09	0.1	1.4	1.01	0.46	0.85	0.23	0.21
ENSSSCG00000035071	ref	ENSSSCT00000038810.1	DCST1	4.45	6.93	0.73	5.61	3.81	5.78	1.09	4.55	0.05	0.06	0.07	0.08	0.07	0.08	0.04	0.08	0.04	0.05	0.05	0.15	0.05	0.34	0.15	0.43	0.06	0.19	0.09	0.06	0.16	0.08	0.09	0.07	0.14	0.06	0.07	0.05	0.04	0.07	0.04	0.2	0.07	0.17	0.12	0.09	0.13	0.23
ENSSSCG00000035299	ref	TCONS_00080135	SFRP4	78.95	110.76	185.02	113.23	197.1	177.62	125.3	85.8	1.59	0.92	3.31	4.7	3.01	6.01	3.47	2.06	0.18	0.36	0.25	0.3	0.2	0.24	0.03	0.14	20.69	15.86	25.95	22.98	26.01	19.76	19.07	14.53	0.91	0.6	2.25	2.63	1.43	1.29	2.18	1.2	3.19	6.51	6.58	2.11	4.52	5.02
ENSSSCG00000035511	ref	TCONS_00013944,TCONS_00013945	C1QTNF1	146.94	64.74	100.66	102.53	96.23	148.74	91.85	65.85	17.07	9.02	20.24	17.85	14.41	18.68	11.56	9.41	34.88	16.65	32.98	43.52	18.37	20.18	24.71	24.97	12.34	8.36	11.92	11.76	8.78	8.79	11.19	7.87	12.43	8.82	13.41	7.13	4.21	7.5	5.52	4.53	5.88	6.79	5.17	3.42	19.85	14.91
ENSSSCG00000035619	ref	TCONS_00076118,TCONS_00076119,TCONS_00076120	TMEM135	105.7	126.2	93.57	138.01	136.38	87.3	110.79	73.17	19.2	19.83	21.45	19.16	28.19	23.33	22.88	18.49	38.66	52.66	35.8	23.64	29.36	29.04	30.56	30.17	12.15	12.44	8.19	8.46	7.18	9.78	12.21	9.09	16.6	29.09	17.25	12.89	8.91	17.01	12.41	15.23	28.25	27.73	28.77	32.68	24.36	28.4
ENSSSCG00000035666	ref	TCONS_00034437,TCONS_00034438,TCONS_00034439	C20orf27	170.91	146.02	167.88	201.72	207.61	148.07	192.46	281.36	82.79	57.73	46.28	53.14	52.19	55.29	45.9	58.92	26.67	21.73	27.19	29.03	22.12	24.14	23.92	28.58	36.63	38.79	27.37	30.45	25.54	29.47	30.17	36.47	27.61	60.68	78.84	56.38	55.54	54.9	57.76	96.63	52.45	77.33	55.03	49.54	42.76	35.64
ENSSSCG00000035669	ref	TCONS_00081782,TCONS_00081783,TCONS_00081784	No_name	15.45	17.26	12.7	11.98	7.69	22.62	5.98	15.34	1.13	1.18	0.39	0.35	0.85	0.97	0.12	0.4	0.1	0.08	0.1	0.12	0.1	0.09	0.04	0.07	1.36	1.45	0.69	0.81	1.03	0.81	0.52	0.66	2.09	2.48	0.54	0.6	0.4	1.12	0.16	0.51	0.51	0.32	0.48	0.21	3.13	1.63
ENSSSCG00000035736	ref	TCONS_00045387	No_name	48.85	51.96	57.66	52.13	27.19	53.46	67.46	79.53	4.96	6.58	6.19	6.86	4.67	6.53	7.94	14.45	0.06	0.13	0.54	0.59	0.06	0.11	0.14	0.29	7	6.07	11.77	9.57	3.05	6.69	13.6	16.22	3.28	23.19	5.35	1.41	0.6	1.88	0.68	1.63	0.09	0.43	0.31	0.11	2.55	7.54
ENSSSCG00000035937	ref	TCONS_00051332	DPT	233.72	190.93	159.68	224.76	308.4	200.08	150.06	111.99	27	32.61	35.92	31.01	33.76	40.31	34.32	36.97	5.37	2.88	2.11	4.43	2.78	3.19	4.9	2.8	8.22	5.82	7.18	7.35	7.33	5.7	5.34	8.01	1.37	0.58	0.65	0.46	0.08	0.3	0.28	0.28	0.18	0.14	0.19	0.38	70.69	61.08
ENSSSCG00000036067	ref	TCONS_00059745,TCONS_00059746	PDP2	22.09	21.46	42.11	41.21	30.51	21.14	24.94	24.9	3.01	2.94	2.39	1.78	3.04	3.12	2.52	1.77	8.14	13.42	11.09	9.77	7.55	7.04	9.7	14.49	1.88	1.87	2.09	2.71	2.12	1.61	2.18	1.79	8.62	8.16	8.66	7.26	5.93	7.27	6.4	8.97	15.21	13.43	14.46	15.4	17.53	10.77
ENSSSCG00000036135	ref	TCONS_00014620,TCONS_00014621	COL1A1	6398.61	11099.3	16875.2	12817.1	3405.1	20236.4	11808.6	6551.82	187.57	197.45	373.4	124.57	295.72	414.99	177.05	127.85	98.12	36.52	80.55	117.85	71.33	65.14	83.39	59.63	1262.8	752.8	722.86	512.78	1437.42	865.17	821.5	413.43	305.3	151.75	157.37	89.77	44.54	170.67	54.12	57.49	37.96	74.56	59.37	52.92	1421.2	660.81
ENSSSCG00000036236	ref	TCONS_00073438,TCONS_00073439,TCONS_00073440,TCONS_00073441,TCONS_00073442	ELOVL6	297.7	228	1782.49	1356.09	720.71	564.97	1241.69	497.78	6.12	5.24	4.78	5.62	5.44	3.95	6.53	7.17	85.34	162.23	112.02	58.33	55.14	56.9	60.87	107.78	5.36	5.32	7.63	7.23	4.81	3.48	6.92	2.79	8.43	8.96	8.81	7.13	7.98	6.09	7.12	8.71	34.2	32.18	34.94	35.58	10.65	12.24
ENSSSCG00000036261	ref	TCONS_00029997	CROCC2	4.27	4.44	20.27	14.98	14.73	9.72	13.75	28.14	0.22	0.08	0.02	0.06	0.05	0.03	0.02	0.08	0.02	0.02	0.02	0.06	0.02	0.03	0.01	0.04	0.02	0.09	0.07	0.15	0.06	0.01	0.03	0.02	0.05	0.07	0.23	0.11	0.04	0.11	0.02	0.13	0.34	1	0.26	0.18	0.19	0.08
ENSSSCG00000036334	ref	TCONS_00082116	No_name	10.5	3.77	25.01	54.78	32.06	16.59	34.11	31.74	1.44	0.78	1.19	0.93	0.93	1.12	1.07	1.27	2.73	0.83	1.73	1.27	0.82	0.77	0.62	1.83	1.16	0.71	0.7	0.94	0.94	0.78	0.73	1.2	1.8	0.85	1.25	0.72	0.51	0.93	0.58	0.72	1	1.13	2.92	1.15	1.94	1.31
ENSSSCG00000037048	ref	TCONS_00053273	No_name	8.89	1.1	9.29	3.85	7.6	5.03	8.48	5.38	0.57	0.7	0.76	0.66	0.85	1.02	0.49	0.88	0.52	0.61	0.66	0.89	0.62	1.1	0.87	0.68	2.88	1.27	0.57	3.52	4.54	0.49	4.92	0.79	1.65	0.77	0.86	0.65	0.46	0.85	0.53	0.66	0.91	1.02	1.52	1.04	3.49	0.97
ENSSSCG00000037430	ref	TCONS_00019306	COL6A6	180.17	286.83	230.09	236.47	135.54	230.34	193.34	149.78	20.07	27.25	29.52	22.56	34.6	57.4	43.96	26.83	0.53	0.3	0.93	1.74	1.04	0.74	0.54	0.63	32.43	27.3	22.36	26.72	33.77	28.08	20.85	14.56	62.01	3.58	24.57	20.35	28.82	45.8	21.13	20.76	0.39	0.2	0.58	0.36	12.28	9.51
ENSSSCG00000037450	ref	ENSSSCT00000050874.1,ENSSSCT00000051812.1,TCONS_00060824	SSC5D	33.76	42.21	50.51	34.95	24.65	122.16	30.95	30.85	2.13	2	5.13	0.91	1.89	4.85	1.49	1.13	0.42	0.57	0.84	1.63	0.86	0.42	0.46	0.91	5.89	3.91	4.92	3.5	6.87	4.78	3.25	2.72	2.21	1.63	2.23	1.64	0.88	3.03	0.63	0.94	6.01	6.02	4.35	3.63	14.09	4.83
ENSSSCG00000037487	ref	ENSSSCT00000063315.1,TCONS_00014381	No_name	316.17	239.63	608.4	569.96	450.23	332.42	455.21	768.23	31.87	19.5	41.85	24.25	33.76	38.47	29.97	23.94	7.55	6.67	13.89	16.67	15.54	14.56	19.78	26.72	34.53	21.24	32.6	33.87	27.43	24.34	43.1	23.79	16.42	20.06	18.06	10.65	8.78	14.43	12.28	13.12	3.72	3.65	2.92	2.75	55.76	40.9
ENSSSCG00000037575	ref	TCONS_00036929,TCONS_00036930,TCONS_00036931,TCONS_00036932	FKBP14	34.74	23.37	38.9	54.41	45.79	39.82	28.7	22.39	3.47	3.14	4.74	5.93	4.14	5.2	5.32	3.99	10.28	10.69	5.74	8.16	6.26	4.84	3.91	2.76	5.48	5.2	6.4	9.6	6.44	6.01	5.56	6.77	8.4	9.72	6.29	5.75	3.33	6.85	3.24	3.6	13.95	15.36	15.71	15.95	10.62	10.02
ENSSSCG00000037582	ref	TCONS_00044075	F2RL2	254.61	307.77	137.67	218.31	283.93	196.47	246.39	180.15	45.17	34.23	33.55	32.89	68.75	64.84	56.06	26.53	0.43	0.49	2.01	1.32	0.45	0.2	3.26	0.46	43.7	39.4	20.56	34.35	35.69	42.64	50.41	20.42	30.97	23.23	12.55	8.31	6.36	16.42	12.19	8.5	4.98	3.16	3.14	3.81	16.24	14.22
ENSSSCG00000038044	ref	TCONS_00083456,TCONS_00083459,TCONS_00083460,TCONS_00083461	GYG2	78.35	68.69	83.16	72.13	130.17	75.77	98.21	90	7.15	7.32	5.29	6.43	7.97	9.05	3.75	5.13	6.19	8.5	17.53	9.75	8.9	10.55	14.8	15.51	3.73	4.29	5.83	3.21	3.99	2.65	3.95	3.7	3.03	9.39	8.06	4.05	2.19	2.73	4.27	2.13	21.89	24.28	15.58	13.82	23.04	19.13
ENSSSCG00000038094	ref	TCONS_00066416	GPX7	85.12	78.63	55.24	55.56	53.25	107.46	75.8	61.4	18.86	15.05	11.79	9.81	20.16	24.45	16.92	9.29	9.41	5.67	2.1	3.23	5.73	6.35	7.2	2.04	31.36	26.8	15.02	14.98	20.71	24.92	20.03	15.01	14.2	13.07	3.43	2.83	3.93	8.35	5.72	4.04	2.94	2.08	3.68	2.82	15.75	13.3
ENSSSCG00000038322	ref	TCONS_00083331,TCONS_00083332,TCONS_00083333	No_name	146.63	176.22	518.96	806.45	266.69	195.51	535.31	717.75	1.05	2.19	0.99	1.08	1.26	1.37	2.24	1.82	11.74	40.58	91.6	102.39	14.89	15.32	44.9	55.63	4.04	2.58	2.14	2.91	2.36	0.92	4.4	2.43	1.05	0.58	1.57	0.98	0.36	0.8	0.33	0.62	0.81	0.62	0.68	0.63	3.02	3.8
ENSSSCG00000038627	ref	TCONS_00059416	ADAMTS18	21.41	16.18	63.24	52.12	114.43	28.28	29.63	8.76	0.19	0.08	0.18	0.17	0.06	0.28	0.02	0.28	0.11	0.03	0.07	0.24	0.04	0.07	0.05	0.18	0.23	0.07	0.17	0.17	0.08	0.19	0.1	0.18	0.37	0.45	0.12	0.12	0.2	0.36	0.25	0.25	0.91	0.55	0.31	0.2	1.01	0.34
ENSSSCG00000038968	ref	TCONS_00057314	TMEM263	88.92	58.29	85.86	110.78	101.88	83.05	90.54	65.31	42.18	37.88	41.22	55.5	47.88	48.41	45.31	55.31	47.56	57.23	32.16	23.36	36.44	32.55	36.26	33.03	39.03	33.85	45.14	52.37	43.59	43.82	43.96	42.42	29.98	46.23	31.4	23.88	14.57	27.84	26.82	32.89	53.47	54.01	48.1	59.18	45.73	56.41
ENSSSCG00000039103	ref	TCONS_00017916,TCONS_00017917,TCONS_00017918	ADIPOQ	3045.56	3218.69	2280.18	3216.43	3726.54	2236.34	3159.2	4269.14	3.09	0.16	1.16	6.96	0.24	3.94	1.67	8.02	0.06	0.11	0.77	1.13	0.14	0.05	0.05	1.16	29.9	25.01	16.69	20.38	17.55	9.53	25.68	8.22	0.5	0.15	1.38	1.05	0.08	0.16	0.17	1.38	0.1	0.12	0.13	0.18	6.59	10.74
ENSSSCG00000039468	ref	TCONS_00076028	SERPINH1	1189.39	1132.9	1929.81	2435.03	1862.82	1678.98	2068.77	1547.49	310.1	210.86	358.04	396.49	410.69	373.69	338.99	275.08	94.35	63.37	72.63	121.79	87.22	79.66	120.3	78.79	191.87	137.88	243.19	296.33	241.9	168	244.31	113.05	226.29	218.2	215.33	164.09	106.08	190.09	134.07	140.96	64.38	77.21	117.24	80.23	409.89	301.17
ENSSSCG00000039520	ref	TCONS_00051536	No_name	1.17	1.48	2.46	2.83	2.72	2.7	1.89	0.8	0.08	0.3	0.11	0.33	0.14	0.29	0.54	0.42	0.03	0.03	0.03	0.05	0.03	0.03	0.02	0.05	0.04	0.35	0.03	0.21	0.1	0.22	0.49	0.16	0.09	0.04	0.05	0.03	0.03	0.19	0.03	0.04	0.05	0.06	0.08	0.06	0.35	0.05
ENSSSCG00000039703	ref	TCONS_00037926,TCONS_00037927	EEPD1	64.64	76.22	82.87	78.23	86.73	66.31	59.7	99.34	10.33	7.84	11.84	8.88	8.38	11.63	11.62	11.08	5.93	5.72	7.99	14.95	5.35	4.84	6.42	10.34	28.86	20.69	21.6	20.63	23.07	19.52	23.94	42.39	5.75	5.99	5.39	2.66	2.32	3.36	2.82	5.09	11.68	14.44	18.61	19.83	19.39	14.25
ENSSSCG00000040164	ref	TCONS_00081000	No_name	1.04	0.24	0.42	0.75	1.37	0.9	0.73	0.45	0.04	0.07	0.03	0.05	0.03	0.03	0.02	0.03	0.05	0.23	0.19	0.1	0.14	0.04	0.15	0.21	0.02	0.02	0.04	0.02	0.04	0.03	0.02	0.03	0.06	0.16	0.03	0.02	0.03	0.03	0.02	0.02	0.12	0.14	0.1	0.18	0.05	0.03
ENSSSCG00000040464	ref	TCONS_00037667	LEP	8.07	6.87	41.68	47.41	12.63	13.6	54.28	48.82	0.07	0.02	0.02	0.01	0.02	0.02	0.03	0.04	0.01	0.01	0.03	0.02	0.01	0.01	0.01	0.03	0.23	0.15	0.1	0.06	0.1	0.01	0.29	0.07	0.04	0.02	0.04	0.01	0.04	0.02	0.01	0.05	0.02	0.02	0.03	0.02	0.07	0.04
ENSSSCG00000040631	ref	ENSSSCT00000055831.1,TCONS_00022719	LPL	2668.57	2364.25	3800.32	3775.06	3570.82	2361.59	4333.89	3020.7	500.69	386.82	444.6	371.42	381.7	405.98	500.57	514.34	0.57	0.96	1.6	1.89	0.48	0.51	0.6	1.14	201.05	138	110.93	133.54	122.39	113.46	152.76	135	6.11	13.11	8.11	3.61	1.58	6.74	3.81	4.18	4.37	9.1	2.43	4.05	18.29	19.52
ENSSSCG00000040681	ref	TCONS_00050964	FABP4	4681.48	6546.99	5215.64	7934.34	5275.29	2671.36	8908.09	7004.14	132.68	69.38	244.73	147.5	436.59	352.55	102.18	83.32	1.45	2.47	2.32	2.59	1.51	1.78	0.82	2.54	149.86	88.07	166.13	117.49	142.41	103.06	168.45	60.29	2.71	3.05	9.59	6.22	2.52	3.11	1.97	3.44	7.72	5.98	5.8	4.98	16.55	34.21
TCONS_00007446	lncRNA	TCONS_00007446	No_name	12.32	9.66	33.74	23.95	14.45	23.27	20.18	14.69	0.66	1.51	0.45	0.48	1.95	1.08	1.09	1.65	1.15	1.32	0.34	0.66	0.32	0.28	0.72	0.87	1.63	1.91	2.35	1.67	0.46	0.52	1.25	3.58	3.08	5.33	1.69	1.83	0.93	1.91	2.12	5.02	2.07	0.55	2.39	0.93	3.78	2.14
TCONS_00011914	lncRNA	TCONS_00011914	No_name	5.77	4.98	5.61	5.39	6.92	7.55	5.71	3.72	0.3	0.26	0.82	0.25	0.66	0.6	0.27	0.24	0.38	0.65	0.52	0.77	0.47	0.49	0.25	0.31	0.31	0.31	0.15	0.27	0.75	0.48	0.32	0.16	0.45	0.74	0.9	0.69	0.55	1.28	0.73	0.82	3.05	1.5	2.1	2.15	1.62	0.65
TCONS_00011957	lncRNA	TCONS_00011957	No_name	4.34	10.47	8.48	4.26	0.41	2.24	7.29	8.23	0.25	0.3	0.34	0.56	0.35	0.42	0.21	0.38	0.22	0.26	0.27	0.38	0.25	0.22	0.19	0.29	0.3	0.25	0.24	0.3	0.27	0.2	0.23	0.34	0.71	0.32	0.36	0.27	0.2	0.37	0.22	0.29	0.38	0.43	0.63	0.44	0.7	0.39
TCONS_00014913	novel	TCONS_00014913	No_name	27.84	39.25	42.71	22.03	26.28	32.11	20.84	45.84	1.18	0.72	1.97	0.99	2.59	1.47	1.72	0.82	0.31	0.45	0.84	1.23	0.27	0.08	1.19	0.61	0.52	1.39	1.17	2.31	1.04	1.22	1.34	1.6	4.31	0.56	1.39	0.56	0.07	1.05	0.32	1.34	0.39	1.06	1.09	0.31	5.48	2.3
TCONS_00015571	lncRNA	TCONS_00015571	No_name	40.97	69.45	12.38	26.21	44.34	27.57	56.83	80.83	0.59	1.03	1.81	0.78	1.39	4.58	3.21	0.37	0.15	1.82	0.3	0.75	0.17	0.15	0.27	1.35	2.61	3.61	1.25	1.67	1.36	2.2	1.29	1.91	1.55	1.45	0.24	0.18	0.31	0.25	0.98	0.61	0.95	0.76	0.41	0.29	0.74	1.49
TCONS_00015572	lncRNA	TCONS_00015572	No_name	24.75	26.79	12.06	9.08	13.14	15.57	10.41	23.27	0.45	0.32	0.67	0.52	0.04	0.49	0.45	0.33	0.1	0.1	0.42	0.31	0.25	0.12	0.35	0.23	0.8	0.28	0.66	1.05	0.61	0.31	0.36	0.53	0.7	0.32	0.16	0.09	0.1	0.08	0.21	0.36	0.05	0.11	0.07	0.05	0.33	0.31
TCONS_00027948	lncRNA	TCONS_00027948	No_name	6.18	6.89	23.55	9.67	8.47	3.08	14.28	7.32	0.06	0.06	0.08	0.06	0.08	0.09	0.05	0.13	0.05	0.06	0.06	0.09	0.06	0.05	0.04	0.06	0.06	0.16	0.05	0.07	0.06	0.05	0.1	0.42	0.16	0.21	0.16	0.12	0.04	0.08	0.05	0.07	0.08	0.09	0.14	0.1	0.6	0.08
TCONS_00031874	lncRNA	TCONS_00031874	No_name	2.86	2.34	9.01	30.01	10.33	2.27	13.36	8.76	0.04	0.05	0.06	0.05	0.06	0.14	0.04	0.1	0.04	0.04	0.05	0.07	0.04	0.04	0.03	0.05	0.05	0.13	0.08	0.05	0.05	0.18	0.04	0.09	0.12	0.05	0.06	0.05	0.03	0.06	0.04	0.05	0.06	0.07	0.11	0.07	0.12	0.07
TCONS_00031933	lncRNA	TCONS_00031933	No_name	6.91	9.08	11.65	8.2	9.27	7.63	12.07	8.71	0.03	0.03	0.07	0.03	0.04	0.04	0.02	0.04	0.02	0.03	0.03	0.04	0.03	0.02	0.02	0.03	0.12	0.02	0.07	0.06	0.19	0.04	0.16	0.11	0.07	0.03	0.04	0.03	0.02	0.04	0.02	0.03	0.04	0.04	0.06	0.04	0.07	0.04
TCONS_00033875	lncRNA	TCONS_00033875	No_name	33.7	28.08	42.83	21.68	44.29	82.38	20.54	16.47	1.95	3.16	3.16	1.22	5.56	7.36	1.99	2.35	0.18	0.31	0.28	0.31	0.1	0.06	0.07	0.08	5.61	3.09	1.29	1.5	2.51	3.36	4.88	2.08	2.48	4.06	1.14	0.81	0.44	1.87	0.89	0.35	0.44	0.79	4.88	3.83	6.36	2.76
TCONS_00034772	novel	TCONS_00034772	No_name	78.35	78.57	21.18	28.6	34.86	23.33	4.84	8.67	0.1	0.11	0.13	0.21	0.13	0.31	0.08	0.29	0.08	0.1	0.1	0.14	0.09	0.08	0.07	0.11	0.87	0.91	0.09	0.22	0.1	0.23	0.08	0.13	0.27	0.12	0.13	0.1	0.07	0.28	0.08	0.11	0.14	0.16	0.23	0.16	0.25	0.57
TCONS_00036246	lncRNA	TCONS_00036246	No_name	10.05	16.65	50.12	44.86	15.45	14.34	11.01	19.03	0.02	0.03	0.03	0.06	0.03	0.04	0.02	0.04	0.02	0.02	0.04	0.04	0.02	0.02	0.02	0.03	0.05	0.1	0.14	0.1	0.06	0.07	0.3	0.04	0.07	0.03	0.04	0.03	0.02	0.05	0.02	0.03	0.12	0.12	0.49	0.6	0.11	0.06
TCONS_00036247	lncRNA	TCONS_00036247	No_name	3.61	6.84	11.68	12	4.33	4.75	2.19	2.44	0.01	0.01	0.01	0.01	0.01	0.01	0	0.01	0	0.01	0.01	0.01	0.01	0	0	0.01	0.02	0.17	0.1	0.11	0.01	0.01	0.05	0.01	0.02	0.01	0.03	0.02	0	0.01	0	0.01	0.01	0.04	0.02	0.11	0.06	0.08
TCONS_00036248	lncRNA	TCONS_00036248	No_name	3.6	9.38	14.31	17.5	15.91	8.33	10.9	14.38	0.05	0.06	0.07	0.06	0.07	0.09	0.04	0.08	0.05	0.05	0.06	0.12	0.05	0.05	0.04	0.06	0.43	0.64	0.28	0.12	0.11	0.08	0.22	0.11	0.15	0.07	0.11	0.08	0.04	0.18	0.05	0.06	0.08	0.18	0.24	0.73	0.2	0.08
TCONS_00036252	lncRNA	TCONS_00036252	No_name	11.65	13.09	17.31	15.07	16.11	13.06	19.71	17.49	0.17	1.11	0.34	3.2	0.62	0.29	0.22	0.78	1.04	1.04	0.32	1.49	0.3	0.35	0.37	0.4	0.71	0.17	0.72	0.32	0.32	0.62	0.39	0.6	4.07	0.37	0.43	0.18	0.35	0.64	0.61	0.79	4.86	0.57	1.65	0.52	1.61	0.41
TCONS_00036253	lncRNA	TCONS_00036253	No_name	5.19	8.18	5.51	6.5	11.15	3.11	12.08	16.79	0.13	0.41	0.31	0.09	0.13	0.11	0.13	0.3	0.41	0.53	0.08	0.13	0.08	0.15	0.05	0.07	0.11	0.06	0.1	0.18	0.09	0.08	0.08	0.13	0.86	0.59	0.12	0.07	0.07	0.14	0.35	0.45	0.65	0.55	0.96	0.14	1.47	0.34
TCONS_00050291	lncRNA	TCONS_00050291	No_name	1.67	0.55	9.93	13.72	2.54	0.44	2.99	1.33	0.1	0.11	0.13	0.11	0.13	0.16	0.08	0.15	0.09	0.49	0.41	0.15	0.48	0.25	0.07	0.33	0.11	0.09	0.09	0.11	0.1	0.16	0.09	0.13	0.27	0.12	0.68	0.1	0.08	0.14	0.09	0.11	0.14	0.16	0.47	0.17	0.26	0.15
TCONS_00054778	lncRNA	TCONS_00054778	No_name	7.2	15.23	21.15	11.77	4.3	7.77	23.93	19.07	0.06	0.07	0.09	0.21	0.09	0.1	0.1	0.09	0.22	0.06	0.13	0.1	0.06	0.05	0.05	0.21	1.36	3.19	1.4	0.37	1.52	0.95	1.37	1.11	0.18	0.08	0.09	0.07	0.05	0.09	0.06	0.07	0.09	0.11	0.15	0.11	0.17	0.09
TCONS_00054779	lncRNA	TCONS_00054779	No_name	6.63	12.11	16.48	12.7	2.46	7.1	16.28	16.23	0.05	0.05	0.06	0.05	0.06	0.15	0.04	0.07	0.12	0.05	0.05	0.07	0.04	0.04	0.1	0.05	1.77	2.01	0.93	1.01	1.53	0.73	1.12	0.87	0.13	0.06	0.06	0.05	0.04	0.07	0.04	0.05	0.07	0.08	0.11	0.08	0.12	0.07
TCONS_00054780	lncRNA	TCONS_00054780	No_name	6.08	14.52	18.41	11.44	4.63	9.24	19.53	12.06	0.01	0.02	0.02	0.06	0.01	0.01	0.02	0.01	0.05	0.06	0.05	0.03	0.04	0.05	0.07	0.09	1.18	1.85	1.14	0.48	1.89	1.04	1.12	0.95	0.02	0.01	0.04	0.02	0.01	0.01	0.01	0.01	0.03	0.02	0.02	0.01	0.1	0.01
TCONS_00059133	lncRNA	TCONS_00059133	No_name	136.02	69.65	129.36	167.16	170.82	113.12	163.87	32.66	14.61	11.86	16.81	9.74	20.97	26.35	18.64	8.92	21.06	7.23	17.84	19.83	24.63	22.96	23.14	10.87	22.63	18.32	13.87	14.91	17.25	13.61	21.35	8.17	3.86	10.64	12.72	6.17	1.93	3.13	5.49	1.63	7.43	5.24	2.35	2.95	25.85	19.87
TCONS_00059159	lncRNA	TCONS_00059159	No_name	4.44	2.12	27.17	16.17	13.18	12.11	17.22	5.85	0.03	0.04	0.09	0.07	0.28	0.11	0.09	0.05	0.06	0.07	0.11	0.05	0.03	0.03	0.03	0.04	0.74	0.59	0.6	0.28	1.04	0.84	0.92	0.28	0.1	0.04	0.05	0.04	0.03	0.05	0.03	0.04	0.05	0.06	0.08	0.06	0.09	0.31
TCONS_00066783	lncRNA	TCONS_00066783	No_name	4.63	4.13	6.86	7.41	7.04	2.29	4.04	11.81	0.06	0.13	0.08	0.06	0.12	0.05	0.05	0.09	0.02	0.03	0.03	0.04	0.05	0.14	0.02	0.06	0.06	0.05	0.05	0.07	0.03	0.07	0.02	0.04	0.08	0.07	0.04	0.03	0.02	0.04	0.02	0.06	0.12	0.19	0.14	0.29	0.59	0.08
TCONS_00071943	lncRNA	TCONS_00071943	No_name	4.43	3.43	3.69	63.67	3.78	4.44	11.57	62.21	0.17	0.19	0.22	0.73	0.23	0.27	0.55	3	0.15	0.17	0.17	0.25	0.16	0.14	0.12	0.38	0.19	0.16	0.16	0.19	0.18	0.13	0.15	0.9	0.47	0.21	0.23	0.17	0.13	0.72	0.15	0.38	0.24	0.28	0.41	0.28	0.45	0.25
TCONS_00078548	novel	TCONS_00078548	No_name	5.61	6.87	103.49	32.74	29.3	32.69	20.1	35.46	0.03	0.68	0.14	0.12	0.05	0.14	0.03	0.12	0.03	0.06	0.07	0.27	0.05	0.03	0.02	0.05	0.22	0.16	0.04	0.09	0.25	0.06	0.03	0.06	0.21	0.04	0.08	0.04	0.03	0.05	0.03	0.04	0.2	0.24	0.08	0.11	0.11	0.05
TCONS_00080617	lncRNA	TCONS_00080617	No_name	1.44	8.53	10.81	9.48	2.36	7.57	8.02	5.78	0.21	0.08	0.09	0.08	0.09	0.11	0.17	0.1	0.06	0.07	0.07	0.1	0.07	0.06	0.05	0.08	0.71	0.46	0.32	0.56	0.43	0.11	0.54	0.47	0.19	0.09	0.1	0.07	0.05	0.1	0.06	0.08	0.5	1.73	1.16	0.82	0.18	0.1
TCONS_00080659	lncRNA	TCONS_00080659	No_name	16.39	15.04	106.18	41.66	62.79	56.52	19.9	27.86	0.06	0.06	0.1	0.21	0.02	0.11	0.02	0.51	0.1	0.17	0.06	0.29	0.05	0.06	0.01	0.5	0.04	0.02	0.09	0.2	0.17	0.09	0.04	0.44	0.12	0.06	0.13	0.17	0.03	0.04	0.03	0.38	0.51	0.79	0.04	0.3	0.3	0.16
TCONS_00083330	novel	TCONS_00083330	No_name	8	14.55	19.24	17.23	19.37	19.44	16.04	12.76	0.68	0.86	0.9	0.8	1.03	1.24	0.59	1.05	0.62	1.46	0.8	1.07	0.76	0.67	0.53	1.63	0.88	0.79	0.69	1.7	0.79	0.59	0.67	0.95	1.98	0.94	1.04	0.79	0.56	1.02	0.64	0.78	1.11	1.24	1.86	1.27	2.16	1.19
TCONS_00086609	novel	TCONS_00086609	No_name	39.16	64.17	52.18	46.47	41.48	62.9	38.32	53.58	6.79	7.54	5.38	2.05	5.83	5.3	2.53	8.05	1.33	1.2	1.42	1.8	0.84	0.74	0.12	0.96	5.28	7.31	7.61	6.55	3.05	3.26	4.94	9.44	0.95	3.61	0.72	0.71	1.18	1.97	0.6	1.16	0.25	2.28	4.14	3.48	6.38	5.93
[truncated: 6 more columns]

## Sheet: heart
ID	type	transcript_id(s)	geneName	Duroc_2w_fat_2	Duroc_2w_fat_3	ES_2w_fat_1	ES_2w_fat_2	LW_2w_fat_1	LW_2w_fat_2	MS_2w_fat_2	MS_2w_fat_4	Duroc_2w_heart_2	Duroc_2w_heart_3	ES_2w_heart_1	ES_2w_heart_2	Lw_2w_heart_1	Lw_2w_heart_2	MS_2w_heart_2	MS_2w_heart_4	Duroc_2w_liver_2	Duroc_2w_liver_3	ES_2w_liver_1	ES_2w_liver_2	Lw_2w_liver_1	Lw_2w_liver_2	MS_2w_liver_2	MS_2w_liver_4	Duroc_2w_muscle_2	Duroc_2w_muscle_3	ES_2w_muscle_1	ES_2w_muscle_2	Lw_2w_muscle_1	Lw_2w_muscle_2	MS_2w_muscle_2	MS_2w_muscle_4	Duroc_2w_spleen_2	Duroc_2w_spleen_3	ES_2w_spleen_1	ES_2w_spleen_2	Lw_2w_spleen_1	Lw_2w_spleen_2	MS_2w_spleen_2	MS_2w_spleen_4	LW_2w_cerebrum_1	LW_2w_cerebrum_2	LW_2w_Cerebellum_1	LW_2w_Cerebellum_2	LW_2w_Intestinal_epithelium_1	LW_2w_Intestinal_epithelium_2
ENSSSCG00000000175	ref	ENSSSCT00000000184.3	ADCY6	56.36	45.34	72.29	45.2	53.73	68.15	44.39	42.91	243.1	307.63	201.75	151.14	147.4	211.05	140.69	152.78	11.39	10.59	14.17	17.67	7.82	9.91	10.36	14.09	11.25	7.89	8.07	7.5	6.45	9.74	8.93	6.74	12.93	9.35	14.92	9.95	7.55	13.62	10.21	14.14	17.85	25.47	17.15	23.07	54.12	33.6
ENSSSCG00000000528	ref	TCONS_00055838	PKP2	0.39	3.95	0.49	0.26	0.61	0.77	0.07	0.57	148.38	204.59	126.16	135.48	159.34	169.58	158.03	157.23	12.09	10.65	12.21	13	12.66	12.01	11.63	14.36	0.71	0.74	0.33	0.57	0.76	0.87	0.78	0.88	4.39	5.74	2.8	2.16	1.34	3.23	2.34	2.19	3	4.77	3.98	2.03	46.13	41.96
ENSSSCG00000001485	ref	ENSSSCT00000029860.2,ENSSSCT00000048682.1,TCONS_00070145,TCONS_00070146,TCONS_00070147,TCONS_00070148,TCONS_00070150,TCONS_00070151,TCONS_00070152,TCONS_00070153	MLIP	8.12	6.86	6.28	5.31	2.62	8.5	3.96	3.79	136.52	138.53	120.23	98.02	115.66	109.95	141.49	113.51	9.41	12.01	6.38	6.66	7.96	7.01	12.09	9.67	45.25	39.3	25.56	22.48	28.6	27.89	45.31	48.28	6.88	5.19	2.25	0.6	2.74	3.59	2.12	1.55	17.14	18.06	0.78	1.22	1.08	0.86
ENSSSCG00000002029	ref	ENSSSCT00000039377.1,TCONS_00068569,TCONS_00068571,TCONS_00068572,TCONS_00068575,TCONS_00068576,TCONS_00068578	MYH7	22.96	98.55	28.21	3.78	15.97	28.66	18.44	18.71	17387.3	17899.2	13132.2	14845.3	16740.2	14345.3	16044.5	14153.5	18.45	21.48	0.17	0.25	11.95	10.04	10.6	6.4	2469.05	3276.58	1293.43	2038.14	831.16	1765.32	3137.69	1918.94	50.2	23.91	0.56	0.18	8.52	14.72	11.24	7.28	1.74	3.16	5.63	2.5	3.1	2.51
ENSSSCG00000002684	ref	TCONS_00063133,TCONS_00063134	CDH13	65.77	69.74	65.52	56.74	48.98	72.98	49.12	34.78	155.77	219.34	185.49	179.58	209.52	180.46	194.57	145.22	1.48	1.38	1.03	0.52	0.94	0.92	1.89	1.02	57.73	64.66	49.48	62.85	42.03	54.32	56.05	33.13	4.69	6.74	5.83	3.36	1.24	4.89	3.88	3.27	50.96	55.51	16.63	16.77	3.42	3.45
ENSSSCG00000003368	ref	TCONS_00061140	RNF207	0.42	1.02	1.17	0.4	0.18	0.77	0.48	0.74	44.85	65.98	66.03	58.81	45.95	48.2	53.44	49.41	0.05	0.14	0.06	0.12	0.03	0.11	0.34	0.26	0.34	0.09	0.25	0.2	0.15	0.04	0.12	0.15	0.53	0.58	0.39	0.29	0.06	0.32	0.37	0.61	0.02	0.03	0.15	0.18	0.61	0.28
ENSSSCG00000003430	ref	TCONS_00065055	NPPA	0.49	1.45	0.57	0.43	0.42	2.27	0.53	0.49	45.17	48.28	305.87	530.59	115.4	47.2	171.21	175.24	0.23	0.26	0.27	0.39	0.26	0.23	0.19	0.29	0.3	0.26	0.24	0.61	0.55	0.62	0.46	0.35	0.72	0.33	0.37	0.27	0.2	0.37	0.23	0.29	0.38	0.44	0.64	0.44	0.71	0.4
ENSSSCG00000003431	ref	TCONS_00065056	NPPB	1.05	0.34	0.2	0.16	0.74	1.02	0.19	0.36	17.23	10.9	175.63	391.66	44.52	17.19	33.83	33.67	0.08	0.09	0.09	0.14	0.18	0.08	0.13	0.1	0.31	0.09	0.17	0.53	0.1	0.07	0.08	0.12	0.26	0.11	0.13	0.38	0.07	0.13	0.08	0.1	1.33	0.46	0.22	0.62	0.24	0.14
ENSSSCG00000004366	ref	ENSSSCT00000004825.3,TCONS_00004778,TCONS_00004779	BVES	2.16	2.51	3.51	2.17	2.11	2.88	1.51	1.8	86.24	80.73	121.89	94.52	139.45	97.83	132.94	100.91	0.38	0.57	0.27	0.59	0.37	0.32	0.39	0.82	26.28	25.72	19.54	22.76	25.89	22.87	28.07	34.06	3.21	0.88	1.74	1.74	1.04	2.14	1.56	1.22	0.82	1.08	2.86	0.87	7.63	4.32
ENSSSCG00000004803	ref	TCONS_00001942,TCONS_00001943	ACTC1	12.74	14.41	41.84	3.46	8.6	16	0.63	12.29	8577.48	10689.1	7704.58	8130.31	9771.22	8994.52	11252.6	7215.35	8.26	10.76	0.16	0.62	7.77	5.64	7.12	3.57	585.54	490.19	471.06	388.82	416.95	646.68	184.39	24.18	48.99	16.66	8.32	5.66	20.07	17.44	26.45	13.65	1.77	3.77	3.66	3.43	23.38	17.88
ENSSSCG00000004890	ref	TCONS_00005841,TCONS_00005842	SERPINB2	1.43	0.47	0.16	0.12	0.38	1.33	0.44	0.32	87.97	62.22	129.87	185.65	114.06	69.26	67.21	86.84	0.19	0.15	0.11	0.08	0.12	0.08	0.07	0.1	0.18	0.1	0.07	0.29	0.09	0.09	0.08	0.05	0.85	0.55	1.41	0.77	1.23	2.04	0.48	1.92	0.55	2.02	0.09	0.09	0.28	0.05
ENSSSCG00000004918	ref	ENSSSCT00000005427.3,TCONS_00002153,TCONS_00002155	ALPK2	0.87	0.91	1.5	0.55	0.42	1.28	1.64	0.73	73.7	117.97	110.39	79.36	80.61	83.35	97.77	78.16	0.24	0.49	0.29	0.31	0.2	0.22	0.36	0.34	14.9	20.62	24.03	32.27	15.63	15.85	35.6	30.47	3.66	4.79	2.74	1.03	0.59	2.7	1.51	1.92	1.54	1.27	1.72	2.99	1.77	1.61
ENSSSCG00000005229	ref	ENSSSCT00000040999.1,TCONS_00006539,TCONS_00006540,TCONS_00006541	VLDLR	69.89	54.04	91.76	104.43	89.18	70.2	93.05	92.68	157.19	178.65	229.54	205.4	204.22	185.36	201.07	217.7	14.37	11.64	13.32	9.99	9.3	9.87	12.33	10.59	59.57	64.24	96.62	98.11	61.18	60.08	95.85	122.95	87.34	102.17	87.46	52.95	38.78	74.61	57.36	80.48	94.3	90.68	84.87	83.4	49.34	44.44
ENSSSCG00000005669	ref	ENSSSCT00000006232.3	MIGA2	19.4	19.19	29.07	21.77	15.74	21.83	23.84	26.25	163.57	124.67	132.42	129.07	102.97	107.54	102.48	107.63	12.56	13.06	19.84	14.24	13.58	11.57	12.11	16.46	19.58	15.99	19.11	19.86	11.28	12	13.52	17.08	7.95	11.33	10.29	5.07	3.8	8.22	5.9	10.8	27.51	23.41	30.56	37.6	24.1	15.08
ENSSSCG00000006089	ref	TCONS_00053047,TCONS_00053048,TCONS_00053052	PTDSS1	42.37	49.41	39.38	40.16	48.24	48.57	51.11	48.63	373.45	300.59	503.2	476.42	462.34	310.62	740.03	444.47	32.15	32.05	28.98	28.86	32.53	27.51	33.39	40.92	118.51	127.64	113.52	127.62	150.24	162.58	222.76	182.64	56.16	89.02	62.28	60.84	42.7	61.32	59.97	90.15	102.01	103.78	50.45	52.09	39.77	56.57
ENSSSCG00000006216	ref	ENSSSCT00000023039.2,ENSSSCT00000030871.2,TCONS_00053404	TRIM55	0.82	1.73	1.8	0.3	0.37	1.35	0.87	0.44	254.2	264.48	297.96	339.15	247.36	235.2	311.08	244.21	0.68	0.33	0.23	0.32	0.4	0.29	0.38	0.2	59.13	56.05	102.48	90.36	58.64	64.88	70.66	77.96	1.79	0.46	0.25	0.54	0.43	0.55	0.32	0.34	0.19	0.22	0.4	0.62	0.55	0.2
ENSSSCG00000006745	ref	TCONS_00052058,TCONS_00052059	CASQ2	5.95	6.44	8.64	3.66	1.95	8.08	2.29	4.06	629.11	517.28	530.66	652.73	579.93	591.83	635.3	495.08	0.63	0.97	0.25	0.24	0.55	0.75	0.65	0.36	81	187.94	139.67	193.4	79.5	103.22	102.98	56.13	8.55	6.53	4.6	2.91	2.28	3.71	4.2	3.75	3.59	4.15	5	7.85	3.99	4.66
ENSSSCG00000007143	ref	ENSSSCT00000007815.3,TCONS_00035611	MAVS	38.7	36.37	36.49	38.03	39.16	43.38	39.16	52.62	206.2	230.25	117.9	105.77	157.49	150.28	190.69	157.93	13.16	17.02	16.08	20.25	17.32	13.84	17.72	21.73	37.65	37.67	27.74	23.95	23.35	41.71	48.7	32.55	29.25	29.66	36.75	27.41	30.83	33.13	32.67	46.74	19.13	23	23.42	24.26	35.51	31.23
ENSSSCG00000007288	ref	ENSSSCT00000007974.3,ENSSSCT00000047254.1,TCONS_00034665,TCONS_00034669	No_name	5.3	5.98	9.99	6.1	4.77	8.29	6.4	16.09	56.92	60.69	93.19	60.92	39.1	50.06	47.25	80.37	1.37	1.62	2.97	3.55	1.1	1.41	1.24	2.65	5.83	5.52	8.78	7.66	2.14	2.93	9.63	9.17	2.3	1.81	2.2	1.47	0.41	1.46	0.8	2.07	4.37	5.6	6.08	4.76	7.49	2.39
ENSSSCG00000007313	ref	TCONS_00034695,TCONS_00034696	CNBD2	0.69	0.48	0.34	0.35	0.92	0.81	0.31	0.5	4.28	4.25	1.96	1.17	1.74	3.74	0.85	1.93	0.58	0.1	0.63	0.16	0.45	0.18	0.23	0.12	0.18	0.2	0.24	0.48	0.16	0.08	0.49	0.91	0.44	0.38	0.14	0.21	0.08	0.15	0.09	0.18	0.59	0.69	0.62	0.52	0.27	0.46
ENSSSCG00000007529	ref	ENSSSCT00000035266.2,TCONS_00036144,TCONS_00036145,TCONS_00036146	SYCP2	3.51	1.64	1.1	0.59	1.04	1.14	1.51	0.75	11.39	10.83	11.2	10.35	10.93	10.19	9.45	14.45	0.26	0.36	0.2	0.16	0.12	0.18	0.33	0.21	2.39	2.64	1.63	2.65	1.23	0.44	2.72	1.69	2.66	1.81	1.88	1.46	0.59	0.69	1.29	1.89	0.88	0.96	0.54	0.4	0.38	0.3
ENSSSCG00000008132	ref	TCONS_00046221	STARD7	19.88	20.62	15.71	19.02	18.62	16.55	19.26	15.35	140.94	116.66	122.48	180.28	126.79	112.88	127.52	110.38	10.48	10.52	13.9	14.3	14.76	9.51	11.12	13.92	22.68	27.27	30.12	35.94	25.49	23.87	30.38	35.45	11.94	22.31	21.89	15.5	6.69	11.27	10.75	19.44	30.25	37.76	41.9	49.3	25.12	32.04
ENSSSCG00000008147	ref	ENSSSCT00000008924.3,ENSSSCT00000046834.1,TCONS_00046244	FHL2	15.98	8.6	11.16	13.26	14.8	22.78	9.09	20.34	411.99	375.96	760.59	689.77	376.56	440.94	410.31	484.77	36.79	15.98	28.93	36.02	18.72	27.9	41.9	31.22	6.27	3.59	8.22	10.77	7.68	5.37	5.46	8.83	137.56	118.34	116	62.23	26.36	84.2	16.46	28.66	22	24.61	20.8	31.62	109.24	62.89
ENSSSCG00000008569	ref	TCONS_00050015,TCONS_00050016	HADHB	258.9	305.84	268.1	282.68	282.32	195.96	266.31	217.67	868.27	826.87	1135.69	1148.07	956.39	643.51	904.72	1125.06	180.89	264.29	200.48	160.16	188.75	198	151.95	177.03	419.33	383.56	442.34	420.06	273.14	313.91	368.27	452.56	91.01	143.84	140.41	131.42	119.11	129.26	136.02	173.97	116.47	109.88	112.91	115.32	154.59	194.23
ENSSSCG00000008571	ref	TCONS_00047239	HADHA	138.42	164.15	155.48	147	145.61	109.06	138.46	141.61	405.85	443.87	500.47	537.01	509.14	345.31	462.54	519.08	125.23	185.43	108	93.79	100.23	110.18	97.46	115.33	196.33	192.53	225	232.6	171.18	209.21	200.95	295.09	54.05	74.07	91.81	89.23	71.05	71.14	87.18	102.79	51.26	49.71	61.97	54.43	117	140.4
ENSSSCG00000008813	ref	TCONS_00074307,TCONS_00074308,TCONS_00074309,TCONS_00074310	CORIN	0.45	1.39	0.32	0.32	0.19	1.25	0.46	0.34	81.14	137.52	46.82	55.79	100.83	116.28	82.21	89.25	13.44	9.36	8.9	8.06	6.01	6.83	12.54	4.48	0.28	0.15	0.11	0.17	0.33	0.14	0.1	0.29	0.48	0.2	0.15	0.1	0.11	0.32	0.15	0.11	0.19	0.18	4.43	4.64	0.24	0.2
ENSSSCG00000009123	ref	TCONS_00073356,TCONS_00073357	CAMK2D	68.31	68.75	60.5	56.05	63.82	67.68	64.66	62.13	861.89	1027.27	707.49	713.5	767.52	809.27	1001.99	830.48	26.64	26.5	24.18	20.2	22.78	17.9	30.05	24.03	157.22	195	142.18	179.17	185.28	185.24	225.77	158.85	62.55	96.68	66.21	39.75	24.99	51.11	57.57	62.6	101.51	114.88	324.95	369.29	114.1	118.49
ENSSSCG00000009192	ref	TCONS_00075381,TCONS_00075382,TCONS_00075383,TCONS_00075384,TCONS_00075385,TCONS_00075386,TCONS_00075388	PDLIM5	41.27	30.35	21.79	20.16	31.41	44.15	22.77	19.81	350.41	354.84	412.65	338.08	313.56	334.49	358.38	358.01	23.98	26.56	24.99	20.86	20.61	18.46	18.98	27.82	154.49	115.05	156.5	158.02	132.27	113.7	162.59	153.89	53.34	44.15	26.8	15.97	19.48	36.87	24.64	18.56	66.37	69.1	98.84	93.57	58.39	47.97
ENSSSCG00000009824	ref	TCONS_00023197,TCONS_00023198	RAD9B	1.26	2.03	1.74	1.66	1.77	2.69	2.09	3.13	6.83	8.48	9.46	7.38	8.98	8.14	15.28	9.35	0.86	2.5	1.14	1.17	1.16	1	1.89	0.67	0.74	1.08	0.89	1.06	0.7	0.45	2.18	3.95	1.87	1.92	2.23	1.02	1.12	1.15	1.5	1.78	2.22	1.33	1.9	2.09	1.76	1.13
ENSSSCG00000009859	ref	ENSSSCT00000010807.3,ENSSSCT00000038586.1,ENSSSCT00000041982.1,TCONS_00023267,TCONS_00023268	TESC	6.46	14.75	3.04	3.06	3.59	4.07	7.59	8.41	290.64	309.29	258.19	305.7	282.71	222.03	216.87	154.27	5.23	3.47	2.68	2.85	2.14	3.81	3.42	3.2	6.06	2.72	6.05	3.76	4.04	3.22	5.35	2.65	39.65	82.36	72.9	38.42	14.45	38.94	38.72	56.53	42.96	61.89	50.04	76.3	9.21	12.68
ENSSSCG00000010142	ref	TCONS_00026488	RYR2	8.44	3.39	3.9	3.25	4.89	8.77	3.29	5.27	435.49	550.81	384.61	321.55	464.79	487.92	478.31	423.69	0.9	1.58	0.36	0.45	1.27	0.4	0.59	0.45	1.37	0.93	0.24	0.59	0.82	0.6	0.8	0.7	14.22	21.61	13.46	7.05	4.91	10.7	8.65	5	84.64	81.54	113.32	111.77	13.99	8.07
ENSSSCG00000010444	ref	TCONS_00024554	LIPM	0.06	0.06	0.59	0.17	0.05	0.3	0.07	0.33	0.03	5.62	13.21	6.98	0.05	3.41	4.59	10.17	0.03	0.03	0.17	0.05	0.03	0.06	0.02	0.23	0.04	0.03	0.59	0.35	0.03	0.08	0.12	0.05	0.09	0.16	0.47	0.17	0.08	0.1	0.09	0.46	0.05	2	0.08	1.52	0.09	0.4
ENSSSCG00000010461	ref	TCONS_00027206,TCONS_00027209,TCONS_00027210,TCONS_00027211,TCONS_00027212	ANKRD1	5.02	5.96	5.42	1.04	3.79	7.03	0.36	3.38	1359.87	1326.21	2533.91	3319.22	3371.77	1984.88	2173.04	2035.54	2.74	2.29	2.02	1.93	2.38	2.63	2.79	1.68	29.65	288.05	21.75	120.66	95.54	466.85	448.69	202.36	3.06	2.3	0.35	0.26	2.25	2.97	1.9	1.12	0.31	0.3	0.43	0.57	0.68	0.49
ENSSSCG00000010464	ref	TCONS_00027215	PPP1R3C	21.78	14.69	41.52	34.07	24.25	19.2	25.43	32.81	580.84	858.61	413	624.3	294.04	339.42	308.85	439.45	82.42	64.12	115.22	144.99	66.36	27.36	37.29	115.06	45.22	61.75	112.48	101.54	44.66	28.31	28.9	130.12	17.48	14.93	11.04	7.25	6.34	9.26	8.31	6.38	37.87	26.75	27.09	24.07	3.88	5.74
ENSSSCG00000010626	ref	TCONS_00024925	RBM20	0.15	0.29	0.4	0.18	0.17	0.12	0.16	0.2	60.77	71.12	63.6	52.26	77.19	56.26	75.95	43.16	0.11	0.16	0.13	0.08	0.2	0.07	0.25	0.15	8.15	14.13	11.52	11.62	15.82	11.58	11.3	11.48	0.51	0.41	0.11	0.11	0.06	0.11	0.16	0.39	0.41	0.26	0.43	0.3	0.2	0.04
ENSSSCG00000010903	ref	TCONS_00007756,TCONS_00007758,TCONS_00007759	LHX9	0.51	0.5	0.59	0.45	0.73	0.6	0.54	0.52	1.2	2.17	1.09	1.38	2.53	1.48	1.37	0.95	0.39	0.27	0.46	0.4	0.53	0.23	0.39	0.3	0.3	0.34	0.25	0.42	0.28	0.21	0.23	0.36	0.75	0.56	0.37	0.37	0.21	0.52	0.23	0.31	0.39	0.72	0.64	0.45	0.7	0.4
ENSSSCG00000011090	ref	TCONS_00008408,TCONS_00008409,TCONS_00008411,TCONS_00008412,TCONS_00008413,TCONS_00008414,TCONS_00008415	NEBL	25.72	26.95	18.77	22.88	23.65	20.16	25.08	19.59	782.85	1002.93	988.31	701.26	767.07	673.45	944.19	895.48	18.13	23.19	24.4	24.81	17.24	16.12	23.83	30.64	5.24	4.11	2.7	3.75	2.86	2.79	4.8	4.91	85.56	77.63	48.87	29.78	20.04	51.15	49.3	44.16	74.04	65.57	178.89	196.58	8.07	5.85
ENSSSCG00000011259	ref	ENSSSCT00000012327.3,ENSSSCT00000054659.1	SCN5A	0.46	0.19	0.4	0.2	0.29	0.78	0.31	0.26	38.53	51.22	74.98	25.49	66.52	58.19	39.39	26.78	0.09	0.04	0.03	0.05	0.04	0.07	0.04	0.07	0.42	0.42	0.18	0.52	0.63	0.44	0.53	0.65	0.17	0.12	0.17	0.23	0.23	0.13	0.13	0.19	5.92	4.91	0.11	0.08	0.93	0.46
ENSSSCG00000011325	ref	ENSSSCT00000012400.3	MYL3	15.74	39.56	14.26	1.39	8.07	19.24	12.29	8.73	7881.88	7131.81	8343.45	9365.37	6165.35	6776.52	7005.45	7772.15	6.15	7.74	0.22	0.31	1.86	1.99	5.48	2.59	801.44	677.38	770.23	934.48	313	526.86	742.51	391.02	21.5	10.68	0.29	0.22	3.37	8.7	5.11	3.53	1.82	1.4	1.02	3.55	0.56	0.32
ENSSSCG00000011441	ref	TCONS_00019887,TCONS_00019888	TNNC1	33.33	159.69	28.89	9.35	23.36	40.16	29.57	21.99	12773.4	10443.6	13312.7	16939.7	10075.5	9574.41	11043.4	12708.1	14.76	18.5	0.24	1.08	8.05	8.73	8.07	6.14	4382.92	3817.79	3407.85	4394.39	1504.87	2347.38	3614.39	3728.28	35.95	19.73	0.48	0.24	7.19	13.79	7.84	8.96	0.51	0.77	7.3	3.23	0.61	0.52
ENSSSCG00000011514	ref	TCONS_00016573,TCONS_00016574,TCONS_00016576,TCONS_00016579,TCONS_00016580	MITF	25.46	29.34	20.35	27.4	25.58	28.63	22.92	32.7	103.57	97.13	54.82	66.98	87.45	71.35	114	76.09	8.72	10.15	7.92	7.97	9.93	7.67	9.87	11.37	20.69	19.71	11.58	12.15	10.52	15.58	21.23	12.5	11.11	10.55	5.22	4.79	3.26	5.6	5.3	6.86	8.5	7.1	11.8	8.23	14.74	16.75
ENSSSCG00000011755	ref	TCONS_00021029,TCONS_00021030,TCONS_00021031	NCEH1	8.62	10.09	7.7	7.27	9.09	10.99	6.59	7.19	197.26	198.23	173.78	145.62	187.54	182.51	267.54	215.19	3.91	4.5	3.29	2.03	3.46	2.43	3.32	2.81	15.95	15.72	11.68	12.97	9.95	11.42	18.57	11.73	11.79	14.43	13.54	13.06	14.82	13.34	20.91	22.63	73.21	68.5	60.62	59.33	14.29	10.97
ENSSSCG00000011894	ref	TCONS_00018214	POPDC2	1.25	1.26	1.63	0.9	1.31	1.7	0.68	0.9	193.9	219.36	242.98	225.62	195.4	211.46	256.01	232.32	0.25	0.41	0.03	0.28	0.17	0.19	0.31	0.5	43.63	42.36	27.76	24.95	36.17	37.12	33.33	40.76	2.15	1.13	0.72	0.96	1.21	1.03	0.95	2.11	0.72	0.5	0.91	0.55	10.93	6.18
ENSSSCG00000011964	ref	TCONS_00021682,TCONS_00021684,TCONS_00021685	LNP1	0.52	0.52	0.61	0.47	0.45	0.62	0.56	0.53	29.94	41.13	18.04	26.11	35.48	32.02	35.64	47.68	0.24	0.28	0.34	0.42	0.37	0.28	0.2	0.37	0.38	0.27	0.26	0.32	0.44	0.35	0.24	0.45	0.77	0.34	0.39	0.29	0.48	0.4	0.24	0.46	1.11	1.01	0.85	0.6	0.73	0.41
ENSSSCG00000012049	ref	TCONS_00022344	No_name	6.28	0.77	0.91	0.7	10.51	3.99	1.13	1.6	118.57	94.41	128.95	86.8	108.17	109.48	118.36	59.25	4.08	3.33	3.3	4.37	5.97	4.16	4.05	2.81	4.59	1.34	3.34	4.02	2.18	1.76	5.08	2.62	8.5	12.55	1.55	1.44	2.87	7.39	3.63	2.36	5.21	3.7	0.67	0.23	26.44	43.7
ENSSSCG00000012172	ref	ENSSSCT00000036676.2,TCONS_00085251	ACOT9	34.84	29.62	33.8	33.09	29.44	35.53	36.18	36.76	102.35	80.31	92.59	116.19	118.44	111.48	121.78	99.89	4.43	4.7	3.13	5.46	3.57	3.71	6.97	6.03	23.43	22.84	32.7	36.89	20.21	21.66	35.58	24.08	17.96	32.33	16.67	13.36	9.19	23.41	17.13	24.59	27.29	27.76	32.02	40.84	31.48	33.2
ENSSSCG00000012779	ref	TCONS_00084895	ABCD1	12.29	11.25	21.96	19.84	14.76	16.82	13.32	18.76	92.8	85.2	73.68	81.65	84.15	77.11	76.74	45.25	4.08	3.84	10.49	11.34	5.68	3.91	6.33	5.29	5.81	6.37	4.93	5.99	5.89	5.46	5.64	4.78	12.81	17.64	23.36	12.62	6.59	15.02	9.55	12.22	3.68	4.8	4.48	2.44	23.39	18.77
ENSSSCG00000012895	ref	TCONS_00038477,TCONS_00038478	No_name	0.46	2.46	1.71	0.41	1.08	1.21	0.39	0.94	21.68	11.95	12.43	4.18	14.26	13.65	9.07	10.83	0.53	0.36	0.56	0.12	0.29	0.56	0.4	0.55	1.24	0.63	0.28	0.19	0.25	0.57	0.36	0.31	5.2	0.52	1.85	0.56	0.32	2.44	0.32	0.76	0.86	1.59	2.01	2.16	1.26	1.43
ENSSSCG00000013236	ref	ENSSSCT00000014456.3,TCONS_00038997	MYBPC3	2.49	1.27	0.17	0.13	1.46	2.55	0.28	1.65	1241.54	1510.43	1173.33	1249.47	1058.75	998.39	1097.45	1311.35	1.21	1.68	0.12	0.06	0.51	0.66	0.69	0.81	1.55	1.5	0.09	1.09	1.02	0.74	0.61	0.71	3.45	1.81	0.41	0.14	0.58	0.85	0.82	0.79	1.53	1.2	1.91	1.05	0.15	0.37
ENSSSCG00000016002	ref	ENSSSCT00000017424.3	No_name	14.3	15.28	9.6	7.86	6.46	9.22	13.2	11.81	139.23	145.51	146.26	131.27	108.64	128.48	136.65	138.94	5.69	2.4	5.56	4.6	6.34	3.89	10.43	3.7	10.44	9.5	9.33	12.22	12.66	11.52	9.91	12.3	2.3	2.61	2.65	1	1.09	1.1	2.22	1.07	3.68	3.19	3.82	2.8	1.68	1.98
ENSSSCG00000016332	ref	TCONS_00029925,TCONS_00029926,TCONS_00029927	No_name	0.25	0.95	2.11	1	0.6	0.62	0.45	0.32	3.45	3.19	7.66	9.4	3.3	3.3	6.45	4.73	0.22	0.25	0.51	0.4	0.09	0.17	0.22	0.16	1.25	0.92	1.61	1.41	0.37	0.42	2.28	0.81	1	0.98	1.55	0.49	0.26	0.35	0.39	0.31	0.29	0.81	0.69	1.15	0.48	0.68
ENSSSCG00000016620	ref	TCONS_00036751,TCONS_00036752,TCONS_00036753,TCONS_00036754,TCONS_00036756	TSPAN12	51.3	58.89	96.2	106.98	78.53	39.93	103.52	86.79	339.55	284.98	289.05	423.2	317.42	308.22	245.65	314.87	26.72	32.56	22.22	14.59	18.64	26.65	19.04	19.84	8.24	8.01	9.86	14.1	9.15	7.75	9.46	10.64	11.58	24.79	10.13	11.59	6.56	13.4	9.17	13.65	8.45	8.58	15.74	14.8	33.06	45.91
ENSSSCG00000016662	ref	TCONS_00036880	TBX20	0.24	0.17	0.03	0.02	0.15	0.29	0.03	0.1	78.17	106.96	80.29	66.71	106.03	105.96	64.69	75.1	2.77	1.83	1.59	1.53	1.73	1.87	1.28	1.01	0.09	0.17	0.01	0.09	0.05	0.07	0.02	0.1	0.36	0.05	0.02	0.01	0.07	0.04	0.08	0.04	0.02	0.04	0.03	0.02	0.17	0.02
ENSSSCG00000016751	ref	ENSSSCT00000061066.1,ENSSSCT00000065794.1,TCONS_00037106,TCONS_00037107,TCONS_00037111	GCK	4.11	4.78	4.28	3.12	4.18	5.6	1.2	4.92	1014.41	732.24	1384.21	1696.98	916.29	807.68	422.37	965.91	1.69	1.31	4.93	5.83	1.42	1.14	1.36	3.91	2.11	2.13	2.16	4.07	2	1.67	1.15	2.91	3.66	3.34	1.64	0.96	1.07	1.38	0.65	2.43	1.57	1.87	4.15	5.65	1.91	2.31
ENSSSCG00000017112	ref	ENSSSCT00000018630.2	IRX4	0.11	1.51	0.13	0.1	0.09	0.13	0.12	0.11	16.5	15.97	14.35	14.82	13.9	13.43	12.26	11.15	0.1	0.06	0.06	0.09	0.06	0.05	0.04	0.06	0.13	0.05	0.11	0.07	0.06	0.05	0.15	0.08	0.16	0.07	1.04	0.54	0.09	0.08	0.15	0.07	0.08	0.1	0.14	0.39	0.45	0.09
ENSSSCG00000017307	ref	TCONS_00014254,TCONS_00014255	MYL4	0.43	0.68	0.2	0.15	0.15	0.31	0.19	0.27	23.3	16.34	129.86	80.35	114.34	45.43	16.64	38.1	0.12	0.32	0.14	0.34	0.22	0.19	0.47	0.21	0.57	0.78	0.51	0.74	0.38	0.94	0.63	0.37	0.26	0.34	4.26	0.09	0.21	0.53	0.08	0.63	0.2	0.23	0.22	0.15	1.66	1.36
ENSSSCG00000018075	ref	TCONS_00080691	COX1	15961.9	15411.5	19104.8	21217	17688.3	13364.3	18940.4	8686.91	72685.6	92068.2	57210.6	51460.8	63268.7	50344	89567.4	62422.6	13356.9	19815.6	10844.3	9871.82	12133.9	13495.9	14230.3	8093.93	37422.6	50204.8	30008.6	30518.6	17196.8	24088.5	50455.1	32196.9	16028.7	18003.9	8026.21	7721.77	7415.64	10136.9	11564.2	7883.34	33106.8	23365.4	19764.5	15170.8	15633.5	15426.8
ENSSSCG00000020666	ref	TCONS_00001828	EHD4	57.38	30.63	41.28	43.21	46.8	56.99	42.56	39.56	129.2	130.19	116.33	155.78	139.94	132.36	155.69	155.34	10.48	8.1	10.76	13.45	9.47	7.98	13.96	9.71	18.8	16.22	16.46	20.59	22.74	14.99	25.22	10.98	46.76	53.67	45.97	28.72	19.54	46.49	50.45	41.14	11.18	11.7	15.06	13.44	58.67	44.13
ENSSSCG00000020771	ref	TCONS_00029697	INHA	0.24	0.16	0.09	0.07	0.28	0.38	0.26	0.08	33.9	24.08	43.66	55.64	47.23	43.45	26.63	14.68	0.11	0.17	0.09	0.13	0.17	0.15	0.03	0.14	4.31	1.83	2.41	4.52	9.31	6.47	1.74	1.51	0.48	0.11	0.06	0.09	0.07	0.12	0.04	0.05	0.86	0.14	0.21	0.43	0.45	0.25
ENSSSCG00000020783	ref	TCONS_00079611	SLC41A1	15.33	8.96	16.01	10.25	13.52	19.73	7.02	10.31	98.91	118.84	126.36	84.56	94.29	130.46	110.03	108.45	1.65	0.64	1.34	2	1	1.35	1.19	1.57	13.27	12.81	17.15	16.3	11.69	12.16	17.35	12.57	12.54	7.2	17.26	14.81	13.58	21.06	15.97	20.45	14.51	19.26	24.44	21.06	15.19	6.66
ENSSSCG00000021573	ref	TCONS_00076768	KCNJ5	0.19	0.05	0.16	0.07	0.05	0.33	0.09	0.06	50.44	109.48	39.52	60.31	86.67	74.51	45.9	47.45	0.22	0.8	0.03	0.11	0.27	0.51	0.58	0.43	0.12	0.08	0.01	0.03	0.09	0.05	0.04	0.04	0.53	0.11	0.22	0.02	0.07	0.06	0.06	0.08	5.52	2.47	6.77	6.15	3.03	2.74
ENSSSCG00000021596	ref	TCONS_00058397	KCNA5	6.02	3.11	5.55	2.2	7.94	10.9	5.96	11.91	32.38	21.84	52.45	34.39	37.26	39.45	50.54	30.09	0.35	0.3	0.26	0.15	0.29	0.17	0.29	0.28	6.11	5.27	12.48	16.42	10.87	14.64	17.5	7.86	4.24	1.68	3.94	2.03	0.85	1.61	2.51	2.31	9.33	12	4.54	4.19	4.56	1.95
ENSSSCG00000022288	ref	TCONS_00058070,TCONS_00058072,TCONS_00058073,TCONS_00058074,TCONS_00058075	STK38L	29.86	21.65	17.01	21.4	23.46	18.73	23.26	16.2	168.99	193.73	132.05	113.35	198.06	189.36	160.89	163.55	6.82	7.57	6.74	3.8	7.4	5.73	7.4	7.94	9.33	10.46	8.79	9.52	9.19	10.69	17.97	10.75	17.59	22.83	16.82	12.33	15.72	13.59	19.02	20.94	28.03	25.3	26.41	25.53	19.42	30.32
ENSSSCG00000022895	ref	TCONS_00021814	CRYBG3	69.8	90.41	76.6	72.7	85.58	94.18	68.85	54.76	238.16	340.86	286	224.57	334.31	281.53	530.68	357.89	8.87	12.7	7.15	5.72	8.48	8.2	9.93	6.1	45	36.11	38.29	42.03	51.38	45.23	66.08	46.42	36.95	71.64	25.25	16.05	18.42	38.22	24.37	20.35	6.52	6.9	9.4	6.79	20.11	19.24
ENSSSCG00000023031	ref	TCONS_00009049,TCONS_00009050	TNNT2	6.25	4.38	0.95	0.75	3.04	3.58	0.89	4.61	3784.48	3105.98	3125.25	3617.09	2710.93	2343.96	2863.79	3450.94	4.01	3.54	0.3	0.44	1.96	2.23	1.3	3.51	11.62	13.3	13.23	13.34	23.12	28.49	6.92	6.54	11.55	5.22	0.41	0.3	1.46	2.97	2.05	1.99	0.42	0.49	1.45	0.49	2.8	0.44
ENSSSCG00000023272	ref	ENSSSCT00000047703.1,TCONS_00078222,TCONS_00078226,TCONS_00078227	ILK	171.5	155.41	185.67	167.55	171.04	193.97	171.13	195.36	319.94	299.74	328.12	400.79	316.18	312.18	349.63	299.17	35.04	38.6	53.54	70.97	40.86	36.21	47.26	45.82	112.24	116.68	132.46	148.87	118.24	127.73	126.02	97.12	136.59	161.84	196.58	166.91	139	188.63	173.96	191.26	149.06	152.26	175.37	169.82	165.52	176.4
ENSSSCG00000023396	ref	TCONS_00044333	LIX1	0.56	0.25	0.1	0.31	0.37	0.81	0.32	1.06	24.05	53.77	51.9	47.02	38.38	36.02	73.36	57.45	0.1	0.18	0.14	0.03	0.11	0.11	0.18	0.2	0.2	0.13	0.31	0.39	0.24	0.25	0.78	0.89	1.78	3.65	5.87	0.86	0.7	1.74	2.31	4.16	0.26	0.08	1.46	2.14	3.41	2.58
ENSSSCG00000024505	ref	TCONS_00064639	TNNI3	10.89	8.41	1.58	0.46	8.05	14.72	1.76	11.17	9776.21	8329.09	8797.1	11976.6	7506.73	7118.08	7780.54	10607.3	8.03	8.94	0.32	0.55	5.42	4.59	4.61	3.23	10.3	9.86	2.41	10.88	5.63	5.35	9.85	10.53	16.98	11.25	0.18	0.28	3.29	6.59	4.09	4.98	5.59	10.21	4.87	3.65	0.47	1.21
ENSSSCG00000024564	ref	TCONS_00046419,TCONS_00046421,TCONS_00046422	IMMT	65.88	57.81	84.35	78.34	74.87	59.74	72.33	71.78	188.61	200.46	176.67	192.93	222.08	167.99	229.04	158.95	22.28	24.68	22.88	27.41	22.52	22.18	25.47	26.73	88.9	106.33	95.17	99.53	77.36	99.01	123.38	93.9	52.07	54.64	48.88	45.68	43.1	47.87	50.96	55.95	68.05	73.15	72.8	73.09	66.27	67.16
ENSSSCG00000024681	ref	TCONS_00074523,TCONS_00074524	TECRL	0.28	0.59	0.32	0.13	0.3	0.46	0.38	0.36	143.92	141.82	158.79	155.89	184.29	156.92	129.38	143.22	0.29	0.22	0.04	0.06	0.27	0.22	0.29	0.06	16.49	19.72	12.2	18.76	6.55	9.36	20.6	14	0.36	0.14	0.05	0.04	0.11	0.3	0.13	0.13	0.21	0.06	0.09	0.06	0.09	0.05
ENSSSCG00000027738	ref	ENSSSCT00000040569.1,ENSSSCT00000056221.1,TCONS_00015915,TCONS_00015918,TCONS_00015919,TCONS_00015920,TCONS_00015921,TCONS_00015922,TCONS_00015923,TCONS_00015925	LRRFIP2	34.77	25.66	30	25.14	28.86	34.48	25.75	22.86	212.98	201.5	173.52	158.74	212.6	182.28	220.15	189.81	15.51	16.38	15.28	16.36	14.66	15.14	16.19	11.02	70.36	63.94	59.05	61.6	60.74	68.77	88.56	54.84	30.62	25.79	24.13	21.43	20.05	25.58	25.73	25.38	26.97	29.27	34.43	34.77	28.01	29.44
ENSSSCG00000027935	ref	TCONS_00062214,TCONS_00062215,TCONS_00062216,TCONS_00062217,TCONS_00062218,TCONS_00062219	FHOD3	11.53	12.51	7.68	5.25	2.57	16.99	9.1	12.91	163.74	220.26	159.94	141.37	165.6	181.78	170.02	160.09	0.59	0.85	0.71	0.58	0.64	0.38	0.39	0.55	7.09	10.55	4.75	7.51	8.15	7.95	25.67	10.23	5.07	4.55	2.22	1.56	1.44	3.55	2.38	2.27	46.67	48.69	11.13	9.34	9.22	5.84
ENSSSCG00000028662	ref	TCONS_00058126,TCONS_00058127	PDE3A	24.21	21.82	13.14	11.22	17.65	20	15.33	16.09	141.13	170.26	109.82	73.38	131.83	91.97	118.75	119.96	3.56	3.83	2.64	2.5	2.94	2.7	2.65	2.11	4.65	5.25	3.39	3.95	4.65	3.8	5.71	3.32	13.68	15.26	9.42	6.34	6.9	13.88	8.53	9.28	2.97	2.76	29.35	33.36	11.8	8.46
ENSSSCG00000028682	ref	TCONS_00064637,TCONS_00064638,TCONS_00064640	No_name	3.65	3.04	1.76	1.64	4.98	6.5	0.63	3.12	1872.33	1553.73	1318.39	1647.23	1271.55	1550.81	1424.01	1254.92	1.78	2.13	0.5	0.55	1.19	1.24	1.18	1.78	3.36	2.3	0.98	2.59	1.6	1.59	1.86	1.49	5.65	2.88	0.78	0.92	1.29	1.68	1.25	1.56	9.93	11.72	14.19	9.82	1.84	1.4
ENSSSCG00000028920	ref	TCONS_00014929	POLDIP2	73.48	74.64	70.89	73.58	70.51	60.32	69.54	70.69	259.08	247.41	228.57	285.9	290.27	234.84	288.22	238.62	86.98	96.43	87.99	79.34	83.19	73.02	83.23	89.65	67.2	73.8	74.05	79.48	65.47	75.98	97.64	93.05	29.35	41.15	34.33	31.32	20.15	28.65	28.07	37.97	66.46	72.94	73.44	80.73	52.26	48.63
ENSSSCG00000031537	ref	TCONS_00022941	HAND2	2.07	0.17	0.2	0.16	0.3	1.81	0.13	0.36	197.14	200.11	132.92	170.89	150.21	155.36	143.14	152.87	11.41	9.69	7.86	10.02	10.14	9.51	12.73	11.12	0.49	0.38	0.11	0.14	0.19	0.27	0.3	0.25	9.66	8.14	4.63	4.87	3.19	6.16	5.2	7.19	0.04	0.05	0.07	0.05	15.08	16.94
ENSSSCG00000031988	ref	TCONS_00013678,TCONS_00013681	MYOCD	2.67	1.67	0.96	0.92	1.43	2.65	1.29	1.1	14.21	16.74	22.57	9.91	19.04	17.6	21.14	12.62	0.46	0.41	0.24	0.24	0.41	0.24	0.25	0.28	0.49	0.35	0.22	0.26	0.47	0.33	0.48	0.27	7.14	2.78	2.25	1.7	2.1	2.32	1.79	1.16	0.5	0.6	1.77	2.74	8.39	2.53
ENSSSCG00000032277	ref	TCONS_00055188	No_name	0.06	0.12	0.22	0.06	0.11	0.07	0.07	0.06	18.05	15.46	14.87	7.53	12.9	12.8	26.91	14.73	0.06	0.03	0.03	0.05	0.03	0.03	0.02	0.04	0.89	0.78	0.85	0.61	1.03	0.86	2.2	1.03	0.09	0.04	0.05	0.03	0.03	0.05	0.12	0.04	0.05	0.05	0.08	0.06	0.09	0.05
ENSSSCG00000032503	ref	TCONS_00030373,TCONS_00030374	No_name	0.5	0.72	0.58	0.44	0.64	0.58	0.53	0.51	65.69	32.16	25.75	33.74	46.97	28.01	10.06	31.46	0.23	0.26	0.27	0.4	0.38	0.44	0.19	0.3	0.3	0.38	0.81	1.15	0.54	0.41	1.19	10.06	0.73	1.12	0.74	0.27	0.2	0.57	0.23	0.75	3.42	2.46	0.93	0.45	0.7	0.39
ENSSSCG00000032532	ref	TCONS_00037538	CHRM2	4.22	1.73	1	1.98	4.37	3.01	1.07	0.95	37.83	67.9	41.7	39.87	41.46	49.41	46.32	57.34	0.87	0.95	0.28	0.39	0.36	0.67	0.46	0.21	0.59	0.48	0.51	0.41	0.19	0.19	1.46	0.54	1.36	1.02	0.34	0.31	0.09	0.08	0.32	0.31	5.58	5.69	2.28	2.28	12.53	9.68
ENSSSCG00000032838	ref	TCONS_00075061	MYOZ2	2.44	4.55	1.34	0.65	1.61	2.37	0.91	1.13	1155.77	1016.04	1197.18	971.33	1032.03	1005.17	1294.44	839.11	1.64	1.67	0.03	0.05	0.68	0.73	0.8	0.29	220.28	231.36	86.24	107.18	63.1	103.6	189.25	96.29	3.59	2.05	0.04	0.03	0.71	0.88	0.87	0.48	0.05	0.05	0.08	0.05	0.08	0.05
ENSSSCG00000033532	ref	ENSSSCT00000050696.1,TCONS_00064670	SBK2	0.34	0.22	0.13	0.1	0.14	0.13	0.3	0.29	14.32	17.51	10.61	10.73	8.44	7.27	8.17	9.05	0.05	0.09	0.06	0.13	0.06	0.05	0.09	0.13	0.37	0.14	0.35	0.46	0.37	0.3	0.26	0.2	0.17	0.15	0.17	0.06	0.07	0.22	0.05	0.14	0.34	0.4	0.43	0.15	0.23	0.13
ENSSSCG00000033941	ref	TCONS_00029110	C2orf88	2.43	1.62	2.9	0.92	1.51	2.23	1.98	2.37	108.75	143.68	102.61	99.58	126.98	126.32	161.37	174.48	0.94	1.06	1.02	0.52	1.17	1.01	1.45	1.39	2.54	3.29	2.43	0.8	1.64	2.51	1.96	1.91	2.79	1.54	3.28	1.67	5.97	6.77	5.67	6.25	4.34	3.98	7.23	6.04	2.13	1.98
ENSSSCG00000033990	ref	TCONS_00081763,TCONS_00081764	RD3L	0.13	0.12	0.15	0.11	0.11	0.15	0.13	0.13	3.18	2.94	3.08	2.72	5.98	3.95	6.99	5.71	0.06	0.07	0.07	0.1	0.06	0.06	0.05	0.07	0.07	0.09	0.09	0.08	0.07	0.05	0.06	0.09	0.36	0.08	0.13	0.14	0.05	0.1	0.06	0.08	0.09	0.11	0.83	0.11	0.17	0.1
ENSSSCG00000034163	ref	ENSSSCT00000055657.1	PLN	100.69	57.6	142.48	136.68	41.36	133.44	62.94	57.03	4233.95	3595.14	3839.86	2160.68	1837.63	0	4134.95	3715.3	60.51	71.54	0	93.55	0	0	44.4	52.93	0	0	190.52	367.58	0	358.83	0	187.09	146.49	0	111	0	60.71	85.67	114.12	86.08	0	0	161.87	124.02	0	0
ENSSSCG00000034386	ref	TCONS_00023192,TCONS_00023193,TCONS_00023194	ATP2A2	68.93	76.58	95.91	70.73	72.13	85.05	60.07	50.38	2462.77	2678.54	2263.24	2123.21	2580.71	2229.23	2820.6	2587.91	56.37	49.3	43.69	53.54	35.11	30.5	41.5	43.12	713.4	736.09	447.04	619.15	372.98	538.24	832.47	611.15	75.35	75.83	67.22	47.44	47.92	70.69	54.46	57.54	371.68	349.1	345.53	319.98	177.72	118.18
ENSSSCG00000035607	ref	TCONS_00045783	PRM3	1.95	1.95	2.41	1.66	1.67	2.14	2.16	1.82	3.94	2.61	1.28	4.85	12.56	3.81	12.21	3.1	2.76	1.1	1.25	1.59	1.18	1.05	0.78	1.22	1.37	1.28	2.1	1.28	1.21	0.89	1.03	1.4	2.91	1.45	1.58	1.22	0.84	1.5	0.96	1.14	1.71	1.9	2.88	1.93	3.48	1.89
ENSSSCG00000035612	ref	TCONS_00064661,TCONS_00064662,TCONS_00064663	COX6B2	0.84	2.26	0.98	0.74	0.71	1.19	0.9	0.85	4.55	6.99	5.47	7.49	12.49	7.47	1.87	4.97	0.64	1.01	0.46	0.66	0.92	0.47	0.97	0.5	2.2	0.88	2.5	1.14	0.77	1.36	3.82	0.72	2.43	1.46	2.11	1.05	0.41	1.39	0.84	0.72	0.64	0.9	1.07	1.1	1.42	1.32
ENSSSCG00000035919	ref	TCONS_00082474	No_name	0.6	0.6	0.71	0.53	0.52	1.39	0.65	0.6	1.58	3.35	9.29	10.95	2.22	7.46	42.25	30.57	0.28	0.32	0.34	0.48	0.32	0.28	0.47	0.36	0.38	0.32	0.3	0.38	0.34	0.26	0.29	0.43	0.89	0.41	0.45	0.34	0.25	0.46	0.28	0.36	0.47	0.54	0.79	0.55	0.89	0.5
ENSSSCG00000036059	ref	TCONS_00032309	HSPB3	0.18	0.13	0.18	0.06	0.19	0.08	0.12	0.12	33.66	41.16	33.83	34.08	21.91	27.52	29.32	43.08	0.09	0.11	0.01	0.04	0.07	0.03	0.04	0.07	10.94	8.81	8.55	8.21	7.92	10.12	9.09	10.07	0.1	0.13	0.08	0.01	0.01	0.03	0.05	0.05	1.05	0.75	0.06	0.08	0.12	0.02
ENSSSCG00000036060	ref	TCONS_00063544,TCONS_00063545	RRAD	6.69	1.8	1.35	1.69	3.72	4.24	1.7	6.55	295	343.05	212.08	213.97	128.65	172.66	114.56	236.26	0.73	0.73	1.06	0.55	0.56	0.64	0.29	0.99	11.76	5.93	24.77	32.86	27.76	9.82	10.81	24.87	1.11	1.94	3.23	2.51	0.59	0.93	0.41	2.5	1.41	1.08	2.28	2.05	3.46	4.22
ENSSSCG00000036285	ref	TCONS_00032539	NKX2-5	0.05	0.1	0.03	0.02	0.07	0.03	0.03	0.21	41.39	43.19	47.37	42.38	37.62	42.82	30.92	35.09	0.05	0.07	0.01	0.04	0.04	0.06	0.03	0.03	0.09	0.08	0.05	0.08	0.07	0.02	0.02	0.02	7.04	9.83	7.13	4.23	3.71	6.71	3.41	4.32	0.02	0.02	0.03	0.02	0.03	0.04
ENSSSCG00000036306	ref	ENSSSCT00000045546.1,ENSSSCT00000063493.1,TCONS_00064724,TCONS_00064726,TCONS_00064728,TCONS_00064729,TCONS_00064730,TCONS_00064731	No_name	1.72	1.08	1.15	0.88	1.07	1.32	1.06	1.15	180.26	204.18	183.32	267.28	238.37	227.44	213.67	222.35	0.77	0.66	0.54	0.79	0.89	0.5	0.59	0.8	0.97	0.7	0.48	0.76	0.77	0.47	0.62	0.8	2.82	0.89	0.73	0.54	0.56	0.96	0.58	0.67	14.78	14.21	7.34	3.01	1.51	0.88
ENSSSCG00000036418	ref	ENSSSCT00000064033.1,TCONS_00047023,TCONS_00047025,TCONS_00047026,TCONS_00047028,TCONS_00047029	SLC8A1	27.06	16.47	14.21	11.17	16.31	42.94	14.27	18.17	613.35	577.06	545.48	492.19	594.49	587.89	558.26	482.7	4.6	5.03	4.41	3.26	4.23	3.7	5.62	5.42	6.14	5.22	4.63	5.32	5.59	4.7	8.05	4.97	35.59	47.42	24.4	16.01	13.34	23.91	21.5	30.23	151.06	147.73	65.3	82.6	51.45	41.09
ENSSSCG00000036480	ref	TCONS_00026767	CTNNA3	2.97	1.13	1.39	0.8	1.53	2.46	1.36	0.96	75.7	83.12	64.93	59.24	74.06	86.25	85.55	77.75	3.38	3.49	2.61	1.78	2.67	2.71	3.51	2.34	11.59	7.81	6.58	8.88	9.37	11.45	11.2	11.36	8.49	7.8	4.56	2.82	1.42	4.17	4.87	3.07	5.42	5.57	31.67	28.79	3.4	2.92
ENSSSCG00000036507	ref	TCONS_00056308	No_name	1.46	1.45	3.53	1.25	1.25	1.63	1.6	1.39	4.46	6.62	8.82	6.2	2.27	8.21	11.61	10.38	0.68	0.8	0.89	1.17	0.84	0.75	0.58	0.9	0.97	0.88	1.52	0.94	0.87	0.65	0.74	1.04	2.16	2.08	1.14	0.88	0.62	1.12	0.7	0.86	2.45	1.37	2.06	1.4	2.42	1.33
ENSSSCG00000036542	ref	TCONS_00064185	PPP1R13L	0.74	2.04	0.52	1.17	0.17	6.5	1.98	0.8	10.26	10.79	20.85	7.4	11.79	7.02	8.53	6.2	0.12	0.13	0.12	0.3	0.15	0.06	0.08	0.32	0.55	0.31	0.39	0.45	0.27	0.16	0.15	0.17	0.4	0.33	0.69	0.3	0.15	0.92	0.2	0.24	0.35	0.39	1.04	0.8	3.76	0.76
ENSSSCG00000036724	ref	TCONS_00078977,TCONS_00078978,TCONS_00078979,TCONS_00078980	CRYAB	42.09	27.7	151.51	256.11	100.15	107.58	99.8	193.78	1637.12	1260.16	1802.76	1777.41	1868.48	1452.01	1702.72	1242.37	48.58	31.75	36.58	63.42	42.09	38.22	39.46	44.82	415.55	702.32	321.88	547.23	481.56	481.82	670.6	583.66	28.51	20.5	29.09	19.72	16.27	23.02	13.84	12.84	120.71	140.5	165.47	144.52	25.65	20.36
ENSSSCG00000036760	ref	TCONS_00057914	LRRC10	0.72	0.24	0.28	0.21	0.21	1.69	0.26	0.49	189.25	327.93	202.91	193.64	269.38	292.08	190.27	160.54	0.22	0.25	0.13	0.19	0.25	0.54	0.37	0.29	0.43	0.24	0.12	0.29	0.66	0.2	0.11	0.17	1.06	0.63	0.18	0.13	0.2	0.18	0.11	0.14	0.18	0.21	0.31	0.21	0.34	0.19
ENSSSCG00000036874	ref	TCONS_00059901	MYLK3	0.52	0.69	0.32	0.07	0.63	0.68	0.18	0.52	275.19	272.34	212.83	246.27	294.04	237.45	267.54	279.43	0.36	0.36	0.08	0.04	0.2	0.3	0.27	0.16	12.78	4.57	1.97	1.07	3.64	6.38	2.55	1.56	1.18	0.65	0.04	0.07	0.24	0.25	0.19	0.23	1.87	1.55	0.67	0.66	0.23	0.07
ENSSSCG00000037457	ref	TCONS_00065082	HSPB7	0.79	0.56	0.91	0.25	0.49	1.52	0.38	0.29	129.8	148.51	211.48	118.85	126.61	166.53	89.6	120.37	0.26	0.19	0.04	0.11	0.11	0.06	0.03	0.13	7.09	12.36	5.93	7.53	4.81	5.17	9.18	6.17	1.68	0.46	0.52	0.54	0.29	0.49	0.59	0.47	0.16	0.06	0.09	0.06	1.47	1.28
ENSSSCG00000038836	ref	TCONS_00013676	No_name	1.22	0.17	0.2	0.16	0.15	0.2	0.19	0.18	1.38	1.26	6.72	3.4	4.87	4.03	3.64	1.1	0.32	0.92	0.28	0.28	1.26	0.24	0.13	0.52	0.1	0.09	0.09	0.11	0.1	0.07	0.08	0.12	0.51	0.68	0.26	0.29	0.49	0.13	0.32	0.31	0.93	0.61	0.22	0.16	0.24	0.27
ENSSSCG00000038873	ref	ENSSSCT00000012550.3,ENSSSCT00000054430.1,TCONS_00016451,TCONS_00016453,TCONS_00016455,TCONS_00016456,TCONS_00016457,TCONS_00016458,TCONS_00016461	SLMAP	50.25	47.61	43.5	50.15	46.04	48.99	47.01	47.38	460.25	349.8	357.7	408.18	442.27	361.9	500.72	426.68	20.19	27.13	17.15	15.53	13.8	13.25	21.28	18.09	117.99	206.66	115.74	141.2	115.06	152.1	189.93	119.2	58.5	63.41	37.06	32.03	38.17	49.26	52.8	44.4	48.94	45.73	47.09	47.28	78	90.38
ENSSSCG00000039585	ref	TCONS_00056392	No_name	0.47	0.46	0.55	0.41	0.4	0.54	0.51	0.47	1.23	2.01	1.98	0.55	0.34	1.64	0.41	1.11	0.22	0.25	0.26	0.37	0.25	0.22	0.18	0.28	0.29	0.25	0.23	0.29	0.26	0.2	0.22	0.33	0.69	0.31	0.35	0.26	0.19	0.36	0.22	0.28	0.36	0.42	0.61	0.42	0.68	0.38
ENSSSCG00000039710	ref	TCONS_00025848	MYL2	8.43	30.77	9.8	1.96	6.33	11.07	6.17	6.18	3522.79	2548.03	3943.45	5354.68	3861.48	3091.91	3992.36	3767.87	3.58	4.66	0.04	0.12	2.95	2.2	3.26	1.88	839.86	1006.67	700.51	1089.13	304.96	673.88	1285.83	959.68	11.22	5.66	0.03	0.02	2.07	3.38	3.24	2.03	0.03	0.07	0.15	0.73	0.05	0.03
ENSSSCG00000039825	ref	TCONS_00081672,TCONS_00081673	No_name	1.21	1.84	0.77	0.58	0.85	1.68	0.71	0.77	767.35	764.54	715.7	526.1	566.85	714.35	463.59	756.49	5.66	2.73	0.79	0.52	3.76	4.31	0.86	2.97	2.01	1.07	0.33	0.75	0.61	0.97	0.72	0.71	6.34	4.29	0.49	0.37	1.82	3.3	0.82	1.2	0.51	0.58	0.85	0.59	0.95	0.53
ENSSSCG00000039942	ref	TCONS_00034668	No_name	7.53	5.99	18.49	6.4	5.7	7.41	7.18	5.85	73.72	119.49	78.59	58.41	90.45	100.64	101.71	79.59	1.49	2.34	1.28	2.2	2.48	1.08	2.9	2.73	2.28	13.03	4.22	5.89	3.34	4.17	18.16	5.09	4.65	2.92	1.91	3.69	0.31	0.92	1	0.83	8.54	9.13	8	4.02	8	3.32
ENSSSCG00000039947	ref	TCONS_00014123,TCONS_00014124	KCNJ2	3.44	1.67	4.16	2.22	5.14	5.91	1.78	2.11	96.89	132.27	79.05	63.49	68	71.12	68.5	68.11	0.57	0.6	0.47	0.25	0.28	0.28	0.3	0.39	23.78	16.1	23.81	22.4	18.85	24.31	26.63	18.91	4.1	3.81	3.41	1.49	1.53	2.61	2.45	2.51	6.53	6.96	3.82	3.24	3.19	2.52
ENSSSCG00000040109	ref	TCONS_00066119,TCONS_00066120	No_name	0.65	0.9	0.15	0.12	0.44	0.92	0.28	0.6	213.53	252.33	187.99	222.45	183.67	173.98	202.92	182.42	0.33	0.41	0.1	0.1	0.2	0.17	0.2	0.08	0.42	0.26	0.09	0.55	0.25	0.11	0.15	0.19	0.86	0.55	0.09	0.07	0.08	0.2	0.12	0.12	0.1	0.17	0.16	0.11	0.18	0.1
TCONS_00000599	lncRNA	TCONS_00000599	No_name	0.16	0.16	0.1	0.07	0.21	0.1	0.09	0.17	19.05	25.95	50.39	25.18	30.43	11.92	77.83	23.71	0.04	0.04	0.04	0.07	0.08	0.05	0.09	0.05	0.07	0.04	0.04	0.15	0.05	0.1	0.04	0.06	0.24	0.05	0.06	0.09	0.03	0.17	0.26	0.05	0.12	0.28	0.52	0.29	0.11	0.06
TCONS_00000600	novel	TCONS_00000600	No_name	0.04	0.04	0.03	0.03	0.05	0.07	0.04	0.05	22.37	34.96	22.74	15.82	17.23	11.78	21.07	16.85	0.05	0.05	0.01	0.01	0.01	0.03	0.04	0.02	0.05	0.07	0.01	0.02	0.04	0.02	0.03	0.01	0.13	0.05	0.02	0.01	0.02	0.02	0.02	0.05	0.08	0.17	0.12	0.11	0.07	0.01
TCONS_00001921	lncRNA	TCONS_00001921	No_name	0.23	0.16	0.05	0.04	0.05	0.07	0.04	0.06	13.48	20.01	21.2	33.03	19.56	19.54	28.27	15.72	0.04	0.03	0.02	0.03	0.02	0.02	0.02	0.02	0.04	0.07	0.02	0.08	0.02	0.02	0.05	0.03	0.06	0.04	0.03	0.02	0.02	0.03	0.02	0.02	0.03	0.04	0.05	0.04	0.06	0.03
TCONS_00004353	lncRNA	TCONS_00004353	No_name	0.06	0.06	0.07	0.06	0.16	0.22	0.13	0.06	0.86	1.7	0.89	0.21	0.31	0.69	6.25	5.74	0.03	0.03	0.03	0.05	0.16	0.06	0.07	0.07	0.18	0.34	0.03	0.15	0.03	0.03	0.14	0.13	0.92	0.16	0.05	0.03	0.03	0.05	0.03	0.04	0.05	0.16	0.08	0.22	0.34	0.05
TCONS_00004468	novel	TCONS_00004468	No_name	0.03	0.03	0.01	0	0.01	0.04	0.01	0.06	30.25	69.97	39.36	10.6	51.75	63.33	36.45	36.99	0.08	0.1	0	0	0.04	0.03	0.02	0.02	0.35	0.24	0.09	0.07	0.18	0.12	0.25	0.17	0.11	0.07	0.01	0	0.03	0.05	0.02	0.02	0	0	0.01	0.02	0.06	0
TCONS_00007410	lncRNA	TCONS_00007410	No_name	0.11	0.02	0.08	0.02	0.02	0.03	0.02	0.02	1.04	2.03	3.98	2.74	3.6	4.28	3.38	5.31	0.01	0.01	0.01	0.02	0.01	0.02	0.02	0.01	0.01	0.02	0.04	0.04	0.01	0.01	0.01	0.03	0.03	0.03	0.05	0.01	0.01	0.02	0.01	0.01	0.02	0.19	0.17	0.02	0.21	0.03
TCONS_00007439	lncRNA	TCONS_00007439	No_name	0.1	0.08	0.05	0.04	0.05	0.07	0.04	0.06	0.09	1.45	5.47	0.75	1.49	0.16	6.43	2.34	0.04	0.03	0.02	0.03	0.02	0.02	0.02	0.02	0.04	0.03	0.02	0.07	0.02	0.02	0.05	0.03	0.06	0.04	0.03	0.02	0.03	0.03	0.02	0.02	0.03	0.04	0.05	0.04	0.11	0.03
TCONS_00007481	lncRNA	TCONS_00007481	No_name	0.31	0.6	0.36	0.27	0.78	0.36	0.33	0.31	188.17	118.85	229.21	206.25	133.95	114.13	131.57	219.28	0.14	0.49	0.17	0.24	0.16	0.14	0.12	0.18	0.19	0.94	0.6	0.19	0.85	0.26	0.28	0.22	0.45	0.2	0.23	0.17	0.37	0.7	0.28	0.37	0.24	0.27	0.39	0.55	0.43	0.24
TCONS_00007482	lncRNA	TCONS_00007482	No_name	0.23	0.22	0.26	0.2	0.19	0.27	0.49	0.23	3.11	2.18	3.55	6.77	6.51	2.34	1.38	2.51	0.1	0.12	0.12	0.18	0.12	0.1	0.09	0.13	0.14	0.12	0.11	0.14	0.13	0.09	0.1	0.16	0.33	0.15	0.17	0.12	0.09	0.17	0.1	0.14	0.17	0.8	0.29	0.2	0.32	0.18
TCONS_00007483	lncRNA	TCONS_00007483	No_name	0.26	0.15	0.12	0.09	0.17	0.3	0.27	0.16	27.57	30.66	27.67	33.34	37.88	20.86	39.2	33.65	0.1	0.08	0.06	0.08	0.08	0.09	0.06	0.06	0.12	0.08	0.05	0.06	0.09	0.04	0.07	0.07	0.23	0.18	0.08	0.06	0.08	0.08	0.05	0.09	0.23	0.13	0.13	0.14	0.14	0.08
TCONS_00007484	lncRNA	TCONS_00007484	No_name	0.27	0.16	0.13	0.1	0.19	0.32	0.3	0.17	15.9	22.64	26.28	22.28	10.09	5.6	14.78	27.73	0.05	0.08	0.06	0.09	0.08	0.1	0.06	0.06	0.13	0.08	0.05	0.07	0.09	0.04	0.07	0.08	0.24	0.1	0.08	0.06	0.09	0.08	0.05	0.1	0.25	0.14	0.14	0.15	0.15	0.08
TCONS_00009788	lncRNA	TCONS_00009788	No_name	0.29	0.43	0.17	0.26	0.25	0.34	0.31	0.15	1.86	1.93	3.56	3.02	2.41	3.25	2.42	2.31	0.07	0.08	0.08	0.12	0.08	0.07	0.06	0.09	0.96	0.22	0.5	0.45	0.48	0.98	0.33	0.84	0.22	0.1	0.11	0.08	0.06	0.11	0.07	0.09	0.22	0.13	0.19	0.13	0.4	0.11
TCONS_00010297	novel	TCONS_00010297	No_name	0.19	0.18	0.22	0.17	0.16	0.22	0.2	0.58	17.56	26.32	15.7	15.55	26.42	23.36	28.52	29.43	0.09	0.1	0.1	0.15	0.1	0.17	0.07	0.11	0.23	0.1	0.09	0.12	0.1	0.08	0.09	0.27	0.83	0.37	0.14	0.1	0.23	0.14	0.09	0.11	0.14	0.17	0.24	0.34	0.26	0.15
TCONS_00010371	lncRNA	TCONS_00010371	No_name	0.02	0.02	0.02	0.02	0.02	0.04	0.02	0.02	4.22	8.84	5.45	2.13	6.92	7.45	4.48	4.48	0.01	0.02	0.01	0.01	0.02	0.02	0.01	0.01	0.03	0.01	0.01	0.01	0.01	0.01	0.01	0.01	0.03	0.01	0.01	0.01	0.01	0.03	0.01	0.01	0.01	0.02	0.02	0.02	0.1	0.01
TCONS_00010372	lncRNA	TCONS_00010372	No_name	0.03	0.13	0.04	0.03	0.03	0.04	0.04	0.03	2.39	4.84	4.68	3.12	3.25	4.16	3.97	5.17	0.02	0.04	0.02	0.03	0.02	0.01	0.01	0.04	0.02	0.02	0.02	0.02	0.04	0.07	0.03	0.02	0.1	0.02	0.02	0.02	0.01	0.03	0.02	0.02	0.03	0.03	0.04	0.03	0.05	0.03
TCONS_00011836	lncRNA	TCONS_00011836	No_name	0.08	0.07	0.04	0.03	0.16	0.04	0.08	0.08	2.92	2.44	6.36	4.24	6.44	3.83	6.75	5.46	0.02	0.02	0.02	0.03	0.04	0.12	0.04	0.02	0.14	0.58	0.39	0.39	0.02	0.11	0.91	0.41	0.06	0.02	0.03	0.02	0.03	0.06	0.02	0.05	0.06	0.03	0.14	0.03	0.1	0.03
TCONS_00011864	novel	TCONS_00011864	No_name	0.21	0.21	0.49	0.38	0.18	0.74	0.45	0.22	9.72	10.07	43.94	15.1	8.37	13.27	8.94	23.61	0.1	0.11	0.12	0.17	0.11	0.1	0.08	0.13	0.13	1.18	1.24	1.69	0.7	0.44	0.97	2.42	0.31	0.14	0.16	0.12	0.09	0.16	0.1	0.13	0.16	0.19	0.27	0.19	0.29	0.17
TCONS_00011865	novel	TCONS_00011865	No_name	1.11	1.1	1.33	0.96	0.95	1.26	1.21	1.08	10.86	14.8	75.82	19.92	16.9	25.39	4.4	26.35	0.52	0.61	0.66	0.89	0.62	0.55	0.44	0.68	2.16	1.27	2.28	4.22	1.95	1.94	0.55	0.79	1.65	0.77	0.86	0.65	0.46	0.85	0.53	0.66	0.91	1.02	1.52	1.04	1.75	0.97
TCONS_00011962	lncRNA	TCONS_00011962	No_name	0.38	0.37	1.32	0.33	0.32	0.44	0.4	0.76	18.92	14.82	24.95	8.91	16.07	17.27	11.29	11.28	0.17	0.2	0.21	0.3	0.2	0.17	0.15	0.22	2.52	2.53	0.56	0.46	0.21	4.11	0.17	0.8	0.55	0.25	0.28	0.21	0.15	0.29	0.17	0.22	0.29	0.33	0.48	0.34	0.53	0.3
TCONS_00019133	lncRNA	TCONS_00019133	No_name	0.13	0.32	0.04	0.03	0.68	0.11	0.14	0.11	13.05	25.9	11.45	9.14	14.13	2.19	9.21	20.71	0.03	0.06	0.02	0.03	0.02	0.07	0.06	0.02	0.91	0.99	0.23	0.39	0.29	0.61	0.73	0.95	0.11	0.04	0.03	0.02	0.04	0.03	0.03	0.03	0.1	0.16	0.05	0.05	2.24	1.42
TCONS_00021051	lncRNA	TCONS_00021051	No_name	0.33	0.18	0.13	0.16	0.37	0.09	0.2	0.08	5.83	6.29	9.09	3.88	11.11	10.39	3.39	9.01	0.02	0.02	0.02	0.03	0.02	0.03	0.01	0.02	0.02	0.02	0.02	0.04	0.02	0.03	0.02	0.03	0.05	0.05	0.03	0.04	0.01	0.03	0.02	0.02	0.03	0.03	1.15	0.45	0.1	0.03
TCONS_00021643	lncRNA	TCONS_00021643	No_name	0.18	0.09	0.1	0.08	0.08	0.21	0.1	0.09	4.31	2.01	4.56	3.05	1.77	0.8	1.36	1.47	0.04	0.05	0.05	0.07	0.05	0.04	0.03	0.05	0.05	0.04	0.04	0.05	0.05	0.04	0.04	0.06	0.14	0.06	0.07	0.05	0.04	0.07	0.04	0.05	0.07	0.08	0.11	0.08	0.12	0.07
TCONS_00022567	lncRNA	TCONS_00022567	No_name	0.44	0.43	0.51	0.39	0.37	0.51	0.47	0.44	2.07	19.25	4.02	0.76	5.43	5.35	24.48	9.02	0.2	0.23	0.24	0.35	0.23	0.2	0.17	0.26	0.27	0.23	0.22	0.27	0.25	0.19	0.21	0.31	0.65	0.29	0.33	0.24	0.18	0.33	0.2	0.26	0.34	0.39	0.57	0.4	0.63	0.36
TCONS_00022640	lncRNA	TCONS_00022640	No_name	0.28	0.19	0.27	0.16	0.23	0.24	0.18	0.02	0.48	2.29	2.49	1.23	1.29	2.55	3.63	4.35	0.06	0.02	0.02	0.11	0.03	0.04	0.03	0.02	0.02	0.04	0.02	0.02	0.03	0.05	0.03	0.06	0.13	0.07	0.12	0.09	0.11	0.16	0.17	0.28	0.11	0.11	0.24	0.31	0.18	0.05
TCONS_00022650	lncRNA	TCONS_00022650	No_name	0.27	0.26	0.31	0.24	0.23	0.31	0.28	0.27	0.84	1.7	4.06	2.97	1.09	3.03	1.58	4.74	0.12	0.14	0.15	0.21	0.14	0.12	0.1	0.16	0.16	0.14	0.13	0.16	0.15	0.11	0.12	0.19	0.49	0.17	0.2	0.15	0.11	0.2	0.12	0.16	0.2	0.23	0.34	0.24	0.37	0.21
TCONS_00022651	lncRNA	TCONS_00022651	No_name	0.75	0.74	0.89	0.66	0.64	0.86	0.81	0.74	7.65	5.16	2.5	5.44	3.21	1.57	5.44	1.04	0.35	0.4	0.43	0.6	0.41	0.36	0.29	0.45	0.47	0.41	0.38	0.47	0.43	0.32	0.36	0.54	1.86	0.51	0.57	0.43	0.31	0.57	0.35	0.45	0.6	0.68	1	0.69	1.12	0.63
TCONS_00022662	lncRNA	TCONS_00022662	No_name	0.33	0.32	0.38	0.29	0.28	0.38	0.35	0.33	1.71	3.36	3.47	7.34	8.02	7.33	11.22	5.41	0.15	0.17	0.18	0.26	0.17	0.15	0.13	0.19	0.2	0.17	0.16	0.2	0.18	0.14	0.15	0.23	0.48	0.21	0.24	0.18	0.13	0.25	0.15	0.2	0.25	0.58	0.84	0.29	0.46	0.26
TCONS_00024383	novel	TCONS_00024383	No_name	1.42	1.41	1.71	1.22	2.43	1.59	1.56	1.35	6.51	14.67	35.31	9.45	13.22	34.49	23.81	15.7	0.66	0.78	0.86	1.14	0.81	0.72	0.56	0.87	1.89	5.11	2.22	1.82	9.31	1.89	4.29	4.05	2.1	1.01	1.11	0.85	0.6	1.08	1.37	0.83	1.19	1.33	1.99	1.35	2.33	1.28
TCONS_00024909	novel	TCONS_00024909	No_name	0.09	0.07	0.52	0.05	0.15	0.37	0.16	0.11	36.51	73.18	37.69	10.65	26	36.72	20.44	31.18	0.07	0.08	0.02	0.01	0.05	0.03	0.04	0.02	4.11	6.64	4.56	3.15	3.11	3.22	5.7	6.2	0.2	0.17	0.21	0.06	0.07	0.1	0.09	0.11	0.46	0.18	0.15	0.04	0.24	0.06
TCONS_00025470	lncRNA	TCONS_00025470	No_name	0.02	0.02	0.03	0.02	0.02	0.08	0.02	0.05	1.85	6.6	0.96	0.1	4.38	3.16	8.5	9.32	0.01	0.02	0.01	0.02	0.01	0.02	0.03	0.04	0.03	0.01	0.02	0.01	0.01	0.04	0.01	0.03	0.03	0.03	0.02	0.01	0.01	0.02	0.02	0.03	0.02	0.02	0.03	0.06	0.06	0.02
TCONS_00025488	lncRNA	TCONS_00025488	No_name	0.02	0.03	0.02	0.01	0.01	0.02	0.02	0.04	4.16	3.99	3.53	2.49	4.48	5.13	3.51	3.27	0.45	0.36	0.1	0.16	0.38	0.28	0.43	0.14	0.01	0.02	0.03	0.02	0.01	0.01	0.02	0.04	0.21	0.1	0.05	0.03	0.1	0.19	0.11	0.07	0.01	0.01	0.02	0.02	0.91	0.2
TCONS_00025490	novel	TCONS_00025490	No_name	0.16	0.16	0.18	0.14	0.27	0.93	0.17	0.16	9.2	20.42	32.82	11.9	27.2	33.86	24.56	23.78	1.38	1.09	1.12	1.38	1.22	0.92	1.65	1.6	0.09	0.08	0.08	0.1	0.26	0.07	0.07	0.11	1.17	0.62	0.58	0.26	0.64	0.97	1.17	0.19	0.12	0.14	0.2	0.14	3.07	1.12
TCONS_00026490	novel	TCONS_00026490	No_name	1.34	0.33	0.39	0.6	1.72	3.53	0.36	1.7	14.83	20.77	22.38	4.66	18.48	18.62	12.58	15.94	0.31	0.18	0.19	0.27	0.18	0.15	0.13	0.2	0.61	0.17	0.17	0.41	0.19	0.42	0.47	0.24	4.96	3.76	4.99	2.42	0.96	2.31	1.4	0.6	5.68	5.05	6.48	2.72	2.85	1.61
TCONS_00026492	novel	TCONS_00026492	No_name	3.54	0.54	1.26	1.09	1.16	3.53	1.02	0.84	10.88	23.27	33.74	4.92	15.39	22	12.02	18.42	0.12	0.07	0.07	0.32	0.07	0.06	0.21	0.08	0.08	0.21	0.07	0.17	0.15	0.11	0.06	0.19	3.42	2.75	4.81	1.19	2.32	2.39	1.44	0.25	9.09	7.52	8.96	8.12	5.07	0.64
TCONS_00026503	novel	TCONS_00026503	No_name	1.91	0.66	2.15	1.21	1.59	4.26	1.21	0.87	19.83	37.89	48.68	10.82	25.66	39.89	20.43	29.01	0.13	0.06	0.06	0.27	0.03	0.08	0.06	0.1	0.5	0.03	0.05	0.14	0.09	0.26	0.05	0.2	8.81	5.95	3.3	2.57	1.8	3.44	1.55	0.68	9.05	7.97	14.32	11.63	5.39	1.1
TCONS_00027812	lncRNA	TCONS_00027812	No_name	0.33	0.15	0.07	0.32	0.09	0.33	0.38	0.23	7.53	9.58	8.98	5.46	5.91	8.58	2.08	8.52	0.05	0.04	0.03	0.04	0.03	0.02	0.04	0.03	1.17	2.87	0.56	1.01	0.26	1.72	1.46	3.35	0.07	0.03	0.03	0.03	0.03	0.04	0.02	0.03	0.07	0.04	0.06	0.04	0.09	0.04
TCONS_00027814	lncRNA	TCONS_00027814	No_name	1.8	0.89	2.14	0.79	0.77	1.03	0.98	0.88	9.8	14.13	16.17	1.6	10.83	20.32	4.35	12.12	0.42	0.49	0.52	0.72	0.49	0.44	0.35	0.55	2.87	1.51	0.91	1.13	0.52	4.29	2.19	6.43	2.67	0.62	0.69	0.52	0.37	0.69	0.43	0.53	0.72	0.82	1.21	0.84	1.38	0.77
TCONS_00027817	lncRNA	TCONS_00027817	No_name	0.58	0.57	0.68	0.51	0.5	0.67	0.63	0.58	10.01	7.86	19.53	1.02	5.55	3.07	9.14	10.11	1.87	0.62	3.28	0.93	0.31	0.82	1.58	1.05	0.36	0.31	0.29	0.36	0.33	0.25	0.27	0.41	2.58	3.12	0.44	0.33	0.24	1.33	0.81	1.39	0.46	0.52	0.76	0.53	4.25	0.96
TCONS_00027824	lncRNA	TCONS_00027824	No_name	0.09	0.15	0.04	0.03	0.11	0.07	0.03	0.03	3.27	2.15	7.4	4.41	12.13	8.46	5.79	5.54	0.01	0.02	0.05	0.05	0.02	0.03	0.04	0.04	0.15	0.06	0.09	0.09	0.02	0.04	0.1	0.18	0.09	0.1	0.11	0.13	0.03	0.07	0.07	0.06	0.12	0.05	0.2	0.06	0.3	0.53
TCONS_00027839	lncRNA	TCONS_00027839	No_name	0.13	0.06	0.73	0.06	0.05	0.3	0.07	0.06	6.65	13.01	17.34	3.2	7.22	10.23	5.72	9.57	0.03	0.03	0.03	0.05	0.03	0.03	0.02	0.04	1.27	2.01	1.41	0.88	0.96	1.1	1.66	1.89	0.09	0.04	0.18	0.14	0.03	0.05	0.03	0.11	0.19	0.11	0.08	0.17	0.17	0.05
TCONS_00027840	lncRNA	TCONS_00027840	No_name	0.29	0.29	0.68	0.26	0.25	0.34	0.32	0.3	14.06	16.15	27.31	10.33	10.17	18.25	11.37	13.23	0.13	0.16	0.16	0.23	0.15	0.13	0.11	0.17	2.49	2.71	1.01	1.26	1.3	1.36	0.54	2.51	0.43	0.58	0.87	0.16	0.12	0.22	0.14	0.18	0.23	0.52	0.38	0.26	0.41	1.17
TCONS_00027858	lncRNA	TCONS_00027858	No_name	0.02	0.06	0.02	0.02	0.02	0.04	0.03	0.09	10.57	11.07	8.67	9.44	7.38	8.91	5.48	13.1	0.36	0.39	0.51	0.48	0.18	0.17	0.29	0.58	0.02	0.04	0.01	0.02	0.01	0.02	0.03	0.03	0.12	0.03	0.11	0.07	0.03	0.04	0.08	0.15	0.01	0.02	0.02	0.03	1	0.97
TCONS_00027859	lncRNA	TCONS_00027859	No_name	0.09	0.06	0.06	0.05	0.05	0.6	0.09	0.06	1.74	4.58	6.58	8.96	4.02	3.52	3.45	5.28	0.12	0.25	0.5	0.35	0.14	0.25	0.27	0.2	0.06	0.03	0.03	0.08	0.07	0.03	0.04	0.05	0.18	0.19	0.23	0.14	0.09	0.15	0.31	0.2	0.04	0.05	0.07	0.05	0.77	0.37
TCONS_00027860	lncRNA	TCONS_00027860	No_name	0.24	0.14	0.13	0.1	0.12	0.25	0.12	0.16	39.55	23.24	27.12	41.02	29.23	29.94	7.26	22.52	1.75	0.79	0.39	0.5	0.24	1.28	1.11	0.7	0.24	0.06	0.06	0.09	0.12	0.05	0.05	0.12	0.37	0.3	0.16	0.18	0.13	0.34	0.11	0.36	0.09	0.1	0.15	0.1	2.16	0.5
TCONS_00027861	lncRNA	TCONS_00027861	No_name	0.23	0.22	0.11	0.09	0.13	0.2	0.1	0.16	40.44	37.66	23.82	52.74	18.31	12.75	36.96	31.03	0.85	0.48	2.11	2.44	1.23	0.16	0.3	1.12	0.27	0.08	0.05	0.14	0.12	0.05	0.05	0.1	0.53	0.47	0.2	0.21	0.13	0.18	0.26	0.34	0.07	0.08	0.12	0.09	0.95	1.91
TCONS_00027862	lncRNA	TCONS_00027862	No_name	0.47	0.16	0.15	0.11	0.15	0.34	0.14	0.17	126.71	100.64	111.33	108.56	114.18	102.28	111.88	95.48	3.42	2.05	1.65	3.13	1.54	2.59	6.45	1.66	0.11	0.11	0.06	0.25	0.17	0.07	0.08	0.15	2.55	1.43	0.47	0.47	0.47	0.55	0.63	0.6	0.1	0.11	0.16	0.11	4.58	5.59
TCONS_00027863	lncRNA	TCONS_00027863	No_name	0.35	0.35	0.41	0.31	0.48	0.41	0.38	0.85	11.01	2.71	44.31	36.34	10.48	10	14.7	57.79	0.52	0.35	0.64	3.04	1.46	0.61	0.42	1.62	0.37	0.18	0.17	0.22	0.29	0.15	0.16	0.42	0.52	0.63	0.44	0.19	0.2	0.51	0.16	0.57	0.27	0.31	0.45	0.32	1.75	5.28
TCONS_00027864	lncRNA	TCONS_00027864	No_name	0.27	0.26	0.31	0.24	0.23	0.31	0.28	0.27	11.87	37.3	19.42	5.65	14.14	21.94	11.19	12.79	0.49	1.26	0.15	0.84	0.41	0.12	0.41	0.63	0.32	0.14	0.13	0.33	0.15	0.11	0.12	0.19	1.17	1.22	0.59	0.15	0.54	2.02	0.37	0.64	0.2	0.23	0.34	0.24	1.86	2.95
TCONS_00027865	lncRNA	TCONS_00027865	No_name	0.28	0.27	0.32	0.25	0.24	0.33	0.3	0.28	2.2	6.4	4.75	5.14	1.61	5.05	3.76	2.42	0.64	0.44	0.61	0.22	0.29	0.38	0.22	0.17	0.17	0.14	0.14	0.17	0.15	0.12	0.13	0.2	0.82	0.18	0.21	0.15	0.11	0.21	0.13	0.17	0.21	0.25	0.36	0.25	1.17	1.33
TCONS_00027884	lncRNA	TCONS_00027884	No_name	0.65	0.35	0.46	0.2	0.5	1.07	0.4	0.12	6.6	13.93	14.31	3.3	14.16	19.71	9.34	12.39	0.79	1.09	0.63	0.4	0.56	0.77	0.9	0.64	1.87	1.38	0.83	0.88	1.68	1.48	2.93	3.04	1.65	1.48	1	0.48	0.37	0.77	0.87	0.52	0.87	0.78	3.19	2.1	1.27	0.47
TCONS_00031011	novel	TCONS_00031011	No_name	1.53	2.22	2.85	0.12	0.85	1.88	0.28	3.01	1756.01	2337.24	1896.3	866.7	2096.62	2320.8	1813.84	1550.59	1.98	2.14	0.07	0.05	0.98	1.36	1.05	0.91	98.57	111.25	48.24	41.76	61.97	65.89	92.55	71.17	5	3.19	0.44	0.04	1.5	2.13	1.37	0.76	0.2	0.17	0.67	0.18	0.18	0.21
TCONS_00031923	lncRNA	TCONS_00031923	No_name	0.07	0.01	0.01	0.01	0.03	0.12	0.01	0.04	6.52	8.1	4.19	2.5	9.32	10.44	8.52	4.32	0.04	0.08	0.01	0.02	0.02	0.13	0.14	0.01	0.02	0.03	0.04	0.01	0.01	0.03	0.01	0.03	0.05	0.04	0.04	0.01	0.03	0.04	0.01	0.01	0.04	0.04	0.03	0.01	0.03	0.01
TCONS_00033372	novel	TCONS_00033372	No_name	1.75	2.18	3.39	1.5	1.4	3.04	2.41	0.77	11.52	29.68	20.51	4.61	21.86	31.71	11.49	19.8	0.11	0.17	0.02	0.17	0.04	0.27	0.03	0.11	0.28	0.16	0.03	0.04	0.14	0.12	0.02	0.03	8.74	8.85	4.57	3.08	3.31	6.75	4.08	2.52	0.24	0.19	0.18	0.22	2.04	0.58
TCONS_00033869	lncRNA	TCONS_00033869	No_name	0.73	0.72	0.86	0.64	1.25	0.84	1.58	0.72	11.39	18.12	12.19	15.89	11.93	14.95	13.11	6.93	0.34	0.39	0.42	0.58	0.39	0.35	0.28	0.44	0.46	0.4	0.37	0.46	0.83	0.31	0.35	0.52	1.08	0.49	0.55	0.42	0.3	0.56	0.69	0.43	0.58	0.66	1.94	0.67	1.09	0.61
TCONS_00033872	lncRNA	TCONS_00033872	No_name	0.15	0.15	0.18	0.13	0.13	0.18	0.16	0.15	9.6	9.81	11.16	19.63	11.38	7.38	12.44	14.01	0.07	0.08	0.08	0.12	0.16	0.07	0.06	0.09	0.18	0.08	0.07	0.19	0.08	0.06	0.07	0.11	0.45	0.89	0.67	0.17	0.31	0.46	0.56	0.36	0.11	0.13	0.19	0.13	0.21	0.12
TCONS_00033877	lncRNA	TCONS_00033877	No_name	0.19	0.19	0.23	0.17	0.26	0.23	0.21	0.2	36.36	0.57	6.29	9.13	32.48	16.67	14.07	10.37	0.09	0.1	0.11	0.15	0.13	0.09	0.08	0.12	0.16	0.13	0.1	0.12	0.11	0.08	0.12	0.14	0.29	0.27	0.14	0.11	0.08	0.33	0.09	0.19	0.15	0.17	0.25	0.17	0.27	0.15
TCONS_00033878	lncRNA	TCONS_00033878	No_name	0.33	0.16	0.19	0.15	0.21	0.2	0.18	0.17	17.84	16.45	35.51	20.2	17.08	17.75	14.58	27.47	0.08	0.09	0.09	0.13	0.11	0.07	0.06	0.1	0.13	0.11	0.08	0.1	0.09	0.07	0.1	0.12	0.25	0.2	0.12	0.09	0.07	0.24	0.08	0.15	0.13	0.15	0.21	0.15	0.23	0.13
TCONS_00033879	lncRNA	TCONS_00033879	No_name	0.24	0.24	0.28	0.21	0.21	0.28	0.26	0.24	1.32	6.2	11.94	7.11	3.28	3.31	1.36	2.93	0.11	0.13	0.13	0.19	0.17	0.11	0.09	0.14	0.2	0.18	0.12	0.15	0.13	0.1	0.15	0.17	0.35	0.16	0.18	0.13	0.1	0.52	0.11	0.26	0.18	0.21	0.31	0.21	0.34	0.19
TCONS_00033888	lncRNA	TCONS_00033888	No_name	0.71	2.21	1.15	3.07	1.11	4	1.32	1.89	22.09	28.08	20.38	7.38	17.06	18.85	12.76	20.07	0.17	0.15	0.05	0.14	0.07	0.12	0.07	0.19	0.34	0.18	0.16	0.17	0.07	0.22	0.23	0.27	7.95	9.17	3.47	3.77	2.93	6.54	2.54	2.99	0.29	0.47	0.36	0.14	1.63	1.31
TCONS_00033893	lncRNA	TCONS_00033893	No_name	0.2	0.08	1.18	0.1	0.19	0.45	0.24	0.13	2.67	9.19	6.53	3.79	1.24	2.35	1.45	4.73	0.12	0.08	0.06	0.03	0.07	0.06	0.05	0.08	0.09	0.09	0.08	0.05	0.05	0.07	0.2	0.22	0.1	0.29	0.07	0.07	0.2	0.39	0.05	0.06	0.53	1.33	0.48	0.1	0.32	0.16
TCONS_00036260	lncRNA	TCONS_00036260	No_name	0.07	0.12	0.08	0.06	0.06	0.12	0.08	0.14	8.81	6.29	3.57	4.9	1.45	3.78	5.52	4.65	0.05	0.06	0.04	0.06	0.04	0.03	0.03	0.04	0.04	0.04	0.03	0.04	0.04	0.04	0.03	0.05	0.1	0.07	0.14	0.04	0.03	0.05	0.03	0.04	0.05	0.06	0.09	0.06	0.1	0.08
TCONS_00036261	lncRNA	TCONS_00036261	No_name	0.08	0.12	0.09	0.07	0.06	0.14	0.08	0.16	9.54	3.8	1.66	2.65	3.25	5.67	2.54	8.17	0.05	0.06	0.04	0.06	0.04	0.03	0.03	0.04	0.04	0.04	0.04	0.05	0.04	0.05	0.03	0.05	0.11	0.08	0.07	0.04	0.03	0.06	0.03	0.05	0.06	0.07	0.09	0.07	0.1	0.09
TCONS_00036262	lncRNA	TCONS_00036262	No_name	0.47	0.79	0.56	0.42	0.41	0.55	0.51	0.48	5.35	9.24	7.85	5.71	14.42	9.73	2.43	8.37	0.22	0.25	0.27	0.38	0.5	0.22	0.18	0.28	0.29	0.25	0.24	0.29	0.27	0.2	0.22	0.34	0.7	0.32	0.35	0.27	0.19	0.36	0.22	0.28	0.37	0.42	0.62	0.43	0.68	0.39
TCONS_00038243	lncRNA	TCONS_00038243	No_name	0.08	0.15	0.09	0.07	0.07	0.19	0.08	0.08	7.04	8.26	26.51	3.14	10.59	13.7	12.34	8.29	0.04	0.04	0.04	0.06	0.04	0.04	0.03	0.05	0.05	0.04	0.08	0.05	0.04	0.07	0.04	0.06	0.12	0.05	0.06	0.04	0.06	0.1	0.06	0.05	0.06	0.07	0.1	0.07	0.32	0.06
TCONS_00041589	lncRNA	TCONS_00041589	No_name	0.06	0.06	0.07	0.06	0.06	0.08	0.07	0.07	5.71	3.78	2.27	5.28	5.01	5.82	6.31	3.37	0.03	0.03	0.03	0.05	0.03	0.03	0.02	0.11	0.08	0.1	0.09	0.08	0.07	0.03	0.03	0.05	0.1	0.04	0.05	0.04	0.03	0.05	0.03	0.04	0.05	0.06	0.08	0.06	0.09	0.05
TCONS_00044901	novel	TCONS_00044901	No_name	0.29	0.29	0.34	0.26	0.32	0.34	0.31	0.29	19.37	21.34	47.82	2.03	40.48	21.79	0.13	24.45	0.29	0.15	0.16	0.23	0.15	0.13	0.11	0.17	0.27	0.15	0.23	0.36	0.25	0.37	0.13	0.38	0.53	0.25	0.21	0.16	0.24	0.22	0.13	0.17	0.22	0.26	0.37	0.26	4.74	2.39
TCONS_00044960	lncRNA	TCONS_00044960	No_name	1.67	2.26	1.7	1.2	1.79	2.59	1.4	0.84	5.68	5.78	8.25	5.61	8.01	6.12	6.12	5.05	1.62	1.88	0.97	0.94	1.87	1.56	1.2	1.94	0.33	0.15	0.14	0.16	0.21	0.27	0.13	0.42	1.55	1.65	0.86	0.53	0.28	0.87	0.71	1.07	0.3	0.26	1.32	1.57	0.85	0.43
TCONS_00045033	lncRNA	TCONS_00045033	No_name	0.15	0.15	0.17	0.13	0.13	0.17	0.16	0.15	0.45	5.14	0.82	0.19	3.62	4.15	1.13	2.1	0.07	0.08	0.08	0.12	0.08	0.07	0.06	0.09	0.09	0.32	0.07	0.18	0.33	0.43	0.2	0.12	0.22	0.1	0.11	0.08	0.06	0.11	0.07	0.09	0.11	0.13	0.19	0.13	0.21	0.12
TCONS_00045034	lncRNA	TCONS_00045034	No_name	1.76	1.75	2.15	1.5	1.5	1.94	1.94	1.65	10.04	22.33	6.13	3.02	8.23	5.56	12.92	4.38	0.82	0.98	1.1	1.42	2.03	0.93	0.7	1.09	1.21	1.92	0.93	1.14	1.07	1.59	0.91	2.34	2.61	1.28	1.4	1.08	0.75	1.35	0.86	1.03	1.51	1.68	2.55	1.71	3.04	1.65
TCONS_00045036	lncRNA	TCONS_00045036	No_name	1.07	1.06	1.28	0.93	0.92	1.22	1.17	1.04	1.1	5.43	5.86	7.68	2.44	11.73	2.36	1.7	0.5	0.58	0.63	0.86	0.6	0.53	0.42	0.65	0.69	0.61	0.55	0.68	0.63	0.47	0.53	0.76	1.59	0.74	0.82	0.63	0.45	0.82	0.51	0.63	0.87	0.99	1.46	1	1.68	0.93
TCONS_00045047	lncRNA	TCONS_00045047	No_name	0.16	0.05	0.06	0.1	0.09	0.25	0.06	0.11	8.07	9.97	8.51	0.77	9.91	4.96	0.44	3.09	0.02	0.03	0.03	0.04	0.03	0.1	0.02	0.1	0.03	0.08	0.05	0.03	0.09	0.07	0.02	0.04	0.08	0.03	0.04	0.03	0.09	0.04	0.02	0.03	0.04	0.05	0.4	0.05	2.12	0.71
TCONS_00045048	lncRNA	TCONS_00045048	No_name	0.04	0.04	0.04	0.03	0.03	0.09	0.04	0.04	9.58	13.38	12.85	1.9	15.84	9.05	0.37	9.61	0.06	0.04	0.06	0.03	0.04	0.14	0.01	0.07	0.14	0.06	0.06	0.05	0.04	0.02	0.02	0.18	0.06	0.15	0.03	0.02	0.03	0.06	0.02	0.05	0.03	0.07	0.05	0.03	1.92	0.91
TCONS_00045049	lncRNA	TCONS_00045049	No_name	0.29	0.29	0.34	0.26	0.32	0.34	0.31	0.29	0.99	5.83	5.06	3.07	13.22	10.86	0.13	7.79	0.16	0.15	0.16	0.23	0.15	0.13	0.11	0.17	0.27	0.15	0.23	0.18	0.26	0.35	0.13	0.39	1.06	0.23	0.21	0.16	0.12	0.22	0.13	0.17	0.22	0.26	0.37	0.26	0.88	0.6
TCONS_00046239	novel	TCONS_00046239	No_name	0.1	0.1	0.12	0.09	0.09	0.12	0.11	0.14	73.83	145.8	40.59	7.78	31.31	41.8	16.25	28.96	1.04	0.34	0.15	0.2	0.24	0.52	0.38	0.69	0.17	0.47	0.12	0.06	0.11	0.12	0.05	0.1	0.15	0.09	0.1	0.07	0.06	0.08	0.09	0.12	0.13	0.09	0.13	0.12	5.15	2.28
TCONS_00049594	lncRNA	TCONS_00049594	No_name	0.06	0.03	0.03	0.01	0.04	0.05	0.03	0.03	6.44	13.5	11.37	3.6	14.87	9.94	10.59	16.12	0.01	0.02	0.01	0.01	0.03	0.01	0.02	0.02	0.14	0.13	0.18	0.14	0.11	0.08	0.51	0.38	0.12	0.05	0.01	0.02	0.01	0.04	0.04	0.03	0.01	0.02	0.04	0.01	0.08	0.02
TCONS_00050235	lncRNA	TCONS_00050235	No_name	0.21	0.21	0.25	0.19	0.18	0.25	0.23	0.36	72.01	76.81	100.61	32.37	37.18	42.33	26.88	76.38	0.75	0.19	0.83	0.25	0.15	0.35	1.89	1.58	0.27	0.19	0.15	0.13	0.12	0.18	0.1	0.25	0.31	0.23	0.26	0.19	0.14	0.16	0.1	0.77	0.53	0.19	0.27	0.32	3.29	3.57
TCONS_00050280	lncRNA	TCONS_00050280	No_name	0.03	0.02	0.02	0.01	0.03	0.04	0.03	0.01	4.34	9.73	8.85	1.7	8.81	7.59	7.29	10.04	0	0.01	0	0	0.01	0.01	0	0.01	0.11	0.12	0.09	0.05	0.06	0.05	0.23	0.32	0.05	0.01	0	0.01	0.01	0.02	0.01	0.01	0.01	0.01	0.01	0.01	0.11	0.01
TCONS_00050610	lncRNA	TCONS_00050610	No_name	0.37	0.6	0.4	0.12	0.11	0.76	0.03	0.05	8.79	11.28	6.38	9.85	11.64	8.73	6.58	6.96	0.02	0.04	0.01	0.02	0.03	0.05	0.02	0.02	0.85	0.82	0.78	0.89	0.45	0.29	0.5	0.11	0.04	0.02	0.02	0.01	0.02	0.02	0.02	0.02	1.75	1.02	2.48	0.99	0.15	0.23
TCONS_00052471	lncRNA	TCONS_00052471	No_name	0.08	0.16	0.09	0.07	0.14	0.19	0.09	0.08	8.93	9.83	20.88	33.32	7.25	5.89	8.77	4.09	0.04	0.13	0.04	0.06	0.04	0.04	0.03	0.05	0.05	0.04	0.04	0.05	0.04	0.03	0.04	0.06	0.12	0.05	0.06	0.04	0.03	0.06	0.07	0.05	0.06	0.07	0.1	0.07	0.33	0.06
TCONS_00052511	lncRNA	TCONS_00052511	No_name	0.21	0.21	0.24	0.19	0.18	0.25	0.23	0.21	3.11	1.77	5.25	4.72	4.38	2.71	2.01	2.33	0.19	0.11	0.11	0.33	0.11	0.09	0.08	0.25	0.25	0.11	0.1	0.26	0.12	0.09	0.19	0.3	0.31	0.55	0.31	0.23	0.17	0.64	0.48	0.38	0.16	0.18	0.27	0.19	0.29	0.33
TCONS_00054235	lncRNA	TCONS_00054235	No_name	0.89	0.25	0.18	0.02	0.2	0.36	0.19	0.08	6.82	7.26	3.06	5.49	7.43	5.05	1.07	6.48	0.15	0.2	0.22	0.08	0.22	0.06	0.11	0.2	0.11	0.01	0.01	0.02	0.06	0.04	0.01	0.27	0.82	0.38	0.47	0.58	1	1.71	1.39	1.24	0.04	0.09	0.38	0.02	0.76	0.32
TCONS_00054728	lncRNA	TCONS_00054728	No_name	0.85	0.84	1	0.74	0.72	0.97	0.92	0.83	15.37	5.29	1.17	3	15.21	12.93	2.97	3.35	0.39	0.46	0.49	0.68	0.46	0.41	0.33	0.51	0.54	0.47	0.43	0.53	0.49	0.37	0.41	0.6	1.25	0.58	0.64	0.49	0.35	0.65	0.4	0.5	0.68	0.77	1.14	0.78	1.28	0.72
TCONS_00054748	lncRNA	TCONS_00054748	No_name	0.05	0.09	0.12	0.04	0.22	0.1	0.07	0.07	11.94	5.78	10.9	5.17	15.26	10.82	11.78	4.7	0.07	0.03	0.02	0.03	0.03	0.01	0.01	0.03	0.74	0.87	1.56	1.02	1.39	0.13	1.02	0.19	0.17	0.08	0.24	0.03	0.07	0.12	0.07	0.07	0.18	0.04	0.12	0.07	0.28	0.04
TCONS_00054749	lncRNA	TCONS_00054749	No_name	0.05	0.11	0.14	0.05	0.14	0.21	0.07	0.03	6.14	7.8	26.88	8.53	13.11	9.91	7.17	4.13	0.02	0.03	0.02	0.03	0.02	0.02	0.01	0.03	0.36	1.9	2.21	1.37	0.44	0.85	0.76	0.28	0.22	0.09	0.1	0.04	0.11	0.15	0.07	0.03	0.14	0.04	0.13	0.08	0.17	0.04
TCONS_00054765	lncRNA	TCONS_00054765	No_name	0.17	0.08	0.1	0.08	0.07	0.2	0.09	0.09	6.97	9.27	11.62	9.94	5.23	15.29	9.49	4.87	0.04	0.04	0.05	0.07	0.04	0.04	0.03	0.05	0.1	0.04	0.04	0.05	0.05	0.04	0.04	0.06	0.25	0.22	0.06	0.05	0.07	0.39	0.08	0.05	0.89	0.37	0.11	0.22	0.35	0.07
TCONS_00054799	lncRNA	TCONS_00054799	No_name	0.06	0.06	0.07	0.06	0.05	0.07	0.07	0.13	2.29	2.09	3.78	1.79	3.12	2.5	6.2	9.7	0.03	0.03	0.03	0.05	0.03	0.03	0.02	0.04	0.04	0.03	0.03	0.04	0.03	0.03	0.03	0.04	0.09	0.04	0.18	0.03	0.03	0.05	0.03	0.04	0.05	0.16	0.08	0.06	0.09	0.05
TCONS_00054800	lncRNA	TCONS_00054800	No_name	0.05	0.05	0.06	0.05	0.05	0.06	0.06	0.06	4.99	4.35	4.22	4.13	2.67	2.96	3.47	4.34	0.02	0.03	0.03	0.04	0.03	0.05	0.02	0.03	0.03	0.03	0.03	0.03	0.03	0.02	0.02	0.04	0.16	0.04	0.04	0.03	0.07	0.04	0.02	0.03	0.04	0.05	0.07	0.05	0.15	0.04
TCONS_00056880	lncRNA	TCONS_00056880	No_name	0.02	0.01	0.01	0.02	0.06	0.05	0.01	0.03	0	5.57	5.79	3.55	7.1	16.74	6.1	1.08	0	0.01	0	0.01	0	0.01	0	0.01	0.02	0.01	0.02	0.01	0.01	0.01	0.01	0.01	0.01	0.03	0.01	0.01	0.01	0.02	0	0.01	0.02	0.01	0.02	0.01	0.05	0.01
TCONS_00057338	novel	TCONS_00057338	No_name	7.32	8.25	8.39	2.69	3.13	15.64	3.49	6.02	37.04	48.6	38.22	15.37	14.97	37.08	19.06	24.66	1.68	2.57	1.58	2.71	0.5	1.49	0.63	1.79	1.94	1.42	0.87	0.5	0.62	2.37	1.63	1.22	5.04	2.8	2.33	1.15	0.62	2.61	0.37	1.77	2.09	6.76	1.23	7.36	10.26	5.84
TCONS_00059115	lncRNA	TCONS_00059115	No_name	0.19	0.18	0.22	0.17	0.16	0.22	0.2	0.19	1.68	3.61	15.81	8.84	0.67	1.61	1.39	0.3	0.09	0.1	0.1	0.15	0.1	0.08	0.07	0.11	0.11	0.09	0.09	0.23	0.1	0.08	0.09	0.13	0.28	0.12	0.14	0.1	0.08	0.14	0.09	0.11	0.14	0.33	0.24	0.17	0.26	0.15
TCONS_00059144	lncRNA	TCONS_00059144	No_name	0.04	0.08	0.05	0.06	0.04	0.11	0.05	0.04	0.02	6	6.92	7.09	5.19	11.76	5.51	1.99	0.02	0.02	0.02	0.03	0.02	0.05	0.02	0.03	0.06	0.02	0.02	0.03	0.02	0.03	0.05	0.03	0.06	0.03	0.03	0.02	0.02	0.08	0.04	0.03	0.03	0.04	0.05	0.04	0.09	0.03
TCONS_00059145	lncRNA	TCONS_00059145	No_name	0.07	0.08	0.05	0.04	0.03	0.09	0.13	0.16	0.06	7.08	8.9	0.8	4.16	16.84	6.95	0.53	0.02	0.02	0.02	0.03	0.02	0.07	0.02	0.02	0.04	0.02	0.03	0.02	0.02	0.02	0.02	0.08	0.06	0.13	0.09	0.02	0.03	0.03	0.05	0.02	0.06	0.03	0.2	0.03	0.14	0.06
TCONS_00059172	lncRNA	TCONS_00059172	No_name	0.09	0.13	0.39	0.24	0.08	0.1	0.19	0.18	4.28	4.32	8.89	5.35	2.11	0.32	9.06	6.16	0.06	0.1	0.12	0.11	0.1	0.08	0.08	0.05	0.05	0.04	0.13	0.05	0.05	0.04	0.1	0.06	0.13	0.06	0.06	0.05	0.05	0.07	0.04	0.05	0.48	0.62	0.51	0.34	0.31	0.07
TCONS_00059850	lncRNA	TCONS_00059850	No_name	0.21	0.21	0.25	0.19	0.18	0.25	0.23	0.22	6.9	6.2	12.08	14.06	15.1	14.92	13.99	16.79	0.1	0.11	0.12	0.17	0.11	0.1	0.08	0.13	0.13	0.11	0.1	0.13	0.12	0.09	0.1	0.15	0.32	0.14	0.16	0.12	0.09	0.16	0.1	0.13	0.33	0.19	0.55	0.57	0.3	0.17
TCONS_00063642	lncRNA	TCONS_00063642	No_name	0.03	0.03	0.06	0.07	0.05	0.03	0.03	0.06	3.01	1.8	10.15	4.12	3.45	3.67	7.09	2.69	0.01	0.01	0.01	0.02	0.01	0.01	0.01	0.02	0.99	1.09	0.61	0.67	0.34	0.25	1.47	0.56	0.04	0.05	0.02	0.01	0.01	0.02	0.05	0.03	0.1	0.09	0.03	0.02	0.07	0.02
TCONS_00065644	lncRNA	TCONS_00065644	No_name	0.48	0.47	0.56	0.42	0.41	0.55	0.52	0.48	15.27	10.52	15.14	12.51	11.87	11.29	22.53	52.93	0.22	0.76	0.27	0.38	0.25	0.44	0.74	0.29	0.29	0.25	0.24	0.89	0.27	0.81	0.9	0.34	0.71	0.32	0.36	0.53	0.2	0.73	0.22	0.29	0.37	0.43	0.62	0.43	0.69	2.33
TCONS_00066111	lncRNA	TCONS_00066111	No_name	0.23	0.22	0.26	0.2	0.19	0.26	0.24	0.23	4.41	6.12	6.11	5.72	5.19	5.63	11.1	8.57	0.1	0.24	0.12	0.18	0.12	0.51	0.09	0.13	0.14	0.11	0.11	0.14	0.12	0.09	0.1	0.32	0.67	0.15	0.17	0.12	0.09	0.17	0.1	0.14	0.17	0.2	0.29	0.2	0.32	0.18
TCONS_00066710	lncRNA	TCONS_00066710	No_name	0.58	1.15	1.37	1.53	0.5	1.34	1.26	2.32	0.3	11.43	27.27	27.16	19.23	13.82	11.18	18.38	0.27	0.31	0.33	0.46	0.62	0.54	0.23	0.35	0.36	0.31	0.87	0.36	0.33	0.25	0.55	0.83	0.86	3.89	1.75	0.65	1.67	2.66	1.36	2.43	1.37	2.08	3.81	0.53	0.85	1.43
TCONS_00066735	lncRNA	TCONS_00066735	No_name	0.49	0.48	0.57	0.43	0.42	0.57	0.53	0.49	7.65	9.53	7.88	3.97	10.33	7.67	11.91	15.41	0.22	0.26	0.27	0.39	0.26	0.23	0.19	0.29	0.3	0.26	0.24	0.3	0.27	0.21	0.23	0.35	0.72	0.32	0.36	0.27	0.2	0.37	0.23	0.29	0.38	0.43	0.63	0.44	0.7	0.79
TCONS_00066762	lncRNA	TCONS_00066762	No_name	4.6	0.49	0.46	0.36	2.56	10.01	0.54	0.82	15.45	15.01	20.07	16.54	7.7	16.96	14.89	18.66	0.05	0.05	0.05	0.08	0.05	0.04	0.12	0.06	0.42	1.8	0.24	0.3	0.27	0.58	2.56	1.57	0.29	0.06	0.07	0.05	0.08	0.08	0.05	0.12	0.08	0.09	0.13	0.35	0.55	0.16
TCONS_00066763	lncRNA	TCONS_00066763	No_name	3.11	0.47	1.11	0.21	1.84	3.37	1.54	0.49	1.77	6.79	8.53	1.52	3.27	14.42	5.63	3.41	0.11	0.13	0.13	0.19	0.12	0.11	0.18	0.14	0.58	0.98	0.23	0.15	0.13	0.2	1.66	0.34	0.35	0.16	0.18	0.13	0.1	0.18	0.11	0.14	0.18	0.21	0.31	0.21	0.33	0.19
TCONS_00072014	lncRNA	TCONS_00072014	No_name	0.98	0.97	1.17	0.86	0.84	1.12	1.07	0.96	9.64	8.66	4.72	1.17	5.19	0.89	4.75	0.78	0.46	0.53	0.57	0.79	0.54	0.48	0.39	0.6	0.63	0.55	0.5	0.62	0.57	0.43	0.48	0.7	1.45	0.68	0.75	0.57	0.41	0.75	0.47	0.58	0.79	0.9	1.33	0.92	1.52	0.85
TCONS_00072379	novel	TCONS_00072379	No_name	12.96	11.05	10.23	13.65	12.27	20.03	7.54	6.73	21.55	40.4	69.25	15.81	27.68	60.15	41.69	31.87	0.64	1.86	1.16	0.28	0.73	0.8	0.41	0.21	4.05	5.07	4.49	4.53	2.54	4.72	2.77	3.5	5.17	6.47	5.47	1.94	0.57	2.41	2.44	1.68	19.43	13.97	12.18	8.51	12.92	3.65
TCONS_00072380	novel	TCONS_00072380	No_name	19.55	14.16	23.9	9.09	21.3	11.76	5.89	3.33	24.27	65.7	47.06	10.94	53.67	78.63	41.08	35.16	1.67	3.97	1.12	1.44	3.16	0.94	2.13	1.1	4.89	6.77	2.83	1.16	7.61	4.82	3.69	3.8	13.22	7.77	4.26	2.19	3.05	10.9	3.48	1.04	6.12	22.14	20.65	6.94	24.67	1.68
TCONS_00072382	novel	TCONS_00072382	No_name	10.05	6.67	6.68	7.48	8.06	19.02	7.93	5.23	15.71	42.98	38.21	4.96	31.54	48.45	27.23	24.51	1.03	2.06	0.11	0.33	1.27	0.56	0.24	0.37	6.42	3.23	2.71	2.01	4.64	1.8	2.46	1.76	5.15	4.83	3.18	1.35	0.83	2.66	1.23	0.37	11.42	13.54	10.44	6.96	7.14	3.24
TCONS_00072383	novel	TCONS_00072383	No_name	10.37	13.83	12.45	7.3	9.38	13.55	5.58	5.57	19.75	39.33	46.57	6.17	26.24	52.48	21.66	21.48	1.4	0.16	0.34	0.24	0.48	0.28	0.47	0.55	7.58	4.23	2.1	1.5	2.2	3.59	4.81	2.18	7.66	5.62	2.04	2.36	0.87	3.26	1.55	0.37	8.67	11.6	10.17	3.83	6.88	5.11
TCONS_00072385	novel	TCONS_00072385	No_name	6.46	13.81	12.01	9.01	10.58	9.35	6.39	4.31	16.61	49.86	54.4	8.48	36.71	78.96	31.98	25.54	0.5	1.73	0.6	0.43	0.29	0.5	1.05	0.97	3.99	5.7	1.34	4.01	2.73	3.2	5.33	2.31	9.55	3.6	4.44	3.02	2.43	1.64	1.76	0.64	12.19	12.52	5.63	6.85	7.04	3.97
TCONS_00072387	novel	TCONS_00072387	No_name	13.61	6.86	22.5	2.81	2.92	17.88	15.53	3.06	10.36	37.16	47.17	13.46	41.81	68.11	53.15	16.51	3.38	4.11	2.49	2.89	4.76	2.15	1.44	2.21	5.45	2.81	1.94	7.07	14.13	5.04	2	2.5	21.18	2.84	6.01	2.39	1.59	2.73	1.8	1.99	17.18	3.69	5.7	11.2	21.79	3.91
TCONS_00072388	novel	TCONS_00072388	No_name	6.45	7.24	7.5	7.5	5.36	12.22	5.77	3.85	14.78	32.87	42.66	7.52	24.05	38.73	20.98	20.85	1.23	1.23	0.29	0.43	0.55	0.24	0.76	0.11	3.34	2.9	1.05	0.88	4.94	2.7	4.45	1.54	2.91	2.69	2.51	2.26	0.87	1.78	1.32	0.97	9.96	9.29	9.56	7.83	5.22	3.53
TCONS_00072389	novel	TCONS_00072389	No_name	7.59	6.5	10.78	9.65	5.92	11.94	5.33	5.01	16.67	51.21	44	3.05	43.48	52.87	30.77	15.14	1.06	2.45	0.91	0.26	0.52	1.05	0.38	0.79	3.81	5.27	0.65	3.25	4.59	3.19	3.98	0.71	12.18	5.66	1.71	2.92	0.54	1.01	1.99	0.2	9.39	10.81	9.33	4.45	7	2.91
TCONS_00072394	novel	TCONS_00072394	No_name	9.09	4.79	9.27	8.53	5.18	11.2	3.28	3.02	12.02	49.29	36.9	13.47	42.42	46.02	22.8	27.81	0.28	0.97	0.34	0.97	0.65	0.28	0.47	0.73	4.52	4.86	2.12	1.89	5.15	1.29	3.74	3.46	4.48	5.7	3.65	2.39	0.75	3.7	3.69	0.72	12.85	13.61	12.74	9.96	6.23	2.5
TCONS_00072396	novel	TCONS_00072396	No_name	5.85	6.69	8.22	4.3	6.02	10.43	3.71	2.24	10.98	22.59	22.78	9	27.67	28.91	17.2	16.91	0.52	0.56	0.31	0.1	0.08	0.33	0.33	0.29	2.33	2.4	1.19	0.84	1.89	1.83	2.88	1.86	2.94	2.28	2.18	1.36	0.46	1.31	0.89	0.61	9.21	8.34	6.12	4.07	5.01	2.33
TCONS_00072397	novel	TCONS_00072397	No_name	5.15	4.63	5.97	5.1	6.77	7.13	2.55	2.45	9.79	22.6	20.93	5.29	30.3	24.83	14.69	14.56	0.61	0.7	0.27	0.09	0.23	0.32	0.09	0.36	2.77	2.59	0.91	0.81	3	1.59	1.31	1.43	3.11	2.48	1.42	1.05	0.98	1.14	0.81	0.63	7.44	5.95	5.44	3.39	2.88	1.98
TCONS_00072399	novel	TCONS_00072399	No_name	11.3	9.72	9.1	7.43	9.17	12.73	3.8	4.16	16.27	34.92	35.6	11.16	37.51	43.25	19.19	27.87	1.07	0.91	0.46	0.35	0.62	0.77	0.34	0.43	4.34	4.11	2.05	1.74	3.37	2.36	3.08	2.25	3.33	3.97	2.16	2.32	0.85	1.17	0.8	0.78	11.64	13.13	10.14	6.79	5.45	4.04
TCONS_00072400	novel	TCONS_00072400	No_name	8.68	6.2	12.62	5.6	8.71	10.18	4.66	3.1	20.62	35.95	31.43	13.24	40.73	47.57	31.36	25.76	0.6	1.61	0.83	0.69	0.45	0.2	0.17	0.9	6.53	4.3	2.12	2.13	4.44	2.36	0.6	1.24	5.77	5.54	3.04	1.91	1.15	1.66	1	0.91	9.94	12.99	9.68	3.69	3.33	1.55
TCONS_00072403	novel	TCONS_00072403	No_name	6.47	6.06	8.57	4.87	6.12	7.26	5.18	2.8	11.23	30.64	23.78	5.21	26.71	29.72	25.02	23.55	0.71	0.86	0.29	0.06	0.36	0.49	0.51	0.37	3.66	3.97	1.1	1.28	3.24	1.98	2.81	1.34	3.68	3.08	1.49	1.57	0.5	1.6	0.86	0.52	7.53	6.81	5.69	5.18	3.74	2.67
TCONS_00072417	novel	TCONS_00072417	No_name	3.91	5.77	4.35	6.52	4.87	7.08	2.79	3.33	8.6	16.61	16.99	5.23	16.56	24.53	18.4	14.94	0.45	1.03	0.44	0.52	0.25	0.37	0.31	0.1	1.37	1.31	1.27	1.79	1.34	1.29	1.79	2.32	2.64	3.29	1.8	1.96	0.13	0.74	0.52	0.78	5.69	7.86	3.51	4.21	4.28	2.05
TCONS_00072418	novel	TCONS_00072418	No_name	4.27	4.37	3.24	2.63	3.93	6.18	4.41	1.34	9.29	22.4	17.63	7.08	17.78	19.42	17.44	11.96	0.6	0.69	0.27	0.13	0.08	0.37	0.44	0.29	2.27	2.49	0.88	0.9	2.35	1.3	2.41	1.17	1.94	2.57	1.69	1.62	0.4	0.38	0.98	0.49	4	4.04	5.21	4.69	3.87	2.2
TCONS_00072421	novel	TCONS_00072421	No_name	4.11	6.96	6.22	4.14	2.51	3.4	5.08	3.52	6.44	30.73	24.69	3.09	21.19	19.17	16.7	11.16	0.81	0.63	0.33	0.94	0.31	0.28	1.37	0.71	4.01	4.7	1.17	0.73	2.66	2.5	1.39	0.84	6.08	2.76	1.77	0.99	0.24	0.9	1.92	2.1	5.53	5.27	5.4	5.89	2.58	0.48
TCONS_00074764	lncRNA	TCONS_00074764	No_name	0.31	0.3	0.36	0.27	0.26	0.36	0.33	0.31	0.81	0.74	2.83	1.06	0.89	0.8	3.34	3.16	0.14	0.16	0.17	0.24	0.16	0.14	0.12	0.18	0.19	0.16	0.3	0.38	0.17	0.13	0.14	0.22	0.45	0.2	0.23	0.17	0.12	0.23	0.14	0.18	0.24	0.27	0.39	0.28	0.43	0.25
TCONS_00075664	lncRNA	TCONS_00075664	No_name	0.47	0.46	0.55	0.41	0.4	0.54	0.51	0.91	3.63	4.04	21.18	15.67	3.42	1.24	4.81	34.76	0.22	0.25	0.26	0.37	0.25	0.22	0.18	0.55	0.29	0.25	0.23	0.84	0.26	0.2	0.22	0.33	0.69	0.62	0.35	0.44	0.38	0.63	0.22	0.28	1.09	0.42	0.61	0.42	0.68	0.38
TCONS_00075674	lncRNA	TCONS_00075674	No_name	0.06	0.11	0.07	0.05	0.05	0.14	0.06	0.06	4.36	6.16	2.88	3.78	3.67	4.78	8.43	4.17	0.03	0.03	0.03	0.05	0.03	0.03	0.02	0.03	0.03	0.06	0.14	0.14	0.06	0.05	0.08	0.58	0.09	0.08	0.04	0.03	0.02	0.04	0.03	0.07	0.04	0.1	0.07	0.15	0.08	0.05
TCONS_00075679	lncRNA	TCONS_00075679	No_name	0.73	0.73	0.87	0.64	0.63	0.84	0.79	0.73	9.92	10.47	1.02	2.59	0.54	14.37	1.61	0.58	0.34	0.39	0.42	0.59	0.4	0.35	0.29	0.44	0.46	0.4	0.37	0.46	0.42	0.31	0.35	0.52	1.09	0.5	0.56	0.42	0.3	0.56	0.34	0.44	0.58	0.66	0.97	0.67	1.1	0.61
TCONS_00082284	lncRNA	TCONS_00082284	No_name	0.55	0.55	0.65	0.74	0.47	0.64	0.6	0.55	2.97	2.49	0.72	3.66	2.15	1.61	2.76	1.23	0.26	0.3	0.31	0.44	0.29	0.26	0.22	0.33	0.34	0.29	0.28	0.34	0.31	0.24	0.26	0.4	0.82	0.37	0.42	0.31	0.23	0.42	0.26	0.33	0.43	0.5	0.72	1.33	0.81	0.45
TCONS_00083486	lncRNA	TCONS_00083486	No_name	0.05	0.06	0.05	0.04	0.11	0.05	0.05	0.13	10.03	21.89	4.12	2.13	2.52	8.27	2	7.54	0.02	0.05	0.02	0.03	0.02	0.02	0.02	0.03	1.15	1.59	0.05	0.12	0.02	0.35	0.12	0.56	0.98	0.18	0.07	0.02	0.04	0.1	0.06	0.15	0.03	0.07	0.05	0.04	0.29	0.03
TCONS_00085894	lncRNA	TCONS_00085894	No_name	1.05	0.58	0.34	0.52	0.5	0.94	0.49	2.86	105.07	103.64	105.83	114.47	137.77	96.31	208.56	113.03	0.21	0.24	0.16	0.23	0.15	0.13	0.11	0.18	0.18	0.73	0.4	0.98	3.37	2.18	0.14	0.21	2.72	2.77	4.12	1.41	0.68	1.46	1.13	2.53	0.23	0.26	0.38	0.26	2.49	0.47
TCONS_00086545	lncRNA	TCONS_00086545	No_name	0.23	0.53	0.18	0.14	0.13	0.18	0.16	0.16	6.92	17.2	1.64	1.34	1.44	9.66	0.58	6.29	0.07	0.18	0.08	0.12	0.08	0.07	0.06	0.09	0.51	1.65	0.11	0.18	0.08	1.03	0.16	0.5	0.26	0.12	0.19	0.08	0.11	0.12	0.07	0.17	0.12	0.13	0.19	0.14	0.21	0.12
TCONS_00086546	lncRNA	TCONS_00086546	No_name	0.15	0.07	0.14	0.06	0.05	0.07	0.07	0.38	10.49	24.19	10.2	5.71	7.26	11.38	5.61	10.86	0.03	0.05	0.03	0.05	0.03	0.03	0.05	0.04	1.49	0.66	0.28	0.39	0.34	1.25	0.19	0.74	0.29	0.17	0.14	0.1	0.09	0.09	0.03	0.04	0.05	0.11	0.08	0.05	0.17	0.1
TCONS_00086704	lncRNA	TCONS_00086704	No_name	0.36	0.35	0.42	0.32	0.31	0.42	0.39	0.36	0.75	5.43	5.07	4.35	10.12	7.14	0.78	1.13	0.16	0.19	0.2	0.28	0.19	0.33	0.14	0.21	0.22	0.19	0.18	0.44	0.2	0.15	0.17	0.26	1.06	0.24	0.53	0.4	0.15	0.82	0.17	0.21	0.28	0.32	0.46	0.32	0.51	0.29
[truncated: 6 more columns]

## Sheet: liver
ID	type	transcript_id(s)	geneName	Duroc_2w_fat_2	Duroc_2w_fat_3	ES_2w_fat_1	ES_2w_fat_2	LW_2w_fat_1	LW_2w_fat_2	MS_2w_fat_2	MS_2w_fat_4	Duroc_2w_heart_2	Duroc_2w_heart_3	ES_2w_heart_1	ES_2w_heart_2	Lw_2w_heart_1	Lw_2w_heart_2	MS_2w_heart_2	MS_2w_heart_4	Duroc_2w_liver_2	Duroc_2w_liver_3	ES_2w_liver_1	ES_2w_liver_2	Lw_2w_liver_1	Lw_2w_liver_2	MS_2w_liver_2	MS_2w_liver_4	Duroc_2w_muscle_2	Duroc_2w_muscle_3	ES_2w_muscle_1	ES_2w_muscle_2	Lw_2w_muscle_1	Lw_2w_muscle_2	MS_2w_muscle_2	MS_2w_muscle_4	Duroc_2w_spleen_2	Duroc_2w_spleen_3	ES_2w_spleen_1	ES_2w_spleen_2	Lw_2w_spleen_1	Lw_2w_spleen_2	MS_2w_spleen_2	MS_2w_spleen_4	LW_2w_cerebrum_1	LW_2w_cerebrum_2	LW_2w_Cerebellum_1	LW_2w_Cerebellum_2	LW_2w_Intestinal_epithelium_1	LW_2w_Intestinal_epithelium_2
ENSSSCG00000000046	ref	TCONS_00055003	CYP2D25	1.15	0.91	2.73	0.26	1.18	0.88	0.37	2.84	0.64	1	0.29	0.23	0.98	1.52	0.43	1.28	302.05	355.81	844.92	826.11	394.19	336.57	476.63	1611.79	0.55	0.89	0.06	0.49	1.79	0.19	0.58	1.32	1.53	1.94	2.7	1.53	1.91	2.28	0.53	2.5	0.48	0.45	1.09	0.46	22.66	20.19
ENSSSCG00000000231	ref	TCONS_00055299,TCONS_00055300	ANKRD33	0.45	0.44	0.52	0.4	0.38	0.52	0.48	0.46	0.24	0.27	0.32	0.26	0.32	0.38	0.49	0.35	1.27	1.64	2.71	1.86	1.84	0.62	2.9	3.01	0.27	0.23	0.22	0.27	0.25	0.19	0.21	0.32	0.66	0.29	0.33	0.25	0.18	0.34	0.21	0.27	0.34	0.39	0.57	0.4	0.62	0.35
ENSSSCG00000000398	ref	ENSSSCT00000000430.3	APOF	0.65	0.81	1.18	0.43	0.31	1.11	0.67	0.48	0.7	0.35	0.27	0.12	0.4	1.75	0.34	0.24	743.37	699.07	575.36	559.07	643.28	682.38	814.92	777.14	0.65	0.25	0.15	0.94	2.22	0.87	0.7	0.34	0.3	0.89	0.53	1.24	0.6	1.84	0.66	1.33	0.26	0.23	0.32	0.22	0.49	0.99
ENSSSCG00000000401	ref	TCONS_00057659,TCONS_00057661	GLS2	0.34	0.31	0.31	0.34	0.35	0.17	0.31	0.52	0.33	0.56	0.18	0.19	0.32	0.4	0.23	0.28	53.95	56.07	55.21	55.63	76.6	108.37	55.65	95.27	0.33	0.46	0.27	0.21	0.65	0.19	0.1	0.13	0.57	0.43	0.21	0.23	0.26	0.28	0.37	0.36	7.55	8.02	14.62	16.06	4.97	3.54
ENSSSCG00000000442	ref	ENSSSCT00000000477.3	INHBE	0.38	0.18	0.27	0.16	0.16	0.22	0.2	0.19	0.63	0.25	0.13	0.14	1.03	0.34	0.51	0.15	69.91	88.76	81.6	57.48	29.94	24.97	53.91	27.23	0.11	0.2	0.09	0.17	0.14	0.25	0.13	0.13	0.44	0.12	0.4	0.16	0.11	0.23	0.09	0.2	0.17	0.65	0.63	0.97	0.26	0.15
ENSSSCG00000000443	ref	TCONS_00055567,TCONS_00055568,TCONS_00055569	GLI1	1.51	1.22	2.1	1.56	1.91	3.26	1.03	1.71	0.56	0.23	0.63	0.33	1.04	0.73	0.47	0.39	13.03	14.58	24.12	21.46	5.41	6.01	8.74	10.86	0.54	1.2	1.01	0.82	0.63	0.7	0.69	0.57	0.98	0.81	0.46	0.46	0.21	0.63	0.32	0.1	1.25	0.58	2.68	1.75	3.79	1.2
ENSSSCG00000000577	ref	TCONS_00056048,TCONS_00056049	GYS2	3.19	10.13	4.46	8.08	12.24	15.17	7.4	2.43	0.11	0.19	0.03	0.07	0.12	0.28	0.1	0.08	66.06	121.71	78.44	55.83	64.73	89.73	72.46	53.84	0.45	0.32	0.1	0.18	0.2	0.13	0.15	0.1	0.23	0.26	0.2	0.14	0.1	0.21	0.08	0.07	0.07	0.05	0.05	0.03	0.11	0.03
ENSSSCG00000000675	ref	ENSSSCT00000065768.1,TCONS_00056247,TCONS_00056248	C1R	310.19	259.19	243.64	231.9	251.34	276.18	217.23	450.91	46.3	53	40.9	36.61	51.69	59.57	55.15	77.11	901.43	1198.87	1489.23	1348.77	964.84	756.47	1224.45	1553.57	54.73	45.86	50.33	38.58	41.09	32.61	59.84	80.79	465.91	553.34	465.68	244.38	184.74	370.73	286.63	426.86	15.4	13.57	17.45	12.95	247	281.9
ENSSSCG00000000749	ref	ENSSSCT00000000813.3,ENSSSCT00000057522.1,ENSSSCT00000064540.1,TCONS_00058468	SLC6A12	0.23	0.38	0.45	0.29	0.19	0.4	0.47	0.35	0.5	0.4	0.33	0.22	0.35	0.29	0.17	0.27	46.38	34.78	62	52.22	46.32	46.91	71.12	61.77	0.57	0.4	0.41	0.72	0.58	0.92	0.27	0.24	1.47	1.39	2.13	1.13	0.42	1.24	0.57	0.97	6.2	9.73	5.93	6.12	1.87	1.12
ENSSSCG00000000838	ref	ENSSSCT00000000911.3,TCONS_00056621	SLC41A2	35.08	63.04	56.93	57.76	33.01	49.63	53.07	47.51	2.77	1.75	4.38	3.84	5.03	5.6	4.43	3.05	140.25	173.43	106.05	144.39	117.33	103.9	121.9	123.72	5.96	5.54	4.79	5.58	8.77	3.83	5.18	2.35	10.39	15.32	14.95	7.96	4.56	8.72	8.55	8.57	52.41	55.62	36.64	40.48	36.13	25.34
ENSSSCG00000000854	ref	TCONS_00058682,TCONS_00058683	No_name	0.12	0.27	0.88	0.61	0.11	0.2	0.16	0.44	0.12	0.42	0.34	0.18	0.45	0.41	0.21	0.35	34.91	62.33	63.14	69.77	40.3	37.32	55.1	47.89	0.31	0.2	0.11	0.1	0.31	0.14	0.33	0.09	24.11	12.9	16.38	5.24	6.54	17.43	7.06	8.88	0.14	0.1	0.12	0.05	0.41	0.29
ENSSSCG00000000856	ref	TCONS_00056645,TCONS_00056646	PAH	4.86	26.98	1.64	0.56	0.81	0.92	8.38	1.93	41.42	26.66	18.01	13.07	24.27	29.72	25.03	19.18	751.09	1050.6	465.26	362.8	840.65	897.06	678.34	776.43	1.98	1.43	0.38	0.67	3.29	1.31	1.8	1.23	4.18	2.26	0.81	0.95	1.02	0.96	0.65	0.57	1.43	1.1	1.99	0.56	1.74	2.22
ENSSSCG00000000892	ref	TCONS_00056739,TCONS_00056740	HAL	4.63	4.91	0.1	0.12	1.06	0.56	0.09	0.31	0.05	0.08	0.09	0.05	0.09	0.15	0.04	0.07	12.81	15.78	13.4	11.36	22.52	24.64	23.71	29.9	0.08	0.09	0.04	0.05	0.07	0.07	0.06	0.09	0.13	0.06	0.13	0.07	0.03	0.23	0.06	0.1	0.06	0.08	0.22	0.31	0.35	0.2
ENSSSCG00000000893	ref	TCONS_00058810,TCONS_00058811	AMDHD1	4.3	1.41	0.92	1.28	2.17	1.68	0.34	0.98	0.17	0.29	0.23	0.27	0.23	0.41	0.14	0.5	23.54	20.87	29.93	27.55	25.77	41.73	25.98	65.04	0.38	0.24	0.16	0.39	0.26	0.2	0.29	0.34	1.64	4.26	0.7	0.96	1.03	2.19	1.54	4.12	0.6	2.23	2.42	1.7	1.54	0.5
ENSSSCG00000001048	ref	TCONS_00069659	ADTRP	0.04	0.04	0.09	0.03	0.03	0.05	0.04	0.24	0.02	0.09	0.03	0.02	0.03	0.07	0.03	0.09	32.22	26.52	27.39	21.22	17.69	16.5	20.37	37.83	0.07	0.06	0.02	0.05	0.11	0.03	0.05	0.08	0.17	0.05	0.08	0.02	0.02	0.06	0.05	0.12	0.03	0.07	0.05	0.03	2.84	3.62
ENSSSCG00000001411	ref	TCONS_00067506,TCONS_00067507	APOM	1.36	1.19	1.39	0.37	0.76	0.41	0.54	1.61	0.37	1.43	0.58	0.5	0.66	0.37	0.4	0.21	149.24	195.74	91.29	93.28	127.41	115.43	138.46	132.75	0.8	0.31	0.24	0.33	0.36	0.18	0.45	0.7	0.92	0.43	0.93	0.64	0.58	0.61	0.93	0.72	0.27	0.54	0.57	0.65	0.69	2.76
ENSSSCG00000001422	ref	ENSSSCT00000001563.4	C2	45.86	37.5	19.82	13.6	28.66	33.65	23.22	41.28	4.43	3.35	3.5	2.59	2.74	4.18	6.89	9.82	240.01	229.89	415.36	332.1	292.24	249.33	308.8	358.61	3.49	3.62	1.59	1.83	1.72	0.72	3.95	7.38	47.68	89.34	63.42	36.08	14.19	30.67	56.97	107.67	0.77	0.3	1.36	0.8	79.32	60.97
ENSSSCG00000001823	ref	ENSSSCT00000002042.3,TCONS_00068118,TCONS_00068119	UROC1	0.16	0.22	0.54	0.12	0.12	0.19	0.22	0.31	0.14	0.48	0.15	0.12	0.24	0.67	0.12	0.22	108.52	116.34	202.62	251.38	142.19	150.23	137.9	302	0.67	0.41	0.17	0.13	1.55	1.32	0.31	0.3	0.57	0.27	0.42	0.25	0.23	0.23	0.19	0.23	0.45	0.41	0.26	0.41	0.19	0.11
ENSSSCG00000001901	ref	TCONS_00070842	CYP1A2	0.08	0.08	1.99	0.22	0.07	0.1	0.09	0.84	0.26	0.49	0.06	0.14	0.23	0.42	0.21	0.45	123.24	363.02	455.87	654.98	135.97	109.67	313.11	328.88	0.54	0.25	0.08	0.05	0.31	0.1	0.71	0.29	0.48	0.53	1.02	0.62	0.1	0.06	0.34	0.34	0.06	0.07	0.1	0.07	0.11	0.06
ENSSSCG00000001906	ref	TCONS_00068257,TCONS_00068258	CYP1A1	0.17	1.47	65.11	80.44	0.1	0.09	1.28	1.08	0.2	1.78	18.91	15.78	0.54	0.52	0.2	0.6	72.88	240.82	1150.13	930.18	260.79	59	126.65	239.3	0.36	0.56	8.67	7.51	0.46	0.2	0.76	0.54	0.54	0.34	6.62	2.73	0.23	0.33	0.19	0.17	0.09	0.07	0.1	0.07	0.37	1.03
ENSSSCG00000001989	ref	TCONS_00068537,TCONS_00068538	CIDEB	3.31	1.41	2.31	0.44	1.36	2.17	3.23	3.08	1.44	1.02	0.35	0.64	1.78	1.66	1.05	2	277.66	415.2	311.87	331.79	406.24	399.79	414.47	264.57	1.74	0.97	0.4	0.48	1.21	0.68	1.09	0.35	36.48	36.01	24.67	17.09	8.99	21.22	16.81	24.27	0.74	0.71	1.03	1.42	73.56	100.03
ENSSSCG00000002313	ref	TCONS_00071597	SLC10A1	0.04	0.04	0.24	0.04	0.07	0.1	0.04	0.39	0.13	0.17	0.06	0.02	0.18	0.53	0.11	0.33	159.85	202.18	154.07	171.81	137.51	108.25	167.82	184.95	0.49	0.39	0.02	0.1	0.45	0.1	0.09	0.21	0.37	0.32	0.4	0.29	0.17	0.19	0.17	0.15	0.03	0.22	0.05	0.04	0.23	0.06
ENSSSCG00000002396	ref	TCONS_00069125,TCONS_00069126,TCONS_00069128	GSTZ1	28.29	25.78	16.92	17.37	29.69	29.07	45.35	40.9	25.34	24.78	11.45	9.86	28.59	25.79	50.37	33.12	136.33	179.74	97.27	98.16	148.26	143.12	251.46	209.46	22.96	17.99	7.88	8.83	16.49	17.67	37.44	30.39	5.86	8.95	5.34	1.93	3.19	6.28	6.82	7.68	13.13	15.02	13.47	10.8	18.63	19.26
ENSSSCG00000002475	ref	TCONS_00071891,TCONS_00071892	SERPINA6	0.44	0.14	0.43	0.2	0.13	0.26	0.24	0.23	0.12	0.26	0.11	0.21	0.21	0.75	0.26	0.12	78.84	35.97	163.2	147.25	57.57	79.26	127.18	43.18	0.17	0.29	0.25	0.09	0.4	0.15	0.84	0.16	0.54	0.71	0.32	0.4	0.47	0.84	0.47	0.4	0.22	0.83	1.2	0.91	0.2	0.29
ENSSSCG00000002476	ref	ENSSSCT00000002750.3	SERPINA1	0.13	4.1	8.43	0.12	0.11	0.16	0.29	3.44	1.64	5.4	0.1	0.93	3.75	9.43	1.29	1.92	2926.68	1995.48	2187.17	2986.92	2468.63	2150.39	2617.78	2127.36	6.52	8.25	10.09	6.91	7.76	4.49	5.61	1.54	5.56	3.68	5.04	3.82	1.85	2.77	2.41	1.46	3.47	3.07	302.38	404	15.59	21.41
ENSSSCG00000002479	ref	TCONS_00071901,TCONS_00071902	SERPINA11	0.2	0.87	0.78	0.18	0.17	0.23	0.21	0.2	0.31	0.41	0.14	0.11	0.42	0.93	0.17	0.47	259.14	232.15	250.78	228.21	194.23	219.56	141.79	184.62	0.53	0.57	0.1	0.12	0.7	0.33	0.22	0.28	1.31	0.25	0.8	0.48	0.4	0.66	0.18	0.18	0.15	0.17	0.25	0.17	0.27	0.3
ENSSSCG00000002481	ref	TCONS_00069346,TCONS_00069347,TCONS_00069348,TCONS_00069350	SERPINA5	0.35	0.35	6.94	0.32	0.58	0.42	0.38	2.98	3.01	5.73	0.25	0.66	4.19	8.31	2.49	1.66	2549.44	2494.05	2002.13	2959.31	2163.13	2411.54	2390.26	2326.8	6.15	4.57	0.24	1.16	6.07	2.38	2.91	2.39	7.64	4.1	5.16	3.4	2.59	3.69	2.24	1.58	2.81	1.19	2.82	2.08	0.8	0.76
ENSSSCG00000002483	ref	ENSSSCT00000002761.2,TCONS_00069357,TCONS_00069358,TCONS_00069359,TCONS_00069365,TCONS_00069368	No_name	0.7	0.69	3.77	0.63	0.6	0.83	0.75	3.22	2.64	6.45	0.5	0.57	4.35	10.08	1.96	2.67	3243.85	2063.27	544.08	1320.96	3343.09	1586.39	1436.56	1690.58	4.5	6.47	0.34	0.89	5.22	3.04	1.96	1.73	7.88	4.9	2.69	1.58	2.78	3.92	1.98	4.68	0.53	0.62	0.89	0.73	0.97	0.64
ENSSSCG00000002486	ref	ENSSSCT00000061637.1,TCONS_00069367	No_name	0.3	0.3	1.22	0.27	0.26	0.35	0.32	0.46	1.68	1.99	0.22	0.26	3.78	9.66	1.64	0.96	1807.32	694.65	552.04	638.99	2775.41	2391.94	2557.78	561.69	3.87	2.58	0.22	0.37	5.96	2.7	3.11	0.44	3.12	3.14	1.33	1.15	2.32	3.1	1.6	0.36	0.23	0.26	0.38	0.27	0.42	0.24
ENSSSCG00000002487	ref	ENSSSCT00000002759.3,TCONS_00071913	SERPINA3-2	0.24	0.35	6.89	0.21	0.2	0.28	0.25	2.92	3.2	6.26	0.17	0.41	5.6	10.44	2.99	1.41	3227.14	2723.66	1709.4	2722.86	3039.61	3473.8	4430.33	1999.81	7.31	6.91	0.17	0.58	7.04	2.97	5.38	1.94	7.18	3.78	3.59	2.4	3.26	4.34	2.98	1.57	0.18	0.21	0.3	0.21	0.33	0.19
ENSSSCG00000002515	ref	TCONS_00069427	SLC25A47	0.68	0.34	0.66	0.3	0.39	2.01	1.1	0.58	0.36	1.23	0.49	0.39	0.33	1.07	0.64	0.36	81.7	296.94	127.44	86.69	34.66	216.51	145.78	77.43	0.68	1.14	0.11	0.56	1	0.85	0.89	0.65	0.5	0.89	0.59	0.25	0.32	1.13	0.58	0.82	0.6	1.4	0.72	0.51	0.31	0.09
ENSSSCG00000002736	ref	TCONS_00063329	TAT	0.05	7.74	0.55	0.05	0.09	0.12	0.06	0.71	0.28	0.54	0.04	0.06	0.83	1.39	0.09	0.29	261.61	242.68	233.07	315.39	429.81	371.2	245.16	421.84	0.44	0.53	0.05	0.13	0.81	0.4	0.38	0.49	0.78	0.31	0.74	0.43	0.45	0.77	0.24	0.41	0.04	0.05	0.07	0.05	0.65	0.37
ENSSSCG00000002749	ref	TCONS_00059522,TCONS_00059523	No_name	1.67	0.96	16.85	0.42	0.45	0.88	0.24	7.62	6.7	16.19	0.28	1.17	12.51	24.22	4.27	4.27	9695.11	5144.1	6613.65	5063.15	6757.94	6959.37	6456.17	4776.6	20.44	14.49	2.55	1.88	17.89	7.62	8.29	4.63	20.92	13.34	15.12	11.77	7.67	12.98	8.02	5	0.63	0.87	0.17	0.15	0.75	0.8
ENSSSCG00000003086	ref	ENSSSCT00000003424.3	APOC2	0.35	0.35	8.96	0.31	0.3	0.41	0.38	2.46	2.2	5.93	0.25	0.41	3.55	10	2.13	0.84	2402.33	3175.56	2608.23	3749.09	2201.63	2481.39	2474.52	2330.91	6.4	7.6	0.17	0.86	9.03	3.26	4.4	1.99	3.61	3.16	6.53	4.29	2.57	3.48	2.59	1.67	0.27	0.31	0.91	0.59	0.5	1.69
ENSSSCG00000003088	ref	TCONS_00060394	APOE	1866.12	2553.11	3343.84	3497.48	2985.18	2643.91	3064.92	2967.78	39.41	29.16	33.81	35	22.66	53.41	14.9	41.42	7817.64	8516.89	9841.43	14402.2	7460.93	8738.25	5705.2	11118.9	39.35	45.23	28.48	32.05	60.79	42.67	24.79	36.87	137.42	341.7	136.37	107.96	81.03	146.54	63.79	206.61	1260.73	1669.15	1744.34	2230.56	215.87	255.47
ENSSSCG00000003201	ref	ENSSSCT00000055028.1,TCONS_00060620	ATF5	15.8	19	22.82	27.92	13.99	16.78	24.15	29.03	9.71	10.44	10.77	12.62	14.4	12.81	7.09	9.02	464.73	771.44	669.6	637.04	388.16	447.55	321.38	331.09	5.11	6.25	4.98	6.48	4.16	3.49	3.16	3.07	9.64	11.65	15.75	9.61	6.54	6.84	5.2	11.99	7.08	10.07	6.65	5.28	5.1	4.95
ENSSSCG00000003302	ref	ENSSSCT00000003666.3	TMEM86B	1.83	1.35	2.84	1.09	0.91	2.87	1.64	2.5	0.89	1.01	1.97	1.23	0.87	1.31	0.73	0.85	34.33	27.97	99.71	127.15	52.8	48.09	110.51	130.55	0.82	0.77	0.45	0.37	0.67	0.25	0.77	0.33	6.53	2.69	14.61	13.77	13.36	6.06	11.81	9.56	0.35	1.21	2.13	1.22	6.97	2.76
ENSSSCG00000003410	ref	TCONS_00065025	MASP2	0.66	0.75	0.47	0.23	0.56	0.3	0.33	0.63	0.08	0.15	0.33	0.2	0.54	0.86	0.22	0.08	44.78	39.58	37.34	49.47	36.87	40.03	51.85	38.05	0.18	0.23	0.07	0.06	0.14	0.06	0.16	0.14	2.09	4.43	1.56	0.82	1.98	2.97	1.28	0.89	1.38	1.06	0.57	0.76	0.83	0.32
ENSSSCG00000003565	ref	TCONS_00061632	NR0B2	0.05	0.05	0.12	0.09	0.04	0.06	0.06	0.16	1.23	1.67	1.49	2.1	1.21	1.32	1.37	0.74	21.62	18.24	21.87	20.76	17.67	17.85	18.18	37.03	0.52	0.33	1.73	1.39	0.93	0.34	0.12	0.63	0.15	0.1	0.23	0.11	0.1	0.24	0.09	0.28	0.08	0.05	0.13	0.05	7.2	10.2
ENSSSCG00000003744	ref	TCONS_00062213	MOCOS	1.91	0.99	1.72	1.71	1.23	2.51	2.22	3.28	1.18	0.76	0.88	0.49	0.61	0.95	0.9	0.76	9.84	12.3	13.76	15.95	8.8	7.24	10.1	12.72	0.85	1.06	0.28	0.42	0.46	0.51	0.48	1.03	0.08	0.34	0.51	0.23	0.3	0.53	0.37	0.29	0.12	0.19	1.67	1.27	0.65	0.29
ENSSSCG00000003819	ref	TCONS_00066300	ANGPTL3	0.06	0.06	1.04	0.06	0.05	0.08	0.07	0.46	0.51	1	0.05	0.26	0.46	1.04	0.5	0.61	397.49	468.18	338.57	246.89	417.92	368.12	426.88	364.82	1.33	0.74	0.03	0.08	1.54	0.56	0.35	0.5	1.04	0.83	0.99	0.66	0.36	0.78	0.35	0.15	0.05	0.06	0.08	0.06	0.18	0.05
ENSSSCG00000003834	ref	ENSSSCT00000004245.3,TCONS_00062597	C8B	0.12	0.12	2.38	0.11	0.1	0.14	0.13	1.77	0.55	1.18	0.14	0.3	1.53	2.11	0.63	0.95	847.39	754.97	987.63	802.99	1138.68	819.31	907.44	1063.79	1.75	1.63	0.13	0.19	3.3	1.25	0.79	0.74	3.31	1.5	1.83	1.04	0.8	1.44	1.07	0.58	0.91	0.9	1.84	0.61	1.45	0.41
ENSSSCG00000003835	ref	TCONS_00066351	C8A	0.03	0.03	0.6	0.03	0.02	0.03	0.03	0.56	0.24	0.53	0.02	0.05	0.35	0.95	0.26	0.23	314.89	273.53	206.37	317.78	257.62	291.45	336.35	309.81	0.46	0.51	0.04	0.05	0.85	0.37	0.31	0.21	0.64	0.39	0.59	0.37	0.24	0.44	0.18	0.19	0.02	0.03	0.04	0.03	0.82	0.16
ENSSSCG00000003891	ref	TCONS_00062776,TCONS_00062777,TCONS_00062778,TCONS_00062779,TCONS_00062780,TCONS_00062781,TCONS_00062782,TCONS_00062783,TCONS_00062785,TCONS_00062786	CYP4A24	0.53	0.52	1.27	0.47	0.49	0.62	0.66	1.07	0.32	0.91	0.38	0.33	0.45	0.86	0.31	1.03	91.97	178.14	330.56	230.64	118.46	87.8	213.47	496.02	0.91	0.42	0.26	0.32	0.63	0.3	0.42	0.88	3.19	3.07	1	1.31	0.68	0.7	1.17	0.71	0.44	0.52	0.86	0.56	0.85	0.89
ENSSSCG00000004001	ref	ENSSSCT00000038587.1,TCONS_00064791,TCONS_00064792,TCONS_00064793,TCONS_00064794	A1BG	0.49	0.58	3.13	0.71	0.51	0.69	0.63	3.14	1.75	5.85	0.35	0.62	2.23	4.71	1.52	2.03	1924.17	2138.9	1260.45	1618.15	1011.43	1358.28	1783.19	2570.82	4.49	4.69	0.34	0.66	4.03	1.81	2.72	2.4	5.27	3.42	2.9	1.94	1.12	1.83	1.6	1.74	0.82	1.38	1.86	2.54	0.81	0.39
ENSSSCG00000004038	ref	TCONS_00000174,TCONS_00000175	PLG	0.09	0.09	10.31	0.08	0.08	0.11	0.1	5.16	2.77	7.4	0.07	0.78	5.7	15.02	2.92	3.08	4202.97	3467.6	4052.51	3511.51	4194.16	3688.66	4514.2	3586.19	8.53	7.61	0.27	1.49	9.74	4.12	5.27	2.59	11.37	6.66	8.25	6.09	3.9	6.08	2.89	2.97	0.22	0.08	0.12	0.16	0.13	0.07
ENSSSCG00000004180	ref	TCONS_00000494	No_name	0.31	0.3	0.45	0.34	2.1	1.18	0.74	1.03	0.29	0.32	0.06	0.18	0.11	0.66	0.2	0.3	95.92	91.42	71.78	93.09	78.09	91.36	95.37	86.82	0.14	0.15	0.07	0.09	0.25	0.13	0.25	0.27	0.45	0.45	0.39	0.21	0.4	0.53	0.53	0.23	0.06	0.07	0.1	0.07	0.32	0.12
ENSSSCG00000004596	ref	TCONS_00005243,TCONS_00005244,TCONS_00005245	LIPC	1.88	0.59	1.33	1.34	1.72	1.64	0.94	0.62	1.43	1	1.58	1.43	1.65	1.88	1.2	0.87	120.56	128.99	96.04	93.08	124.53	115.19	126.69	92.94	1.76	0.44	2.21	1.32	0.97	1.06	0.83	0.62	0.73	0.59	0.61	0.48	0.17	0.56	0.27	0.22	0.31	0.29	0.32	0.12	3.98	3.22
ENSSSCG00000004597	ref	TCONS_00005248	AQP9	6.08	7.52	3.35	1.91	5.78	4.57	3.59	1.79	2.75	3.03	0.8	0.37	3.19	4	2.47	0.47	318.91	290.47	281.98	95	421.75	235.07	291.86	169.19	2.04	1.85	0.81	0.47	2.06	1.13	0.9	0.55	1.64	0.55	0.79	0.48	0.41	0.69	0.36	0.43	0.66	0.45	0.29	0.35	2.4	1.01
ENSSSCG00000004616	ref	TCONS_00001598	ONECUT1	0.02	0.02	0.11	0.01	0.03	0.02	0.02	0.08	0.04	0.12	0.01	0.04	0.01	0.07	0.02	0.01	27.58	32.17	22.84	24.96	12.12	17.73	20.21	25.87	0.09	0.11	0.01	0.02	0.04	0.01	0.03	0.02	0.1	0.06	0.06	0.04	0.03	0.01	0.03	0.03	0.04	0.03	5.38	4.18	1.18	0.04
ENSSSCG00000004679	ref	TCONS_00005404,TCONS_00005405	SORD	11.74	6.71	12.87	13.33	15.05	11.44	12.6	11.56	0.84	1.51	1.74	0.82	0.94	1.82	1.4	1.79	232.58	203.49	320.69	336.41	251.8	211.52	260.23	493.47	2.66	3.2	4.62	4.75	2.26	2.47	2.96	3.34	0.9	2.32	2.19	1.73	0.84	1.25	0.99	2.22	9.74	9.64	6.03	6.3	33.53	47.44
ENSSSCG00000004712	ref	TCONS_00001787	TGM7	0.08	0.08	0.09	0.07	0.07	0.09	0.09	0.08	0.04	0.05	0.23	0.05	0.06	0.07	0.03	0.06	0.11	0.21	0.48	0.13	1.43	0.04	0.74	1	0.05	0.04	0.04	0.05	0.04	0.03	0.04	0.06	0.12	0.05	0.06	0.04	0.03	0.06	0.04	0.05	0.06	0.14	0.1	0.07	0.22	0.12
ENSSSCG00000005217	ref	TCONS_00006526	RCL1	40.96	42.98	23.05	23.9	36.91	24.45	21.03	25.78	10.52	9.33	8.79	9.56	10.75	8.38	7.97	8.66	87.4	104.35	69.77	62.08	87.14	78.35	80.03	120.52	14.59	13.05	11.32	11.43	11.45	10.68	9.75	12.77	19.54	28.19	25.65	18.86	14.98	19.27	17.71	29.36	19.95	22.38	20.45	20.96	28.26	28.67
ENSSSCG00000005272	ref	TCONS_00006628,TCONS_00006629,TCONS_00006630,TCONS_00006632	NMRK1	17.97	22.37	12.47	19.08	17.58	16.71	23.35	19.55	1.57	3.7	2.03	4.4	3.57	1.94	3.85	2.85	65.98	95.09	49.43	37.34	78.93	59.69	52.02	55.22	2.3	2.92	1.78	2.26	4.01	1.13	3.79	2.5	2.35	2.99	1.84	1.28	1.26	0.81	0.93	1.27	4.78	4.25	7.84	5.96	7.31	6.51
ENSSSCG00000005349	ref	TCONS_00003128,TCONS_00003129	GRHPR	145.28	176.12	214.52	225.86	182.88	99.14	207.74	136.42	54.58	61.4	90.18	68.43	57.12	55.37	64.58	53.51	418.22	528.91	548.26	654.48	365.71	359.5	460.97	423.14	52.85	51.38	141.1	107.11	74.91	83.81	91.04	66.99	39.03	66.97	56.46	33.23	23.37	36.73	36.16	41.16	75.21	97.11	66.11	69.56	130.07	194.41
ENSSSCG00000005398	ref	TCONS_00006814,TCONS_00006815,TCONS_00006816	No_name	0.44	0.44	3.9	0.4	0.38	0.52	0.48	1.21	0.86	1.33	0.42	0.59	0.85	2.02	0.32	0.77	606.38	421.44	574.83	863.28	250.82	215.41	513.41	877.11	1.85	1.54	0.29	0.54	1.77	0.37	0.67	1.24	2.83	1.42	1.72	1.77	0.56	0.9	0.4	0.7	0.34	0.52	0.74	0.4	4.31	3.8
ENSSSCG00000005485	ref	TCONS_00006968	AMBP	0.18	0.18	15.6	0.32	0.31	0.21	0.19	7.68	4.35	9.69	0.13	1.85	7.96	18.88	2.57	4.53	5265.23	4811.71	6064.82	6608.02	5069.67	4536.29	5032.13	6062.63	10.85	8.69	0.26	2.52	12.92	5.39	7.57	3.97	14.53	8.18	12.4	10	5.66	7.78	3.88	3.02	0.14	0.16	0.23	0.16	6.96	7.9
ENSSSCG00000005488	ref	TCONS_00003393	No_name	0.23	0.22	18.81	0.2	0.19	0.8	0.24	18.33	5.89	11.94	0.16	1.05	8.19	23.11	6.05	10.99	9522.37	4913.42	5841.03	5403.68	3300.89	6403.64	8470.83	10766.1	17.28	15.87	0.11	1.26	13.71	5.06	11.55	8.46	20.84	12.08	11.94	8.88	4.9	6.6	6.31	6.98	0.17	0.2	0.29	4.68	0.64	0.18
ENSSSCG00000005840	ref	TCONS_00081003,TCONS_00081004	C8G	2.21	2.02	3.25	1.95	2.89	3.15	1.52	3.14	3.26	2.96	3.32	3.91	3.3	5.78	2.85	3.88	248.48	260.7	412.83	358.15	237.49	213.34	286.36	410.24	1.4	1.49	1.24	0.69	1.63	0.34	1.28	2.48	1.51	0.8	1.95	0.96	0.42	1.09	0.47	1.49	1.42	1.18	2.03	1.35	2.37	1.37
ENSSSCG00000006191	ref	TCONS_00053342,TCONS_00053344	XKR9	0.22	0.97	0.25	0.69	0.47	0.65	0.59	0.56	1.87	1.78	2.94	2.02	2.68	2.24	2.69	1.84	11.92	12.16	12.9	7.07	9.56	9.32	10.11	18.17	0.39	0.28	0.32	0.4	0.36	0.55	0.25	0.24	0.81	0.64	0.32	0.24	0.18	0.17	0.51	0.73	0.75	0.58	1.54	1.68	2.12	5.87
ENSSSCG00000006289	ref	TCONS_00051316,TCONS_00051317	F5	27.71	33.85	60.41	52.78	45.7	27.32	38.16	26.6	0.27	0.74	1.59	0.51	1.87	0.78	0.69	0.53	179.26	178.01	141.55	151.03	103.25	130.05	124.39	157.43	0.87	0.75	0.34	0.5	0.82	0.26	0.75	0.47	16.25	5.42	13.24	9.91	20.92	42.58	18.42	14.91	45.29	56.97	2.02	1.6	6.09	2.88
ENSSSCG00000006350	ref	TCONS_00053731,TCONS_00053732,TCONS_00053733,TCONS_00053734,TCONS_00053735,TCONS_00053736,TCONS_00053737,TCONS_00053738,TCONS_00053739,TCONS_00053740	No_name	11.42	18.71	6.01	3.49	5.16	7.95	3.89	9.3	3.58	11.35	1.71	1.45	4.8	5.45	2.35	7.6	83.49	82.02	67.79	81.23	82.82	73.47	108.33	77.76	1.69	2.77	1.65	1.46	1.5	1.74	2.01	3.47	17.7	11.37	13.5	19.68	19.73	24.5	13.54	30.97	2.17	1.26	2.44	0.79	6.02	6.01
ENSSSCG00000006353	ref	ENSSSCT00000063426.1,TCONS_00051417,TCONS_00051418,TCONS_00051419	NR1I3	0.67	0.66	0.81	0.59	0.57	0.78	0.72	0.68	0.41	0.51	0.5	0.4	0.48	0.81	0.3	0.69	58.15	46.4	49.21	44.01	40.75	36.6	55.2	75.92	0.73	0.35	0.33	0.41	0.37	0.29	0.32	0.74	0.99	0.62	0.56	0.38	0.31	0.51	0.31	0.54	0.57	0.59	0.92	0.6	10.44	19.13
ENSSSCG00000006355	ref	TCONS_00051420	APOA2	0.56	1.11	21.79	0.49	0.48	0.65	0.61	12.92	6.46	14.5	0.39	1.97	14.03	28.18	6.63	6.67	8212.8	9155.4	8647.62	5914.77	8398.63	8013.43	9833.94	9456.46	16.34	13.14	0.28	1.74	15.54	8.37	13.27	8.02	20.76	15.8	14.76	11.38	7.84	12.01	8.92	9.05	0.44	0.5	0.74	0.51	4.1	2.31
ENSSSCG00000006403	ref	TCONS_00051514,TCONS_00051515	CRP	0.32	0.25	0.39	0.05	0.56	0.29	0.2	0.25	0.27	0.28	0.35	0.03	0.14	0.27	0.05	0.08	116.11	38.34	108.4	29.34	81.31	46.97	110.73	20.68	0.39	0.31	0.11	0.11	0.25	0.29	0.2	0.14	0.58	0.28	0.25	0.15	0.15	0.25	0.2	0.12	0.17	0.28	0.23	0.35	0.24	0.08
ENSSSCG00000006455	ref	ENSSSCT00000007071.4,ENSSSCT00000059942.1	No_name	7.13	6.25	5.07	3.18	4.57	6.25	4.8	20.12	0.51	1.41	0.93	0.83	1.41	2.83	2.61	2.67	464.49	373.72	391.68	377.2	525.68	435.38	472.3	425.04	2.69	1.32	0.65	0.47	1.39	0.6	1.6	2.24	125.24	39.16	83.8	102.59	17.07	47.49	55.83	239.55	0.87	0.3	0.97	0.35	0.53	0.64
ENSSSCG00000006702	ref	TCONS_00051968,TCONS_00051969	FMO5	7.79	20.76	4.15	4.86	5.72	7.45	3.88	3.84	1.49	1.04	0.92	1.02	1.31	1.32	1.17	0.81	282.35	286.98	282.93	161.67	173.75	145.36	248.98	193.99	1.2	1.03	0.53	0.78	1.26	0.77	1.31	0.66	5.35	3.59	2.71	2.28	1.68	2.77	1.43	2.33	7.95	6.93	5.32	3.78	33.37	25.71
ENSSSCG00000006716	ref	TCONS_00051994	No_name	0.27	0.27	0.46	0.24	0.23	0.32	0.29	0.28	0.14	0.21	0.19	0.16	0.2	0.24	0.12	0.22	42.47	171.68	132.14	52.69	1.81	32.58	32.43	21.23	0.17	0.28	0.13	0.17	0.15	0.11	0.24	0.31	1.06	0.26	0.53	0.31	0.11	0.21	0.13	0.16	0.21	0.24	0.35	0.25	0.61	0.65
ENSSSCG00000006987	ref	TCONS_00033946,TCONS_00033947,TCONS_00033948,TCONS_00033949,TCONS_00033950	SLC7A2	26.93	16.53	15.06	13.05	24.3	24.8	19.85	11.51	12.06	12.51	6.29	3.46	6.16	8.93	9.54	5.46	130.93	118.42	127.41	114.39	220.04	162.11	134.93	251.19	52.77	64.97	30.45	31.67	58.34	55.2	45.88	64.22	23.75	25.14	8.58	6.91	12.78	16.71	14.62	20.26	15.03	16.35	16.42	12.5	8.1	6.71
ENSSSCG00000007642	ref	TCONS_00045296,TCONS_00045298,TCONS_00045299	No_name	5.68	12.06	11.17	74.7	61.21	5.66	17.08	3.87	1.48	2.06	3.35	6.58	1.12	2.53	2.5	7.97	420.62	336.3	618.88	794.1	553.71	377.52	569.47	653.51	1.11	0.87	1.35	1.21	1.34	1.02	0.84	0.66	2.61	1.8	2.13	1.17	0.61	1.28	0.5	1.56	0.55	2.3	1.38	2.8	45.23	21.59
ENSSSCG00000007671	ref	TCONS_00047821	TFR2	0.16	0.49	1.1	0.09	0.1	0.33	0.2	0.87	0.36	0.91	0.16	0.4	0.56	0.98	0.3	0.39	219.97	221.97	284.03	350.24	187.35	189.74	242.87	270.7	0.72	0.72	0.02	0.26	0.87	0.25	0.47	0.41	2.78	1.34	5.97	7.24	12.43	7.63	9.22	21.66	9.75	13.31	9.44	9.76	8.83	7.47
ENSSSCG00000007873	ref	ENSSSCT00000028529.2,TCONS_00045750,TCONS_00045752	ABCC6	0.46	1	1.28	1.59	0.48	1.48	0.7	1.34	0.3	0.48	0.64	0.47	0.6	0.65	0.41	0.32	73.89	78.14	139.38	147.14	60.56	56.4	96.79	129.98	0.6	0.3	0.29	0.54	0.5	0.1	0.46	0.44	0.64	0.47	0.81	0.54	0.26	0.37	0.29	0.46	0.28	0.28	0.37	0.16	17.95	10.02
ENSSSCG00000008162	ref	TCONS_00049072	IL1R1	67.47	58.18	37.25	55.81	38.93	64.94	56.62	50.39	12.29	11.73	9.96	10.99	13.68	18.37	15.61	10.52	173.52	186.64	183.17	99.39	142	163.48	203.7	180.62	17.79	17.64	11.58	15.22	20.82	13.47	18.95	10.23	26.43	31.84	22.86	21.48	18.15	28	23.02	23.93	4.8	3.35	5.88	3.19	16.09	12.03
ENSSSCG00000008284	ref	TCONS_00046582	No_name	0.07	0.28	0.58	0.06	0.06	0.51	0.15	0.29	0.15	0.21	0.05	0.04	0.15	0.43	0.09	0.11	56.65	118.84	112.09	76.87	76.58	63.03	137.17	195.75	0.17	0.14	0.03	0.13	0.27	0.12	0.2	0.15	0.32	0.14	0.26	0.31	0.12	0.22	0.29	0.26	0.05	0.06	0.09	0.06	0.1	0.06
ENSSSCG00000008522	ref	TCONS_00047151,TCONS_00047152	XDH	0.65	1.54	1.37	0.31	0.09	0.22	1.61	0.55	11.52	7.65	8.25	4.64	10.35	6.07	10.3	20.53	103.25	104.71	162.21	208.54	51.87	81.82	126.05	184.5	0.32	0.32	0.04	0.06	0.43	0.09	0.11	0.17	0.83	1.27	0.35	0.31	0.05	0.33	0.12	0.23	0.18	0.92	0.37	1.12	0.07	0.08
ENSSSCG00000008595	ref	TCONS_00047358,TCONS_00047359,TCONS_00047360	APOB	0.04	0.05	5.14	0.02	0.03	0.03	0.03	3.22	1.57	4.65	0.04	0.27	2.44	6.77	1.24	1.7	1730.02	2375.19	1574.57	1624.73	1309.8	1533.58	1886.76	1992	4.09	4.08	0.03	0.35	4.59	1.41	2.28	1.71	5.02	3.1	3.57	2.86	1.41	2.11	1.46	1.34	0.51	0.56	0.94	0.93	304.44	525.51
ENSSSCG00000008700	ref	TCONS_00072166,TCONS_00072167	HGFAC	0.17	0.39	2.21	0.25	0.34	0.47	0.12	1.33	0.66	1.91	0.08	0.32	1.01	2.19	0.49	0.58	616.81	532	652.41	1004.81	452.33	504.62	489.09	584.01	1.23	1.29	0.05	0.24	1.35	0.3	0.41	0.64	1.5	1.31	1.4	1.34	0.59	0.82	0.69	0.54	0.3	0.25	0.21	0.35	0.7	0.57
ENSSSCG00000008868	ref	TCONS_00072641	TDO2	0.2	62.57	1.87	0.09	0.09	0.12	0.11	1.14	0.53	0.96	0.07	0.12	1.51	2.75	0.61	0.96	604.15	525.46	634.1	482.8	1245.15	946.83	654.25	739.59	0.78	1.01	0.05	0.31	2.54	1.13	0.83	0.72	1.19	0.79	1.33	0.93	0.9	2.31	0.74	0.79	0.08	0.09	0.13	0.09	1.11	1.34
ENSSSCG00000008935	ref	TCONS_00074551	No_name	0.05	0.16	1.33	0.05	0.05	0.06	0.06	0.67	0.35	0.85	0.04	0.09	0.5	0.97	0.19	0.47	349.2	402.4	377.52	298.5	259.56	277.28	410.99	455.34	0.75	0.49	0.11	0.3	0.54	0.27	0.84	0.43	0.97	0.6	0.96	0.65	0.35	0.46	0.3	0.2	0.04	0.05	0.41	0.05	0.3	0.04
ENSSSCG00000008948	ref	ENSSSCT00000040462.1,ENSSSCT00000057761.1,TCONS_00072899,TCONS_00072900,TCONS_00072904,TCONS_00072905,TCONS_00072906,TCONS_00072907	ALB	1.39	0.88	461.57	0.72	1.04	1.26	1.49	185.89	141.05	287.73	2.61	32.3	305.08	657.76	118.14	104.62	160428	177713	162773	130885	189268	189557	174801	130433	340.57	277.63	3.5	42.35	473.98	196.29	207.73	112.58	447.61	253.53	339.1	257.13	182.7	288.36	138.55	89.21	6.06	8.2	3.48	4.39	0.74	0.96
ENSSSCG00000008949	ref	TCONS_00072908	AFP	0.08	0.08	0.29	0.08	0.07	0.1	0.09	0.09	0.22	0.81	0.06	0.29	2.59	5.98	0.18	0.07	665.55	71.21	118.13	135.76	1276.54	1637.97	169.31	20.51	0.65	0.93	0.04	0.1	3.61	1.9	0.23	0.06	2.25	0.49	0.37	0.37	1.44	2.51	0.16	0.05	0.19	0.07	0.21	0.15	32.24	85.87
ENSSSCG00000008950	ref	TCONS_00072909,TCONS_00072910	AFM	0.17	0.17	0.89	0.15	0.15	0.2	0.18	0.87	0.89	1.16	0.12	0.15	0.96	1.87	0.44	0.6	596.58	375.58	353.82	329.9	615.97	434.45	528.04	416.79	1.51	1.85	0.16	0.1	0.83	0.6	0.77	0.55	1.75	0.98	0.75	0.6	0.79	1.29	0.59	0.51	0.13	0.15	0.21	0.15	2.54	0.85
ENSSSCG00000008997	ref	TCONS_00074712,TCONS_00074713	FGB	1.38	1.3	38.82	2.6	1.32	0.82	0.55	16.26	17.27	31.68	1.84	3.79	28.91	63.54	12.63	9.98	25106.6	13619	14000.9	11000.9	20038.1	17082.1	16821.8	9947.59	42.85	33.76	1.04	5.09	44.34	19.96	19.34	8.42	54.92	28.23	29.79	22.4	16.34	27.09	13.16	7.36	1.93	2.85	2.49	1.53	0.48	0.09
ENSSSCG00000008998	ref	TCONS_00073023	No_name	0.07	0.07	33.73	0.07	0.06	0.09	0.08	14.67	12.69	28.6	0.26	2.34	23.52	54.7	9.73	7.93	21072.2	10520.4	12690	11456.1	15671.8	14493.6	14795.1	10200.5	37.46	31.45	0.36	3.26	37.34	15.16	16.12	7.53	43.08	24.11	28.01	19.89	13.81	21.04	11.25	7.06	0.06	0.06	0.09	0.13	0.4	0.29
ENSSSCG00000009138	ref	TCONS_00073446,TCONS_00073447,TCONS_00073448	No_name	3.53	0.92	3.85	0.35	2.27	6.07	2.2	6.07	2.55	3.87	0.44	1.26	4.68	7.15	2.79	5.74	1445.58	1298.43	1476.45	981.13	1525.07	1197.31	1469.62	1367.83	4.68	2.85	0.5	0.69	4.21	2.97	2.17	2.8	32.03	13.1	9.93	12.07	8.08	23.28	9.61	14.58	29.89	31.62	41.76	41.01	424.57	737.01
ENSSSCG00000009144	ref	TCONS_00073461	ETNPPL	0.08	0.08	5.88	4.11	0.33	0.28	1.84	0.4	0.29	0.14	0.06	0.04	0.17	0.53	0.14	0.12	69.2	26.18	185.94	63.04	222.83	45.49	134.66	273.33	0.28	0.27	0.3	0.76	0.43	0.29	0.32	0.39	24.3	22.38	6.36	3.52	2.14	6.37	5.27	0.99	13.45	33.98	9.94	11.7	1.07	0.55
ENSSSCG00000009182	ref	TCONS_00073548,TCONS_00073549,TCONS_00073551	No_name	0.19	2.95	37.64	135.27	0.11	1.87	4.14	13.99	0.78	1.43	0.28	0.43	1.92	3.78	0.77	0.92	1098.36	774.48	1116.9	770.97	1248.65	930.57	913.56	1301.58	2.11	1.87	1.58	3.18	2.72	1.21	1.13	1.55	3.12	1.49	2.2	1.67	1.14	1.87	0.92	1.14	0.29	0.41	0.58	0.64	249.99	128.9
ENSSSCG00000009184	ref	TCONS_00073561	ADH4	0.05	0.05	1.31	0.04	0.04	0.06	0.05	0.51	0.39	0.41	0.04	0.06	0.84	1.17	0.26	0.39	443.05	486.23	397.21	406.66	430.55	429.92	377.43	354.41	1.14	0.71	0.02	0.27	1.13	0.49	0.58	0.46	1.02	0.89	1.01	0.48	0.56	0.79	0.45	0.36	0.04	0.04	0.06	0.04	0.07	0.04
ENSSSCG00000009225	ref	TCONS_00073682,TCONS_00073683,TCONS_00073684	HSD17B13	37.12	40.43	34.46	34.18	44.74	36.47	37.53	37.09	30.44	20.79	19.64	19.27	24.04	27.58	25.24	18.42	1093.82	1306.39	1044.9	842.2	1136.6	1008.36	1314.77	1216.9	20.13	14.1	9.81	11.35	16.3	10.62	18.25	9.76	52.81	77.85	64.66	36.65	18.54	32.06	49.62	41.24	59.4	55.16	63.82	60.79	74.99	133.75
ENSSSCG00000009316	ref	TCONS_00010980	No_name	0.11	0.11	0.12	0.1	0.09	0.13	0.11	0.18	0.11	0.13	0.08	0.06	0.11	0.18	0.09	0.17	24.19	17.77	51.16	41.41	19.47	23.89	24.3	47.43	0.06	0.05	0.05	0.07	0.06	0.13	0.05	0.08	0.16	0.07	0.39	0.07	0.05	0.08	0.05	0.19	0.1	0.11	0.19	0.1	3.52	3.27
ENSSSCG00000009413	ref	TCONS_00010212	CPB2	0.89	1.36	4.8	0.29	1.32	0.86	0.96	2.84	1.59	3.3	0.06	0.33	2.78	4.5	1.09	0.84	1912.57	1831.23	1436.43	1026.59	1569.26	1400.17	1854.92	1269.45	4.16	3.73	0.16	0.4	4.27	1.96	2.48	1.39	4.79	3.74	2.68	2.08	0.89	2.35	1.27	0.69	0.92	1.21	0.72	0.65	0.78	1.01
ENSSSCG00000009491	ref	TCONS_00011661,TCONS_00011662	TGDS	15.94	17	15.86	15.4	16.03	11.91	14.95	12.27	6.22	7.32	6.79	6.35	6.76	5.49	5.59	7.35	27.08	41.24	26.96	22.19	26.48	20.9	23.49	26.27	4.87	4.99	4.84	4.06	3.59	3.14	4.14	5.01	12.09	17.89	10.05	7.2	6.07	6.74	9.48	9.91	5.99	4.25	9.44	9.07	13.1	10.27
ENSSSCG00000009558	ref	TCONS_00010827	F10	0.07	0.17	0.87	0.15	0.09	0.08	0.22	0.81	0.38	0.87	0.07	0.35	0.53	1.51	0.3	0.41	338.86	287.2	346.48	398.66	350.39	328.36	329.82	365.78	0.73	0.71	0.07	0.21	0.8	0.23	0.59	0.37	1.06	0.44	0.6	0.48	0.51	0.6	0.3	0.29	0.21	0.06	0.17	0.21	7.3	9.45
ENSSSCG00000009667	ref	ENSSSCT00000010600.3	No_name	0.1	0.2	1.06	0.18	0.09	0.12	0.11	0.21	0.22	0.73	0.07	0.06	0.22	0.78	0.09	0.48	196.09	269.48	314.23	210.22	160.89	131.15	242.67	137.87	0.55	0.66	0.05	0.06	0.28	0.25	0.28	0.15	1.2	0.66	0.75	0.5	0.08	0.16	0.14	0.06	0.23	0.53	0.51	0.18	0.14	0.08
ENSSSCG00000009805	ref	TCONS_00023155,TCONS_00023157,TCONS_00023158,TCONS_00023159	HPD	0.29	34.3	1.59	0.26	0.25	0.35	0.31	1.56	0.59	1.48	0.21	0.22	1.03	2.05	0.52	0.71	671.03	525.52	501.75	563.79	721.38	773.35	566.73	738.41	1.59	1.04	0.14	0.3	1.49	0.91	1.06	0.89	2.54	1.68	0.95	0.87	0.67	1.14	0.61	0.7	0.22	0.26	0.37	0.26	0.54	0.23
ENSSSCG00000009931	ref	TCONS_00026004,TCONS_00026006	MVK	2.51	3.22	3.59	7.4	5.77	2.28	7.53	7.96	3.71	3.62	2.67	3.66	4.93	4.17	4.09	5.73	41.16	61.66	53.68	86.85	38.72	25.35	31.95	107.48	0.88	0.96	1.14	1.64	1.14	1.01	1.99	1.71	3.49	4.39	2.92	2.17	1.35	2.3	1.74	3.63	12.96	14.29	15.97	11.5	4.47	2.9
ENSSSCG00000010006	ref	ENSSSCT00000010963.3,ENSSSCT00000026986.2,ENSSSCT00000052757.1,ENSSSCT00000054363.1,TCONS_00023546,TCONS_00023547	No_name	4.56	2.2	6.67	3.18	3.71	6.6	2.03	3.83	1.72	1.64	2.6	1.87	3.28	2.86	0.42	2.28	329.17	281.61	404.22	435.79	340.48	230.83	283.08	585.73	1.08	0.93	1	0.87	1.82	1.32	0.68	1.12	2.82	2.22	5.57	3	1.28	2.91	1.89	3.61	84.47	78.24	48.02	46.59	17.32	27.29
ENSSSCG00000010065	ref	TCONS_00026288	GSTT4	0.29	0.29	0.34	0.26	0.25	0.34	0.31	0.3	0.31	0.18	0.21	0.17	0.21	0.25	0.13	0.23	6.44	8.37	22.99	17.67	12.45	9.18	5.99	42.52	0.18	0.15	0.14	0.18	0.16	0.12	0.14	0.21	0.43	0.19	0.22	0.16	0.12	0.22	0.14	0.18	0.22	0.26	0.37	0.26	0.41	0.23
ENSSSCG00000010093	ref	TCONS_00023706,TCONS_00023707	SERPIND1	0.14	0.13	4.65	0.12	0.17	0.16	0.22	2.15	1.6	4.43	0.1	0.5	2.27	7.16	1.24	1.12	1567.37	1538.38	1602.48	1662.58	1549.99	1415.28	2087.19	1444.32	4.72	2.66	0.07	0.49	4.05	1.1	2.99	1.33	3.11	2.06	3.22	2.14	1.5	2.22	1.52	0.85	0.16	0.18	0.89	0.18	0.78	0.11
ENSSSCG00000010132	ref	TCONS_00023763,TCONS_00023765,TCONS_00023766	COMT	61.75	49.96	102.1	91.44	62.07	87.99	66.59	64.38	80.94	75.19	95.22	85.31	63.83	92.01	82.22	57.24	232.98	309.72	543.28	481.12	175.63	235.79	391.85	513.54	27.14	40.63	42.66	39.2	20.39	31.15	32.59	25.67	50	74.7	81.09	50.99	25.15	57.82	39.87	56.98	68.17	105.33	63.53	70.69	78.96	121.22
ENSSSCG00000010291	ref	TCONS_00026866	PLA2G12B	0.09	0.05	0.27	0.04	0.12	0.22	0.05	0.34	0.18	0.06	0.03	0.03	0.07	0.28	0.08	0.15	48.38	40.67	61.71	57.41	53.22	56.39	44.23	67.59	0.03	0.05	0.02	0.03	0.13	0.04	0.06	0.1	0.28	0.09	0.14	0.23	0.08	0.07	0.04	0.09	0.04	0.04	0.06	0.13	10.42	12.42
ENSSSCG00000010293	ref	TCONS_00024121	OIT3	0.05	0.2	0.06	0.05	0.13	0.3	0.11	0.1	0.11	0.3	0.07	0.03	0.14	0.26	0.07	0.08	64.02	66.25	54.03	57.84	47.01	46.65	70.16	55.73	0.24	0.3	0.05	0.06	0.22	0.13	0.18	0.18	1.57	1.8	1.93	1.24	0.55	1.43	1.23	1.68	0.31	0.22	0.45	0.36	0.28	0.08
ENSSSCG00000010337	ref	TCONS_00026968	MAT1A	0.16	0.15	0.9	0.14	0.66	0.18	0.33	0.95	0.41	0.47	0.11	0.09	0.45	1.06	0.2	0.37	203.71	175.87	381.36	335.33	204.73	244.86	222.2	448.17	0.74	0.39	0.08	0.19	0.68	0.32	0.21	0.33	0.46	0.2	1.14	0.42	0.13	0.59	0.36	0.28	1.42	1.09	0.2	0.14	0.64	0.12
ENSSSCG00000010375	ref	TCONS_00027017	GDF2	0.1	0.05	0.12	0.05	0.09	0.06	0.06	0.11	0.19	0.19	0.19	0.12	0.41	0.31	0.11	0.12	16.8	11.46	15.21	20.3	15.35	15.83	24.94	20.95	0.03	0.03	0.03	0.06	0.08	0.02	0.05	0.04	0.08	0.07	0.04	0.03	0.04	0.08	0.02	0.09	0.04	0.05	0.07	0.05	0.07	0.16
ENSSSCG00000010427	ref	ENSSSCT00000011412.3	MBL2	0.3	0.29	1.03	0.26	0.25	0.35	0.32	0.6	0.16	0.18	0.21	0.17	0.43	0.51	0.26	0.23	87.5	43.11	449.1	327.69	187.65	233.4	209.78	55.35	0.36	0.3	0.15	0.18	0.66	0.25	0.68	0.21	1.31	0.39	1.75	0.65	0.12	0.68	0.55	0.18	0.23	0.26	0.38	0.27	0.42	0.24
ENSSSCG00000010431	ref	TCONS_00024538,TCONS_00024539	A1CF	0.05	0.05	0.32	0.02	0.02	0.03	0.04	0.15	0.1	0.25	0.02	0.03	0.12	0.32	0.02	0.06	90.04	94.1	72.37	78.66	54.78	71.46	73.89	72.2	0.15	0.21	0.01	0.04	0.18	0.05	0.09	0.16	0.36	0.19	0.23	0.1	0.05	0.12	0.05	0.05	0.06	0.06	0.1	0.05	10.75	10.68
ENSSSCG00000010442	ref	TCONS_00024550,TCONS_00024551	LIPK	0.95	0.72	0.81	0.23	0.23	0.31	0.28	0.34	0.18	0.16	0.29	0.23	0.24	0.23	0.11	0.32	3.56	19.46	3.37	3.56	3.6	2.3	2.2	4.08	0.2	0.17	0.24	0.36	0.27	0.11	0.15	0.19	0.62	0.52	0.25	0.26	0.11	0.2	0.12	0.16	0.2	0.23	0.33	0.24	0.66	0.21
ENSSSCG00000010479	ref	TCONS_00027243,TCONS_00027244	RBP4	76.52	99.83	139.56	170.08	99.71	60.79	105.04	121.27	1.57	5.08	0.24	0.78	2.95	10.07	1.3	2.46	2140.71	2901.71	2421.39	2600	2367.16	2517.01	2534.82	1874.08	6.77	6.2	1.47	2.83	8.63	2.92	4.28	1.33	5.7	4.04	5.48	3.43	2.55	3.29	1.66	1.61	56.42	83.47	2.56	1.36	4.86	5.75
ENSSSCG00000010488	ref	TCONS_00024681,TCONS_00024684,TCONS_00024685	CYP2C49	0.23	0.17	1.37	0.15	0.14	0.2	0.18	1.02	0.91	1.4	0.12	0.22	0.43	2.23	0.59	0.74	569.27	1478.75	260.64	656.42	116.81	442.89	673.55	366.38	1.77	1.6	0.08	0.3	1.26	0.27	1.1	0.3	2.15	1.23	0.95	0.54	0.46	0.59	0.88	0.46	0.21	0.2	0.42	0.48	45.2	68.2
ENSSSCG00000010545	ref	TCONS_00027359,TCONS_00027360,TCONS_00027361,TCONS_00027362	CPN1	0.2	0.19	0.51	0.17	0.17	0.23	0.21	0.2	0.21	0.42	0.14	0.11	0.34	0.37	0.15	0.19	81.12	88.69	74.99	77.76	74.42	63.34	88.81	59.82	0.26	0.24	0.09	0.12	0.32	0.12	0.18	0.14	0.64	0.98	0.58	0.37	0.12	0.34	0.35	0.53	0.15	0.17	0.25	0.17	0.4	0.15
ENSSSCG00000010780	ref	TCONS_00025206	CYP2E1	0.07	0.07	5.62	0.06	0.06	0.08	0.14	3.15	1.98	5.45	0.05	0.65	3.7	10.48	1.42	1.58	1947.84	3266.78	2457.54	1758.5	2177.73	2193.62	2927.05	1622.88	4.35	3.98	0.06	0.16	6.74	2.16	4.13	1.05	7.46	4.23	4.98	3.72	2.1	3.04	3.05	0.96	0.05	0.06	0.08	0.24	0.09	0.16
ENSSSCG00000010893	ref	ENSSSCT00000011918.3,ENSSSCT00000062925.1,TCONS_00082260,TCONS_00082261,TCONS_00082262,TCONS_00082263,TCONS_00082264,TCONS_00082265,TCONS_00082266,TCONS_00082269	No_name	150.56	70.52	55.76	55.99	101.49	107.59	62.65	68.57	90.93	52.43	41.15	23.9	37.27	54.86	50.15	59.32	1774.11	1599.34	1823.19	1072.91	1696.76	1216.01	2230.62	1814.19	38.04	27.34	24.03	24.6	19.5	19.44	47.81	19.52	67.19	68.78	37.83	24.07	12.27	24.28	32.62	33.64	69.51	63.87	113.04	64.79	451.02	468.59
ENSSSCG00000011128	ref	TCONS_00009674	ITIH2	0.06	0.06	4.77	0.05	0.05	0.07	0.06	2.36	2.16	5.42	0.13	0.54	2.81	6.46	1.25	1.31	2164.85	2512.02	1910.5	2086.56	1864.68	1813.01	1889.29	1957.67	4.9	4.73	0.11	0.54	4.96	1.81	1.93	1.68	7.04	3.55	2.98	3.14	1.86	3.55	1.32	1.39	0.13	0.05	0.22	0.21	5.32	5.04
ENSSSCG00000011386	ref	TCONS_00019789	MST1	6.79	5.1	8.23	4.63	6.29	2.65	5.56	14.49	0.34	0.77	0.6	0.22	1.32	2.13	0.28	0.81	269.35	220.38	269.8	213.27	278.65	293.74	235.41	267.56	1.03	1.56	0.37	0.43	1.37	0.56	0.73	0.69	1.98	1	7.84	7.45	11.1	6.79	4.67	7.37	2.37	1.23	2.34	1.36	5.52	5.28
ENSSSCG00000011397	ref	TCONS_00016307,TCONS_00016308	SLC38A3	1.69	1.2	1.2	0.4	0.89	0.76	0.48	0.74	4.49	4.36	2.27	1.23	3.17	2.8	1.32	2.18	105.03	98.42	80.1	87.25	100.76	119.38	124.78	108.57	23.4	20.05	10.03	8.44	16.68	12.57	6.4	11.83	0.85	0.29	0.38	0.45	0.1	0.24	0.26	0.31	20.99	19.37	18.93	12.33	1.06	1.76
ENSSSCG00000011450	ref	ENSSSCT00000044640.1,TCONS_00016406,TCONS_00016410	ITIH1	1.53	1.67	4.6	0.26	1.78	0.96	0.41	4.57	1.54	2.36	0.13	0.54	3.24	5.92	0.28	2.61	1605.79	1614	1098.12	960.46	1300.73	1469.54	108.96	1556.14	3.28	3.29	0.12	0.51	3.45	2.29	0.12	1	5.8	2.52	3.22	2.14	1.81	2.93	0.17	1.09	0.08	0.21	0.13	0.11	1.21	1.02
ENSSSCG00000011451	ref	ENSSSCT00000012532.3,ENSSSCT00000037940.1,ENSSSCT00000059959.1,TCONS_00016411	ITIH3	78.3	30.04	17.9	11.2	21.62	24.59	6.95	41.56	3.79	7.41	7.4	2.03	2.34	3.4	3.04	4.85	1083.23	1204.96	740.43	1073.39	527.12	1040.25	1106.03	962.33	4.23	2.95	1.4	1.07	3.73	0.46	2.17	1.79	37.8	17.28	28.25	6.06	2.13	7.98	1.78	3.77	0.16	0.31	0.22	0.19	2.37	1.74
ENSSSCG00000011453	ref	TCONS_00019908,TCONS_00019910,TCONS_00019911,TCONS_00019912	ITIH4	12.1	6.39	6.19	4.76	6.52	10.03	4.46	12.48	8.36	11.79	6.28	6.54	5.31	11.21	10.5	14.69	1472.87	910.19	901.94	961.94	1641.44	1474.63	2872.79	1401.78	32.35	69.21	13.36	32.03	37.27	26.92	43.92	40.51	8.59	6.16	5.22	2.44	1.83	3.46	4.86	2.34	2.01	2.68	0.83	0.76	15.04	167.64
ENSSSCG00000011640	ref	TCONS_00016960	TF	2.66	5.52	107.51	6.81	1.41	6.03	14.1	78.88	18.3	42.58	0.78	7.03	57.66	136.2	20.84	42	24310.6	17420.1	34306	32473.7	37050.4	40703	33319.2	52957.1	50.03	37.07	7.06	15.79	98.14	39.87	42.36	45.16	59.2	50.27	81.26	56.83	37.94	61.91	26.57	34.55	117.31	87.1	376.53	263.53	11.52	9.19
ENSSSCG00000011700	ref	TCONS_00020755,TCONS_00020756,TCONS_00020757,TCONS_00020758	CP	1.04	0.62	8.85	0.12	0.32	1.08	0.18	3.7	3.38	7.3	0.61	1.1	5.94	9.55	3.43	2.63	4170.37	3378.7	3927.6	1842.27	3316.38	2637.05	3551.44	2723.48	9.41	6.47	0.22	0.55	7.87	3.23	4.4	2.91	103.05	111.16	40.48	19.68	117.17	155.94	44.56	61.64	9.45	8.77	16.39	15.04	1.33	0.65
ENSSSCG00000011799	ref	ENSSSCT00000036715.1,TCONS_00017897	AHSG	0.43	0.13	77.72	0.18	0.11	0.26	0.14	48.6	21.38	47	0.25	6.44	48.39	137.56	15.2	26.79	31104.5	17779.8	25824.8	25526	24348.6	41069.6	22727.1	33960	55.21	57.39	1.39	7.76	101.58	33.74	26.76	29.11	65.81	42.5	57	39.66	31.13	48.68	16.75	23.13	0.1	0.19	0.16	0.53	0.52	0.61
ENSSSCG00000011800	ref	TCONS_00017898	FETUB	0.12	0.12	0.72	0.11	0.43	0.15	0.13	2.3	0.2	0.37	0.09	0.07	0.45	0.96	0.27	0.69	269.63	150.49	172.9	180.49	154.51	490.64	242.37	941.2	0.45	0.75	0.06	0.08	1.23	0.36	0.46	0.98	0.55	0.32	0.46	0.54	0.3	0.76	0.23	0.67	0.09	0.11	0.16	0.22	0.34	0.39
ENSSSCG00000011801	ref	TCONS_00017899	HRG	0.09	0.09	4.37	0.08	0.08	0.22	0.1	4.06	1.27	2.69	0.07	0.21	1.51	4.86	1.08	1.75	1716.32	1004.27	1728.39	1559.67	574.98	1265.6	1217.46	2315.19	3.34	4.14	0.22	0.39	3.93	1.22	1.64	2.23	2.71	2.15	2.97	3.05	1.3	1.61	0.93	1.72	0.07	0.08	0.12	0.08	0.38	0.14
ENSSSCG00000011802	ref	TCONS_00017900,TCONS_00017901,TCONS_00017902	KNG1	0.78	0.32	2.73	0.09	0.19	0.84	0.11	1.19	0.97	1.69	0.11	0.28	2.07	3.45	0.58	0.82	1225.82	1391.63	1004.18	896.62	952.36	962.06	1278.21	1048.39	2.71	2.43	0.05	0.24	2.14	1.13	1.75	0.89	2.97	2.03	2.24	1.8	0.79	1.83	1.27	0.73	0.23	0.17	0.32	0.28	9.79	20.88
ENSSSCG00000011888	ref	ENSSSCT00000041503.1,TCONS_00018201,TCONS_00018204,TCONS_00018205,TCONS_00018206	GPR156	1.23	0.58	1.09	1.17	1.05	2.2	1	0.75	0.66	0.59	0.53	0.38	1	0.66	0.5	0.73	16.88	31.51	19.72	25.52	20.06	22.47	27.26	29.72	0.93	0.79	0.52	0.57	0.85	0.81	0.89	0.73	0.87	1.47	0.67	0.35	0.3	0.93	0.44	0.26	2.57	2.02	8.31	6.71	1.75	1.02
ENSSSCG00000012236	ref	TCONS_00083801	OTC	0.05	0.05	0.95	0.05	0.05	0.06	0.06	0.68	0.32	0.69	0.04	0.22	0.66	1.16	0.26	0.26	308.15	370.22	297.9	273.61	388.65	428.4	331.88	376.32	1.01	0.71	0.77	0.63	1.95	1.52	0.55	0.23	1.05	0.64	0.8	0.56	0.31	0.42	0.45	0.3	2.64	2.87	2.41	1.94	57.68	72.33
ENSSSCG00000012327	ref	TCONS_00085567	HSD17B10	151.66	182.3	196.66	212.55	193.52	110	208.59	191.07	232.48	196.01	174.95	186.86	184.29	179.38	222.27	186.37	500.34	706.06	724.21	859.67	482.26	467.37	641.64	586.59	102.41	109.18	100.13	119.72	82.79	96.7	150.13	132.4	54.72	81.64	69.48	76.83	68.86	70.16	87.99	91.31	70.78	84.04	87.93	94.08	87.97	95.71
ENSSSCG00000012394	ref	TCONS_00084158,TCONS_00084159,TCONS_00084161	GJB1	0.3	39.67	0.67	0.27	0.34	0.35	0.54	0.83	0.48	1.13	0.22	0.35	0.91	1.7	0.26	0.24	570.64	566.54	277.71	270.17	508.37	440.64	358.75	265.45	1.35	1.3	0.19	0.43	1.78	0.81	0.4	0.5	1.96	0.9	0.79	0.5	0.52	1.05	0.47	0.24	13.55	14.65	33.3	27.18	36.76	35.12
ENSSSCG00000012547	ref	TCONS_00085981	SERPINA7	0.13	0.13	0.61	0.12	0.11	0.15	0.14	0.27	0.21	0.47	0.09	0.08	0.56	0.56	0.23	0.1	213.38	157.96	232.03	175.96	181.42	179.03	192	191.51	0.31	0.13	0.06	0.08	0.79	0.16	0.3	0.19	1.16	0.26	0.48	0.21	0.26	0.3	0.12	0.47	0.1	0.11	0.17	0.12	0.18	0.1
ENSSSCG00000012676	ref	ENSSSCT00000033392.2,ENSSSCT00000033997.2,ENSSSCT00000063726.1,TCONS_00086249,TCONS_00086254,TCONS_00086255,TCONS_00086257,TCONS_00086258,TCONS_00086259	MBNL3	12.46	11.12	17.59	9.56	8.64	16.6	10.06	7.73	7.92	13.34	10.04	7.24	10.55	16.91	9.55	10.52	401.11	365.73	269.7	222.72	317.49	246.18	380.9	338.17	5.53	4.94	2.48	2.66	4.48	4.5	3.89	2.38	25.34	14.45	14.1	16.45	19.42	20.98	24.97	17.74	3.97	4.87	6.48	7.24	21.23	10.41
ENSSSCG00000012711	ref	TCONS_00084763,TCONS_00084764	F9	0.31	0.4	1.81	0.18	0.17	0.18	0.27	1.05	0.56	1.38	0.07	0.17	0.98	2.96	0.46	0.52	745.77	778.33	649.75	473.03	678.84	624.99	855.54	622.43	1.9	1.4	0.1	0.09	1.75	1.01	1.21	0.91	1.64	1.38	0.89	1.34	0.71	1.35	0.49	0.52	0.08	0.09	0.19	0.18	0.21	0.08
ENSSSCG00000012755	ref	TCONS_00084853	GABRQ	0.02	0.02	0.12	0.02	0.02	0.03	0.02	0.02	0.01	0.01	0.02	0.01	0.02	0.02	0.03	0.02	0.32	9.16	5.9	8.57	0.04	0.85	3.22	3.2	0.04	0.04	0.02	0.07	0.09	0.05	0.02	0.02	0.03	0.01	0.02	0.01	0.01	0.03	0.01	0.03	0.02	0.04	0.03	0.02	0.03	0.02
ENSSSCG00000013057	ref	TCONS_00042153	No_name	0.03	0.03	0.11	0.03	0.03	0.04	0.03	0.1	0.03	0.15	0.04	0.05	0.11	0.24	0.11	0.12	36.74	53.9	52.45	46.11	43.13	41.93	69.19	69.61	0.07	0.14	0.01	0.08	0.05	0.08	0.08	0.13	0.05	0.14	0.09	0.1	0.07	0.14	0.11	0.02	0.05	0.03	0.04	0.03	0.04	0.02
ENSSSCG00000013181	ref	TCONS_00042338,TCONS_00042339,TCONS_00042340	SERPING1	122.27	112.13	102.59	101.95	76.45	177.66	123.71	190.1	25.53	28.37	19.32	16.94	24.1	38.9	30.72	30.5	479.4	553.21	460.47	478.44	361.46	403.15	561.74	515.18	36.22	31.03	21.3	19.43	29.03	24.63	38.97	33.22	193.37	148.51	91.21	51.93	60.66	126.73	78.67	97.02	6.78	7.91	13.67	11.91	85.75	46.53
ENSSSCG00000013252	ref	TCONS_00042417	F2	1.28	0.25	8.29	0.84	0.36	1.31	0.18	5.25	2.26	5.66	1.35	0.98	3.95	10.45	1.96	2.29	2726.46	2313.72	3035.54	3241.08	2656.09	2575.11	2213.93	2576.73	5.63	5.07	0.79	1.46	7.56	2.34	2.96	2.56	7.17	3.71	7.38	5.01	2.86	4.81	2.27	2.46	1.1	1.04	3.12	3.86	8.53	8.64
ENSSSCG00000013514	ref	TCONS_00040168	LRG1	6.3	1.9	2.96	4.46	2.38	2.08	3.95	7.36	0.24	1.32	2.25	0.94	1.01	1.06	0.69	3.15	243.53	133.15	191.28	137.07	157.4	187.51	175.6	132.31	1.05	1.7	2.01	1.35	0.71	0.73	2.15	2.76	0.42	0.92	1.91	1.3	0.53	1.6	0.89	1.51	1.29	0.89	1	0.4	3.11	2.61
ENSSSCG00000013622	ref	TCONS_00043517,TCONS_00043518,TCONS_00043519,TCONS_00043520	TMEM205	90.06	89.97	111.65	126.83	113.1	77.84	91.84	108.43	39.45	45.78	48.78	44.77	53.17	47.61	30.91	47.02	244.31	353	323.75	327.7	315.72	256.72	206.96	364.47	28.95	20.71	26	25.39	24.82	19.31	10.19	35.68	18.34	39.54	37.73	22.46	24.11	28.78	18.04	37.33	47.52	55.44	63.59	58.78	48.72	68.72
ENSSSCG00000013663	ref	ENSSSCT00000014927.3	ANGPTL6	3.48	5.71	2.84	1.49	2.97	9.4	2.76	3.04	0.61	0.15	0.92	0.81	0.83	0.33	0.22	0.51	23.95	16.79	33.28	36.54	28.54	25.65	19.7	48.97	0.54	1.3	0.82	0.94	0.35	0.43	1	0.55	0.38	0.25	1.04	0.21	0.31	0.49	0.24	0.39	1.56	1.58	0.65	2.18	1.6	0.71
ENSSSCG00000013665	ref	TCONS_00039932,TCONS_00039933,TCONS_00039934,TCONS_00039935	No_name	0.13	0.21	0.79	0.21	0.18	0.22	0.31	0.46	0.18	0.38	0.08	0.09	0.11	0.56	0.11	0.25	130.85	134.5	127.61	141.99	64.99	81.86	140.18	199.62	0.44	0.39	0.05	0.1	0.3	0.11	0.18	0.15	0.66	0.36	0.41	0.33	0.1	0.26	0.16	0.3	0.08	0.11	0.13	0.09	0.14	0.08
ENSSSCG00000014108	ref	TCONS_00040608,TCONS_00040609,TCONS_00040610	BHMT	0.19	0.18	2.74	0.17	0.16	0.22	0.2	2.87	0.9	1.73	0.22	0.39	1.67	3.78	1.09	1.45	751.87	1087.73	1134.51	930.05	1249.35	933.34	1209.48	2025.66	1.59	1.2	0.15	0.43	2.6	1.29	1.25	2.78	2.84	1.54	2.51	1.48	1.52	2.3	1.17	1.57	0.18	0.16	0.39	1.47	0.42	0.14
ENSSSCG00000014219	ref	TCONS_00044474	CDO1	121.03	79.19	118.86	215.04	154.04	141.31	135.99	132.45	3.73	6.83	4.92	4.97	5.67	8.41	9.81	11.06	400.71	251.72	662.22	660.86	700.61	330.19	718.42	540.63	10.51	14.35	19.67	19.46	14.47	10.23	12.97	8.61	5.66	3.74	18.3	30.67	32.71	17.2	35.12	47.38	84.28	92.76	116.06	119.61	5.14	2.92
ENSSSCG00000014315	ref	TCONS_00044654	LECT2	0.14	0.27	6.94	0.48	0.12	0.16	0.15	1.39	0.79	1.55	0.1	0.16	2.24	3.72	1.12	1.29	787.61	912.05	1930.09	1344.99	1123.48	971.92	1163.15	1007.33	2.2	2.05	0.13	1.41	3.29	0.96	1.81	1.36	2.41	1.77	3.9	2.52	0.77	2.7	1.31	0.98	0.1	0.12	0.17	0.12	2.81	3.94
ENSSSCG00000014368	ref	TCONS_00044755,TCONS_00044756	No_name	0.18	0.18	0.31	0.16	0.15	0.21	0.19	0.18	0.1	0.38	0.13	0.1	0.13	0.15	0.12	0.14	20.42	23.45	24.63	21.87	32.28	14.97	19.54	22.97	0.21	1.13	0.48	0.38	0.34	1.88	0.45	0.51	0.26	0.24	0.13	0.1	0.07	0.27	0.08	0.11	0.14	0.16	0.23	0.16	0.37	0.21
ENSSSCG00000014369	ref	TCONS_00044757	CD14	18.9	15.43	15.91	10.07	21.56	22.89	11.73	13.7	9.74	5.35	3.98	3.38	6.61	8.13	4.2	3.27	177.63	143.67	154.44	176.44	124.3	164.86	149.77	122.34	4.15	2.86	1.75	2.42	4.23	2.88	2.01	3.26	15.76	15.27	9.28	3.18	4.9	7.12	5.99	12.27	6.24	7.17	2.5	2.81	4.7	1.88
ENSSSCG00000014626	ref	TCONS_00075836	HPX	0.58	0.23	22.31	0.1	0.4	0.14	0.25	10.93	4.79	10.14	0.08	2.32	8.78	24.34	4.74	6.05	5930.25	4180.68	8685.46	8759.94	7082.91	5724.42	6405.26	7734.58	10.52	11.4	0.17	1.84	17.18	5.7	7	5.3	10.6	9.42	17.54	12.76	6.66	8.93	5.01	5.1	0.26	0.3	0.73	1.55	0.64	0.18
ENSSSCG00000015054	ref	TCONS_00076497	NNMT	0.15	0.58	0.52	0.13	0.13	0.17	0.16	0.76	0.08	0.27	0.11	0.09	0.64	2.03	0.26	0.35	198.76	59.43	127.33	210.46	465.49	268.87	198.87	340.23	1.33	0.37	0.07	0.09	0.74	0.5	0.2	0.32	0.22	0.39	0.66	0.73	0.36	0.34	0.14	0.54	0.11	0.13	0.19	0.13	0.62	0.47
ENSSSCG00000015067	ref	TCONS_00079033	APOA5	1.98	0.95	1.99	2.1	1.18	1.22	6.36	2.31	0.38	1.06	0.12	0.07	0.61	1.24	0.22	0.28	179.74	359.51	222.64	211.29	210.11	206.34	218.25	260.83	1.05	0.77	0.21	0.08	0.64	0.25	0.57	0.31	1.15	0.64	0.49	0.44	0.36	0.53	0.34	0.23	0.1	0.19	0.38	0.12	0.3	0.74
ENSSSCG00000015068	ref	TCONS_00076513	No_name	0.07	0.07	0.08	0.06	0.06	0.08	0.07	0.07	0.07	0.04	0.05	0.04	0.05	0.06	0.03	0.05	2.54	6.93	0.22	0.9	0.92	2.23	0.82	1.31	0.04	0.03	0.03	0.04	0.04	0.03	0.03	0.05	0.1	0.04	0.05	0.04	0.03	0.1	0.03	0.04	0.05	0.06	0.08	0.06	0.09	0.36
ENSSSCG00000015069	ref	TCONS_00076515,TCONS_00076516	APOC3	0.67	0.66	26.3	0.59	0.57	0.78	0.72	10.14	6.07	25.41	0.48	2.04	19.15	46.01	5.37	10.09	9148.23	10950	8089.27	10024.8	10734.3	10420.3	7351.07	9721.32	16.87	21.34	1.3	3.02	26.27	7.91	9.83	6.81	26.56	13.23	19.58	11.62	9.79	18.22	5.34	8.11	1.49	1.42	1.77	1.95	563.17	924.5
ENSSSCG00000015276	ref	TCONS_00079547	ETNK2	1.42	0.66	1.21	0.4	0.32	1.32	0.48	0.84	0.48	1.03	0.48	0.38	0.8	1.21	1.14	2.36	199.69	167.35	326.42	331.15	201.06	202.2	256.18	373.12	0.44	0.37	0.4	0.59	0.45	0.44	0.48	1.07	1.54	2.76	3.12	2.44	0.88	2.22	0.89	3.06	2.48	3.79	2.92	3.05	28.96	16.65
ENSSSCG00000015299	ref	TCONS_00079651	STEAP4	2.86	4.09	1.26	3.01	1.54	1.95	1.49	2.82	1.57	2.36	0.89	0.8	1.46	1.51	1.11	2.13	15.21	17.72	9.44	8.51	12.42	12.1	14.09	13.66	2.4	1.67	0.54	0.51	0.48	0.58	1.26	1.47	5.79	7.41	4.26	2.33	2.5	2.84	1.66	3.79	0.21	0.11	0.48	0.13	0.83	0.45
ENSSSCG00000015332	ref	TCONS_00079760,TCONS_00079761,TCONS_00079762,TCONS_00079763	PON1	43.65	9.75	36.82	55.1	64.22	7.33	71.53	44.31	0.78	0.8	0.23	0.46	0.68	2.53	0.44	0.67	769.21	873.04	828.98	595.18	656.15	398.6	444.86	723.87	1.34	1.67	0.18	0.48	1.78	0.64	0.84	0.69	1.86	0.9	2.06	1.92	0.6	1.28	0.45	0.49	0.24	0.28	0.4	0.43	1.04	0.28
ENSSSCG00000015356	ref	TCONS_00079842,TCONS_00079843,TCONS_00079844,TCONS_00079845	AGMO	2.26	2.21	3.14	1.95	4.39	3.15	3.76	2.31	1.77	1.59	0.64	1.04	2.79	2.56	1.33	1.3	51.59	65.35	76.55	61.31	83.4	71.66	82.68	63.15	1.11	1.16	0.91	0.91	1.73	1.25	2.38	1.05	0.67	0.26	0.38	0.39	0.15	0.45	0.17	0.18	1.69	0.71	3.82	1.3	15.67	19.9
ENSSSCG00000015493	ref	TCONS_00080283	SERPINC1	0.33	0.22	16.94	0.3	0.19	0.53	0.12	9.27	4.67	12.42	0.48	1.53	8.21	19.89	4.02	3.09	5846.73	5651.74	5676.2	5386.49	5459.46	5429.97	6055.93	5846.25	12.92	9.68	0.22	2.11	15.12	5.44	5.61	4.22	18.43	10	12.78	8.27	5.01	9.18	4.56	3.83	0.17	0.29	0.28	0.4	0.46	0.26
ENSSSCG00000015535	ref	TCONS_00077886	QSOX1	50.25	47.88	32.42	28.56	33.76	53.22	15.16	32.91	23.83	21.37	26.91	27.62	22.1	30.36	17.23	14.51	233.01	174.15	367.94	363.76	151.53	171.8	265.22	276.82	11.95	10.2	6.28	10.44	9.97	7.96	10.61	7.74	15.62	17.86	17.7	12.04	7.79	16.11	7.86	13	4.72	8.74	9.56	9.89	62.24	59.74
ENSSSCG00000015616	ref	TCONS_00080538,TCONS_00080540,TCONS_00080541,TCONS_00080542	HSD11B1	55.05	144.4	30.15	26.14	32.69	41.88	28.99	25.06	18.9	19.22	11.82	10.08	11.78	10.22	10.88	14.01	669.64	570.87	823.86	642	441.94	443.02	395.58	527.86	30.36	15.8	16.8	18.06	11.45	14.57	11.73	17.43	12.04	9.1	11.53	16.07	14	13.48	7.94	6.35	49.99	37.92	19.77	19.51	15.37	20.87
ENSSSCG00000015799	ref	TCONS_00028476	KLKB1	0.14	0.11	0.65	0.3	0.05	0.07	1.33	2.15	0.22	0.49	0.02	0.03	0.3	0.79	0.21	0.27	174.37	244.67	196.6	142.82	212.09	194.63	414.31	350.57	0.52	0.39	0.1	0.09	0.63	0.22	0.52	0.24	0.71	0.25	0.29	0.41	0.16	0.39	0.4	0.24	0.02	0.02	0.46	1.32	0.04	0.07
ENSSSCG00000015926	ref	ENSSSCT00000017342.3,ENSSSCT00000064653.1,TCONS_00030856,TCONS_00030870,TCONS_00030871,TCONS_00030872,TCONS_00030873,TCONS_00030874,TCONS_00030875,TCONS_00030876	ABCB11	0.29	0.29	0.71	0.29	0.25	0.34	0.31	0.66	0.36	0.59	0.21	0.2	0.35	0.54	0.34	0.39	172.34	226.46	163.26	166.48	126.91	121.6	191.9	327.65	0.57	0.7	0.14	0.21	0.46	0.31	0.33	0.54	0.94	0.47	0.61	0.36	0.26	0.49	0.39	0.49	0.22	0.25	0.44	0.28	0.4	0.32
ENSSSCG00000016199	ref	TCONS_00029645,TCONS_00029646	CYP27A1	191.72	189.68	102.99	30.12	62.48	68.12	58.55	38.15	83.67	81.37	31.82	7.63	52.9	46.11	37.24	43.86	368.3	419.05	396.46	433.14	363.56	403.37	386.77	851.04	11.84	10.6	9.53	7.47	16.21	14.91	7.67	18.19	15.61	26.96	25.7	37.49	28.17	27.66	24.15	29.42	4.96	5.53	38.07	21.11	27.87	26.08
ENSSSCG00000016315	ref	TCONS_00029886	SPP2	0.2	0.2	20.05	0.18	0.17	0.24	0.22	7.16	4.24	8.81	0.14	1.27	7.64	18.94	2.36	3.81	5139.99	4933.5	5089.01	4202.92	4588.87	4104.13	4259.56	4173.78	11.34	6.82	0.39	1.72	14.39	4.28	5.26	3.44	17.76	7.48	9.47	7.59	4.48	6.88	3.14	2.89	0.15	0.18	0.26	0.18	0.28	0.16
ENSSSCG00000016519	ref	TCONS_00037533	AKR1D1	0.73	1.77	4.47	0.54	1.25	1.02	0.78	1.99	1.13	2.67	0.29	0.15	2.47	5.04	1.13	1.53	1208.43	1517.09	1348.71	1091.37	1460.92	1233.78	1461.99	1378.41	3.29	2.62	0.16	0.57	4.7	1.69	1.49	1.38	3.83	2.89	2.3	2.86	1.61	2.44	1.04	1.2	2.11	1.57	6.21	5.43	1.55	0.93
ENSSSCG00000016728	ref	TCONS_00038118,TCONS_00038119	IGFBP1	1.26	1.25	2.06	1.1	1.08	1.44	1.37	1.49	0.78	0.94	0.87	0.89	0.95	1.76	0.66	1	122.85	339.8	62.36	426.46	132.81	289	401.03	164.07	0.8	1.44	0.64	1.24	0.99	0.85	0.95	0.9	2.58	1.18	1.68	0.99	0.92	1.15	0.82	0.75	1.01	1.15	1.7	1.17	2.26	1.46
ENSSSCG00000016836	ref	TCONS_00033053,TCONS_00033054	NADK2	30.54	28.41	19.21	22.09	25.57	16.87	22.42	17.47	19.02	21.79	20.12	21.59	16.32	20.05	22.35	27.69	154.16	142.48	165.22	150.66	183.39	144.84	152.54	216.02	12.19	9.52	12.17	10.8	10.63	10	12.24	11.46	8.22	16.31	14.68	18.16	13.4	12.85	16.77	23.04	46.88	43.01	32.35	38.34	31.37	35.71
ENSSSCG00000016861	ref	TCONS_00033141	C6	0.06	0.12	1.84	0.05	0.15	0.07	0.13	1.21	0.22	0.78	0.04	0.27	0.8	2.21	0.54	0.61	363.76	381.54	488.62	345.41	513.79	357.52	630.48	492.52	1.09	0.97	0.06	0.04	1.29	0.44	0.59	0.25	2	1.41	1.6	0.96	1.05	1.26	1.52	1.39	0.4	0.62	0.89	2.51	65.68	67.04
ENSSSCG00000017258	ref	TCONS_00012340	FAM20A	3.83	6.59	5.74	5.12	6.09	9.23	7.83	3.84	2.07	1.51	2.31	1	2.79	3.04	1.93	1.03	13.57	17.87	25.59	33.37	14.76	16.47	20.09	23.27	2.13	1.74	1.69	1.17	1.33	1.3	1.51	0.68	1.67	1.07	0.7	0.33	0.14	0.8	0.68	0.37	3.16	3.12	2.52	2.63	4.18	1.15
ENSSSCG00000017608	ref	TCONS_00012995	No_name	16.03	25.44	18.88	18.89	20.65	16.6	27.81	20.19	14.69	12.92	17.36	16.07	22.68	18.11	23.01	20.32	296.84	261.45	163.36	144.58	444.72	324.64	308.17	188.7	10.29	13.02	23.98	25.45	23.63	19.35	27.61	20.56	12.02	23.45	20.93	17.97	13.39	16.14	16.68	21.4	32.74	31.83	25.13	24.92	23.21	30.68
ENSSSCG00000017932	ref	TCONS_00015250	ASGR2	0.07	1.46	0.26	0.07	0.06	0.09	0.08	0.3	0.12	0.13	0.05	0.17	0.26	0.88	0.1	0.18	115.35	103.24	131.91	161.28	112.38	103.8	103.35	107.9	0.09	0.33	0.04	0.05	0.36	0.09	0.13	0.21	0.33	0.29	0.27	0.32	0.12	0.11	0.07	0.13	0.11	0.26	0.09	0.13	0.51	0.23
ENSSSCG00000020680	ref	TCONS_00022360	CLDN14	0.2	0.2	0.24	0.18	0.17	0.24	0.22	0.21	0.32	0.86	0.15	0.12	0.15	0.17	0.35	0.48	79.27	66.39	76.12	138.49	94.39	60.17	68.07	161.51	0.12	0.21	0.2	1.12	0.34	0.09	0.37	0.58	0.3	0.13	0.3	0.11	0.17	0.16	0.19	0.24	0.16	0.18	0.26	0.18	3.4	1.77
ENSSSCG00000020927	ref	TCONS_00021003	SLC2A2	0.06	0.08	0.54	0.02	0.02	0.1	0.03	0.34	0.15	0.36	0.02	0.06	0.59	1.19	0.24	0.15	266.81	195.59	236.43	165.95	251.73	282.84	246.23	247.15	0.54	0.63	0.01	0.12	0.75	0.24	0.71	0.3	0.69	0.53	0.34	0.39	0.2	0.4	0.25	0.25	0.27	0.07	0.14	0.1	18.1	39.48
ENSSSCG00000021208	ref	TCONS_00033156	SELENOP	657.79	681.68	340.14	463.13	489.3	431.21	515.28	447.02	261.6	302.08	163.39	181.84	265.17	283.23	271.93	309.71	2210.31	4044.95	2629.58	2115.74	2660.3	2226.81	3776.34	2664.92	198.77	217.05	167.17	179.85	178.19	167.7	193.44	180.35	626.09	994.99	471.99	322.25	226.28	384.04	586.83	543.77	89.98	90.3	130.57	130.78	327.62	477.72
ENSSSCG00000021767	ref	TCONS_00022903,TCONS_00022904,TCONS_00022905	No_name	0.16	0.12	0.43	0.11	0.49	0.24	0.13	0.33	0.28	0.42	0.53	0.6	0.64	0.35	0.65	0.45	46.79	37.89	97.53	101.79	106.18	39.83	66.88	124.35	0.31	0.08	0.06	0.07	0.16	0.12	0.09	0.18	0.48	0.21	0.33	0.31	0.18	0.31	0.11	0.17	0.83	0.79	7.5	5.57	1.49	0.1
ENSSSCG00000021998	ref	TCONS_00058122	No_name	0.04	0.02	1.21	0.02	0.02	0.02	0.02	0.52	0.43	0.91	0.02	0.11	0.63	1.57	0.31	0.35	335.2	613.01	470.48	329.75	419.83	339.33	453.33	388.84	1.07	0.98	0.04	0.13	1.09	0.35	0.64	0.33	1.02	0.81	1.06	0.83	0.36	0.69	0.38	0.37	0.02	0.05	1.37	0.02	0.06	0.02
ENSSSCG00000022206	ref	TCONS_00062275	UOX	1.47	1.27	1.28	0.25	1.97	0.43	1.18	1.42	0.44	0.28	0.4	0.37	0.72	0.94	0.48	0.36	143.12	181.38	273.87	190.01	122.27	153.01	226.39	197.93	0.27	0.6	0.04	0.22	0.45	0.19	0.59	0.13	1.09	2.39	1.08	0.6	0.45	0.63	0.63	0.89	0.84	0.64	1.97	0.74	0.76	0.22
ENSSSCG00000022351	ref	ENSSSCT00000011607.3	GSTO1	26.75	29.48	26.13	31.33	37.62	19.16	43.09	48.6	23.81	23.65	35.52	20.29	22.19	22.11	24.67	28.95	354.26	404.34	295.7	187.51	349.88	248.79	347.21	510.38	22.83	20.7	28.55	24.05	29.12	22.54	22.45	22.07	15.71	26.61	29.42	39.59	66.59	42.14	48.42	68.23	7.11	9.65	6.29	5.35	85.75	158.8
ENSSSCG00000022390	ref	TCONS_00083885,TCONS_00083886	RGN	2.3	4.31	5.91	3.06	1.37	4.1	5.97	4.76	2.16	3.7	3.19	4.15	4.29	4.05	3.83	7.21	468.51	340.38	548.71	440.49	777.68	679.71	570.69	715.6	2.38	1.88	4.76	3.97	2.87	2.57	4.72	7.82	1.93	1.31	1.49	1.41	0.73	1.57	0.64	0.77	4.54	3.82	5.2	5.62	8.94	7.64
ENSSSCG00000022738	ref	TCONS_00039919,TCONS_00039920,TCONS_00039921,TCONS_00039922	No_name	5.22	4.49	12.25	7.77	9.73	6.18	3.81	3.82	0.68	1.07	1.88	0.91	1.41	1.93	0.79	0.36	262.19	365.84	444.76	537.02	205.9	313.07	493.85	523.5	1.18	1.04	1.31	1.35	1.39	0.89	0.75	0.91	2.43	1.01	2.14	1.49	0.33	1.31	0.5	1	0.49	0.64	2.05	0.81	0.99	0.43
ENSSSCG00000023142	ref	TCONS_00040341,TCONS_00040342	GAMT	41.77	38.77	47.71	65.11	35.61	45.46	45.49	62.25	4.1	5.3	6.01	8.41	4.5	6.76	5.94	9.39	579.15	560.45	701.26	802.51	554.08	584.51	534.81	708.01	63.4	45.87	136.9	104.02	94.26	86.52	62.69	88.03	3.83	7.63	9.68	5.02	2.9	4.57	2.07	6.87	24.13	29.08	41.78	43.89	76.08	69.72
ENSSSCG00000023301	ref	TCONS_00082271,TCONS_00082272,TCONS_00082273	F13B	0.16	0.16	0.62	0.14	0.14	0.19	0.17	0.39	0.28	0.54	0.12	0.3	0.34	0.85	0.16	0.26	209.02	181.59	165.57	103.56	176.98	173.38	216.55	163.78	0.56	0.68	0.08	0.16	0.83	0.24	0.44	0.23	0.71	0.28	0.28	0.23	0.26	0.6	0.39	0.19	0.44	1.37	0.2	0.14	0.81	1.95
ENSSSCG00000023320	ref	ENSSSCT00000061717.1,TCONS_00045246,TCONS_00045253,TCONS_00045254,TCONS_00045255,TCONS_00045256,TCONS_00045257,TCONS_00045258,TCONS_00045259,TCONS_00045261	CYP3A39	1.79	26.76	5.47	1.43	4.91	65.29	1.94	5.03	4.14	3.75	1.1	1.13	3.46	3.75	3.19	2.79	1844.64	1303.81	864.87	1966.47	870.99	862.26	920.85	1491.81	3.26	3.76	0.59	0.77	3.03	1.33	1.74	2.52	20.77	9.62	26.95	82.94	41.25	12.46	18.79	51.51	1.39	0.66	1.47	1.36	202.28	371.14
ENSSSCG00000023415	ref	TCONS_00001118,TCONS_00001121,TCONS_00001122	No_name	0.37	0.37	2.03	0.33	0.32	0.44	0.4	3.41	0.69	1.56	0.27	0.21	1.49	2.03	0.61	1.91	831.47	765.77	359.3	274.95	840.98	665.26	717.18	1630.3	1.5	1.88	0.18	0.23	2.48	0.93	1.59	1.38	3.81	1.38	1.28	0.85	0.95	1.57	0.61	1.91	0.28	0.33	0.47	0.33	0.52	0.29
ENSSSCG00000023426	ref	TCONS_00072911,TCONS_00072912,TCONS_00072913,TCONS_00072914	No_name	0.11	0.11	0.23	0.1	0.1	0.13	0.12	0.2	0.06	0.08	0.08	0.06	0.1	0.1	0.05	0.09	13.91	10.22	45.58	20.02	7.18	2.73	12.47	10.78	0.12	0.1	0.05	0.09	0.08	0.05	0.1	0.08	0.21	0.07	0.12	0.14	0.05	0.11	0.06	0.1	0.08	0.1	0.14	0.1	0.19	0.11
ENSSSCG00000023684	ref	TCONS_00059572,TCONS_00059573,TCONS_00059574,TCONS_00059576	MT1A	75.12	9.23	11.3	0.86	14.5	2.9	8.69	4.56	2.2	4.23	0.68	0.7	7.35	34.99	7.48	2.4	1640.32	1580.01	5171.02	2545.17	2735.09	9939.17	5071.56	2259.89	11.11	3.17	0.49	1.73	15.1	5.88	3.65	1.08	15.41	5.14	28.48	29.7	10.03	10.9	9.93	10.21	8.1	8.28	8.37	2.5	161.57	364.22
ENSSSCG00000023693	ref	TCONS_00030221	PROC	0.1	0.1	4.19	0.35	0.17	0.58	0.63	1.61	1.04	2.17	0.07	0.34	1.47	6.17	0.89	0.93	1341.05	1216.05	1390.77	1688.43	1326.98	1200.01	1188.63	1204.08	3.38	2.69	0.05	0.18	4.13	0.94	1.21	0.63	3.32	2.16	2.51	2.02	0.79	1.42	0.9	0.71	0.15	0.34	0.37	0.09	3.76	11.99
ENSSSCG00000024109	ref	TCONS_00017985,TCONS_00017986	BDH1	13.1	10.69	13.11	10.14	11.15	9.86	11.52	12.89	85.52	59.54	30.56	28.61	53.1	57.47	27.96	67.95	248.97	263.5	152.53	162.41	210.21	212.54	196.8	311.21	12.56	22.69	7.54	8.78	6.74	15.21	8.4	13.76	8.85	12.77	6.96	3.25	3.49	6.48	3.73	6.43	11.79	11.64	30.72	34.96	36.24	34.1
ENSSSCG00000024252	ref	ENSSSCT00000036149.2,TCONS_00026963	MBL1	0.49	0.48	2.09	0.43	0.42	0.57	0.52	2.27	0.54	0.92	0.34	0.39	0.79	1.13	0.48	0.84	226.28	199.91	433.6	522.55	186.66	173.52	363.34	447.17	0.77	0.76	0.28	0.38	2.24	0.61	0.71	0.98	1.49	0.53	2	1.16	0.33	0.48	0.44	0.72	0.55	0.84	0.63	0.44	0.7	0.39
ENSSSCG00000024314	ref	TCONS_00073021,TCONS_00073022	FGG	0.09	0.13	15.75	0.08	0.07	0.1	0.28	6.59	6.85	14.8	0.09	0.87	11.02	24.11	4.81	3.09	10111.9	6017.69	5606.9	3590.72	8473.7	7236.75	7118.6	3775.62	20.95	15.68	0.13	1.89	19.99	8.24	9.16	3.18	22.5	11.83	11.52	8.33	7.44	13.55	5.13	3.06	0.34	0.79	0.11	0.08	0.12	0.2
ENSSSCG00000024402	ref	TCONS_00056197,TCONS_00056198,TCONS_00056199,TCONS_00056200,TCONS_00056201	No_name	0.23	0.19	6.13	0.17	0.17	0.23	0.21	3.11	1.8	4.33	0.14	0.38	2.68	6.92	1.59	1.45	2062.72	2088.16	1641.66	1453.6	1722.79	1536.36	2015.55	1765.41	4.19	4.56	0.17	0.29	4.43	1.76	2.78	1.42	5.02	3.33	3.83	2.54	1.67	2.69	1.73	1.53	0.15	0.24	0.24	0.17	0.27	0.15
ENSSSCG00000024520	ref	TCONS_00077416,TCONS_00077418,TCONS_00077419,TCONS_00077420	No_name	0.2	0.2	0.65	0.14	0.21	0.19	0.21	0.29	0.08	0.26	0.17	0.14	0.2	0.37	0.07	0.16	50.35	112.33	93.74	66.74	34.62	41.82	47.65	69.27	0.17	0.27	0.08	0.1	0.22	0.15	0.13	0.2	0.65	0.18	0.29	0.24	0.08	0.21	0.07	0.14	0.24	0.14	0.3	0.21	0.33	0.22
ENSSSCG00000024911	ref	TCONS_00059569,TCONS_00059570,TCONS_00059571	No_name	173.55	24.64	69.07	12.08	26.01	16.17	19.9	22.66	12.26	29.07	10.07	13.87	34.45	66.55	21.04	19.37	4925.99	2924.23	16199.5	9703.59	6381.76	14892.9	13757.9	5746.35	36.54	48.33	11.05	14.36	41.5	18.93	35.56	21.4	63.51	34.32	71.13	81.06	22.08	46.24	31.87	44.2	29.22	29.16	44.25	28.75	1632.3	1561.89
ENSSSCG00000024926	ref	TCONS_00015253	ASGR1	0.45	0.18	1.57	0.08	0.31	0.32	0.48	1.02	0.14	0.59	0.06	0.16	0.64	1	0.35	0.29	285.6	269.34	372.28	445.33	288.96	241.67	320.35	439.15	0.81	0.86	0.04	0.11	0.79	0.15	0.41	0.26	0.8	0.29	0.93	0.84	0.33	0.28	0.29	0.22	0.41	0.79	1.14	0.48	0.25	0.07
ENSSSCG00000025020	ref	TCONS_00066363,TCONS_00066364,TCONS_00066366,TCONS_00066367	PCSK9	3.3	4.85	12.06	6.09	2.1	3.73	5.33	2.52	0.58	0.74	0.83	0.66	0.76	0.69	0.88	0.49	49.24	23.47	55.77	85.68	28.17	35.45	34.31	114	1.46	0.53	1.17	0.83	0.76	0.7	0.67	0.42	1.23	1.31	0.69	0.28	0.31	0.52	0.47	1.28	0.21	0.21	0.69	1.6	0.53	0.5
ENSSSCG00000025128	ref	TCONS_00021270	CPN2	0.04	0.07	0.21	0.06	0.03	0.04	0.04	0.07	0.04	0.15	0.03	0.02	0.08	0.18	0.09	0.06	39.5	32.84	57.17	47.52	37.51	41.73	49.89	38.48	0.04	0.23	0.11	0.24	0.1	0.08	0.17	0.08	0.11	0.05	0.13	0.1	0.04	0.17	0.07	0.02	0.03	0.03	0.05	0.03	0.05	0.03
ENSSSCG00000025188	ref	ENSSSCT00000028665.2,TCONS_00066222	LEPR	1.16	0.24	1.65	0.54	0.08	3.88	0.78	1.15	0.57	0.98	0.72	0.12	0.98	0.79	0.42	1.02	128.27	100.33	63.87	38.74	42.21	25.71	37.61	10.95	0.38	0.38	0.25	0.15	0.36	0.85	0.4	0.17	2.95	2.05	2.37	3.5	0.69	1.34	4.04	2.23	0.77	1.63	5.14	1.17	0.6	0.28
ENSSSCG00000025413	ref	TCONS_00042163	No_name	0.09	0.09	0.21	0.08	0.08	0.11	0.1	0.18	0.14	0.59	0.06	0.26	0.32	0.61	0.35	0.21	115.62	118.93	192.39	185.39	89.83	94.2	185.57	153.46	0.48	0.27	0.04	0.16	0.44	0.11	0.37	0.25	0.39	0.17	0.07	0.49	0.07	0.48	0.12	0.11	0.07	0.08	0.11	0.08	0.12	0.07
ENSSSCG00000025463	ref	TCONS_00018588,TCONS_00018590,TCONS_00018591,TCONS_00018592	PROS1	341.1	277.88	214.97	270.89	344.14	253.91	328.35	146.84	61.96	49.64	66.65	72.86	65.05	76.19	57.29	66.3	615.76	615.17	735.28	458.55	763.6	666.71	706.26	674.74	50.28	38.57	54.07	60.12	43.94	40.46	45.31	31.63	81.63	130.76	95.66	71.84	51.18	83.97	75.34	104.59	29	32.95	54.65	32.56	219.43	292.94
ENSSSCG00000025629	ref	ENSSSCT00000024273.2,TCONS_00050199,TCONS_00050200	COLEC11	1.17	0.59	0.69	0.26	1.22	0.58	0.64	1.34	4.38	3.33	15.33	19.05	6.06	7.08	4.22	3.15	76.38	57.19	95.52	103.03	89.33	84.88	59.36	104.15	0.3	0.25	0.24	0.43	0.85	0.35	0.42	0.78	0.73	1.62	0.36	0.61	1.5	1.16	0.37	1.58	3.29	18.36	2.73	3.95	8.63	10.19
ENSSSCG00000025748	ref	TCONS_00014930	SEBOX	0.14	0.13	0.16	0.12	0.12	0.16	0.15	0.14	0.07	0.08	0.1	0.08	0.1	0.12	0.24	0.11	7.6	4.16	1.18	2.92	3.77	4.03	11.64	7.92	0.08	0.14	0.07	0.08	0.07	0.06	0.06	0.1	0.2	0.09	0.1	0.07	0.06	0.1	0.06	0.08	0.1	0.12	0.17	0.85	0.19	0.11
ENSSSCG00000025770	ref	TCONS_00017921,TCONS_00017929,TCONS_00017930,TCONS_00017931,TCONS_00017932,TCONS_00017933,TCONS_00017936,TCONS_00017937	ST6GAL1	15.53	9.47	13.4	13.48	15.83	17.01	10.51	12.59	12.08	12.68	9.4	8.39	18.02	20	9.99	8.15	518.59	412.55	405.76	349.95	445.13	409.23	506.68	412.29	4.06	4.36	3.32	3.37	3.49	3.31	3.92	3.39	68.76	102.15	66.42	46.53	32.11	59.21	48.78	62.23	13.52	14.58	16.49	17.48	70.79	37.68
ENSSSCG00000026067	ref	TCONS_00055148,TCONS_00055149	TMPRSS6	0.3	0.21	0.55	0.16	0.9	1.24	0.19	0.84	0.12	0.26	0.12	0.2	0.44	0.6	0.15	0.17	58.62	61.23	87.34	115.54	74.36	72.5	88.4	118.33	0.39	0.11	0.06	0.05	0.26	0.11	0.38	0.16	0.32	0.54	0.5	0.38	0.39	0.2	0.2	0.53	0.16	0.11	0.11	0.08	1.83	1.64
ENSSSCG00000026473	ref	TCONS_00012331,TCONS_00012332,TCONS_00012333,TCONS_00012334,TCONS_00012335	ABCA8	25.88	37.79	38.44	31.78	28.53	36.98	30.53	23.89	10.73	12.07	11.04	5.89	11.72	14.31	13.46	16.09	91.13	117.78	82	69.41	50.26	64.9	104.38	106.36	13.66	13.17	10.41	7.43	7.09	8.8	13	17.66	21.42	17.8	8.87	3.97	4.05	11.45	9.72	8.76	14.02	12.14	13.9	16.77	9.52	6.55
ENSSSCG00000026532	ref	TCONS_00065997,TCONS_00065998	DNASE2B	0.36	0.35	0.42	0.32	0.31	0.42	0.39	0.37	0.19	0.22	0.26	0.21	0.26	0.31	0.39	0.29	4.21	2.68	2.76	0.86	1.58	2.69	4.89	1.93	0.22	0.18	0.18	0.22	0.2	0.15	0.17	0.26	0.53	0.24	0.27	0.2	0.15	0.27	0.17	0.22	0.27	0.32	0.46	0.32	0.5	0.28
ENSSSCG00000026597	ref	TCONS_00058599,TCONS_00058600,TCONS_00058601,TCONS_00058602	SLC38A4	1.77	1.46	2.87	1.11	1.41	2.5	0.56	1.53	1.8	1.29	0.81	0.53	1.52	2.15	0.65	0.67	402.25	436.08	360.09	246.22	457.93	382.49	320.2	407.73	101.41	94.01	49.14	37.25	67.32	69.43	57.04	35.23	4.69	2.14	0.82	0.79	0.54	1.07	3.44	0.7	0.79	0.63	0.2	0.14	1.59	1.96
ENSSSCG00000027609	ref	TCONS_00074615,TCONS_00074616,TCONS_00074617	GC	0.3	0.29	14.7	0.27	0.25	0.47	0.32	6.83	6.29	15.64	0.21	1.2	12.4	20.64	5.38	4.3	8069.52	7591.02	5334.34	4769.92	7130.3	6745.2	8104.41	5213.87	14.67	16.98	0.34	1.5	18.65	6.4	9.33	4.7	21.55	12.16	13.98	8.35	6.42	8.46	6.2	4.83	0.53	0.69	0.5	0.44	0.41	0.39
ENSSSCG00000027796	ref	TCONS_00067847,TCONS_00067848	SLC22A7	0.16	0.14	1.53	0.09	0.32	0.35	0.11	0.47	0.55	1.25	1.02	0.88	0.65	1.63	0.88	0.9	211.1	227.04	492.41	722.81	190.65	150.13	320.98	472.11	0.48	0.7	0.07	0.19	0.41	0.29	0.73	0.38	0.77	1.02	1.47	1.07	0.37	0.41	0.71	0.62	0.28	0.4	0.59	0.51	0.28	0.34
ENSSSCG00000027801	ref	ENSSSCT00000023094.2,ENSSSCT00000025790.2	VTN	3.99	4.59	20.2	3.91	3.55	8.83	4.36	11.92	19.03	28.43	19.19	19	25.45	37.91	24.71	17.7	6152.87	6272.92	5420.17	6574.47	5185.97	5200.49	5200.77	5618.14	13.53	16.2	1.21	2.15	15.27	6.49	9.08	5.5	15.58	11.25	11.89	8.93	4.65	9.37	5.36	6.05	1.27	2.82	2.38	1.05	6.72	3.17
ENSSSCG00000027854	ref	TCONS_00055550,TCONS_00055551	HSD17B6	5.57	46.29	15.11	5.01	1.79	4.44	37.05	10.44	0.97	1.83	0.3	0.52	1.36	1.76	0.64	0.87	410.74	519.55	791.05	529.7	509.19	372.58	513.41	613.77	1.24	1.54	0.91	0.82	1.9	0.7	1.47	1.23	1.59	0.9	1.92	1.36	0.66	0.53	0.76	1.15	182.83	162.14	29.44	22.95	9.89	12.73
ENSSSCG00000027903	ref	TCONS_00043190	No_name	0.97	2.7	0.47	0.05	0.28	0.24	0.05	0.62	0.27	1	0.04	0.06	0.4	0.74	0.35	0.26	188	262.64	230.84	198.77	231.47	226.69	537.56	320.57	0.7	0.33	0.02	0.09	1.09	0.23	0.77	0.15	1.2	0.87	1.1	0.55	0.58	0.72	1.06	0.64	0.04	0.04	0.26	0.05	0.3	0.08
ENSSSCG00000028066	ref	TCONS_00055540	SPRYD4	6.21	8.23	5.62	6.71	6.16	6.25	6.8	9.26	5.69	6.26	7.44	9.43	6.54	4.99	7.13	9.52	16.41	17.18	18.46	16.46	18.43	15.37	18.28	26.03	5.12	4.21	6.3	6.77	6.68	5.14	6.26	7.8	6.67	7.54	5.18	4.88	3.05	3.67	5.1	6.9	6.13	5.96	7.32	9.29	9.52	8.86
ENSSSCG00000028203	ref	TCONS_00016958	No_name	1.48	4.42	3.9	2.65	2.3	3.13	0.67	3.14	0.26	1.02	0.03	0.31	0.73	2.36	0.33	0.71	385.94	341.53	497.54	641.1	432.59	552.66	366.11	710.39	0.85	0.6	0.07	0.16	1.28	0.47	0.63	0.74	1.32	1.25	1.87	0.93	0.53	1.03	0.21	0.49	0.44	2.08	1.24	1.07	4.17	2.93
ENSSSCG00000028350	ref	ENSSSCT00000029031.2	LCAT	1.02	1.78	2.86	1.23	1.51	1.7	1.42	1.63	0.17	1.03	0.64	0.4	0.88	0.88	1.09	0.37	118.87	176.16	141.98	146.62	131.44	133.3	151.83	143.69	0.36	0.55	0.21	0.17	0.73	0.77	0.55	0.25	0.89	0.66	0.45	0.7	0.28	1.22	0.82	0.23	4.5	2.88	31.68	30.8	7.62	7.39
ENSSSCG00000028488	ref	TCONS_00043931	LTC4S	11.01	4.2	7.05	4.09	7.89	10.77	6.12	6.83	3.17	2.59	2.26	3.08	3.86	2.16	2.48	5.9	205.35	183.05	238.61	324.61	271.07	280.82	243.93	254.72	1.08	0.92	2.97	2.63	3.36	2.25	1.32	1.52	24.65	48.08	15.31	10.04	4.05	18.7	4.12	8.94	8.49	13.22	6.86	4.16	5.54	4.56
ENSSSCG00000028537	ref	TCONS_00042155,TCONS_00042157,TCONS_00042158,TCONS_00042160,TCONS_00042162	No_name	0.28	0.28	0.43	0.25	0.24	0.33	0.3	0.29	0.22	0.28	0.2	0.16	0.2	0.32	0.18	0.26	41.88	65.77	99.92	86.53	44.46	41.56	80.43	78.41	0.33	0.41	0.14	0.2	0.25	0.17	0.17	0.2	0.55	0.3	0.4	0.33	0.24	0.29	0.17	0.23	0.3	0.25	0.36	0.25	0.39	0.22
ENSSSCG00000028672	ref	TCONS_00049953,TCONS_00049957,TCONS_00049958,TCONS_00049959	GCKR	0.83	0.27	1.39	1.05	1.49	1.08	0.86	0.54	0.42	0.77	2.04	1.46	1.61	1.78	1.66	2.73	42.19	40.36	71.75	81.77	60.15	39.18	56.77	64.31	0.26	0.33	0.16	0.11	0.27	0.22	0.17	0.23	0.28	0.2	0.48	0.19	0.15	0.21	0.16	0.17	1.3	0.47	1.05	0.35	3.89	3.39
ENSSSCG00000028691	ref	TCONS_00048988,TCONS_00048989	SULT1C3	0.31	0.13	0.15	0.12	0.22	0.15	0.14	0.2	0.07	0.08	0.09	0.07	0.09	0.11	0.06	0.1	0.73	1.7	0.48	0.49	1.13	1.24	0.96	2.18	0.08	0.06	0.06	0.08	0.07	0.05	0.06	0.09	0.19	0.08	0.1	0.07	0.05	0.1	0.06	0.08	0.1	0.11	0.16	0.17	0.27	0.4
ENSSSCG00000028901	ref	TCONS_00073024	No_name	0.37	0.36	4.27	0.32	0.31	0.43	0.39	1.85	1.15	2.22	0.26	0.63	1.59	5.39	0.32	0.87	2109.23	645.6	1182.26	1085.22	1540.37	1619.53	1188	936.97	3.56	3.03	0.18	1.13	4.07	1.54	1.53	0.78	3.78	2.9	1.36	1.42	2.09	1.39	0.85	1.09	0.28	0.32	0.47	0.33	0.52	0.29
ENSSSCG00000029324	ref	TCONS_00052821,TCONS_00052823,TCONS_00052824	COLEC10	0.48	0.21	0.55	0.19	0.51	0.44	0.84	0.89	1.57	2.56	2.65	1.54	2.84	2.08	2.3	1.96	96.89	82.41	60.07	58.41	99.44	78.83	110.1	99.73	0.44	0.62	0.16	0.2	0.27	0.38	0.39	0.23	2.96	0.68	0.63	0.4	0.67	1.02	0.46	0.39	6.16	4.47	2.68	2.98	10.89	11.34
ENSSSCG00000029503	ref	TCONS_00010826	F7	0.17	0.42	0.7	0.23	0.07	0.2	0.65	0.53	0.05	0.21	0.06	0.15	0.25	0.51	0.07	0.07	80.97	70.53	101.29	156.76	69.39	72.8	74.62	110.15	0.05	0.26	0.17	0.05	0.09	0.11	0.47	0.12	0.51	0.45	0.44	0.28	0.31	0.46	0.44	0.1	0.07	0.08	1.52	0.23	14.07	14.18
ENSSSCG00000029658	ref	TCONS_00074541	No_name	0.04	0.04	0.05	0.04	0.04	0.05	0.05	0.09	0.02	0.03	0.03	0.03	0.03	0.04	0.02	0.03	0.86	2.58	0.4	0.24	0.74	1.52	0.13	0.18	0.03	0.02	0.02	0.03	0.05	0.02	0.02	0.03	0.06	0.14	0.03	0.02	0.14	0.1	0.02	0.03	0.16	0.08	0.06	0.04	0.06	0.14
ENSSSCG00000029761	ref	TCONS_00059184	No_name	8.44	10.48	7.62	7.36	12.06	6.29	7.86	10.39	3.92	3.21	6.22	3.01	2.29	3.29	2.18	5.09	50.08	55.9	46.39	50.88	43.49	53.46	44.51	59.19	3.91	3.13	6.58	3.83	3.27	3.95	3.84	7.65	0.22	1.04	0.59	0.44	0.41	0.8	0.41	1.06	1.02	0.88	0.57	0.71	6.65	10.7
ENSSSCG00000029945	ref	TCONS_00057264	GCAT	26.4	24.32	28.65	45.9	43.56	29.38	23.25	21.6	12.57	9.65	4.95	15.2	7.71	17.69	3.37	7.76	130.45	118.86	203.75	164.81	176.4	218.23	177.07	223.42	8.25	7.05	5.01	13.76	3.46	10.7	4.43	2.77	3.93	5.44	3.47	9.71	3.33	6.56	2.06	3.57	18.82	29.81	42.89	41.68	43.22	40.02
ENSSSCG00000030033	ref	TCONS_00048256,TCONS_00048257,TCONS_00048258	ACSM4	0.26	0.26	2.87	0.31	0.22	0.31	0.28	1.81	0.65	1.77	0.25	0.15	1.83	3.73	0.41	1.47	722.39	1047.92	924.56	835.29	863.77	796.43	689.77	1261.36	1.78	1.8	0.13	0.72	2.92	1.07	0.91	1.33	2.55	1.71	1.77	1.52	0.85	1.37	0.5	1.42	0.39	0.23	0.43	0.38	0.36	0.27
ENSSSCG00000030371	ref	TCONS_00071906,TCONS_00071907,TCONS_00071908,TCONS_00071909,TCONS_00071910,TCONS_00071911	No_name	0.93	0.61	18.86	0.55	0.71	0.73	0.66	9.48	6.04	14.36	0.44	1.58	8.65	25.44	7.46	4.62	5066.19	7807.05	6948.19	9161.37	3723.96	7136.38	11926.5	6822.58	14.79	10.37	0.45	1.49	15.79	4.29	13.28	6.21	15.38	13.07	19.36	13.7	5.84	9.72	10.42	10.36	0.47	0.81	0.78	0.55	0.85	0.48
ENSSSCG00000030597	ref	ENSSSCT00000054334.1,TCONS_00070733	HAPLN3	5.85	13.34	11.78	20.7	11.06	5.92	11.32	8.81	12.07	10.61	3.08	7.16	5.22	6.94	6.86	9.36	39.52	36.48	37.98	46.48	39.17	45.63	36.21	42.19	0.34	0.34	0.41	0.44	0.52	0.23	0.59	0.18	1.76	2.36	1.69	0.87	0.65	1.47	1.06	1.18	0.47	0.63	0.97	0.79	0.49	0.34
ENSSSCG00000030638	ref	ENSSSCT00000022872.2,TCONS_00080005,TCONS_00080006	No_name	19.01	19.73	11.68	11.28	13.82	13.85	11.21	9.02	11.16	12.06	9.47	9.47	10.2	14.83	10.25	10.16	470.14	686.66	357.74	281.36	546.02	468.08	612.55	416.18	3.85	6.24	3.78	3.4	3.59	3.99	3.21	2.88	49.47	124.27	39.22	24.67	8.54	36.86	41.04	56.07	1.11	0.93	1.97	1.37	7.79	13.95
ENSSSCG00000030709	ref	TCONS_00047845	No_name	0.05	0.09	0.42	0.29	0.16	0.59	0.34	0.33	0.07	0.05	0.03	0.08	0.06	0.19	0.04	0.04	31.7	34.14	57.81	63.99	39.32	32.23	42.67	53.1	0.08	0.14	0.02	0.03	0.2	0.08	0.08	0.1	0.13	0.12	0.13	0.1	0.04	0.17	0.08	0.11	0.03	0.04	0.23	0.08	0.06	0.07
ENSSSCG00000031274	ref	TCONS_00040483,TCONS_00040484,TCONS_00040485	F12	0.72	0.35	0.89	0.72	0.42	0.48	0.34	0.69	0.6	0.38	0.16	0.21	0.64	1.11	0.29	0.43	196.26	196.15	282.55	267.63	179.47	196.48	189.91	238.48	0.45	0.88	0.17	0.19	0.81	0.3	0.16	0.42	0.99	1.43	1.29	0.76	0.33	0.62	0.68	0.6	0.54	0.47	0.96	0.32	17.32	19.9
ENSSSCG00000031367	ref	TCONS_00017201	AADAC	1.27	0.14	1.14	0.03	0.72	0.69	0.31	1.42	0.33	0.65	0.03	0.21	0.8	1.82	0.41	0.81	326.78	323.64	348.7	371.16	434.4	311.88	501.52	463.16	0.78	1.07	0.02	0.22	1.21	0.47	0.74	0.55	1.5	0.61	1.07	0.45	0.37	0.83	0.48	0.42	0.11	0.16	0.18	0.1	25.1	27.2
ENSSSCG00000031373	ref	TCONS_00024553	LIPN	0.36	0.31	0.63	0.08	0.04	0.27	0.1	0.14	0.17	0.05	0.33	0.05	0.03	0.04	0.02	0.07	1.47	7.44	0.44	0.47	0.55	0.95	0.65	1.88	0.05	0.07	0.04	0.08	0.02	0.02	0.02	0.03	0.13	0.18	0.03	0.02	0.02	0.03	0.02	0.03	0.03	0.12	0.17	0.08	0.12	0.11
ENSSSCG00000031449	ref	ENSSSCT00000037862.1,ENSSSCT00000046975.1	SLC27A5	0.07	0.1	0.45	0.07	0.06	0.08	0.08	0.29	0.08	0.35	0.05	0.04	0.19	0.17	0.06	0.25	105.43	124.88	298.66	300.63	110.87	80.69	104.68	266.16	0.18	0.13	0.05	0.09	0.46	0.06	0.09	0.28	0.18	0.06	0.2	0.36	0.05	0.19	0.08	0.11	0.17	0.07	0.27	0.11	0.38	0.05
ENSSSCG00000031538	ref	TCONS_00071381,TCONS_00071382	ANG	47.62	58.9	19.06	14.24	28.51	34.62	25.54	24.91	4.35	6.15	5.75	3.21	5.95	6.64	8.66	8.24	167.29	232.33	139.29	129.68	117.63	112.58	120.54	90.17	6.46	8.26	6.5	3.3	3.48	3.51	7.78	4.6	9.55	11.07	9.19	4.15	3.93	6.75	5.21	4.95	5.98	4.4	1.67	1.16	14.64	15.59
ENSSSCG00000031646	ref	ENSSSCT00000057266.1,TCONS_00060400	APOC4	0.16	0.12	1.47	0.11	0.11	0.23	0.13	1.39	0.33	0.55	0.09	0.11	1.02	1.69	0.36	0.22	371.04	431.18	421.87	420.59	460.25	534.58	438.6	627.98	1.08	0.56	0.08	0.12	2.07	0.64	0.54	0.28	0.66	0.47	1.14	0.64	0.29	0.75	0.42	0.5	0.09	0.11	0.16	0.25	0.17	0.1
ENSSSCG00000031689	ref	TCONS_00057604	No_name	0.21	0.21	0.24	0.19	0.18	0.24	0.22	0.21	0.11	0.13	0.15	0.12	0.15	0.18	0.09	0.17	0.48	0.55	0.91	0.17	1.08	2.07	0.16	1.61	0.13	0.11	0.1	0.13	0.12	0.09	0.1	0.15	0.31	0.14	0.15	0.11	0.08	0.16	0.1	0.13	0.16	0.18	0.27	0.19	0.29	0.16
ENSSSCG00000031735	ref	TCONS_00055552	No_name	0.24	0.24	0.28	0.21	0.21	0.28	0.26	0.24	0.13	0.14	0.17	0.14	0.17	0.21	0.1	0.19	0.66	0.64	1.71	3.25	0.87	0.33	0.28	2	0.14	0.12	0.12	0.15	0.13	0.1	0.11	0.17	0.35	0.16	0.18	0.13	0.1	0.18	0.11	0.14	0.18	0.21	0.31	0.21	0.34	0.19
ENSSSCG00000031919	ref	TCONS_00074581	No_name	0.19	0.19	0.44	0.17	0.16	0.22	0.41	0.19	0.3	0.46	0.14	0.22	0.27	0.33	0.75	0.15	58.25	331.95	118.94	37.73	30.26	42.28	19.04	184.91	0.11	0.58	0.09	0.35	0.11	0.08	0.09	0.41	1.13	0.12	0.42	0.21	0.08	0.15	0.09	0.34	0.15	0.34	0.24	0.34	2.65	1.2
ENSSSCG00000031940	ref	ENSSSCT00000063757.1,TCONS_00042661,TCONS_00042663,TCONS_00042664,TCONS_00042665	GAS2	2.14	7.04	3.95	3.57	2.13	5.35	5.77	5.58	0.52	0.69	1	0.64	0.6	1.05	1.15	1.2	40.73	55.13	57.89	43.33	45.61	43.35	55.23	72.91	2.22	2.87	3.38	2.79	2.28	1.53	3.28	2.77	0.99	1.78	2.11	0.98	0.59	1	1.31	1.66	3.13	2.08	7.26	6.9	4.15	2.93
ENSSSCG00000031944	ref	TCONS_00067295	No_name	0.04	0.04	0.05	0.03	0.03	0.04	0.04	0.16	0.02	0.09	0.03	0.04	0.13	0.13	0.07	0.03	33.16	28.49	18.83	25.75	21.82	23.28	30.46	24.59	0.16	0.26	0.02	0.05	0.04	0.02	0.07	0.03	0.06	0.13	0.09	0.02	0.03	0.03	0.02	0.02	0.03	0.03	0.05	0.03	0.1	0.03
ENSSSCG00000031978	ref	TCONS_00009426	No_name	0.21	0.03	0.04	0.09	0.03	0.12	0.07	0.04	0.04	0.1	0.02	0.02	0.05	0.2	0.07	0.05	6.74	5.96	6.01	4.87	8.12	8.26	7.66	4.68	0.1	0.02	0.03	0.02	0.09	0.04	0.03	0.05	0.1	0.04	0.08	0.02	0.01	0.05	0.02	0.02	0.08	0.27	0.22	0.31	0.09	0.05
ENSSSCG00000032071	ref	TCONS_00046713	BMP10	0.03	0.03	0.03	0.02	0.02	0.03	0.03	0.03	0.05	0.08	0.02	0.03	0.09	0.3	0.11	0.14	4.68	4.59	3.62	2.92	3.86	3.59	5.03	4.94	0.02	0.01	0.01	0.03	0.03	0.01	0.02	0.02	0.34	0.21	0.11	0.04	0.05	0.08	0.08	0.05	0.02	0.02	0.03	0.02	0.03	0.02
ENSSSCG00000032343	ref	ENSSSCT00000019264.4,ENSSSCT00000037015.1,TCONS_00014828	No_name	9.61	4.91	7.93	4.44	8.57	10.53	5.03	12.52	5.64	4.9	4.4	3.52	7.39	12.81	5.1	4.59	803.98	824.04	892.08	722.54	995.85	942.11	1330.68	1079.14	11.27	5.89	4.34	8.22	9.07	9.19	6.41	3.77	14.97	11	14.72	20.33	6.77	11.44	9.47	7.93	2.8	4.15	4.56	2.96	5.09	3.22
ENSSSCG00000032653	ref	TCONS_00035345,TCONS_00035346	No_name	0.05	0.05	0.35	0.04	0.04	0.05	0.05	0.14	0.17	0.3	0.03	0.08	0.21	0.56	0.12	0.11	140.3	140.71	111.06	72.81	93.19	111.2	128.78	104.45	0.34	0.29	0.06	0.04	0.18	0.18	0.24	0.13	0.51	0.21	0.17	0.16	0.09	0.18	0.15	0.1	0.03	0.04	0.09	0.04	6.73	5.24
ENSSSCG00000032765	ref	TCONS_00043185,TCONS_00043186	No_name	0.05	0.05	0.06	0.05	0.05	0.07	0.08	0.23	0.04	0.05	0.04	0.03	0.04	0.04	0.08	0.15	6.35	8.15	9.79	6.11	3.97	3.54	168.56	74.02	0.06	0.03	0.03	0.03	0.03	0.02	0.34	0.24	0.08	0.09	0.12	0.04	0.08	0.04	0.44	0.16	0.04	0.05	0.07	0.05	1.36	0.71
ENSSSCG00000033123	ref	TCONS_00013269	TMEM97	17.91	16.9	29.14	30.08	26.43	20.29	35.17	29.74	15.92	22.66	18.26	16.23	17.75	16.05	29.12	24.56	94.27	163.32	101.07	85.06	67.2	71.27	79.91	144.8	4.75	4.08	7.08	5.53	6.54	7.79	10.88	9.14	10.08	12.67	10.26	5.91	4.53	10.42	9.69	12.45	14.86	14.31	20.93	21.53	21.25	17.82
ENSSSCG00000033207	ref	TCONS_00064268	SULT2A1	1.71	1.17	0.73	0.8	1.3	0.7	0.4	0.31	0.16	0.51	0.03	0.06	0.21	0.54	0.15	0.09	233.85	217.21	103.52	88.09	121.65	180.9	155.39	94.4	0.31	0.5	0.07	0.02	0.34	0.19	0.3	0.19	0.66	0.14	0.22	0.18	0.18	0.11	0.1	0.04	0.06	0.52	0.09	0.1	0.1	0.06
ENSSSCG00000033214	ref	TCONS_00067820	GNMT	1.82	1.67	0.35	0.27	0.31	0.53	0.26	0.49	2.38	2.83	1.46	0.61	0.87	1.19	0.3	1.3	74.02	81.19	52.25	56.29	75.79	76.67	51.09	79.58	0.66	0.56	0.2	0.13	0.15	0.14	0.3	0.23	0.35	0.23	0.24	0.18	0.11	0.11	0.1	0.16	0.16	0.23	0.22	0.08	0.89	0.63
ENSSSCG00000033538	ref	TCONS_00004361	SMLR1	0.05	0.11	0.25	0.05	0.05	0.06	0.06	0.11	0.09	0.1	0.04	0.03	0.04	0.14	0.05	0.08	50.37	61.07	22.01	23.37	24.58	43.95	42.82	36.32	0.13	0.08	0.03	0.03	0.12	0.04	0.12	0.11	0.39	0.17	0.04	0.12	0.06	0.08	0.05	0.06	0.04	0.05	0.07	0.14	2.7	8.47
ENSSSCG00000033913	ref	TCONS_00056240,TCONS_00056244	C1RL	3.85	3.86	1.96	3.3	4.4	1.86	3.54	3.17	0.1	0.16	0.22	0.22	0.11	0.33	0.32	0.43	16.11	13.86	28.46	24.34	9.93	8.37	19.6	26.01	0.09	0.21	0.19	0.23	0.06	0.16	0.05	0.38	1.19	2.07	2.76	1.15	0.33	0.59	0.99	2.23	0.23	0.13	0.34	0.24	5.19	3.2
ENSSSCG00000034188	ref	TCONS_00081451	No_name	0.08	0.08	0.72	0.07	0.07	0.09	0.08	0.08	0.29	0.28	0.06	0.04	0.39	0.53	0.07	0.06	202.08	81.3	243.68	272.18	233.24	163.98	149.98	56.23	0.51	0.19	0.04	0.05	0.38	0.13	0.21	0.17	0.68	0.25	0.45	0.42	0.19	0.47	0.25	0.05	0.06	0.07	0.1	0.07	0.11	0.06
ENSSSCG00000034220	ref	ENSSSCT00000052726.1	No_name	2.06	0.96	3.44	3.83	0.3	2.05	0.09	0.28	2.01	1.83	10.73	9.92	0.09	0.69	0.07	0.27	42.32	23.13	101.08	111.97	17.35	53.11	0.39	52.84	0.12	0.2	0.04	0.11	0.33	0.07	0.02	0.12	0.12	0.11	0.13	0.32	0.02	0.13	0.02	0.05	0.03	0.04	0.07	0.07	2.77	5.84
ENSSSCG00000034335	ref	TCONS_00081722,TCONS_00081724	No_name	0.84	2.98	1.54	0.58	0.71	3.34	0.96	1.23	0.28	0.37	0.16	0.09	0.32	0.95	0.19	0.2	6.66	8.44	4.93	5.5	2.66	9.82	3.44	3.85	0.68	1.04	0.38	0.48	1.03	0.63	0.53	0.37	0.24	0.65	0.19	0.14	0.2	0.56	0.27	0.62	0.47	0.6	0.42	0.12	0.11	0.16
ENSSSCG00000034639	ref	TCONS_00037453,TCONS_00037454	No_name	0.92	0.38	0.83	0.76	0.25	0.48	0.6	0.77	0.95	0.59	0.49	0.37	0.4	0.59	0.46	0.34	26.97	37.67	14.63	21.34	19.17	40.29	28.24	30.14	0.36	0.2	0.47	0.29	0.15	0.07	0.17	0.29	1.29	1.78	1.75	1.06	0.36	0.71	0.58	1.45	0.75	0.69	2.27	1.34	5.36	3.87
ENSSSCG00000034662	ref	TCONS_00037138	No_name	0.06	0.06	0.08	0.06	0.06	0.08	0.07	0.07	0.03	0.12	0.09	0.04	0.05	0.06	0.03	0.05	5.45	7.16	5.7	5.04	2.71	4.48	9.52	2.92	0.04	0.1	0.03	0.04	0.04	0.03	0.03	0.05	0.1	0.04	0.05	0.04	0.03	0.05	0.03	0.04	0.05	0.06	0.08	0.06	0.09	0.15
ENSSSCG00000034891	ref	TCONS_00013871	GCGR	0.25	0.37	0.73	0.11	0.11	1.34	0.14	0.39	0.07	0.45	0.18	0.36	0.18	0.76	0.16	0.3	66.72	95.25	131.84	137.36	61.13	65.89	85.09	130.19	0.08	0.44	0.06	0.08	0.35	0.16	0.06	0.09	0.56	0.66	0.56	0.41	0.1	0.39	0.29	0.61	0.1	0.33	0.16	0.11	0.17	0.2
ENSSSCG00000035335	ref	TCONS_00035325,TCONS_00035326	FGL1	1.4	0.82	1.86	0.85	0.56	0.46	0.23	0.81	0.64	1.35	0.09	0.22	1.01	2.13	0.41	0.38	807.92	658.58	699.6	365.29	648.6	486.72	666.94	463.72	1.6	1.48	0.28	0.56	1.43	0.6	0.83	0.53	2.05	1.08	1.28	0.98	0.65	1.23	0.63	0.57	0.13	0.23	0.11	0.18	0.42	0.34
ENSSSCG00000035336	ref	TCONS_00081475	No_name	0.26	0.26	3.7	0.23	0.23	0.31	0.28	0.54	1.53	2.88	0.19	0.46	2.67	7.3	1.04	0.42	2496.13	1779.52	1691.19	1925.12	1918.75	2611.81	1214.61	805.64	5.28	3.79	0.13	0.97	4.54	1.89	2.45	1.7	7.03	3.82	3.33	2.77	2.04	2.42	0.86	0.16	0.2	0.23	0.34	0.24	0.37	0.21
ENSSSCG00000035364	ref	TCONS_00045542	No_name	22.71	21.62	13.93	14.97	17.93	20.93	16.47	24.51	6.93	8.45	8.26	8.83	10.08	11	8.37	9.89	76.45	81.84	61.73	61.2	69.03	62.7	60.93	54.54	5.78	4.96	5.7	5.54	5.82	5.02	5.71	6.26	4.15	7.28	5.65	4.22	2.4	3.82	3.29	5.24	5.83	7.16	9.49	10.09	15.16	15.53
ENSSSCG00000035436	ref	TCONS_00060031	HAMP	0.13	0.21	0.78	0.11	0.16	0.1	0.15	0.18	0.04	0.17	0.16	0.05	0.54	0.1	0.09	0.19	0.72	24.93	29.94	74.19	2.34	7.78	21.01	44.38	0.15	0.06	0.1	0.14	0.26	0.16	0.04	0.16	0.12	0.08	0.16	0.6	0.14	0.5	0.6	0.68	0.07	0.07	0.16	0.12	0.16	0.29
ENSSSCG00000035629	ref	TCONS_00059259	CA5A	0.3	1	0.7	0.27	1.21	3.22	0.33	0.94	0.43	0.3	0.15	0.17	0.36	0.86	0.31	0.32	26.1	33.2	60.44	31.7	30.78	29.31	61.15	71.53	0.3	0.36	0.25	0.19	0.5	0.38	0.05	0.36	0.15	0.46	0.3	0.11	0.08	0.23	0.33	0.55	1.46	1.95	0.9	1.08	1.39	0.4
ENSSSCG00000035958	ref	TCONS_00046558,TCONS_00046559	EVA1A	10.81	9.95	4.09	3.04	7.3	4.8	4.42	2	0.97	1.19	0.83	0.66	1.2	1.16	0.73	0.51	73.28	56.02	34.37	46.83	50.3	32.32	34.69	51.25	0.63	0.68	0.74	0.39	0.64	0.51	0.54	0.3	0.37	0.29	0.29	0.1	0.12	0.3	0.06	0.08	3.5	2.84	2.05	1.45	1.9	1.71
ENSSSCG00000036095	ref	TCONS_00044142,TCONS_00044143	ACOT12	0.07	0.07	0.16	0.06	0.06	0.08	0.07	0.14	0.05	0.2	0.05	0.04	0.1	0.12	0.04	0.13	40.24	46.53	57.51	37.92	43.34	30.37	48.24	57.06	0.26	0.19	0.03	0.1	0.09	0.04	0.11	0.12	0.2	0.13	0.17	0.17	0.04	0.08	0.05	0.1	0.13	0.12	0.13	0.3	2.87	7.53
ENSSSCG00000036191	ref	ENSSSCT00000066289.1,TCONS_00069813	SLC17A2	0.1	0.29	0.26	0.15	0.15	0.19	0.42	0.39	0.1	0.15	0.07	0.39	0.16	0.37	0.17	0.29	46.22	85.56	87.05	73.78	52.33	41.95	68.46	50.54	0.28	0.06	0.08	0.06	0.12	0.08	0.29	0.13	0.62	0.45	0.96	0.52	0.45	0.53	0.4	1.31	0.15	0.36	0.13	1.03	0.31	0.22
ENSSSCG00000036227	ref	TCONS_00016181	No_name	0.03	0.03	0.17	0.11	0.05	0.03	0.16	0.03	0.22	0.14	0.04	0.08	0.06	0.05	0.1	0.28	13.55	17.14	21.31	6.18	14.9	9.2	12.42	9.45	0.02	0.06	0.07	0.09	0.05	0.04	0.15	0.27	0.04	0.02	0.04	0.02	0.02	0.04	0.03	0.04	0.02	0.03	0.04	0.03	0.08	0.05
ENSSSCG00000036547	ref	TCONS_00055465	METTL7B	0.47	0.41	1.09	0.51	0.4	0.37	0.34	2.64	0.28	0.16	0.11	0.09	0.22	0.58	0.27	0.46	34.11	205.06	221.23	150.58	162.66	154.55	85.8	239.19	0.87	0.6	0.56	0.29	0.8	0.63	0.6	0.86	0.23	0.1	0.35	0.31	0.15	0.32	0.07	0.22	0.04	0.05	0.07	0.09	2.57	6.06
ENSSSCG00000036572	ref	ENSSSCT00000063364.1,TCONS_00063150	BCO1	7.96	13.63	11.88	9.88	4.74	7.26	5.87	9.9	0.53	0.36	0.22	0.26	0.32	0.58	0.14	0.54	92.94	82.79	127.54	127.07	76.85	85.62	72.94	97.88	0.45	0.23	0.11	0.15	0.17	0.25	0.08	0.27	0.45	0.16	0.34	0.45	0.15	0.24	0.14	0.18	0.69	0.73	1.24	0.34	21.65	8.3
ENSSSCG00000036808	ref	TCONS_00051989,TCONS_00051990,TCONS_00051991,TCONS_00051992,TCONS_00051993	HMGCS2	0.17	0.46	0.41	0.16	0.15	0.21	0.19	0.18	0.24	0.43	0.13	0.12	0.17	0.17	0.09	0.17	19.1	241.55	67.31	23.26	1.24	11.53	49.77	25.74	0.19	0.21	0.08	0.11	0.11	0.07	0.22	0.18	0.45	0.25	0.25	0.2	0.1	0.16	0.13	0.17	0.13	0.15	0.22	0.15	0.26	0.19
ENSSSCG00000037446	ref	TCONS_00055565	INHBC	0.03	0.03	0.03	0.02	0.02	0.03	0.03	0.03	0.04	0.07	0.04	0.11	0.14	0.07	0.02	0.07	13.62	13.08	27.31	25.67	15	11.5	21.03	22.62	0.03	0.12	0.01	0.07	0.05	0.03	0.08	0.04	0.08	0.04	0.08	0.09	0.02	0.02	0.06	0.02	0.02	0.1	0.1	0.05	0.04	0.02
ENSSSCG00000038046	ref	TCONS_00081448,TCONS_00081449	No_name	0.16	0.16	3.79	0.14	0.14	0.24	0.17	1.45	0.87	1.41	0.12	0.54	1.43	3.2	0.57	0.39	872.38	669.04	894.45	837.62	1393.9	845.56	860	587.66	1.96	1.7	0.13	0.36	2.44	1.03	1.09	0.59	1.56	1.38	2.49	1.87	0.9	1.18	1.18	0.64	0.12	0.23	0.35	0.14	0.38	0.13
ENSSSCG00000038171	ref	TCONS_00006813	No_name	0.05	0.02	0.29	0.02	0.06	0.03	0.03	0.23	0.14	0.1	0.02	0.01	0.12	0.27	0.06	0.18	118.01	10.42	98.35	68.16	99.7	58.01	73.12	137.78	0.13	0.19	0.01	0.05	0.18	0.08	0.03	0.16	0.18	0.13	0.15	0.12	0.12	0.17	0.07	0.09	0.07	0.02	0.03	0.07	4.41	4.04
ENSSSCG00000038198	ref	TCONS_00022939	No_name	0.05	0.15	0.06	0.04	0.04	0.06	0.05	0.05	0.03	0.03	0.04	0.03	0.07	0.04	0.02	0.04	1.48	1.47	0.69	0.86	1.13	1.47	1.64	1.14	0.03	0.02	0.02	0.03	0.03	0.02	0.02	0.04	0.07	0.06	0.04	0.03	0.02	0.04	0.02	0.03	0.04	0.04	0.06	0.04	0.07	0.04
ENSSSCG00000038660	ref	TCONS_00046987,TCONS_00046988,TCONS_00046989	HAAO	5.26	6.61	5.03	3.32	5.08	9.45	3.71	5.9	0.97	1.38	2.95	1.5	1.7	1.94	2.01	1.73	190.62	200.19	255.05	305.45	170.19	187.62	206.03	240.63	1.37	1.59	1.34	0.49	0.9	0.61	1.16	1.23	5.06	7.57	6.91	5.38	1.49	3.37	4.39	6.03	0.81	1.72	1.05	0.58	29.53	46.17
ENSSSCG00000038705	ref	TCONS_00067297	No_name	0.45	0.45	1.54	0.4	0.39	0.53	0.49	0.46	0.24	0.28	0.32	0.26	0.33	0.4	0.2	0.36	1.4	1.24	18.09	13.45	6.26	0.58	0.74	13.3	0.28	0.24	0.22	0.28	0.25	0.19	0.37	0.32	0.67	0.51	1.25	0.25	0.19	0.66	0.21	0.27	0.35	0.4	0.59	0.41	0.65	0.37
ENSSSCG00000038745	ref	ENSSSCT00000051082.1,ENSSSCT00000062549.1	SERPINF2	0.77	0.24	2.86	0.42	0.2	0.28	0.27	1.02	1.03	1.24	0.17	0.44	1.15	2.75	0.6	0.67	828.1	672.94	769.89	720.6	613.15	633.28	793.07	628.18	2.33	1.32	1.53	1.36	1.81	0.8	1.16	0.66	4.32	2.54	2.77	1.55	0.8	1.65	1.33	1.8	1.16	0.34	1.06	0.83	140.25	171.67
ENSSSCG00000039007	ref	TCONS_00040050,TCONS_00040051	CLEC4G	0.75	0.79	1.34	0.76	0.61	0.52	0.14	0.32	0.26	0.13	0.06	0.15	0.19	0.57	0.06	0.1	60.18	66.03	72.2	70.3	67.81	63.49	71.11	63	0.29	0.07	0.06	0.16	0.14	0.15	0.18	0.13	0.65	1.21	0.75	0.69	0.29	0.68	0.63	0.7	0.17	0.15	0.11	0.16	0.12	0.14
ENSSSCG00000039013	ref	ENSSSCT00000063602.1	NOTUM	0.09	0.09	0.11	0.08	0.08	0.22	0.1	0.19	0.15	0.05	0.07	0.1	0.07	0.63	0.04	0.29	24.79	21.01	45.58	42.44	23.25	24.57	26.36	37.64	0.05	0.05	0.18	0.06	0.05	0.11	0.13	0.07	0.14	0.3	0.34	0.2	0.15	0.42	0.08	0.11	1.66	3.37	1.39	2.52	0.88	0.93
ENSSSCG00000039268	ref	TCONS_00072649	No_name	0.18	0.18	0.21	0.16	0.16	0.22	0.2	0.19	0.1	0.11	0.26	0.11	0.13	0.16	0.08	0.15	3.71	4.08	1.5	2.34	1.99	2.49	2.91	5.69	0.11	0.09	0.09	0.23	0.1	0.08	0.08	0.13	0.27	0.12	0.14	0.1	0.07	0.14	0.17	0.22	0.14	0.16	0.23	0.16	0.26	0.15
ENSSSCG00000039276	ref	ENSSSCT00000058733.1,TCONS_00074576	UGT2B31	0.17	0.17	1.09	0.15	0.3	0.2	0.2	0.42	0.74	0.91	0.12	0.12	0.97	1.99	0.27	0.5	450.41	947.02	361.59	281.49	449.45	482.04	341.91	331.06	1.13	0.91	0.08	0.31	1.53	0.88	0.55	0.35	1.88	0.95	0.48	0.63	0.4	1.08	0.67	0.3	0.22	0.15	0.32	0.25	15.87	30.73
ENSSSCG00000039378	ref	TCONS_00069344	SERPINA4	0.04	0.04	0.09	0.04	0.03	0.05	0.04	0.04	0.02	0.02	0.03	0.07	0.03	0.03	0.02	0.03	9.34	9.36	8.49	12.05	8.81	9.12	3.34	11.54	0.02	0.04	0.02	0.02	0.02	0.05	0.02	0.03	0.06	0.08	0.06	0.02	0.02	0.03	0.06	0.02	0.59	0.29	0.05	0.04	0.17	0.03
ENSSSCG00000039985	ref	TCONS_00081976,TCONS_00081977,TCONS_00081979,TCONS_00081980,TCONS_00081981,TCONS_00081982,TCONS_00081983,TCONS_00081984,TCONS_00081985	No_name	83.17	47.42	180.46	185.38	25.23	88.86	135.38	180.52	71.71	99.4	190.45	227.73	8.91	26.74	96.66	39.1	1426.1	1670.64	1622.92	1925.05	1526.16	2367.52	1109.55	1846.7	2.84	4.05	3.01	3.07	6.77	3.2	3.57	9.65	4.65	3.43	6.04	4.68	3.03	4.48	2.42	1.61	2.01	2.31	2.5	1.54	199.39	369.91
ENSSSCG00000040711	ref	TCONS_00003151	No_name	0.5	0.24	0.4	0.49	0.3	0.47	0.69	0.87	0.16	0.09	0.04	0.09	0.04	0.04	0.09	0.08	26.11	25.61	34.72	41.32	37.64	26.19	27.88	30.11	0.15	0.1	0.05	0.06	0.05	0.04	0.05	0.04	0.15	0.45	0.22	0.16	0.06	0.15	0.02	0.15	0.15	0.13	0.12	0.09	0.27	0.42
ENSSSCG00000040779	ref	TCONS_00022491,TCONS_00022492,TCONS_00022493	No_name	5.22	3.71	3.12	1.71	4.23	5.2	2.69	2.09	0.19	0.32	0.11	0.05	0.17	0.15	0.18	0.12	22.46	26.23	16.02	35.6	24.45	24.26	15.33	32.93	0.23	0.19	0.06	0.07	0.23	0.11	0.32	0.17	3.75	1.97	1.29	0.66	0.52	1.36	0.48	0.48	2.73	2.74	2.03	1.1	5.98	1.17
ENSSSCG00000040910	ref	TCONS_00014168,TCONS_00014169	APOH	0.28	0.28	17.83	0.25	0.24	0.33	0.3	10.86	9.91	21.16	0.2	1.73	17.68	34.87	7.04	5.06	11378.3	11224.4	6404.7	6163.8	9640.15	9843.26	9277.5	8201.3	22.94	21.68	0.7	2.1	27.12	8.3	11.03	7.04	28.67	14.58	14.62	11.82	10.33	14.69	5.93	5.64	0.21	0.25	0.35	0.5	1	0.44
ENSSSCG00000040925	ref	TCONS_00059346	No_name	0.03	0.03	0.04	0.03	0.08	0.04	0.04	0.13	0.05	0.08	0.02	0.02	0.02	0.03	0.01	0.03	3.29	3.48	1.97	1.85	0.75	2.62	1.52	2.06	0.04	0.02	0.02	0.02	0.02	0.04	0.03	0.02	0.05	0.02	0.02	0.04	0.04	0.05	0.05	0.12	0.02	0.03	0.04	0.03	0.22	0.05
ENSSSCG00000040940	ref	TCONS_00013133	CCL16	0.11	0.21	1.76	0.19	0.18	1.15	0.23	1.55	0.8	2.01	0.7	0.37	1.39	1.85	0.24	0.6	801.32	961.35	693	1128.61	1105.24	567.18	242.35	629.55	1.42	1.41	0.32	0.07	2.14	0.99	0.1	0.46	1.91	1.27	2.46	2	0.61	1.48	0.25	0.65	0.08	0.28	0.41	0.1	4.91	1.35
ENSSSCG00000040980	ref	ENSSSCT00000009784.3,ENSSSCT00000039525.1,ENSSSCT00000040634.1,ENSSSCT00000051796.1,ENSSSCT00000052885.1,ENSSSCT00000065698.1,TCONS_00074568,TCONS_00074571,TCONS_00074572,TCONS_00074573	No_name	0.48	0.47	2.47	0.43	0.41	0.57	0.56	2.79	1.96	4.73	0.35	0.56	1.81	3.24	0.99	0.92	1501.32	3045.8	856.34	658.43	959.77	858.4	964.35	1196.5	3.8	3.7	0.23	0.48	3	0.97	1.54	1.18	7.27	3.27	2.58	1.74	0.91	1.86	0.95	1.09	0.51	0.42	0.8	0.65	90.54	169.86
TCONS_00001596	lncRNA	TCONS_00001596	No_name	1.21	1.2	1.45	1.04	1.03	1.36	1.32	1.16	0.62	0.77	0.82	0.72	0.92	1.11	0.53	0.95	8.98	7.26	1.44	2.91	2.71	3	3.33	0.74	0.79	0.7	0.62	0.77	0.71	0.53	0.6	0.86	1.79	0.84	0.93	0.71	0.51	0.92	0.58	0.71	0.99	1.12	1.67	1.14	1.92	1.07
TCONS_00007272	lncRNA	TCONS_00007272	No_name	0.06	0.02	0.02	0.04	0.02	0.03	0.02	0.04	0.01	0.05	0.03	0.02	0.02	0.04	0.01	0.02	4.83	2.33	3.67	10.01	8.31	4.92	3.55	9.1	0.1	0.02	0.01	0.01	0.02	0.01	0.01	0.02	0.03	0.04	0.03	0.01	0.01	0.05	0.01	0.01	0.02	0.02	0.03	0.02	0.03	0.02
TCONS_00007401	lncRNA	TCONS_00007401	No_name	0.47	0.46	0.55	0.41	0.4	0.54	0.5	0.75	0.35	0.29	0.33	0.27	0.34	0.41	0.2	0.37	10.06	5.71	11.35	3.93	8.51	5.58	11.99	9.83	0.53	0.25	0.23	0.29	0.26	0.2	0.22	0.33	0.69	0.31	0.35	0.26	0.19	0.36	0.22	0.28	0.36	0.42	0.61	0.42	0.86	2.19
TCONS_00007403	lncRNA	TCONS_00007403	No_name	0.35	0.35	0.41	0.31	0.3	0.41	0.38	0.51	0.25	0.22	0.25	0.21	0.26	0.31	0.15	0.28	1.22	6.7	4.38	3.58	0.86	1.73	10.71	5.62	0.36	0.18	0.17	0.22	0.2	0.15	0.33	0.25	0.52	0.23	0.26	0.2	0.14	0.27	0.16	0.21	0.27	0.31	0.46	0.32	0.62	1.15
TCONS_00007413	lncRNA	TCONS_00007413	No_name	0.31	0.31	0.36	0.28	0.27	0.37	0.34	0.32	0.16	0.19	0.22	0.18	0.23	0.27	0.14	0.25	3.3	1.33	2.93	2.74	0.98	2.14	17.4	13.42	0.19	0.16	0.15	0.19	0.17	0.13	0.14	0.22	0.46	0.21	0.23	0.17	0.13	0.24	0.14	0.19	0.24	0.28	0.4	0.28	0.44	0.25
TCONS_00007433	lncRNA	TCONS_00007433	No_name	0.44	0.2	0.23	0.18	0.17	0.24	0.31	0.21	0.11	0.18	0.14	0.12	0.15	0.17	0.09	0.16	3.42	6.14	1.47	1.1	2.44	2.07	4.72	0.64	0.22	0.1	0.14	0.12	0.11	0.08	0.09	0.14	0.66	0.19	0.15	0.16	0.08	0.49	0.09	0.53	0.15	0.18	0.26	0.18	0.28	0.16
TCONS_00007434	lncRNA	TCONS_00007434	No_name	0.71	0.25	0.29	0.22	0.21	0.29	0.42	0.25	0.13	0.23	0.18	0.14	0.18	0.21	0.11	0.2	4.12	9.17	1.6	0.62	7.31	2.41	0.9	0.55	0.32	0.13	0.19	0.15	0.14	0.1	0.12	0.18	1.02	0.25	0.18	0.22	0.1	0.34	0.12	0.24	0.19	0.22	0.32	0.22	0.35	0.2
TCONS_00007478	lncRNA	TCONS_00007478	No_name	0.02	0.02	0.06	0.02	0.02	0.03	0.03	0.03	0.01	0.01	0.02	0.01	0.02	0.02	0.01	0.02	0.25	0.58	2.97	2.97	4.56	7.29	0.06	2.86	0.01	0.06	0.01	0.02	0.04	0.02	0.01	0.04	0.04	0.02	0.04	0.01	0.07	0.02	0.01	0.01	0.02	0.02	0.03	0.02	0.27	0.02
TCONS_00009722	lncRNA	TCONS_00009722	No_name	0.51	0.71	0.33	0.06	0.31	0.17	0.08	0.07	0.04	0.04	0.05	0.04	0.05	0.06	0.03	0.06	1.52	1.98	2.11	2.29	0.85	1.13	1.42	0.99	0.04	0.04	0.04	0.04	0.04	0.03	0.03	0.05	0.11	0.05	0.05	0.12	0.03	0.06	0.03	0.09	0.05	0.06	0.18	0.06	0.69	0.06
TCONS_00009794	lncRNA	TCONS_00009794	No_name	0.46	0.27	0.43	0.16	0.39	0.33	0.3	0.09	0.05	0.11	0.07	0.05	0.07	0.08	0.04	0.07	0.34	1.8	0.5	2.41	2.03	1.65	3.9	1.2	0.05	0.05	0.09	0.11	0.05	0.15	0.04	0.07	0.27	0.3	0.14	0.1	0.04	0.07	0.17	0.11	0.07	0.08	0.12	0.08	0.13	0.07
TCONS_00010773	lncRNA	TCONS_00010773	No_name	0.32	0.32	0.38	0.29	0.28	0.38	0.35	0.33	0.34	0.78	0.23	0.19	0.29	1.12	0.14	0.26	261.98	310.23	192.12	179.64	104.59	229.14	60.78	19.76	0.89	0.67	0.16	0.78	0.44	0.27	0.3	0.23	2.19	0.51	0.96	0.36	0.36	0.25	0.15	0.19	0.32	0.29	0.52	0.29	14.75	36.54
TCONS_00011621	lncRNA	TCONS_00011621	No_name	0.52	0.51	0.61	0.46	0.44	0.6	0.56	0.52	0.27	0.32	0.36	0.3	0.38	0.45	0.23	0.41	1.3	1.48	2.51	5.02	0.77	0.94	1.12	1.23	0.32	0.27	0.26	0.32	0.29	0.22	0.24	0.37	0.76	0.34	0.39	0.29	0.21	0.39	0.24	0.31	0.4	0.46	0.67	0.47	1.27	0.42
TCONS_00011622	lncRNA	TCONS_00011622	No_name	0.36	0.36	0.42	0.32	0.31	0.42	0.39	0.37	0.19	0.22	0.26	0.21	0.26	0.31	0.16	0.29	8.55	1.65	1.65	6.73	0.8	3.17	5.28	1.56	0.22	0.19	0.18	0.22	0.2	0.15	0.17	0.26	0.53	0.24	0.27	0.2	0.15	0.28	0.17	0.22	0.28	0.32	0.47	0.33	0.51	0.29
TCONS_00011633	lncRNA	TCONS_00011633	No_name	0.04	0.19	0.05	0.04	0.07	0.05	0.04	0.04	0.02	0.02	0.03	0.02	0.03	0.03	0.02	0.03	2.18	2.63	1.4	0.79	1.04	1.45	1.91	0.7	0.02	0.02	0.02	0.02	0.02	0.02	0.02	0.03	0.06	0.03	0.03	0.02	0.02	0.03	0.02	0.02	0.03	0.03	0.05	0.03	0.22	0.09
TCONS_00011911	lncRNA	TCONS_00011911	No_name	0.56	0.55	0.65	0.49	0.47	0.64	0.6	0.56	0.29	0.34	0.39	0.32	0.41	0.49	0.24	0.44	5.51	2.86	4.51	1.23	2.54	6.56	1.35	2.88	0.34	0.3	0.28	0.34	0.31	0.24	0.26	0.4	0.82	0.37	0.42	0.31	0.23	0.42	0.26	0.33	0.43	0.5	0.73	0.51	0.81	0.46
TCONS_00011912	lncRNA	TCONS_00011912	No_name	0.29	0.29	0.34	0.26	0.25	0.34	0.31	0.3	0.15	0.18	0.21	0.17	0.21	0.25	0.13	0.23	2.73	1.14	1.85	0.74	2.17	1.94	0.76	1.97	0.18	0.15	0.14	0.18	0.16	0.12	0.13	0.21	0.43	0.19	0.22	0.16	0.24	0.22	0.13	0.17	0.22	0.26	0.37	0.26	0.41	0.23
TCONS_00011949	lncRNA	TCONS_00011949	No_name	0.16	0.16	0.18	0.14	0.13	0.19	0.17	0.16	0.08	0.09	0.11	0.09	0.11	0.14	0.07	0.12	1.18	2.56	0.86	1.42	0.51	0.71	2.11	1.51	0.09	0.08	0.08	0.1	0.09	0.07	0.07	0.11	0.23	0.1	0.12	0.09	0.06	0.12	0.07	0.09	0.12	0.14	0.2	0.14	0.22	0.12
TCONS_00011950	lncRNA	TCONS_00011950	No_name	0.25	0.24	0.29	0.22	0.21	0.29	0.27	0.25	0.13	0.15	0.18	0.14	0.18	0.21	0.11	0.2	2.49	2.22	0.41	1.77	0.26	2.02	1.72	1.77	0.15	0.13	0.12	0.15	0.14	0.1	0.11	0.18	0.36	0.16	0.18	0.14	0.1	0.19	0.11	0.15	0.19	0.22	0.32	0.22	0.69	0.2
TCONS_00011951	lncRNA	TCONS_00011951	No_name	0.4	0.39	0.46	0.35	0.34	0.46	0.43	0.4	0.21	0.24	0.28	0.23	0.29	0.35	0.17	0.31	2.77	5.54	6.99	3.68	3.83	3.89	5.17	0.7	0.24	0.21	0.2	0.25	0.22	0.17	0.19	0.28	0.59	0.26	0.3	0.22	0.16	0.3	0.18	0.24	0.31	0.35	0.51	0.36	0.57	0.32
TCONS_00011952	lncRNA	TCONS_00011952	No_name	0.37	0.36	0.43	0.32	0.31	0.43	0.39	0.37	0.19	0.22	0.26	0.21	0.27	0.32	0.16	0.29	3.14	4.72	2.43	4.29	1.28	2.35	5.86	4.13	0.22	0.19	0.18	0.23	0.2	0.15	0.17	0.26	0.54	0.24	0.27	0.2	0.15	0.28	0.17	0.22	0.28	0.32	0.47	0.33	0.52	0.29
TCONS_00011953	lncRNA	TCONS_00011953	No_name	0.67	0.66	0.79	0.59	0.57	0.77	0.72	0.66	0.35	0.41	0.47	0.39	0.49	0.59	0.29	0.53	7.26	10.62	8.52	6.58	4.54	8.13	2.86	5.62	0.42	0.36	0.33	0.42	0.38	0.29	0.32	0.48	0.99	0.45	0.5	0.38	0.27	0.51	0.31	0.4	0.53	0.6	0.88	0.61	2.14	0.55
TCONS_00013872	novel	TCONS_00013872	No_name	0.13	0.13	0.16	0.24	0.11	0.16	0.14	0.14	0.07	0.08	0.1	0.15	0.29	0.11	0.06	0.11	17.29	11.16	17.08	16.49	13.74	13.39	15.01	28.15	0.32	0.07	0.07	0.08	0.15	0.06	0.06	0.1	0.2	0.09	0.1	0.07	0.05	0.2	0.06	0.08	0.1	0.12	0.17	0.24	0.18	0.21
TCONS_00015532	lncRNA	TCONS_00015532	No_name	0.05	0.09	0.05	0.04	0.04	0.11	0.05	0.05	0.02	0.03	0.03	0.03	0.03	0.04	0.02	0.04	1.65	3.54	2.39	2.67	1.9	2.71	1.92	3.31	0.03	0.02	0.02	0.03	0.05	0.02	0.02	0.03	0.07	0.03	0.07	0.08	0.02	0.07	0.04	0.03	0.1	0.12	0.06	0.08	0.19	0.04
TCONS_00015541	lncRNA	TCONS_00015541	No_name	0.25	0.75	2.37	0.23	0.87	0.3	0.55	0.26	0.13	0.15	0.18	0.15	0.18	0.44	0.11	0.2	4.44	11.07	4.61	3.04	7.79	7.05	4.33	7.29	0.15	0.13	0.12	0.16	0.14	0.11	0.12	0.18	0.38	0.17	0.19	0.14	0.1	0.19	0.12	0.15	0.59	0.22	0.33	0.23	0.71	0.2
TCONS_00016180	novel	TCONS_00016180	No_name	0.35	0.04	0.46	0.08	0.22	0.16	0.42	0.27	0.35	0.21	0.19	0.2	0.25	0.33	0.42	0.35	68.81	90.43	115.37	67.23	77.26	57.02	80.78	102.5	0.18	0.2	0.08	0.13	0.24	0.11	0.66	0.22	0.06	0.2	0.35	0.19	0.12	0.17	0.06	0.08	0.03	0.04	0.05	0.04	0.06	0.03
TCONS_00022218	lncRNA	TCONS_00022218	No_name	0.37	0.36	0.43	0.32	0.31	0.43	0.4	0.37	0.19	0.22	0.26	0.21	0.27	0.32	0.32	0.29	2.67	0.39	15.73	12.73	11.15	0.5	3.05	28.23	0.22	0.19	0.18	0.23	0.2	0.15	0.17	0.26	0.54	0.24	0.27	0.29	0.15	0.28	0.34	0.22	0.28	0.33	0.47	0.33	0.52	0.3
TCONS_00022591	lncRNA	TCONS_00022591	No_name	0.08	0.07	0.09	0.07	0.06	0.14	0.08	0.08	0.04	0.05	0.05	0.04	0.05	0.06	0.03	0.06	1.34	1.84	2.13	2.27	0.85	2.72	0.85	0.17	0.05	0.04	0.04	0.05	0.04	0.03	0.03	0.05	0.11	0.05	0.11	0.04	0.03	0.06	0.03	0.05	0.06	0.07	0.1	0.07	0.31	0.06
TCONS_00022592	lncRNA	TCONS_00022592	No_name	0.07	0.07	0.09	0.07	0.06	0.13	0.08	0.08	0.04	0.04	0.05	0.04	0.05	0.06	0.03	0.06	4.53	5.12	3.71	3.6	2.04	5.29	3.2	1.19	0.04	0.04	0.04	0.04	0.04	0.03	0.03	0.16	0.11	0.05	0.05	0.04	0.03	0.06	0.03	0.04	0.06	0.06	0.09	0.07	0.1	0.06
TCONS_00022617	lncRNA	TCONS_00022617	No_name	0.13	0.12	0.15	0.11	0.11	0.15	0.14	0.13	0.07	0.08	0.09	0.07	0.09	0.13	0.06	0.1	3.24	2.78	1.61	0.59	0.81	1.67	1.46	2.45	0.08	0.06	0.06	0.08	0.07	0.05	0.06	0.09	0.19	0.08	0.09	0.07	0.05	0.19	0.06	0.08	0.1	0.11	0.16	0.11	0.17	0.1
TCONS_00022618	lncRNA	TCONS_00022618	No_name	0.4	0.4	0.47	0.36	0.34	0.47	0.43	0.41	0.21	0.25	0.29	0.23	0.29	0.52	0.18	0.32	0.83	0.48	1.53	2.45	1.03	0.49	2.81	2.2	0.25	0.21	0.2	0.25	0.23	0.17	0.19	0.29	0.6	0.27	0.3	0.22	0.16	0.31	0.19	0.24	0.31	0.36	0.52	0.36	0.58	0.33
TCONS_00023528	lncRNA	TCONS_00023528	No_name	0.13	0.26	0.31	0.12	0.11	0.16	0.14	0.14	0.14	0.08	0.1	0.23	0.19	0.11	0.29	0.11	1.1	0.7	0.22	0.95	5.25	2.09	1.02	5.05	0.08	0.07	0.06	0.08	0.07	0.06	0.06	0.48	0.2	0.09	0.1	0.07	0.05	0.1	0.06	0.08	0.1	0.12	0.67	0.12	0.18	0.1
TCONS_00024530	lncRNA	TCONS_00024530	No_name	0.04	0.04	0.05	0.04	0.04	0.05	0.09	0.04	0.02	0.05	0.03	0.02	0.03	0.04	0.04	0.03	1.13	3.83	3.2	2.06	5.93	1.79	5.99	9.67	0.03	0.02	0.02	0.03	0.02	0.02	0.02	0.03	0.06	0.03	0.03	0.05	0.02	0.03	0.02	0.05	0.03	0.04	0.05	0.04	0.06	0.03
TCONS_00027542	lncRNA	TCONS_00027542	No_name	0.19	0.18	0.11	0.08	0.08	0.11	0.1	0.1	0.05	0.06	0.07	0.05	0.07	0.08	0.04	0.07	4.38	5.43	4.77	5.16	3.37	2.2	2.68	2.04	0.06	0.05	0.05	0.06	0.05	0.04	0.04	0.07	0.14	0.06	0.07	0.05	0.04	0.14	0.04	0.06	0.21	0.33	0.23	0.08	0.89	0.36
TCONS_00027815	lncRNA	TCONS_00027815	No_name	0.15	0.14	0.17	0.13	0.13	0.17	0.16	0.15	0.08	0.09	0.1	0.08	0.1	0.13	0.06	0.12	2.48	9.97	1.91	1.16	4.96	6.38	2.31	0.78	0.09	0.07	0.07	0.09	0.08	0.06	0.07	0.1	0.22	0.19	0.11	0.08	0.06	0.11	0.07	0.09	0.11	0.13	0.19	0.13	0.2	0.34
TCONS_00027832	lncRNA	TCONS_00027832	No_name	0.02	0.02	0.02	0.02	0.02	0.08	0.02	0.07	0.01	0.11	0.02	0.02	0.02	0.11	0.01	0.03	23.59	31.37	12.85	20.06	15.15	15.82	17.6	16.93	0.09	0.18	0.01	0.01	0.02	0.02	0.02	0.02	0.13	0.06	0.05	0.01	0.02	0.03	0.01	0.01	0.02	0.04	0.05	0.06	6.33	4.47
TCONS_00027834	lncRNA	TCONS_00027834	No_name	0.41	0.41	0.48	0.37	0.35	0.48	0.89	0.83	0.22	0.25	0.29	0.24	0.3	0.36	0.18	0.33	2.66	4.62	1.15	3.29	1.09	1.9	1.12	3.71	0.25	0.43	0.2	0.26	0.23	0.17	0.19	0.3	0.61	0.27	0.31	0.23	0.17	0.32	0.19	0.25	0.32	0.37	0.54	0.37	1.18	0.33
TCONS_00027835	lncRNA	TCONS_00027835	No_name	0.13	0.13	0.15	0.12	0.11	0.15	0.14	0.13	0.14	0.08	0.09	0.08	0.09	0.11	0.11	0.1	3.59	7.45	0.57	3.43	1.61	1.11	2.42	3.5	0.08	0.13	0.06	0.08	0.07	0.05	0.06	0.09	0.19	0.09	0.1	0.07	0.05	0.1	0.06	0.08	0.1	0.11	0.17	0.12	0.18	0.1
TCONS_00027871	lncRNA	TCONS_00027871	No_name	0.19	0.19	0.23	0.17	0.17	0.23	0.21	0.2	0.1	0.23	0.14	0.11	0.14	0.17	0.17	0.15	5.54	3.61	0.96	5.42	3.02	1.06	4.29	6.03	0.12	0.1	0.1	0.12	0.11	0.08	0.09	0.14	0.29	0.13	0.14	0.11	0.08	0.15	0.09	0.12	0.15	0.17	0.25	0.17	0.27	0.15
TCONS_00027875	lncRNA	TCONS_00027875	No_name	0.02	0.04	0.06	0.01	0.02	0.01	0.01	0.03	0.02	0.05	0.01	0.04	0	0.02	0.01	0.03	4.41	4.77	1.1	2.68	1.84	2.23	3.34	2.97	0.02	0.03	0	0	0.02	0.01	0.01	0.02	0.02	0.05	0.05	0.02	0.01	0.02	0.02	0.02	0.03	0.02	0.05	0.05	0.23	0.17
TCONS_00031156	lncRNA	TCONS_00031156	No_name	0.07	0.07	0.08	0.06	0.06	0.08	0.07	0.07	0.04	0.04	0.05	0.04	0.05	0.06	0.03	0.05	2.91	4.65	7.59	1.44	3.86	2.33	2.27	1.67	0.04	0.03	0.03	0.04	0.04	0.03	0.03	0.1	0.2	0.04	0.1	0.07	0.03	0.05	0.03	0.08	0.05	0.06	0.08	0.12	0.09	0.05
TCONS_00031908	lncRNA	TCONS_00031908	No_name	0.37	0.36	0.43	0.32	0.31	0.43	0.4	0.37	0.19	0.22	0.26	0.21	0.39	0.32	0.16	0.29	3.8	5.46	1.1	0.7	3.43	2.63	2.95	1.86	0.22	0.19	0.18	0.23	0.38	0.46	0.17	0.26	0.54	0.24	0.27	0.2	0.15	0.28	0.17	0.22	0.28	0.98	0.47	0.66	0.52	0.3
TCONS_00031910	lncRNA	TCONS_00031910	No_name	0.46	0.46	0.54	0.41	0.4	0.54	0.5	0.47	0.24	0.28	0.33	0.27	0.53	0.41	0.2	0.37	7.54	5.36	1.47	2.9	2.14	4.5	3.91	4.31	0.29	0.24	0.23	0.29	0.56	0.2	0.22	0.33	0.69	0.31	0.35	0.26	0.19	0.35	0.22	0.28	0.54	0.41	0.6	0.42	0.67	0.38
TCONS_00031911	lncRNA	TCONS_00031911	No_name	0.44	0.43	0.52	0.39	0.38	0.51	0.48	0.44	0.23	0.27	0.31	0.26	0.32	0.38	0.19	0.35	3.29	1.97	2.68	4.13	3.11	4.98	3.68	0.81	0.27	0.23	0.22	0.27	0.25	0.19	0.21	0.31	0.65	0.29	0.33	0.25	0.18	0.34	0.21	0.26	0.51	1.18	0.57	0.4	0.63	0.36
TCONS_00032103	lncRNA	TCONS_00032103	No_name	0.14	0.18	0.34	0.25	0.11	0.3	0.11	0.16	0.07	0.07	0.18	0.06	0.22	0.17	0.09	0.08	2.98	4.9	2.04	3.92	2.67	2.23	9.55	10.22	0.12	0.11	0.05	0.09	0.05	0.04	0.05	0.07	0.15	0.21	0.18	0.2	0.06	0.24	0.07	0.34	1.08	2.21	0.91	0.71	0.19	0.14
TCONS_00032364	lncRNA	TCONS_00032364	No_name	0.04	0.04	0.13	0.03	0.03	0.09	0.04	0.08	0.08	0.18	0.16	0.17	0.08	0.16	0.03	0.18	9.74	14.89	4.13	31.23	9.96	7.15	12.33	3.89	0.02	0.06	0.02	0.02	0.02	0.03	0.03	0.03	0.22	0.19	0.14	0.08	0.06	0.06	0.08	0.04	0.03	0.03	0.05	0.03	0.1	0.11
TCONS_00033857	lncRNA	TCONS_00033857	No_name	0.19	0.18	0.22	0.17	0.16	0.22	0.2	0.19	0.1	0.11	0.13	0.11	0.13	0.16	0.08	0.3	0.09	19.31	7.32	6.52	10.18	0.08	4.82	6.99	0.11	0.09	0.09	0.11	0.21	0.08	0.09	0.13	0.28	0.12	0.14	0.1	0.15	0.14	0.17	0.11	0.14	0.16	0.24	0.17	0.26	0.15
TCONS_00033863	lncRNA	TCONS_00033863	No_name	0.36	0.7	0.42	0.32	0.3	0.42	0.38	0.36	0.19	0.22	0.25	0.21	0.26	0.31	0.16	0.28	1.64	1.9	0.79	0.57	3.91	2.45	3.04	2.34	0.22	0.18	0.18	0.22	0.2	0.15	0.17	0.25	0.53	0.24	0.27	0.2	0.15	0.27	0.17	0.21	0.28	0.32	0.46	0.32	0.51	0.29
TCONS_00037014	lncRNA	TCONS_00037014	No_name	0.22	0.21	0.5	0.19	0.18	0.25	0.23	0.22	0.11	0.13	0.15	0.12	0.16	0.19	0.09	0.17	1.68	1.03	3.43	1.55	6.81	3.03	1.75	0.77	0.13	0.11	0.11	0.13	0.12	0.09	0.1	0.15	0.32	0.14	0.16	0.12	0.09	0.16	0.1	0.13	0.16	0.19	0.28	0.19	0.6	0.34
TCONS_00037070	lncRNA	TCONS_00037070	No_name	0.16	0.39	1.92	0.28	1.49	0.65	0.68	0.16	2.26	3.21	0.51	2.53	3.16	2.22	0.27	0.06	40.02	65.21	16.23	26.35	34.55	53.07	17.18	6.89	0.09	0.12	0.12	0.1	0.17	0.2	0.04	0.06	0.82	0.82	0.7	0.34	0.35	0.42	0.07	0.1	2.45	3.18	1.29	0.7	0.11	0.18
TCONS_00038275	lncRNA	TCONS_00038275	No_name	1.26	1.25	1.51	1.08	1.07	1.41	1.37	1.21	0.64	0.8	0.85	0.76	0.96	1.16	0.55	0.99	3.51	5.5	3.01	2.02	2.13	3.77	3.96	3.07	0.82	0.74	0.65	0.8	0.74	0.55	0.63	0.9	1.86	0.88	0.98	0.74	0.53	0.96	0.6	0.74	1.04	1.17	1.74	1.19	2.02	1.11
TCONS_00041443	novel	TCONS_00041443	No_name	4.26	1.68	1.98	2.43	4.07	2.8	0.73	2.26	1.35	1.43	0.49	1.17	0.61	1.02	1.48	0.94	14.9	13.31	8.07	10.02	12.97	18.32	10.77	6.18	0.51	0.43	0.5	0.21	0.75	0.07	0.63	0.85	3.02	8.22	2.63	1.68	2.07	3.51	3.77	5.22	2.33	2.54	0.86	0.61	0.47	0.27
TCONS_00045031	lncRNA	TCONS_00045031	No_name	0.07	0.28	0.08	0.32	0.12	0.76	0.08	0.52	0.08	0.04	0.05	0.04	0.15	0.12	0.03	0.06	6.38	9.66	5.4	3.71	10.21	7.03	2.55	4.69	0.04	0.04	0.07	0.04	0.2	0.03	0.13	0.1	0.11	0.09	0.11	0.04	0.06	0.05	0.03	0.04	0.05	0.06	0.09	0.06	0.1	0.28
TCONS_00045037	lncRNA	TCONS_00045037	No_name	0.06	0.06	0.21	0.05	0.05	0.07	0.07	0.25	0.07	0.11	0.04	0.07	0.09	0.1	0.05	0.24	38.32	51.58	34.45	22.33	40.5	20.76	53.71	55.51	0.26	0.15	0.03	0.08	0.03	0.03	0.11	0.09	0.18	0.08	0.18	0.03	0.12	0.14	0.03	0.07	0.05	0.05	0.08	0.05	0.08	0.05
TCONS_00045038	lncRNA	TCONS_00045038	No_name	0.07	0.04	0.08	0.03	0.03	0.04	0.04	0.04	0.02	0.04	0.05	0.02	0.03	0.03	0.02	0.06	5.82	6.2	2.52	4.26	3.24	3.07	3.08	3.11	0.02	0.04	0.03	0.02	0.02	0.01	0.05	0.03	0.11	0.02	0.03	0.02	0.03	0.05	0.02	0.04	0.05	0.03	0.04	0.03	0.05	0.03
TCONS_00045343	novel	TCONS_00045343	No_name	0.16	0.15	0.18	0.14	0.13	0.18	0.17	0.32	0.08	0.09	0.11	0.09	0.11	0.4	0.07	0.12	26.69	44.94	42.37	42.94	27.37	13.55	8.78	18.95	0.19	0.16	0.08	0.1	0.09	0.07	0.14	0.22	0.23	0.2	0.69	0.34	0.06	0.24	0.07	0.09	0.12	0.14	0.2	0.14	0.65	0.37
TCONS_00050057	novel	TCONS_00050057	No_name	0.05	0.13	0.1	0.08	0.04	0.05	0.05	0.33	0.02	0.11	0.06	0.03	0.03	0.15	0.02	0.04	12.87	17.2	11.35	8.92	5.81	9.29	7.15	5.96	0.05	0.04	0.02	0.03	0.1	0.02	0.02	0.06	0.07	0.12	0.07	0.07	0.02	0.03	0.02	0.03	0.27	0.24	0.06	0.08	0.06	0.14
TCONS_00050092	lncRNA	TCONS_00050092	No_name	0.24	0.24	0.28	0.22	0.21	0.57	0.26	0.25	0.13	0.15	0.17	0.14	0.18	0.21	0.11	0.19	1.37	1.3	2.95	0.58	7.37	5.06	0.69	2.18	0.15	0.12	0.12	0.15	0.14	0.1	0.11	0.17	0.36	0.16	0.18	0.13	0.1	0.19	0.11	0.15	0.19	0.22	0.31	0.22	0.34	0.19
TCONS_00050250	lncRNA	TCONS_00050250	No_name	0.79	0.78	0.94	0.69	0.68	0.91	0.86	0.78	0.41	0.98	0.55	0.47	0.59	0.71	0.69	0.63	0.37	1.7	0.45	1.9	0.43	1.51	3.7	2.86	0.5	0.43	0.4	0.49	0.45	0.34	0.38	0.56	1.17	0.54	0.6	0.45	0.33	0.6	0.37	0.47	0.63	0.72	1.05	0.73	1.19	0.67
TCONS_00050262	lncRNA	TCONS_00050262	No_name	0.25	0.24	0.29	0.22	0.21	0.29	0.26	0.25	0.13	0.15	0.17	0.14	0.18	0.21	0.11	0.19	1.46	1.43	2.01	0.78	2.28	2.67	1.23	2.92	0.15	0.13	0.12	0.15	0.14	0.21	0.11	0.18	0.36	0.16	0.18	0.13	0.1	0.19	0.11	0.15	0.19	0.22	0.31	0.22	0.34	0.19
TCONS_00050284	lncRNA	TCONS_00050284	No_name	0.37	0.36	1.6	0.6	0.31	0.43	0.4	0.37	0.19	0.22	0.47	0.21	0.27	0.32	0.16	0.29	3.37	1.65	5.36	1.19	3.01	9.59	4.69	3.83	0.32	0.19	0.18	0.23	0.21	0.16	0.24	0.26	1.42	0.64	1.5	0.2	0.3	0.61	0.24	0.32	0.28	0.33	0.47	0.33	0.52	1.47
TCONS_00050292	lncRNA	TCONS_00050292	No_name	1.53	1.52	1.86	1.31	1.31	1.71	1.68	1.45	0.78	1	1.02	0.93	1.2	1.44	0.68	1.21	6.98	6.78	0.94	4.94	16.72	13.67	2.85	11.35	1.03	0.94	0.8	0.99	0.92	0.68	0.78	1.09	2.27	1.1	1.21	0.93	0.65	1.17	0.74	0.9	1.29	1.45	2.17	1.47	2.56	1.4
TCONS_00054741	lncRNA	TCONS_00054741	No_name	0.46	0.45	0.54	0.41	0.39	0.54	0.5	0.46	0.24	0.28	0.32	0.27	0.34	0.4	0.2	0.36	1.48	2.46	10.28	1.84	9.23	9.16	2.32	6.34	0.28	0.24	0.23	0.28	0.26	0.2	0.22	0.33	0.68	0.31	0.34	0.26	0.19	0.35	0.21	0.28	0.36	0.41	0.6	0.42	0.66	0.37
TCONS_00054787	lncRNA	TCONS_00054787	No_name	0.39	0.39	0.46	0.35	0.33	0.46	0.42	0.4	0.21	0.24	0.28	0.23	0.28	0.34	0.17	0.31	2.47	5.11	0.71	6.29	4.68	2.46	5.76	3.62	0.24	0.2	0.19	0.24	0.22	0.17	0.18	0.28	0.58	0.26	0.29	0.22	0.16	0.3	0.18	0.23	0.3	0.35	0.51	0.35	0.56	0.74
TCONS_00054788	lncRNA	TCONS_00054788	No_name	0.45	0.44	0.52	0.39	0.38	0.52	0.48	0.45	0.23	0.27	0.31	0.26	0.33	0.39	0.19	0.35	19.12	6.29	5.65	2.77	1.45	5.42	9.68	2.28	0.27	0.47	0.22	0.28	0.25	0.19	0.21	0.32	0.66	0.59	0.33	0.25	0.18	0.34	0.21	0.27	0.35	0.4	0.58	0.4	0.64	0.96
TCONS_00054789	lncRNA	TCONS_00054789	No_name	0.05	0.05	0.06	0.04	0.04	0.06	0.05	0.05	0.03	0.03	0.03	0.03	0.03	0.04	0.02	0.08	3.13	2.56	1.09	1.34	2.8	3.63	3.39	1.23	0.03	0.07	0.02	0.09	0.03	0.02	0.02	0.03	0.07	0.03	0.04	0.03	0.02	0.04	0.02	0.03	0.11	0.04	0.06	0.04	0.07	0.04
TCONS_00054802	lncRNA	TCONS_00054802	No_name	0.28	0.28	0.5	0.25	0.24	0.33	0.3	0.29	0.15	0.17	0.2	0.16	0.2	0.24	0.12	0.22	21.4	6.91	6.47	5.66	0.29	2.09	7.94	7.93	0.17	0.14	0.14	0.17	0.16	0.12	0.2	0.2	0.42	0.19	0.21	0.24	0.11	0.22	0.2	0.17	0.22	0.25	0.36	0.25	0.4	0.23
TCONS_00054803	lncRNA	TCONS_00054803	No_name	0.21	0.2	0.33	0.18	0.18	0.24	0.22	0.21	0.11	0.12	0.15	0.12	0.15	0.18	0.09	0.16	38.58	2.65	18.71	16.46	1.1	4.23	27.85	15.45	0.12	0.11	0.1	0.13	0.11	0.09	0.13	0.26	0.31	0.14	0.15	0.16	0.08	0.16	0.13	0.12	0.16	0.18	0.26	0.19	0.29	0.16
TCONS_00054804	lncRNA	TCONS_00054804	No_name	0.06	0.06	0.08	0.05	0.05	0.14	0.06	0.06	0.03	0.04	0.04	0.03	0.04	0.05	0.03	0.05	8.33	6.47	2.1	5.85	1.44	1.98	5.4	11.17	0.18	0.18	0.03	0.04	0.03	0.02	0.03	0.05	0.09	0.08	0.04	0.04	0.02	0.09	0.03	0.04	0.09	0.05	0.07	0.05	0.24	0.05
TCONS_00054896	lncRNA	TCONS_00054896	No_name	0.13	0.13	0.15	0.11	0.11	0.15	0.14	0.13	0.07	0.08	0.09	0.07	0.27	0.11	0.06	0.1	5.19	7.56	3.2	3.09	1.09	3.28	3.9	0.85	0.08	0.06	0.06	0.08	0.07	0.05	0.06	0.09	0.19	0.08	0.09	0.07	0.1	0.1	0.06	0.08	0.1	0.11	0.16	0.11	0.56	0.63
TCONS_00055004	novel	TCONS_00055004	No_name	1.27	0.83	0.25	0.38	0.36	0.75	0.23	0.86	0.34	0.13	0.15	0.37	0.15	0.18	0.09	0.5	6.9	5.04	15.86	16.18	2.3	2.87	7.36	21.69	0.38	0.11	0.52	0.39	0.12	0.62	0.1	0.15	0.63	0.14	0.31	0.35	0.34	0.48	0.68	0.25	0.16	0.37	0.27	0.95	3.25	0.84
TCONS_00058257	lncRNA	TCONS_00058257	No_name	0.06	0.18	0.07	0.05	0.05	0.14	0.2	0.12	0.03	0.04	0.04	0.03	0.04	0.1	0.03	0.05	6.25	6.2	3.38	4.34	5.55	3.38	5.33	4.43	0.11	0.06	0.03	0.04	0.03	0.03	0.08	0.04	0.09	0.04	0.04	0.07	0.02	0.05	0.06	0.04	0.09	0.05	0.08	0.05	0.17	0.24
TCONS_00059168	lncRNA	TCONS_00059168	No_name	0.02	0.02	0.07	0.01	0.01	0.04	0.03	0.02	0.01	0.05	0.02	0.02	0.02	0.04	0.02	0.01	11.45	20.93	5.97	4.6	5.35	10.23	7.17	7.08	0.05	0.04	0.01	0.01	0.02	0.02	0.01	0.03	0.07	0.04	0.02	0.02	0.01	0.01	0.02	0.02	0.01	0.01	0.02	0.01	0.13	0.04
TCONS_00059716	lncRNA	TCONS_00059716	No_name	0.25	0.24	0.29	0.22	0.21	0.29	0.27	0.25	0.13	0.15	0.18	0.14	0.18	0.21	0.11	0.2	5.46	2.36	3.12	1.97	2.18	2.36	3.83	5.31	0.3	0.13	0.12	0.15	0.14	0.1	0.11	0.35	0.37	0.16	0.18	0.14	0.1	0.19	0.11	0.15	0.19	0.22	0.32	0.67	0.35	0.2
TCONS_00062451	lncRNA	TCONS_00062451	No_name	0.09	0.09	0.11	0.08	0.08	0.11	0.1	0.09	0.05	0.05	0.07	0.05	0.13	0.08	0.04	0.07	1.75	3.07	2.11	2.38	1.39	0.37	2.48	2.75	0.05	0.05	0.04	0.06	0.05	0.04	0.04	0.06	0.13	0.06	0.07	0.05	0.04	0.07	0.04	0.05	0.07	0.08	0.11	0.08	0.12	0.07
TCONS_00062629	lncRNA	TCONS_00062629	No_name	0.05	0.05	0.06	0.05	0.05	0.06	0.06	0.06	0.03	0.03	0.04	0.03	0.04	0.05	0.02	0.09	6.14	5.3	1.89	1.39	4.97	2.05	6.26	4.58	0.07	0.03	0.11	0.03	0.03	0.02	0.02	0.08	0.08	0.07	0.08	0.06	0.02	0.08	0.03	0.03	0.04	0.05	0.14	0.19	0.07	0.13
TCONS_00063129	lncRNA	TCONS_00063129	No_name	0.62	0.61	0.54	0.14	0.13	0.55	0.17	0.32	0.08	0.19	0.22	0.18	0.11	0.13	0.27	0.12	20.98	15.58	14.27	16.29	8.62	11.38	10.18	13.94	0.19	0.16	0.3	0.1	0.09	0.13	0.28	0.11	0.23	0.1	0.11	0.08	0.06	0.36	0.21	0.09	0.35	0.41	0.2	0.14	1.93	0.61
TCONS_00063651	lncRNA	TCONS_00063651	No_name	0.46	0.45	0.54	0.41	0.39	0.53	0.5	0.46	0.24	0.28	0.32	0.27	0.67	0.4	0.4	0.36	47.32	35.75	25.62	6.96	48.89	106.19	67.32	58.3	0.28	0.24	0.23	0.28	0.26	0.39	0.43	0.33	0.68	0.92	0.34	0.26	0.19	0.7	0.21	0.27	0.36	0.41	0.6	0.42	7.93	2.98
TCONS_00063675	lncRNA	TCONS_00063675	No_name	0.03	0.03	0.03	0.03	0.03	0.04	0.03	0.03	0.02	0.02	0.02	0.02	0.02	0.03	0.01	0.05	2.21	2.35	0.34	0.36	0.32	2.27	0.38	0.73	0.02	0.02	0.01	0.02	0.02	0.01	0.01	0.02	0.04	0.02	0.02	0.02	0.01	0.02	0.01	0.02	0.02	0.03	0.04	0.03	0.04	0.02
TCONS_00066720	lncRNA	TCONS_00066720	No_name	0.32	0.31	0.37	0.28	0.27	0.37	0.34	0.32	0.17	0.19	0.23	0.18	0.23	0.28	0.14	0.76	7.31	6.25	1.93	1.27	2.49	10.31	2.83	2.66	0.19	0.16	0.16	0.2	0.18	0.13	0.15	0.23	0.47	0.21	0.24	0.18	0.13	0.24	0.15	0.19	0.24	0.28	0.41	0.29	0.45	0.25
TCONS_00068469	novel	TCONS_00068469	No_name	4.39	2.19	2.73	1.85	1.88	2.38	4.89	2.02	1.1	1.48	1.43	1.38	1.79	2.19	2.96	1.74	22.88	23.69	7.18	3.58	25.79	29.17	9.77	2.75	1.57	1.49	1.19	1.45	1.38	1.01	1.18	1.57	3.29	1.66	1.8	1.4	0.96	1.69	1.09	1.28	1.97	2.17	3.31	2.21	4.04	2.18
TCONS_00072043	lncRNA	TCONS_00072043	No_name	0.29	0.29	0.34	0.26	0.25	0.34	0.31	0.29	0.15	0.18	0.21	0.17	0.21	0.25	0.13	0.23	3.85	4.91	3.66	1.15	0.9	0.13	3.24	2.59	0.18	0.15	0.14	0.18	0.16	0.12	0.13	0.21	0.43	0.19	0.21	0.16	0.12	0.22	0.13	0.17	0.22	0.26	0.37	0.26	0.81	0.23
TCONS_00072058	lncRNA	TCONS_00072058	No_name	0.51	0.51	0.6	0.45	0.88	0.6	0.56	0.52	0.81	0.32	0.36	0.3	0.38	0.45	0.22	0.41	3.55	4.67	0.87	2.05	2.18	6.22	1.2	0.93	0.32	0.27	0.26	0.32	0.29	0.22	0.24	0.37	0.76	0.34	0.39	0.29	0.21	0.39	0.24	0.31	0.4	0.46	0.67	0.47	0.75	0.42
TCONS_00075657	lncRNA	TCONS_00075657	No_name	0.47	0.46	0.55	0.41	0.4	0.54	0.51	0.47	0.25	0.29	0.33	0.27	0.34	0.41	0.2	0.37	28.25	15.31	53.36	18.24	25.3	46.47	20.79	10.22	0.29	0.25	0.23	0.29	0.53	0.2	0.22	0.33	0.69	0.31	0.35	0.26	0.58	0.54	0.22	0.28	0.36	0.42	0.61	0.42	0.68	1.43
TCONS_00075658	lncRNA	TCONS_00075658	No_name	0.4	0.39	0.93	0.35	0.34	0.46	0.43	0.4	0.21	0.24	0.28	0.23	0.29	0.35	0.17	0.32	55.87	19.68	69.94	41.65	31.71	47.44	28.05	18.26	0.24	0.21	0.2	0.25	0.22	0.67	0.19	0.28	0.59	0.26	0.89	0.66	0.16	0.45	0.19	0.24	0.31	0.35	0.51	0.36	0.57	2.33
TCONS_00078014	novel	TCONS_00078014	No_name	0.1	0.1	0.45	0.09	0.33	0.34	0.21	0.1	3.41	4.49	3.43	1.12	4.73	3.74	1.82	2.47	14.36	12.89	11.6	7.51	12.16	12.33	6.45	9.25	0.46	0.24	0.62	0.59	0.21	0.65	0.27	0.35	0.14	0.19	0.21	0.11	0.08	0.15	0.18	0.12	1.47	1.96	2.95	1.21	0.54	0.38
TCONS_00080664	lncRNA	TCONS_00080664	No_name	0.25	0.25	0.29	0.22	0.21	0.29	0.27	0.25	0.13	0.3	0.18	0.14	0.32	0.35	0.11	0.2	12.28	10.93	2.18	1.84	12.32	20.78	0.92	1.09	0.27	0.13	0.12	0.15	0.14	0.19	0.12	0.18	0.37	0.16	0.18	0.14	0.1	0.19	0.12	0.15	0.19	0.22	0.32	0.45	0.35	0.2
TCONS_00082603	lncRNA	TCONS_00082603	No_name	0.92	0.91	1.09	0.8	0.78	1.05	1	0.9	0.47	0.58	0.63	1.09	0.69	0.83	0.4	0.73	5.1	5.97	5.86	5.15	2.52	1.78	2.16	2.22	0.59	0.51	0.47	0.58	0.53	0.4	0.45	0.66	1.36	0.63	0.7	0.53	0.38	0.7	0.43	0.54	0.74	0.84	1.24	0.85	1.41	0.78
[truncated: 6 more columns]

## Sheet: muscle
ID	type	transcript_id(s)	geneName	Duroc_2w_fat_2	Duroc_2w_fat_3	ES_2w_fat_1	ES_2w_fat_2	LW_2w_fat_1	LW_2w_fat_2	MS_2w_fat_2	MS_2w_fat_4	Duroc_2w_heart_2	Duroc_2w_heart_3	ES_2w_heart_1	ES_2w_heart_2	Lw_2w_heart_1	Lw_2w_heart_2	MS_2w_heart_2	MS_2w_heart_4	Duroc_2w_liver_2	Duroc_2w_liver_3	ES_2w_liver_1	ES_2w_liver_2	Lw_2w_liver_1	Lw_2w_liver_2	MS_2w_liver_2	MS_2w_liver_4	Duroc_2w_muscle_2	Duroc_2w_muscle_3	ES_2w_muscle_1	ES_2w_muscle_2	Lw_2w_muscle_1	Lw_2w_muscle_2	MS_2w_muscle_2	MS_2w_muscle_4	Duroc_2w_spleen_2	Duroc_2w_spleen_3	ES_2w_spleen_1	ES_2w_spleen_2	Lw_2w_spleen_1	Lw_2w_spleen_2	MS_2w_spleen_2	MS_2w_spleen_4	LW_2w_cerebrum_1	LW_2w_cerebrum_2	LW_2w_Cerebellum_1	LW_2w_Cerebellum_2	LW_2w_Intestinal_epithelium_1	LW_2w_Intestinal_epithelium_2
ENSSSCG00000000499	ref	TCONS_00057915,TCONS_00057916	BEST3	0.06	0.22	0.26	0.07	0.07	0.1	0.06	0.06	0.03	0.07	0.04	0.03	0.06	0.09	0.02	0.04	0.03	0.03	0.03	0.04	0.03	0.04	0.02	0.03	3.11	2.29	2.99	2.1	3.96	5.23	2.38	1.42	0.08	0.04	0.08	0.03	0.04	0.04	0.03	0.03	0.04	0.07	0.07	0.05	0.08	0.04
ENSSSCG00000000633	ref	TCONS_00056145,TCONS_00056146,TCONS_00056147	YBX3	280.8	253.66	338.93	330.04	318.85	250	255.76	288.27	701.24	634.1	624.45	489.28	826.56	615.21	830.04	597.02	37.27	35.66	29.14	34.89	29.26	31.41	22.99	25.27	2347.82	2526.79	1492.93	1403.86	1839.8	2027.45	2347.88	2719.19	159.76	110.43	149.37	182.83	157.09	182.9	187.8	163.74	20.98	18.02	27.21	22.75	153.38	89.11
ENSSSCG00000000685	ref	ENSSSCT00000050301.1,TCONS_00058333,TCONS_00058335,TCONS_00058336	TPI1	357.97	388.39	644.98	492.78	418.4	379.61	590.75	530.02	602.92	484.31	1014.41	1171.61	661.23	650.22	823.71	725.32	108.07	104.25	170.5	183.4	117.78	110.1	135.07	169.91	2558.93	2447.94	5414.43	4962.91	3837.06	4928.25	2777.24	3388.41	98.35	144.43	215.84	166.83	67	115.52	124.68	208.52	766.37	1063.92	520.63	631.53	200.46	263.02
ENSSSCG00000000694	ref	TCONS_00058366,TCONS_00058370,TCONS_00058371,TCONS_00058372,TCONS_00058373	GAPDH	1265.58	1351.67	2453.64	1469.19	1638.45	1579.29	1688.5	1699.19	9429.56	9079.77	10286.7	10481.9	10810.3	11200.1	13942.7	9625.57	1047.25	1302.99	1215.52	1343.38	1263.35	1108.54	1166.5	1260.37	37782.3	31834.3	37774.1	37278.9	48445.8	47774.5	36986.4	57611.5	1193.7	1666.11	1433.64	995.05	692.14	1149.45	1039.57	1378.94	3635.72	4087.83	3299.7	2961.21	1142.42	1358.88
ENSSSCG00000000866	ref	ENSSSCT00000065577.1,TCONS_00058704,TCONS_00058705,TCONS_00058706,TCONS_00058707,TCONS_00058708,TCONS_00058709,TCONS_00058710	MYBPC1	6.47	39.19	66.69	5.22	2.01	12.84	8.5	2.99	1.46	1.79	0.46	1.53	2.45	3.13	1.44	1.21	2.22	2.7	0.97	0.71	1.68	1.57	2.22	1.6	1830.11	2155.46	1328.26	1680.48	1445.57	1863	2603.42	1792.08	4.53	2.57	0.26	0.2	1.42	2.08	1.58	1.09	0.59	1.09	0.46	1.01	0.32	0.18
ENSSSCG00000000937	ref	TCONS_00059021	MYF5	0.1	0.1	0.61	0.09	0.09	0.12	0.11	0.11	0.06	0.06	0.08	0.06	0.07	0.09	0.05	0.08	0.1	0.06	0.06	0.08	0.05	0.05	0.04	0.06	4.01	4.1	4.03	2.37	1.84	4.46	3.36	5.02	0.15	0.07	0.08	0.17	0.04	0.08	0.1	0.06	0.08	0.09	0.13	0.09	0.14	0.08
ENSSSCG00000001930	ref	ENSSSCT00000002159.2,ENSSSCT00000036733.1,ENSSSCT00000040582.1,ENSSSCT00000044430.1,ENSSSCT00000061200.1,ENSSSCT00000061690.1,ENSSSCT00000062838.1,TCONS_00068310	PKM	280.72	173.99	500.54	274.38	374.21	329.19	272.96	162.06	941.41	775.56	761.91	680.52	1088.67	946.4	751.68	505.68	19.2	17.65	20.07	19.95	20.65	16.86	24.94	20.67	2576.86	2459.26	2692.24	2454.76	3808.67	3231.09	2576.72	1880.23	179.79	218.41	171.58	99.64	67.46	166.26	100.13	123.49	763.22	765.21	671.32	584.6	442.45	283.84
ENSSSCG00000002140	ref	TCONS_00068701,TCONS_00068702	No_name	0.23	0.47	0.98	0.2	0.7	0.6	0.15	0.15	0.46	0.42	0.83	0.4	0.44	0.79	0.36	0.4	0.06	0.07	0.03	0.11	0.04	0.04	0.04	0.07	24.43	21.44	18.11	11.41	19.39	27.07	16.68	24.13	0.12	0.07	0.21	0.17	0.06	0.21	0.04	0.05	0.3	0.61	0.28	0.15	0.31	0.04
ENSSSCG00000002873	ref	ENSSSCT00000003175.3,TCONS_00059980	GPI	176.61	160.49	259.31	190.99	193.4	170.19	153.91	147.59	282.84	289.77	250.25	253.39	345.14	295.22	291.02	201.02	110.65	186.5	175.21	202.02	139.08	123.9	155.73	122.66	1045.79	1153.36	947.68	978.13	1470.29	1615.91	946.66	634.3	172.32	217.78	154.81	118.5	100.65	180.08	122.29	142.87	380.9	440.56	325.9	334.98	251.75	226.61
ENSSSCG00000003143	ref	TCONS_00064303	MAMSTR	1.63	1.23	1.46	0.89	0.96	2.95	1.35	2.19	1.13	1.13	1.17	1.01	1.35	2.04	0.87	1.79	0.29	0.07	0.34	0.2	0.06	0.17	0.24	0.3	15.6	16.71	10.45	9.74	14.61	11.93	10.51	16.67	0.19	0.24	0.37	0.62	0.25	0.48	0.23	0.53	0.57	1.32	1.59	2.9	1.21	0.59
ENSSSCG00000003159	ref	TCONS_00064332,TCONS_00064333	KCNA7	0.4	0.68	1.27	0.23	0.29	0.2	0.23	0.61	0.68	0.53	0.33	0.33	0.75	0.22	0.36	0.31	0.3	0.09	0.19	0.45	0.18	0.17	0.28	0.25	16.7	16.59	20.23	19	19.9	15.19	13.8	27.54	0.45	0.11	0.46	0.24	0.2	0.36	0.22	0.35	0.81	1.15	0.71	1.24	0.59	0.44
ENSSSCG00000003160	ref	TCONS_00064331	NTF4	0.21	1.36	0.8	0.14	0.23	0.19	0.06	0.11	0.17	0.1	0.15	0.12	0.3	0.14	0.23	0.25	0.44	0.25	0.66	0.89	0.46	0.5	0.51	0.47	8.09	7.23	8.07	7.55	7.93	6.03	3.53	7.1	0.71	0.38	0.27	0.26	0.45	0.45	0.24	0.45	0.64	0.65	0.94	1.27	0.94	0.79
ENSSSCG00000003218	ref	ENSSSCT00000003574.3,TCONS_00060652	MYBPC2	4.99	8.55	49.77	3.53	3.61	10.64	2.62	5	0.99	1.34	0.88	1.54	3.3	3.9	1.73	1.85	1.09	1.34	0.07	0.13	2.04	1.62	1	1.23	1462.39	1433.49	1150.16	1465.62	2104.38	2151.84	1392.7	1967.09	4.77	3.34	0.9	0.59	1.87	2.64	1.94	2.33	3.72	3.44	0.52	0.4	0.5	0.32
ENSSSCG00000003644	ref	TCONS_00065581,TCONS_00065582	FHL3	19.31	18.06	20.42	14.34	15.25	23.88	14.39	18.62	7.94	5.73	12.11	8.04	12.74	12.19	10.47	4.21	2.6	4.05	4.99	4.51	2.73	3.43	5.56	3.12	231.78	176.18	61.36	78.7	128.87	128.01	94.29	134.56	13.97	16.83	16.7	12.3	9.18	15.94	9.48	13.14	6.58	5.62	5.01	4.39	21.81	9.75
ENSSSCG00000003812	ref	TCONS_00066276,TCONS_00066279,TCONS_00066280	PGM1	152.04	150.74	152.21	102.66	186.86	141.72	125.3	108.61	213.64	265.49	111.88	128.87	257.93	164.15	178.1	129.53	183.64	202.54	212.21	174.7	191.25	166.28	175.96	228.14	1382.72	1355.16	1426.08	1458.01	2282.49	2113.21	1855.41	2153.19	44.11	50.14	33.93	20.23	19.53	40.21	24.1	27.7	67.4	69.43	62.28	74.94	132.03	157.54
ENSSSCG00000004255	ref	TCONS_00004570,TCONS_00004571	VGLL2	0.15	0.33	1.9	0.11	0.05	0.08	0.21	0.13	0.03	0.04	0.07	0.11	0.05	0.05	0.03	0.08	0.04	0.05	0.03	0.05	0.03	0.04	0.05	0.08	14.12	22.21	29.98	29.74	17.86	9.76	25.3	27.42	0.18	0.08	0.05	0.03	0.03	0.07	0.04	0.04	0.58	0.15	0.71	0.83	0.09	0.09
ENSSSCG00000004728	ref	TCONS_00005484,TCONS_00005485,TCONS_00005486,TCONS_00005487	CAPN3	5.33	6	10.1	2.64	4.36	6.57	4.52	5.93	2.24	2.48	1.95	1.6	2.38	3.21	2.97	2.77	0.67	1.14	1.09	1.37	0.93	0.76	1.74	2.11	228.15	255.36	197.83	180	233.53	223.86	219.85	341.59	3.34	4.88	3.18	2.92	1.74	2.81	3.32	5.6	2.65	2.85	2.84	1.63	2.07	1.36
ENSSSCG00000005316	ref	ENSSSCT00000056326.1,TCONS_00006706,TCONS_00006707,TCONS_00006708	TPM2	122.06	231.02	311.08	66.03	75.27	128.04	59.71	98.83	593.83	488.71	541.48	573.92	791.35	734.35	665.82	341.29	28.85	30.53	14.98	25.42	29.14	29.22	30.71	19.22	10781.8	13259.6	8334.6	7871.59	9014.22	11871.8	10745.7	7568.4	273.14	206.74	150.63	86.8	108.4	159.16	114.07	117.67	23.34	28.72	52.59	53.27	512.91	434.71
ENSSSCG00000005627	ref	TCONS_00007177,TCONS_00007178	AK1	27.59	32.95	80.67	33.66	30.04	44.38	30.89	41.04	161.01	190.48	126.89	145.1	194.87	173	165.93	130.89	5.05	10.42	6.82	7.06	6.46	5.32	8.59	6.11	2248.07	1991.31	2634.29	2081.52	2583.11	2770.49	2090.06	1481.09	23.04	31.28	63.46	35.14	15.96	11.51	34.85	36.1	181.07	230.54	180.58	175.56	31.2	34.18
ENSSSCG00000006281	ref	TCONS_00053598,TCONS_00053599	METTL11B	0.27	0.2	0.92	0.72	1.09	1.66	1	0.41	0.07	0.16	0.14	0.27	0.24	0.17	0.17	0.21	0.06	0.25	0.07	0.11	0.07	0.12	0.18	0.12	2.63	1.91	3.89	7.81	6	4.56	3.22	5.2	0.29	0.09	0.15	0.07	0.05	0.66	0.12	0.12	0.65	0.99	0.84	0.95	0.27	0.26
ENSSSCG00000006390	ref	TCONS_00053805,TCONS_00053806	CASQ1	4.49	10.72	37.99	2.24	1.46	10.43	2.33	2.43	6.06	4.91	7.2	5.17	8.05	10.58	8.82	2.95	0.78	1	0.05	0.07	1.33	1.52	0.4	0.58	1042.42	1116.78	1369.74	1361.7	1341.84	1547.73	924.86	1013.11	3.24	1.57	0.18	0.08	0.82	1.45	0.6	0.55	2.35	2.37	3.18	3.37	1.17	0.77
ENSSSCG00000006556	ref	TCONS_00051730,TCONS_00051731,TCONS_00051734,TCONS_00051735	TPM3	144.48	189.07	135.96	138.28	150.17	133	165.58	168.86	75.47	54.45	61.53	92.69	84.39	77.14	91.57	66.99	90.18	110.69	98.94	68.83	95.45	81.38	117.2	102.18	1063.96	1270.06	879.7	1132.33	309.19	727.94	1197.15	898.49	338.14	437.56	282.42	218.75	123.81	226.94	286.07	334.72	243.91	269.71	115.93	127.49	194.39	242.72
ENSSSCG00000006631	ref	ENSSSCT00000007267.3,ENSSSCT00000060688.1	TMOD4	13.44	13.3	25.37	9.07	3.69	8.32	14.56	14.36	1.85	2.1	2.5	3.64	3.35	3.71	2.18	2.5	0.92	0.7	0.13	0.29	0.51	0.78	0.26	0.5	629.3	569.27	776.91	720.89	774	824.1	722.63	1215.71	2.46	1.74	0.49	0.37	0.88	1.14	0.61	0.7	0.21	0.3	0.64	0.18	0.75	0.66
ENSSSCG00000006703	ref	ENSSSCT00000007342.3,TCONS_00051972,TCONS_00051973,TCONS_00051974	PRKAB2	18.46	20.46	15.19	14.47	14.85	15.66	18.52	16.76	32.24	42.02	30.42	34.63	29.45	32.77	34.93	32.18	11.25	10.34	10.15	8.2	10.73	8.4	9.29	8.92	143.79	152.74	136.65	142.42	169.23	188.64	123.94	160.05	12.63	14.97	12.28	10.23	8.59	10.9	11.46	14.43	17.19	18.73	36.92	49.14	43.65	50.78
ENSSSCG00000006754	ref	TCONS_00052081,TCONS_00052082,TCONS_00052083,TCONS_00052084	AMPD1	0.9	2.32	9.96	0.98	0.77	2.48	0.5	0.78	0.46	0.65	0.48	0.29	1.32	1.17	0.59	0.28	0.36	0.72	0.16	0.17	0.61	0.86	0.44	0.38	447.37	396.45	343.9	269.59	503.52	662.41	492.55	441.09	1.52	0.52	0.32	0.14	0.6	0.55	0.55	0.59	0.23	0.27	0.35	0.21	0.49	0.28
ENSSSCG00000006829	ref	TCONS_00054423,TCONS_00054424	SYPL2	0.86	2.33	10.57	1.46	0.99	1.59	0.96	0.98	1.13	0.54	0.97	1.18	1.55	1.6	0.63	0.35	0.34	0.43	0.24	0.15	0.36	0.41	0.22	0.25	238.38	249.82	302.97	253.33	281.54	267.53	274.76	230.3	1.46	0.3	0.22	0.12	0.31	0.54	0.29	0.37	0.34	0.43	1.04	0.84	0.32	0.29
ENSSSCG00000006872	ref	ENSSSCT00000056722.1,TCONS_00054503,TCONS_00054504,TCONS_00054505,TCONS_00054506	AGL	36.56	32.57	60.53	32.4	41.54	36	41.62	28.87	339.03	314.45	293.37	362.04	469.26	350.54	362.08	352.9	38.72	42.42	47.35	29.87	47.64	43.54	67.36	48.44	1272.15	1014.48	1274.74	1339.82	1562.45	1582.09	1378.62	1333.28	24.15	25.53	16.19	10.3	9.82	16.83	14.52	14.63	39.58	37.86	52.83	51.53	26.69	23.31
ENSSSCG00000007231	ref	TCONS_00034559	MYLK2	0.77	4.06	4.65	0.98	0.85	3.51	1.65	1.13	0.7	0.79	0.16	0.35	0.75	0.7	0.14	0.57	0.35	0.43	0.06	0.04	0.31	0.64	0.15	0.39	414.33	331.16	193.47	161.46	415.22	379.73	137.4	516.27	1.63	1.46	0.32	0.48	0.78	1.22	0.58	0.9	0.12	0.14	0.21	0.44	0.15	0.17
ENSSSCG00000007424	ref	TCONS_00035953,TCONS_00035954,TCONS_00035955	TNNC2	10.3	28.88	82.81	5.96	3.9	14.64	4.33	4.98	2.82	2.65	0.49	3.61	6.38	8.24	2.2	3	3.38	3.79	0.11	0.17	3.52	3.85	2.11	1.98	3714.86	3623.44	4137.98	3820.81	4165.23	4792.61	3642.41	3893.67	10.18	5.14	0.23	0.23	3.28	4.35	2.3	1.97	0.12	0.23	0.79	0.79	0.29	0.61
ENSSSCG00000007680	ref	TCONS_00047856	MYL10	0.32	0.32	0.37	0.28	0.27	0.37	0.35	0.33	0.17	0.19	0.23	0.19	0.23	0.28	0.14	0.25	0.15	0.17	0.18	0.26	0.17	0.15	0.12	0.19	0.97	2.98	1.74	2.96	0.71	2.03	2.68	10.77	0.47	0.21	0.24	0.18	0.13	0.24	0.15	0.19	0.25	1.7	0.41	0.29	0.45	0.26
ENSSSCG00000007744	ref	TCONS_00045529	PHKG1	9.25	7.59	7.63	5.87	3.68	5.25	10.04	10.53	8.79	9.87	10.26	7.83	6.31	9.63	11.05	9.27	0.29	0.38	0.66	0.57	0.3	0.35	1.11	0.67	51.47	45.63	65.85	43.94	71.5	66.66	55.85	59.89	0.74	0.93	0.78	0.73	0.13	0.41	0.56	1.07	5.18	6.13	5.73	6.75	1.19	1.89
ENSSSCG00000007757	ref	TCONS_00048009	TRIM72	0.33	0.7	3.24	0.26	0.18	0.34	0.34	0.3	0.18	0.16	0.05	0.11	0.09	0.11	0.07	0.23	0.06	0.11	0.03	0.01	0.08	0.08	0.08	0.11	46.73	53.04	82.83	75.03	63.29	53.25	92.06	95.28	0.07	0.17	0.09	0.02	0.09	0.27	0.1	0.1	0.16	0.1	0.04	0.04	0.24	0.1
ENSSSCG00000007799	ref	TCONS_00048071,TCONS_00048072	MYLPF	151.99	469.41	1249.51	114.86	66.2	283.64	62.55	73.8	39.48	45.98	3.23	53.04	79.82	99.36	18.41	32.92	47.58	64.45	0.8	1.42	53.32	52.31	27.54	24.25	55504.3	54174.3	69170.6	59126.7	68239.8	60247.5	41787.1	46572.3	135.14	67.46	0.62	0.3	47.93	60.99	23.02	24.75	1.52	1.23	0.7	0.74	1.17	0.94
ENSSSCG00000007805	ref	TCONS_00045644,TCONS_00045645,TCONS_00045646	ATP2A1	4.93	9.53	89	3.57	1.02	10.43	1.66	1.2	0.65	0.66	0.39	0.73	1.26	1.4	0.34	0.62	0.62	1.03	0.09	0.11	0.66	0.7	0.41	0.43	842.37	777.41	695.89	673.39	821.05	847.6	686.2	995.92	2.49	1.13	0.1	0.06	0.7	1.3	0.47	0.49	0.61	0.52	0.14	0.07	0.48	0.19
ENSSSCG00000008200	ref	ENSSSCT00000008981.3	ANKRD23	0.5	1.83	21.29	0.65	0.56	1.19	1.41	0.35	51	40.44	43.23	88.59	41.75	49.28	44.98	51.23	0.43	0.27	0.29	0.26	0.61	0.45	0.2	0.42	632.74	519.66	1152.59	1249.91	596.05	850.19	955.37	1297.44	0.9	0.22	0.62	0.27	0.49	0.5	0.48	0.81	0.3	0.37	1.03	0.47	0.5	0.85
ENSSSCG00000008306	ref	TCONS_00049375	NOTO	0.08	0.15	0.44	0.07	0.06	0.27	0.08	0.23	0.08	0.36	0.38	0.17	0.16	0.06	0.17	0.06	0.03	0.12	0.04	0.06	0.04	0.03	0.03	0.05	11.91	11.85	9.68	9.88	8.66	11.48	5.76	7.28	0.11	0.05	0.06	0.04	0.03	0.12	0.03	0.05	0.06	0.13	0.1	0.07	0.1	0.06
ENSSSCG00000008981	ref	TCONS_00072960,TCONS_00072961,TCONS_00072962,TCONS_00072963,TCONS_00072964	No_name	28.24	25.54	53.91	72.54	37.11	24.65	34.43	45.14	14.34	18.1	22.05	25.29	29.47	25	24.22	18	38.13	40.85	43.12	48.94	42.4	29.63	39.11	53.18	106.81	112.3	188.91	154.05	118.26	138.13	118.3	241.59	14.82	14.82	13.2	6.92	6.8	10.86	7.61	12.97	8.89	11.69	6.52	4.73	15.93	19.15
ENSSSCG00000009631	ref	TCONS_00025302,TCONS_00025303,TCONS_00025304,TCONS_00025305	PEBP4	23.98	22.4	13.55	5.1	3.87	10.97	70.33	22.75	0.5	1.96	0.61	0.58	0.89	2.55	2.08	1.97	21.2	50.58	4.71	2.39	18.73	15.86	1.63	4.59	119.96	207.62	262.92	269.87	271.1	292.54	259.32	343.86	1.58	0.67	0.94	0.52	0.5	0.74	0.33	0.5	2.76	2.97	3.85	2.46	1.48	1.45
ENSSSCG00000009842	ref	TCONS_00025872,TCONS_00025873,TCONS_00025875	CCDC60	0.55	0.8	0.53	0.32	0.12	1.1	0.25	0.26	0.12	0.2	0.1	0.08	0.1	0.29	0.06	0.15	0.13	0.21	0.11	0.19	0.21	0.23	0.05	0.08	13.06	9.18	12.43	10.03	19.49	16.1	11.43	27.25	0.94	0.46	0.41	0.1	0.12	0.22	0.06	0.28	0.57	0.35	3.11	3.52	2.08	1.61
ENSSSCG00000010190	ref	TCONS_00023923,TCONS_00023924,TCONS_00023927,TCONS_00023928,TCONS_00023929,TCONS_00023930,TCONS_00023931	ACTA1	132.02	576.99	1684.11	126.64	55.75	339.14	116.68	69.99	7492.55	4166.72	8827.81	8258.18	8213.77	6108.37	12485.2	2061.62	61.99	89.82	0.6	1.72	70.95	77.91	49.03	22.96	75636.8	85677.2	46850.4	47013.7	85648.6	82689.1	67274.8	47245.6	199.28	99.17	1.68	1.48	58.38	90.94	39.17	23.47	7.56	5.6	2.63	2.26	4.27	5.65
ENSSSCG00000010300	ref	TCONS_00026881	MSS51	8.87	10.31	13.6	5.65	8.73	15.94	7.87	7.72	4.61	4.09	8.19	2.71	5.84	6.62	6.2	6.88	2.01	2.49	1.87	2.08	2.07	2.56	1.79	2.81	39.45	50.32	31.12	30.77	115.21	108.2	35.92	33.91	5.61	7.4	9.36	5.84	5.87	6.18	9.46	13.28	3.58	4.5	18.32	13.87	11.47	7.38
ENSSSCG00000010304	ref	ENSSSCT00000055989.1,TCONS_00026892,TCONS_00026894,TCONS_00026895	MYOZ1	6.75	17.21	44.64	4.24	2.06	9.98	3.38	5.77	2.87	3.79	1.11	2.01	5.59	7.41	2.54	3.78	1.54	1.94	0.11	0.2	2.37	2.16	1.24	1.78	2073.96	1568.19	2432.1	2339.43	2402.22	2476.76	1799.93	3996.69	5.92	4.82	2.1	0.92	2.29	3.36	2.16	3.67	7.93	7.17	2.58	1.32	0.51	0.34
ENSSSCG00000010317	ref	TCONS_00026923,TCONS_00026924	DUPD1	0.2	0.19	0.63	0.18	0.17	0.68	0.14	0.13	0.07	0.12	0.14	0.15	0.14	0.35	0.06	0.1	0.09	0.1	0.07	0.1	0.11	0.06	0.08	0.12	7.84	14.11	38.6	39.85	36.79	39.04	22.53	41.75	0.19	0.08	0.1	0.07	0.05	0.1	0.09	0.08	0.1	0.29	0.16	0.12	0.25	0.1
ENSSSCG00000010522	ref	ENSSSCT00000011512.3,ENSSSCT00000038685.1	ANKRD2	1.74	3.77	3.82	0.85	0.52	1.07	0.93	0.82	1.12	1.58	4.25	4.07	3.19	1.86	0.94	1.76	0.21	0.17	0.17	0.15	0.39	0.23	0.13	0.13	106.35	138.96	43.11	107.97	50.57	118.7	147.92	52.4	0.49	0.3	0.25	0.11	0.13	0.34	0.21	0.2	3.72	3.62	3.68	3.23	0.33	0.32
ENSSSCG00000010578	ref	ENSSSCT00000011571.2	PITX3	0.92	0.45	0.27	0.2	0.39	0.54	0.74	0.23	0.12	0.55	0.16	0.13	0.17	0.2	0.1	0.36	0.11	0.12	0.25	0.18	0.12	0.1	0.09	0.14	6.36	9.22	4.27	3.09	3.42	5.09	7.72	1.64	0.34	0.15	0.34	0.13	0.09	0.35	0.11	0.14	0.18	0.2	0.29	0.21	0.32	0.18
ENSSSCG00000010947	ref	TCONS_00007888,TCONS_00007889	FBP2	39.26	38.75	96.65	62.69	68.2	30.77	49.77	31.22	0.46	0.52	0.36	0.85	1.24	1.71	0.32	0.59	0.92	0.99	0.47	0.3	3.66	4.89	7.25	7.97	420.93	455.8	1221.63	1205.02	819.86	786.09	632.64	594.27	1.09	0.4	0.27	0.6	0.91	1.14	0.63	0.45	0.84	0.33	4.9	1.1	41.59	70.95
ENSSSCG00000011053	ref	TCONS_00008280,TCONS_00008281	CDNF	0.49	0.36	0.93	0.33	0.58	0.51	0.46	0.2	12.7	11.24	3.83	3.9	10.25	7.18	5.38	4.84	0.14	0.07	0.04	0.06	0.07	0.11	0.09	0.08	34.75	32.84	37.69	35.78	29.66	31.77	33.22	44.92	0.27	0.12	0.06	0.05	0.1	0.19	0.11	0.05	0.14	0.08	0.14	0.38	0.51	0.45
ENSSSCG00000011286	ref	TCONS_00016058	KLHL40	1.5	0.46	3.9	0.5	0.32	3.86	1.2	2.88	1.09	0.78	1.07	0.96	2.07	1.51	1.38	2.07	0.09	0.1	0.05	0.07	0.1	0.08	0.11	0.11	39.69	54.66	76.12	83.62	69.87	76.16	65.17	67.88	0.14	0.55	0.21	0.05	0.11	0.14	0.3	0.39	1.63	3.03	1.42	1.49	0.64	0.88
ENSSSCG00000011508	ref	TCONS_00020217,TCONS_00020218	LMOD3	1.21	2.68	5.68	0.3	0.75	1.03	0.59	1.18	0.55	0.46	0.37	0.29	0.81	0.71	0.28	0.48	0.66	0.37	0.14	0.23	0.31	0.61	0.4	0.18	171.17	232.84	221.34	192.69	176.47	276.07	236.13	322.39	1.45	1.07	0.47	0.05	0.34	0.31	0.37	0.5	0.46	0.32	1.79	0.9	0.6	0.17
ENSSSCG00000012411	ref	TCONS_00085735,TCONS_00085736,TCONS_00085737,TCONS_00085738,TCONS_00085739,TCONS_00085740,TCONS_00085741,TCONS_00085742	PHKA1	19.67	19.78	29.51	22.46	19.34	22.03	25.71	21.05	32.78	31.77	32.66	28.25	36.35	35.32	38.26	32.14	2.93	3.43	4.56	4.06	2.54	2.35	4.87	4.62	157.01	119.4	156.92	151.77	231.27	246.93	228.7	215.76	12.74	16.15	18.67	16.82	9.45	13.89	18.78	18.47	16.32	16.29	15.67	12.92	26.49	20.33
ENSSSCG00000012440	ref	TCONS_00084257,TCONS_00084258	PGK1	196.09	176.68	349.22	327.52	285.58	181.12	316.14	312.13	372.29	264.2	419.9	564.89	395.5	336.95	339.12	391.62	108.29	97.92	162.89	151.93	112.12	90.64	118.45	200.34	1642.61	1325.42	2187.99	2110.01	2138.59	1999.53	1477.45	1660.06	124.12	218.85	163.11	118.62	75.48	124.94	72.13	162.85	352.23	360.59	354.4	394.99	200.51	245.17
ENSSSCG00000012591	ref	ENSSSCT00000013770.3,TCONS_00086048	AMOT	34.76	31.73	45.94	37.89	32.23	32.86	37.11	33.54	7.84	6.5	8.41	6.03	8.39	9.59	8.51	6.32	4.94	4.47	3.9	4.37	3.4	3.56	6.18	4.49	99.01	142	72.46	83.19	96.34	92.73	127.21	86.03	14.25	13.31	7.78	5.09	3.31	8.43	6.76	5.98	43.62	41.73	39.41	35.68	25.68	20.94
ENSSSCG00000013022	ref	ENSSSCT00000014234.3,TCONS_00038642	PYGM	15.35	26.18	93.23	11.11	10.34	26.98	10.82	15.2	83.54	99.94	90.6	89.14	149.46	134.25	165.97	65.94	4.04	5.82	0.74	0.88	5.02	4.5	3.62	2.63	3530.47	3849.78	1913.16	2621.4	4325.8	4708.01	3124.93	4002.9	16.94	9.7	3.52	2.91	6.81	9.72	5.7	7.76	54.7	62.12	103.88	87.93	48.06	29.29
ENSSSCG00000013043	ref	TCONS_00038665,TCONS_00038666,TCONS_00038667	MACROD1	24.98	36.27	53.98	35.48	35.43	24.04	33.67	31.04	209.14	193.91	194.21	223.33	210.78	186.88	227.32	103.02	45.51	51.81	55.46	63	65.48	58.77	83.5	72.88	554.18	568.32	676.32	650.04	730.06	757.96	681.82	432.09	5.49	6.61	9.47	11.3	9.73	7.43	9.73	12.99	19.64	21.97	25.33	25.17	30.17	25.35
ENSSSCG00000013366	ref	ENSSSCT00000038394.1,TCONS_00042757,TCONS_00042758,TCONS_00042760,TCONS_00042761,TCONS_00042762,TCONS_00042763	LDHA	123.97	99.84	450.24	228.66	204.07	158.48	179.6	129.68	89.54	46.1	205.62	159.7	165.18	132.48	108.54	95.35	93.52	98.69	189.98	174.78	107.08	70.75	125.62	111.51	3000.94	3355.36	5837.81	5779.35	4945.6	5652.49	2961.36	4310.4	146.78	171.38	169.69	109.63	83.83	142.02	107.19	157.65	246.93	276.72	208.72	258.44	410.83	414.01
ENSSSCG00000013375	ref	TCONS_00042778	MYOD1	0.03	0.23	0.84	0.04	0.01	0.09	0.02	0.03	0.03	0.05	0.01	0.03	0.01	0.05	0.01	0.02	0.05	0.05	0.01	0.12	0.05	0.04	0.02	0.05	20.03	19.74	9.68	8.11	18.12	11.17	6.01	8.67	0.04	0.04	0.01	0.01	0.01	0.06	0.01	0.01	0.01	0.01	0.02	0.01	0.06	0.01
ENSSSCG00000013864	ref	TCONS_00043157,TCONS_00043158	TMEM38A	10.14	12.27	33.54	21.87	18.06	15.1	27.38	21.27	99.47	108.57	136.23	116.03	99.11	83.54	146.19	89.39	8.62	15.51	10.54	11.9	10.16	8.71	11.02	12.8	304.18	321.73	454.8	381.14	317.7	415.32	412.15	369.95	8.67	10.88	8.78	5.07	4.03	8.02	4.77	5.99	54.34	58.62	31.86	36.23	9.43	6.63
ENSSSCG00000014324	ref	ENSSSCT00000015650.3,ENSSSCT00000053336.1,TCONS_00041361	MYOT	2.46	9.57	15.2	1.95	0.86	4.44	3.68	1.88	128.21	79.01	72.28	67.87	123.78	77.75	114.25	86.49	0.9	1.73	0.09	0.17	0.93	0.79	1.08	0.74	786.63	974.83	565.74	737.15	578.88	838.91	1250.8	1027.75	2.41	0.99	0.12	0.09	0.87	1.05	0.7	0.71	0.17	0.14	0.5	0.14	0.28	0.13
ENSSSCG00000015720	ref	ENSSSCT00000017120.3,ENSSSCT00000037291.1,ENSSSCT00000040162.1,ENSSSCT00000041758.1,ENSSSCT00000045072.1,ENSSSCT00000055148.1,ENSSSCT00000061878.1,TCONS_00028224,TCONS_00028232,TCONS_00028233	BIN1	36.96	32.21	61.51	54.48	62.48	70.32	50.83	64.78	5.9	6.84	12.14	13.92	11.54	16.32	11.08	13.18	7.12	7.82	12.51	21.82	9.92	9.39	9.92	13.68	347.74	344.05	547.86	464.28	493.44	512.2	403.87	544.69	19.94	29.06	29.46	19.97	6.67	18.64	16.09	32.88	175.88	210.61	186.67	192.51	28.06	23.77
ENSSSCG00000015796	ref	TCONS_00030452,TCONS_00030453,TCONS_00030455	PDLIM3	7.29	8.42	5.24	0.97	2.17	13.73	1.64	1.89	12.49	4.58	8.39	7.3	10.95	8.42	15.06	9.18	0.54	0.73	0.19	1.19	0.65	0.47	0.81	0.29	522.09	484.28	160.95	273.73	296.13	468.97	516.42	285	24.88	29.21	22.8	15.16	11.53	22.82	18.47	17.39	10.01	9.43	7.05	6.59	11.37	10.68
ENSSSCG00000015917	ref	ENSSSCT00000017333.2,ENSSSCT00000036073.2,TCONS_00028758	XIRP2	4.2	14.74	40.71	2.73	1.2	8.13	2.25	1.75	13.2	7.91	25.21	11.89	47.26	23.6	25.42	13.54	1.23	1.64	0.22	0.15	1.42	1.33	1.09	0.51	1095.29	1383.67	921.99	1036.06	1029.17	1358.37	1632.45	853.95	4.38	2.73	2.68	1.53	1.61	2.82	2.5	2.11	0.03	0.06	0.09	0.04	0.85	0.7
ENSSSCG00000015969	ref	TCONS_00030944	CHRNA1	0.3	0.36	0.94	0.26	0.28	0.39	0.08	0.27	0.02	0.07	0.03	0.17	0.03	0.06	0.02	0.03	0.05	0.02	0.02	0.03	0.02	0.03	0.04	0.09	16.75	14.93	15.34	12.17	16.21	14.38	11.38	11.61	1.04	3.23	1.44	0.84	0.4	0.93	1.7	1.76	0.2	0.1	0.05	0.03	0.05	0.03
ENSSSCG00000016047	ref	TCONS_00031147	MSTN	1.19	0.35	0.16	0.03	0.06	0.21	0.08	0.11	5.64	7.68	1.72	4.75	3.09	4.2	1.19	3.33	0.08	0.09	0.02	0.03	0.04	0.02	0.01	0.06	21.2	16.12	18.25	10.54	30.62	38	8.9	30.86	0.16	0.05	0.13	0.08	0.04	0.08	0.03	0.04	5.34	4.8	7.41	7.21	0.62	0.68
ENSSSCG00000016082	ref	TCONS_00031256	BOLL	0.24	0.24	0.28	0.21	0.2	0.28	0.26	0.24	0.13	0.14	0.17	0.14	0.17	0.21	0.1	0.19	0.11	0.13	0.13	0.19	0.12	0.11	0.09	0.14	5.62	4.99	3.16	1.61	3.57	5.81	3.75	6.83	0.35	0.16	0.18	0.13	0.1	0.18	0.11	0.14	0.18	0.21	0.31	0.21	0.33	0.19
ENSSSCG00000016157	ref	ENSSSCT00000017591.3,TCONS_00031411,TCONS_00031416,TCONS_00031417,TCONS_00031418,TCONS_00031419	MYL1	54.51	116.04	398.92	37	21.48	73.16	13.84	22.66	14.69	17.28	4.17	18.19	28.02	34.65	10.48	10.92	13.84	17.84	0.32	0.6	16.5	16.02	10.57	6.27	14165.1	14493.1	16775.8	16730.3	15855	15587.2	13722.7	14038.6	45.44	20.05	0.69	0.43	13.68	17.95	9.26	7.06	1.12	1.1	0.83	0.52	0.8	0.52
ENSSSCG00000016287	ref	TCONS_00029839	CHRND	0.11	0.11	0.13	0.1	0.1	0.13	0.12	0.12	0.06	0.07	0.08	0.06	0.08	0.1	0.05	0.09	0.05	0.06	0.06	0.09	0.06	0.05	0.04	0.07	3.72	5.69	5.3	4.23	7.78	3.92	3.42	6.24	0.17	0.07	0.08	0.06	0.05	0.09	0.05	0.07	0.09	0.1	0.14	0.1	0.16	0.09
ENSSSCG00000016397	ref	ENSSSCT00000017854.3,ENSSSCT00000037387.1,ENSSSCT00000044749.1,ENSSSCT00000047615.1,ENSSSCT00000048646.1,ENSSSCT00000056777.1,ENSSSCT00000061764.1,TCONS_00027924,TCONS_00027925,TCONS_00027934	NEB	6.01	23.27	103.21	5.28	1.95	14.68	4.24	2.47	10.59	11.06	3.18	2.41	14.6	27.35	5.64	2.24	3.79	3.88	3.2	3.44	3.53	5.2	7.76	1.48	2260.59	2288.58	1120.87	1164.45	1664.68	1923.52	2504.64	1128.6	6.62	3.62	0.29	0.21	1.42	2.33	1.72	0.75	2.61	2.05	79.68	52.46	0.57	0.28
ENSSSCG00000016462	ref	TCONS_00037368	CLCN1	0.1	0.23	0.88	0.21	0.11	0.27	0.07	0.1	0.07	0.1	0.12	0.13	0.19	0.06	0.03	0.05	0.09	0.02	0.07	0.11	0.03	0.09	0.06	0.1	9.86	11.96	13.82	13.98	15.17	11.39	15.42	14.2	0.1	0.13	0.07	0.22	0.05	0.08	0.18	0.1	0.02	0.03	0.33	0.18	0.09	0.15
ENSSSCG00000016640	ref	TCONS_00036795	PPP1R3A	0.81	1.43	5.39	0.33	0.49	0.73	0.28	0.37	29.86	28.05	29.52	28.07	40.15	29.43	35.33	23.88	0.23	0.25	0.01	0.03	0.19	0.3	0.2	0.07	217.08	218.38	216.87	233.64	253.35	255.25	264.42	233.81	0.56	0.31	0.02	0.02	0.25	0.26	0.17	0.1	0.03	0.07	0.01	0.02	0.05	0.01
ENSSSCG00000016720	ref	TCONS_00037044,TCONS_00037045	PGAM2	4	8.37	36.33	3.5	3.43	8.67	1.97	2.31	181.93	205.63	165.25	228.44	204.5	196.96	158.5	161.66	1.61	1.9	0.07	0.14	2.26	1.97	1.17	0.73	1761.72	1526.35	2250.95	1967.25	2624.6	2525.75	1856.13	1599.16	5.36	6.55	1.63	1.05	1.89	3.74	1.95	1.76	13.5	18.48	4.8	5.38	0.64	0.92
ENSSSCG00000017271	ref	TCONS_00012358	CACNG1	0.45	1.1	3.62	0.07	0.06	0.53	0.48	0.31	0.16	0.13	0.05	0.09	0.11	0.44	0.1	0.12	0.07	0.2	0.04	0.3	0.15	0.2	0.03	0.04	99.36	107.68	78.38	73.65	122.81	116.67	77.68	66.99	0.44	0.19	0.05	0.04	0.06	0.11	0.2	0.09	0.06	0.06	0.09	0.07	0.1	0.06
ENSSSCG00000017282	ref	TCONS_00012426	SCN4A	0.8	1.04	3.42	1.78	0.25	1.27	1.62	0.88	0.33	0.16	0.4	0.35	0.18	0.19	0.13	0.13	0.02	0.07	0.01	0.01	0.02	0.02	0.03	0.01	21.47	18.54	16.33	15.77	20.51	19.81	20.31	25.7	0.13	0.14	0.07	0.06	0.06	0.12	0.05	0.06	0.06	0.04	0.06	0.03	0.25	0.3
ENSSSCG00000017904	ref	ENSSSCT00000046396.1,TCONS_00015220,TCONS_00015221	ENO3	33.43	63.83	333.3	24.36	18.28	57.25	15.78	23.66	1851.34	1736.6	1807.22	1942.49	1716	1591.77	2222.06	1745.09	10.26	13.16	1.81	1.59	11.98	10.62	6.65	7.14	9421.77	8080.92	9636.01	10675	12296.8	10102	7829.67	12627.2	25.98	16.74	6.96	6.62	10.41	19.55	10.24	11.88	2.03	2.83	12.12	12.19	9.67	8.11
ENSSSCG00000017909	ref	TCONS_00013496	CHRNE	0.55	0.16	0.83	0.44	0.8	0.46	0.59	0.85	0.15	0.03	0.12	0.16	0.28	0.05	0.19	0.04	0.03	0.09	0.03	0.04	0.06	0.05	0.06	0.07	4.57	3.96	1.31	1.95	4.72	4.53	3	3.71	0.08	0.18	0.04	0.12	0.04	0.08	0.03	0.07	0.88	0.53	0.14	0.2	0.23	0.04
ENSSSCG00000018003	ref	TCONS_00015368	MYH4	14.56	12.64	44.67	3.85	7.35	36.06	0.51	6.96	6.06	6.75	0.42	6.29	18	27.45	2.02	2.93	6.88	9.4	0.03	0.03	12.13	13.3	2.53	1.75	8639.7	7939.55	5555.11	7453.22	13392.2	15502.5	4321.83	4266.09	21.08	10.17	0.04	0.02	11.42	17	2.27	2.12	0.15	0.02	0.23	0.03	0.04	0.1
ENSSSCG00000018005	ref	TCONS_00015366,TCONS_00015367	MYH8	0.32	1.25	6.87	0.4	0.17	1.7	0.38	0.15	0.12	0.13	0.2	0.17	0.22	0.33	0.34	0.09	0.06	0.04	0.09	0.04	0.08	0.17	0.16	0.05	39.12	55.59	74.41	59.78	56.28	123.04	101.48	51.11	0.16	0.14	0.06	0.04	0.12	0.22	0.16	0.12	0.04	0.21	0.07	0.05	0.15	0.06
ENSSSCG00000018007	ref	TCONS_00015376	MYH3	0.41	1.34	3.94	0.51	0.37	6.22	0.32	0.23	0.51	1.12	0.55	0.37	1.36	1	0.33	0.24	0.26	0.57	0.09	0.02	0.18	0.06	0.14	0.05	11.92	28.88	7.84	12.63	36.36	34.57	83.67	2.8	1.29	1.65	0.1	0.09	0.33	0.15	0.09	0.21	0.33	0.17	0.38	0.07	1.33	0.78
ENSSSCG00000021129	ref	ENSSSCT00000049997.1,TCONS_00056579,TCONS_00056582,TCONS_00056585,TCONS_00056586,TCONS_00056587,TCONS_00056588,TCONS_00056589,TCONS_00056591,TCONS_00056593	PFKM	15.6	15.86	83.96	15.75	17.34	24.3	14.36	13.26	458.34	353.73	460.18	413.19	417.35	420.88	551.12	235.12	5.41	4.33	4.98	4.77	5.59	4.41	4.97	8.22	1312.89	1200.45	1308.62	1305.32	1534	1399.65	1156.57	901.96	13.46	9.39	14.4	20.79	23.23	17.27	15.56	22.08	202.95	217.85	217.4	209.38	24.95	16.45
ENSSSCG00000021585	ref	ENSSSCT00000025394.2,TCONS_00020368,TCONS_00020369	OXTR	0.17	1.74	0.56	0.2	0.12	0.38	0.15	0.15	0.09	0.18	0.16	0.18	0.19	0.14	0.15	0.18	0.07	0.16	0.08	0.11	0.07	0.1	0.06	0.08	7.22	9.32	6.39	12	8.13	10.36	6.21	4.58	0.32	0.32	0.14	0.23	0.11	0.15	0.19	0.18	0.55	0.8	1.71	2.15	0.76	0.27
ENSSSCG00000022891	ref	TCONS_00007358	MYMK	0.14	0.14	0.82	0.13	0.12	0.33	0.3	0.14	0.6	0.25	1.72	0.49	0.91	1.57	0.74	0.78	0.52	0.07	0.85	0.56	0.07	0.25	0.6	0.42	7.37	4.63	5.52	4.67	9.96	9.1	4.02	1.31	0.21	0.18	0.31	0.08	0.06	0.43	0.07	0.09	0.11	0.12	0.18	0.25	0.98	0.11
ENSSSCG00000024018	ref	TCONS_00013839,TCONS_00013841,TCONS_00013842	SLC16A3	5.74	3.12	9.9	3.8	2.09	4.15	5.14	6.33	13.41	9.62	16.39	11.07	8.56	13.65	12.61	8.64	0.9	0.9	1.03	0.9	1.15	1.04	0.95	1.41	89.87	104.66	184.65	145.14	144.98	104.92	150.63	121.3	5.47	11.02	11.34	8.16	8.98	10.9	11.77	24.55	3.11	4.57	2.18	1.45	12.17	27.84
ENSSSCG00000024416	ref	TCONS_00015365	MYH13	0.08	0.24	0.19	0.02	0.07	0.16	0.03	0.03	0.01	0.02	0.06	0.02	0.02	0.02	0.09	0.02	0.01	0.01	0.01	0.02	0.03	0.02	0.01	0.02	0.36	0.33	1.37	1.78	0.48	1.99	1.35	1.83	0.08	0.03	0.08	0.03	0.04	0.02	0.05	0.02	0.3	0.23	0.07	0.02	0.22	0.1
ENSSSCG00000024784	ref	TCONS_00009037,TCONS_00009038,TCONS_00009039	CACNA1S	0.26	1.42	7.55	0.68	0.1	0.69	0.34	0.48	0.08	0.17	0.1	0.17	0.14	0.25	0.16	0.23	0.11	0.2	0.2	0.16	0.09	0.13	0.16	0.17	90.44	105.37	66.57	71.51	78.65	109.7	93.1	135.74	0.26	0.24	0.97	0.73	0.2	0.2	0.39	0.74	0.07	0.1	0.11	0.15	0.52	0.16
ENSSSCG00000025353	ref	TCONS_00064630,TCONS_00064631,TCONS_00064632,TCONS_00064633	TNNT1	3.62	52.31	16.94	3.14	3.04	5.25	15.87	2.56	126.19	33.56	151.92	167.96	323.1	146.16	283.11	31.33	2.28	3.09	0.57	1.31	2.48	2.08	2.21	1.54	1700.71	2100.86	1106.91	1422.75	660.66	1670.92	1948.75	1234.5	6.44	3.66	0.45	0.83	1.44	1.76	2.01	0.76	4.37	6.28	4.93	2.25	2.09	0.62
ENSSSCG00000026533	ref	TCONS_00059022	MYF6	0.04	0.34	0.35	0.04	0.04	0.25	0.05	0.09	0.02	0.03	0.03	0.02	0.09	0.07	0.02	0.03	0.04	0.07	0.02	0.03	0.04	0.04	0.03	0.03	14.99	14.83	9.19	18.06	14.83	36.87	31.67	45.9	0.06	0.03	0.03	0.02	0.05	0.07	0.04	0.16	0.03	0.04	0.05	0.04	0.06	0.03
ENSSSCG00000027613	ref	TCONS_00000592	No_name	0.57	2.71	6.25	0.41	0.29	1.89	1.11	1.06	52.61	66.52	50.7	58.19	51.84	42.85	75.98	100.48	0.26	0.36	0.06	0.09	0.29	0.31	0.31	0.14	279.02	291.01	304.48	232.97	249.97	278.23	294.93	428.64	0.51	0.37	0.08	0.06	0.14	0.96	0.11	0.41	0.09	0.3	0.14	0.71	0.16	0.09
ENSSSCG00000028113	ref	TCONS_00037768	CAPZA2	204.73	154.19	126.97	209.28	218.1	128.04	233.48	140.63	182.51	148.09	179.28	217.94	200.56	180.48	205.29	201.91	54.17	60.32	53.31	32.56	60.28	47.38	52.99	44.96	323.27	344.34	428.65	376	372.45	400.51	327.19	371.49	107.32	223.18	124.21	87.37	68.99	96.75	110.12	119.53	246.17	209.39	178.71	201.59	76.65	117.81
ENSSSCG00000028530	ref	TCONS_00064882,TCONS_00064883,TCONS_00064884,TCONS_00064885	TMEM52	26.02	14.51	10.33	7.96	10.82	12.26	21.25	15.55	0.79	1.51	0.85	0.96	2.87	1.47	0.4	1.1	2.27	2.18	1.21	1.81	4.73	2.39	1.73	2.22	100.11	97.83	57.9	52.73	79.84	77.13	80.81	113.19	2.19	1.03	1.15	0.48	0.31	1.03	1.48	0.69	14.77	18.16	11.21	6.58	3.91	2.08
ENSSSCG00000028777	ref	TCONS_00069561,TCONS_00069562	MYLK4	1.46	0.64	2.57	0.57	0.52	0.51	0.58	0.92	0.41	0.29	1.93	0.3	0.19	0.57	0.36	0.14	0.27	0.22	0.6	0.44	0.18	0.12	0.3	0.32	7.02	8.09	6.29	5.69	15.98	12.27	5.69	11.26	0.63	0.78	1.22	0.29	0.46	0.85	0.23	0.48	1.86	0.94	0.88	0.57	0.4	0.53
ENSSSCG00000029441	ref	TCONS_00015372,TCONS_00015373,TCONS_00015374,TCONS_00015375	No_name	45.44	166.66	713.99	38.65	16.71	100.5	19.55	27.53	13.22	14.85	1.97	12.3	22.75	29.76	9.6	12.39	14.59	21.73	0.28	0.61	15.21	16.43	12.97	8.67	16056.7	19128.1	17257.7	14762.3	16391.5	18666.4	20269.4	18939.5	44.76	21.95	0.43	0.39	12.86	19.2	11.57	9.17	0.36	0.46	2.73	1.1	0.33	0.32
ENSSSCG00000029471	ref	ENSSSCT00000032101.2,ENSSSCT00000032244.2	STAC3	1.62	5.74	14.84	1.24	1.24	2.6	1.01	1.72	0.51	0.38	0.72	0.6	1.16	0.83	0.46	1.1	0.36	0.94	0.17	0.42	0.64	0.36	0.73	0.67	303.58	375.3	512.54	462.02	353.83	432.18	412.06	748.22	2.3	2.61	1.91	1.12	0.67	1.36	1.49	1.25	0.98	1.32	1.08	2.3	0.94	0.63
ENSSSCG00000029651	ref	TCONS_00078908	SLN	8.05	18.02	55.57	5.09	4.75	13.78	3.77	4.65	1.63	2.37	0.31	3.7	4.82	7.27	1.59	2.9	2.82	4.48	0.08	0.12	3.01	3.68	1.75	2	3206.46	2014.29	3153.22	3270.06	3829.02	4385.19	2511.37	3561.85	8.64	3.15	0.65	0.32	3.97	6.48	0.81	2.11	0.67	1.93	0.37	1.96	2.02	2.07
ENSSSCG00000030395	ref	TCONS_00030384,TCONS_00030386,TCONS_00030387	ASB5	10.49	11.61	15.48	16.25	17.09	11.97	20.31	12.5	3.72	6.93	3.45	3.7	5.46	5.18	4.13	6.49	1.03	1.93	1.76	0.71	1.4	1.46	1.14	0.8	101.18	99.5	163.66	224.59	116.43	108.45	144.89	132.94	0.9	1.06	0.67	0.33	0.31	0.37	0.66	0.67	0.45	0.41	1.65	1.15	0.73	0.89
ENSSSCG00000030681	ref	TCONS_00080222	MYBPH	0.51	1.66	5.02	0.27	0.43	1.28	0.1	0.56	0.12	0.15	0.06	0.13	0.27	0.43	0.23	0.3	0.36	0.34	0.05	0.06	0.36	0.14	0.22	0.08	137.11	251.33	142.38	182.38	113.9	155.64	98.97	55.52	1.88	1.02	0.75	0.42	0.61	0.78	0.51	1.35	0.08	0.04	0.07	0.02	0.37	0.4
ENSSSCG00000031163	ref	TCONS_00042344	No_name	0.3	3.56	2.1	0.8	0.26	0.35	0.32	0.31	0.48	0.36	0.21	0.35	0.43	1.3	0.13	0.48	0.41	0.32	0.17	0.24	0.16	0.14	0.23	0.36	150.41	222.09	105.25	82.33	89.02	161.01	138.89	157.5	0.89	1.19	0.22	0.17	0.12	0.23	0.14	0.18	0.23	0.27	0.39	0.27	0.42	0.24
ENSSSCG00000031614	ref	TCONS_00018014	SMCO1	0.03	0.11	0.1	0.03	0.05	0.1	0.15	0.03	0.77	0.85	0.37	0.23	0.28	0.56	1.03	0.9	0.03	0.03	0.02	0.02	0.06	0.05	0.02	0.02	25.45	22.63	10.56	10.42	27.1	26.03	7.12	15.51	0.04	0.04	0.02	0.02	0.05	0.02	0.01	0.03	0.02	0.02	0.04	0.03	0.08	0.02
ENSSSCG00000031899	ref	TCONS_00043795,TCONS_00043796	No_name	0.49	0.85	1.53	0.38	0.1	1.08	0.2	0.25	0.1	0.22	0.09	0.17	0.17	0.31	0.1	0.1	0.08	0.16	0.07	0.1	0.18	0.16	0.16	0.14	78.31	86.31	93.5	76.37	82.43	101.26	55.75	104.79	0.44	0.69	0.4	0.13	0.17	0.14	0.08	0.15	0.09	0.11	0.15	0.22	0.17	0.33
ENSSSCG00000031903	ref	ENSSSCT00000036775.1,ENSSSCT00000038319.1,ENSSSCT00000046868.1,ENSSSCT00000047807.1,ENSSSCT00000059070.1,ENSSSCT00000062917.1,TCONS_00038383,TCONS_00038385,TCONS_00038386	TNNT3	46.59	136.89	421.72	37	19.25	78.94	15.51	16.75	13.56	17.07	2.87	12.94	30.1	36.58	8.42	7.76	12.83	20.77	0.93	1.62	19.07	21.55	9.86	6.02	17699.4	18148.7	20484.5	18327.9	20339.8	23284	15743.1	12446.1	44.65	26.51	1.07	1.03	15.94	21.15	9.61	7.09	1.03	1.19	1.87	1.21	2.04	1.07
ENSSSCG00000032556	ref	ENSSSCT00000046961.1,ENSSSCT00000061886.1,ENSSSCT00000064764.1,TCONS_00045601,TCONS_00045610,TCONS_00045611,TCONS_00045612,TCONS_00045613,TCONS_00045614,TCONS_00045616	No_name	511.39	502.46	1339.06	705.39	677.92	694.21	579.74	563.3	2614.03	2497.18	2355.13	2005.2	3411.96	3077.79	3048.49	1316.48	128.47	152.86	103.88	106.3	141.94	152.97	114.91	95.41	18560.3	19637.7	13902.8	13923.4	23858.7	24748	17687.7	15871.3	468.56	593.94	442.54	290.22	242.05	519.24	277.66	301.19	528.86	629.16	437.83	328.69	566.38	378.64
ENSSSCG00000032657	ref	TCONS_00045978,TCONS_00045979,TCONS_00045980	RPL3L	1.14	5.98	13.23	2.44	0.87	4.13	1.63	1.79	155.12	183.27	157.91	188.77	130.93	176.62	172.72	192.84	5.36	8.29	5.93	5.52	6.2	5.52	5.44	8.55	456.39	476.01	463	487.88	535.69	554.83	366.36	670.78	2.58	1.73	1.13	0.56	0.51	1.33	0.52	1.21	1.51	0.88	4.85	3.22	2.91	2.89
ENSSSCG00000032662	ref	TCONS_00056322	FGF6	0.03	0.24	0.66	0.05	0.05	0.11	0.03	0.03	0.05	0.07	0.22	0.03	0.04	0.05	0.05	0.05	0.01	0.03	0.02	0.02	0.02	0.01	0.02	0.02	4.79	9.63	7.9	13.11	11.14	8.29	10.63	11.2	0.04	0.02	0.02	0.02	0.1	0.02	0.03	0.02	0.02	0.1	0.04	0.03	0.24	0.02
ENSSSCG00000032693	ref	TCONS_00054862,TCONS_00054863,TCONS_00054864	MAPK12	24.25	22.4	27.44	22.87	18.45	23.22	20.87	29.73	32.82	27.03	36.98	44.35	29.32	30.55	24.61	28.51	2.98	3	4.38	4.49	3.49	3.13	4.07	4.81	143.95	146.02	155.12	153.45	111.92	138.23	143.76	173.43	7.58	18.8	14.96	6.6	4.12	9.8	6.92	10.09	19.04	21.49	31.83	45.51	8.89	6.26
ENSSSCG00000032889	ref	TCONS_00085646	ASB12	0.13	0.51	1.04	0.11	0.11	0.15	0.14	0.13	5.51	7.31	6.81	4.49	5.6	5.27	8.71	5.08	0.06	0.14	0.07	0.1	0.07	0.06	0.05	0.08	30.4	29.37	23.58	15.7	29.06	28.49	27.45	19.17	0.38	0.08	0.09	0.07	0.16	0.1	0.12	0.08	0.1	0.11	0.16	0.11	0.18	0.1
ENSSSCG00000032974	ref	TCONS_00012010	MYADML2	0.04	0.11	0.54	0.03	0.12	0.26	0.08	0.07	1.51	1.16	1.4	1.05	1.44	1.1	1.46	1.23	0.02	0.02	0.02	0.03	0.02	0.02	0.01	0.02	14.42	14.56	14.79	14.21	9.54	11.8	15.12	12.82	0.11	0.07	0.11	0.2	0.16	0.17	0.07	0.04	0.52	0.85	1.18	0.7	0.05	0.03
ENSSSCG00000033029	ref	TCONS_00051384	No_name	0.12	0.23	0.14	0.1	0.1	0.14	0.13	0.12	0.06	0.07	0.08	0.07	0.08	0.1	0.15	0.09	0.05	0.06	0.06	0.09	0.06	0.05	0.09	0.07	3.56	1.17	4.38	2.93	4.56	2.78	16.84	29.73	0.17	0.08	0.09	0.06	0.05	0.09	0.11	0.07	0.27	0.1	0.15	0.1	0.48	0.09
ENSSSCG00000033049	ref	TCONS_00028814,TCONS_00028815	KLHL41	5.26	14.66	27.22	3.42	2.84	8.18	2.44	5.41	338.51	258.25	214.13	272.07	230.9	252.61	259.55	244.42	1.24	2.32	0.26	0.12	1.36	1.55	1.53	1.58	1159.87	1235.82	1177.56	1342.82	1052.63	1352.77	1368.92	2809.15	5.19	1.82	0.33	0.38	1.47	1.98	1.08	1.79	0.94	0.43	0.7	1.06	0.7	0.41
ENSSSCG00000033260	ref	TCONS_00038368,TCONS_00038369,TCONS_00038370,TCONS_00038371	TNNI2	39.19	122.47	418.03	31.66	14.18	59	13.69	16.38	9.54	11.72	1.52	10.45	15.69	24.93	5.22	8.11	9.49	12.81	1.14	0.92	11.18	17.21	8.22	7.17	12129.6	13146.8	18311.8	15507.4	13959.5	16573.3	12624.2	13490.7	29.97	17.32	6.5	2.49	11.47	17.44	7.61	11.85	0.64	0.93	1.06	0.95	7.95	9.59
ENSSSCG00000034139	ref	ENSSSCT00000025934.2,TCONS_00004299,TCONS_00004302,TCONS_00004303,TCONS_00004304	EYA4	1.61	0.99	2.51	0.43	4.72	3.54	0.8	0.94	2.28	2.14	2.51	2.54	3.04	1.54	3.4	4.65	0.21	0.22	0.15	0.17	0.24	0.19	0.14	0.18	76.22	77.89	46.51	63.48	84.34	103.7	75.29	51.87	0.4	0.29	0.16	0.15	0.16	0.37	0.91	0.28	4.5	6.35	0.44	0.24	0.29	0.21
ENSSSCG00000034627	ref	TCONS_00061449	PAX7	0.05	0.05	0.39	0.09	0.02	0.03	0.03	0.03	0.03	0.02	0.02	0.01	0.02	0.02	0.01	0.02	0.01	0.01	0.01	0.02	0.01	0.01	0.01	0.02	3.99	4.16	2.7	2.88	3.87	3.78	2.74	2.92	0.04	0.02	0.02	0.01	0.01	0.04	0.01	0.02	0.06	0.02	0.29	0.07	0.17	0.02
ENSSSCG00000034654	ref	TCONS_00080219	MYOG	0.3	0.32	1.33	0.06	0.08	0.04	0.18	0.07	0.19	0.18	0.14	0.11	0.12	0.22	0.1	0.08	0.03	0.07	0.02	0.03	0.02	0.03	0.03	0.02	37	26.21	44.71	32.46	46.15	38.94	23.91	19.33	0.15	0.09	0.05	0.02	0.08	0.08	0.03	0.04	0.02	0.09	0.04	0.03	0.13	0.03
ENSSSCG00000034820	ref	TCONS_00050395,TCONS_00050396	MAFA	1.3	0.58	1.51	0.7	0.5	0.93	0.63	1.5	2.29	4.22	1.98	2.7	1.07	3.26	3.53	2.18	0.36	0.22	0.22	0.33	0.21	0.19	0.16	0.24	26.61	17.65	19.65	9.2	22.75	33.09	14.23	9.97	1.66	0.87	1.11	0.42	0.24	0.64	0.62	0.37	0.47	1	0.79	0.37	0.87	0.32
ENSSSCG00000035105	ref	TCONS_00026925,TCONS_00026926	DUSP13	0.11	0.33	1.2	0.08	0.12	0.27	0.27	0.09	0.22	0.42	0.57	0.19	0.5	0.38	0.26	0.31	0.06	0.09	0.14	0.07	0.06	0.04	0.04	0.05	13.25	11.71	11.71	14.78	12.05	12.62	17.63	11.37	0.12	0.18	0.04	0.03	0.03	0.04	0.03	0.05	0.04	0.05	0.07	0.05	0.08	0.15
ENSSSCG00000035429	ref	TCONS_00051935,TCONS_00051936	No_name	0.69	1.84	5.38	0.16	0.44	1	0.15	0.48	0.36	0.5	0.16	0.29	0.48	0.57	0.25	0.34	47.14	33.09	45.27	39.4	33.39	24.9	38.08	46.43	191.55	161.56	207.86	208.12	166.2	202.7	139.92	309.82	0.27	0.35	0.15	0.08	0.26	0.39	0.12	0.37	0.05	0.06	0.09	0.06	0.1	0.06
ENSSSCG00000035533	ref	ENSSSCT00000008979.3,TCONS_00046345,TCONS_00046346	ANKRD39	39.65	26.97	32.34	52.25	33.35	52.03	40.24	48.23	67.31	61.99	83.11	92.39	69.56	105.66	64.84	80.96	9.6	9.19	13.66	17.02	10.02	11.17	11.41	17.15	383.44	334.92	668.65	743.02	353.04	545.98	590.5	923.29	10.65	23.73	31.86	17.45	13.41	22.18	13.54	31.85	66.94	93.78	71.84	78.34	27.97	39
ENSSSCG00000035729	ref	TCONS_00041669,TCONS_00041670,TCONS_00041671	MYOZ3	0.8	2.1	9.99	0.68	0.46	2.09	0.53	0.37	0.4	0.75	0.19	0.23	1.07	1.59	0.47	0.84	0.16	0.33	0.1	0.11	0.25	0.49	0.09	0.21	250.75	219.25	275.4	250.3	303.95	288.31	190.11	252.37	0.53	0.37	0.1	0.07	0.29	0.37	0.2	0.21	0.14	0.12	0.17	0.12	0.3	0.17
ENSSSCG00000035998	ref	TCONS_00073544	C4orf54	0.12	0.93	1.71	0.22	0.06	0.4	0.08	0.17	0.06	0.07	0.1	0.14	0.15	0.16	0.02	0.08	0.2	0.23	0.18	0.33	0.18	0.08	0.03	0.11	81.97	67.32	60.82	49.68	83.97	62.24	52.39	72.01	1.04	0.72	1.75	0.7	0.73	1.22	0.49	0.51	0.53	0.89	2.67	1.97	0.13	0.06
ENSSSCG00000036018	ref	TCONS_00067759,TCONS_00067760	APOBEC2	0.71	3.02	7.54	1.03	0.68	2.28	0.87	0.43	90.63	94.73	95.66	86.41	88.58	102.55	91.17	104.75	0.33	0.63	0.05	0.07	0.36	0.2	0.28	0.12	285.72	219.2	292.33	247.42	238.37	286.57	246.51	196.38	0.64	0.6	0.32	0.25	0.64	0.54	0.39	0.41	0.1	0.09	1.85	1.81	2.3	1.14
ENSSSCG00000036020	ref	TCONS_00036811,TCONS_00036812	No_name	0.13	0.13	0.22	0.12	0.17	0.15	0.14	0.13	0.2	0.46	1.66	0.55	0.37	0.76	2.73	0.31	0.06	0.07	0.07	0.1	0.07	0.17	0.05	0.15	2.85	3.78	4.4	3.87	0.24	10.21	10.45	10.55	0.19	0.17	0.09	0.07	0.05	0.1	0.06	0.12	0.1	0.11	0.24	0.29	0.18	0.1
ENSSSCG00000036132	ref	TCONS_00064176	CKM	7.42	21.61	59.03	5.1	3.05	12.68	5.49	6.18	326	337.26	334.66	316.94	308.43	331.35	461.01	351.29	1.75	2.84	0.01	0.06	2.26	2.28	1.67	1.91	2150.74	2064.63	2139.42	2282.81	2536.23	2700.33	2204.13	3851.28	6.49	3.15	0.07	0.03	2.04	3.16	1.27	2.29	0.04	0.07	0.09	0.02	8.51	4.69
ENSSSCG00000036244	ref	TCONS_00041754	PRR33	0.42	0.21	0.16	0.43	0.12	0.33	0.07	0.07	0.04	0.04	0.05	0.08	0.05	0.06	0.03	0.05	0.03	0.04	0.04	0.06	0.04	0.19	0.11	0.04	25.51	34.49	27.33	19.19	27.07	29.79	27.81	21.79	0.2	0.09	0.05	0.04	0.06	0.11	0.06	0.08	0.05	0.06	0.09	0.06	0.1	0.05
ENSSSCG00000036363	ref	TCONS_00039639,TCONS_00039640,TCONS_00039641	No_name	0.48	0.13	0.29	0.14	0.26	0.48	0.36	0.23	0.81	0.88	0.48	0.61	0.69	0.88	0.56	1.7	0.12	0.09	0.05	0.06	0.08	0.07	0.06	0.07	8.14	11.19	5.96	4.84	7.67	6.47	6.51	13.53	0.55	0.51	0.43	0.19	0.14	0.27	0.2	0.46	0.52	0.65	0.9	0.31	3.13	2.15
ENSSSCG00000036428	ref	TCONS_00048326	No_name	2.97	2.08	4.06	4.49	2.03	4.13	2.34	7.27	0.32	0.24	0.24	0.64	0.14	0.62	0.43	0.52	1.63	2.47	2.5	2.68	1.55	2.68	2.39	2.47	14.51	15.89	11.75	9.15	17.83	14.07	11.12	18.7	0.2	0.6	0.39	0.07	0.21	0.3	0.15	0.48	0.75	2.02	0.92	0.94	0.81	0.26
ENSSSCG00000036538	ref	TCONS_00051329	No_name	0.08	0.15	0.09	0.07	0.07	0.09	0.08	0.16	0.04	0.05	0.06	0.04	0.05	0.07	0.03	0.06	0.28	0.28	0.5	0.24	0.16	0.31	0.15	0.23	25.85	16	2.2	1.27	3.66	17.74	4.63	10.6	0.23	0.1	0.06	0.04	0.03	0.06	0.04	0.05	0.06	0.07	0.1	0.07	0.11	0.12
ENSSSCG00000036551	ref	ENSSSCT00000062307.1,TCONS_00006290,TCONS_00006292,TCONS_00006293	No_name	0.41	0.56	1.39	0.25	0.32	0.33	0.27	0.22	0.15	0.17	0.15	0.12	0.34	0.2	0.09	0.17	0.25	0.18	0.16	0.17	0.16	0.09	0.34	0.22	9.12	10.15	6.47	4.7	7.73	4.78	6.39	5.55	0.41	0.65	0.15	0.24	0.11	0.22	0.15	0.15	0.48	0.39	1.8	1.67	0.38	0.16
ENSSSCG00000037039	ref	TCONS_00012036	PPP1R27	3.85	4.98	30.56	4.07	3.7	3.95	2.59	2.45	3.3	0.73	2.23	2.91	2.95	2.49	0.94	0.95	0.44	1.15	0.13	0.38	0.37	0.65	0.28	0.86	527.52	585.88	1470.06	1947.05	732.66	540.67	839.3	1059.52	1.78	1.89	0.71	0.4	0.39	0.92	0.89	0.72	0.18	0.64	0.31	0.43	0.34	0.38
ENSSSCG00000037153	ref	TCONS_00043692	FEM1A	35.65	36.56	63.91	48.69	32	46.55	34.34	44.35	76.24	72.85	78.42	82.02	75.48	73.99	77.59	58.59	15.84	15.34	19.09	28.13	13.32	12.39	13.61	17.78	191.45	180.49	176.39	194.1	224.06	209.17	188.45	330.12	35.06	43.14	49.46	38.24	27.89	42.09	33.18	43.36	34.52	41.18	58.48	56.16	57.43	36.23
ENSSSCG00000037334	ref	TCONS_00081676	ADSSL1	14.24	14.17	30.04	10.86	10.13	24.66	10.73	19.91	46.54	58.42	51.41	57.53	49.36	57.28	65.7	64.09	1.74	1.45	3.89	2.25	1.7	1.58	2.17	1.68	506.49	402.01	594.4	681.02	646.89	754.43	608.87	702.19	4.5	4.94	5.04	5.68	4.57	6.49	6.09	12.56	70.1	86.22	49.59	51.24	6.21	5.03
ENSSSCG00000037835	ref	TCONS_00039553,TCONS_00039554	TRIM7	0.28	0.44	1.03	0.2	0.27	0.41	0.27	0.16	0.13	0.28	0.27	0.27	0.25	0.32	0.08	0.33	0.32	0.08	0.58	0.1	0.4	0.2	0.29	0.3	12.48	8.11	13.27	9.61	12.82	13.33	8.31	20.92	0.38	0.47	0.12	0.05	0.15	0.46	0.06	0.19	2.21	1.53	2.84	3.72	4.7	2.1
ENSSSCG00000037954	ref	ENSSSCT00000060575.1,TCONS_00003213	CAVIN4	0.32	1.38	0.93	0.39	0.77	0.38	0.26	0.53	1.58	2.5	3.1	2	2.97	2.71	1.18	1.67	0.56	0.9	0.57	0.22	0.26	0.24	0.23	0.24	83.65	166.11	121.23	128.88	123.04	123.69	91.91	172.48	0.89	0.92	0.14	0.23	0.22	0.78	0.22	0.43	3.49	5.27	6.1	6.31	0.36	0.62
ENSSSCG00000038255	ref	TCONS_00078408	ART1	0.21	0.21	0.25	0.19	0.18	0.5	0.23	0.22	0.11	0.13	0.15	0.12	0.15	0.18	0.09	0.17	0.1	0.11	0.12	0.17	0.11	0.1	0.08	0.13	4.92	12.67	5.47	5.67	11.39	9.9	7.13	14.74	0.32	0.14	0.16	0.12	0.35	0.16	0.1	0.13	0.16	0.19	0.27	0.19	0.3	0.17
ENSSSCG00000038323	ref	TCONS_00041952,TCONS_00041953	ACTN3	4.77	10.12	52.92	2.9	1.95	10.8	0.78	2.32	1.82	1.47	0.21	1.91	3.33	4.74	0.9	1.14	1.84	2.03	0.09	0.09	2.48	2.92	0.71	0.89	1996.21	1893.9	1636.45	1404.3	2787.99	3038.83	1342.74	1625.55	4.01	2.23	0.23	0.2	2.07	3.27	0.82	1.04	0.24	0.1	0.52	0.23	0.15	0.09
ENSSSCG00000038465	ref	TCONS_00065669,TCONS_00065670	VAPA	58.67	44.59	48.76	53.7	56.82	51.09	60.97	47.11	66.14	68.27	60.38	67.33	83.3	68.35	81.82	63.37	28.25	28.36	20.46	19.01	24.16	21.47	27.2	18.87	165.74	154.37	174.8	152.09	208.35	211.41	230.29	243.26	39.89	52.83	33.23	28.29	27.07	36.88	44.34	36.38	96.04	100.48	91.5	106.64	55.59	51.81
ENSSSCG00000038607	ref	TCONS_00019463,TCONS_00019467,TCONS_00019468	GADL1	0.63	1.04	5.27	0.48	0.33	1.23	0.62	0.6	0.95	1.14	2.24	2.81	2.43	2.28	1.56	1.42	0.16	0.3	0.16	0.19	0.41	0.23	0.15	0.09	96.92	132.75	227.75	211.05	229.44	232.63	175.03	133.33	2.12	1.54	1.18	1.83	0.43	1.76	0.46	0.87	3.06	3.4	4.08	5.27	0.66	0.15
ENSSSCG00000039272	ref	ENSSSCT00000051668.1,TCONS_00070216	IP6K3	0.19	0.38	1.17	0.12	0.17	0.31	0.21	0.27	0.14	0.08	0.23	0.14	0.14	0.11	0.2	0.15	0.18	0.26	0.43	0.45	1.35	2.84	0.27	0.38	19.56	19.14	23.52	34.28	28.33	31.17	24.9	36.85	0.29	1.23	1.28	0.52	0.49	1.69	0.27	0.31	0.1	0.11	0.33	0.46	0.18	0.1
ENSSSCG00000039506	ref	TCONS_00055521,TCONS_00055522	No_name	5.53	50.3	8.6	3.72	3.07	6.76	12.88	4.46	4.38	6.83	3.61	5.84	10.13	4.03	4.05	5.86	2.11	2.14	0.54	1.36	1.67	1.17	1.77	2.05	1494.72	1518.09	786.68	1069.99	528.7	1414.94	1292.97	1077.24	3.99	4.86	4.58	5.16	2.05	2.48	3.06	5.81	89.48	99.14	44.08	35.89	4.25	2.38
ENSSSCG00000040053	ref	TCONS_00037858	LSMEM1	0.52	0.6	0.11	0.13	0.69	0.67	0.2	0.24	4.77	5.53	5.04	4.62	10.4	3.9	3.06	3.18	0.06	0.07	0.03	0.04	0.05	0.08	0.02	0.03	10.53	16.45	22.76	20.66	14.5	10.83	12.01	15.61	0.21	0.21	0.17	0.08	0.15	0.14	0.11	0.11	0.14	0.12	0.06	0.04	0.39	0.04
ENSSSCG00000040145	ref	TCONS_00059239	SNAI3	0.05	0.05	0.93	0.13	0.04	0.06	0.05	0.31	0.03	0.15	0.04	0.14	0.04	0.13	0.02	0.04	0.02	0.03	0.03	0.04	0.03	0.02	0.02	0.03	2.17	0.42	24.16	21.19	3.64	0.87	2.39	4.29	0.07	0.03	0.04	0.03	0.04	0.08	0.09	0.03	0.15	0.17	0.06	0.09	0.2	0.04
ENSSSCG00000040507	ref	TCONS_00040470,TCONS_00040471,TCONS_00040472,TCONS_00040473,TCONS_00040474	PDLIM7	96.59	66.88	73.57	53.02	84.26	144.32	47.44	59.32	199.82	145.39	95.27	100.34	178.49	184.18	106.16	65.99	9.26	8.46	9.98	8.85	10.07	10.38	9.43	7.25	1361.56	1226.28	987.05	856.17	1496.1	1567.66	1059.99	523.21	105.51	85.29	68.77	36.28	47.52	83.23	45.89	43.24	62.04	64.13	37.07	36.17	119.96	80.04
ENSSSCG00000040773	ref	TCONS_00014640	TOB1	5.5	9.47	8.5	7.51	7.57	7.93	5.9	8.09	16.49	13.52	12.9	13.21	11.33	11.39	11.46	12.88	9.4	9.46	7.85	10.68	7.18	6.48	10.29	17.54	28.94	16.49	27.96	30.07	33.1	30.56	14.74	90.37	1.58	2.48	2.75	1.91	1.24	1.86	2.07	2.81	5.43	6.81	7.9	11.32	8.17	10.07
TCONS_00000486	lncRNA	TCONS_00000486	No_name	0.02	0.07	0.17	0.02	0.02	0.06	0.02	0.04	0.01	0.03	0.02	0.01	0.05	0.04	0.01	0.03	0.01	0.01	0.01	0.01	0.03	0.02	0.01	0.01	3.45	3.34	5.69	3.54	5.14	10.62	4.35	5.82	0.02	0.01	0.01	0.01	0.01	0.03	0.01	0.03	0.01	0.01	0.02	0.01	0.02	0.01
TCONS_00000647	lncRNA	TCONS_00000647	No_name	0.04	0.04	0.02	0.05	0.02	0.02	0.02	0.02	0.01	0.01	0.01	0.01	0.01	0.02	0.03	0.02	0.01	0.01	0.01	0.02	0.01	0.01	0.01	0.01	2.13	3.49	0.96	1.08	0.91	1.82	2.72	2.99	0.03	0.01	0.01	0.01	0.01	0.02	0.01	0.01	0.06	0.05	0.23	0.46	0.03	0.03
TCONS_00002707	lncRNA	TCONS_00002707	No_name	0.39	0.77	1.37	0.35	0.33	0.45	0.42	0.39	0.21	0.24	0.28	0.23	0.28	0.34	0.17	0.31	0.18	0.62	0.22	0.31	0.41	0.18	0.15	0.23	11.44	4.67	17.34	15.41	15.47	34.44	22.04	6.69	0.58	0.78	0.29	0.22	0.16	0.6	0.18	0.23	0.3	0.35	0.5	0.35	0.56	0.31
TCONS_00007405	lncRNA	TCONS_00007405	No_name	0.1	0.05	0.06	0.04	0.04	0.11	0.05	0.05	0.05	0.2	0.1	0.14	0.14	0.45	0.27	0.5	0.02	0.05	0.03	0.04	0.02	0.02	0.02	0.03	0.72	3.16	1.39	0.62	0.93	2.9	7.68	8.17	0.07	0.09	0.04	0.03	0.02	0.04	0.02	0.15	0.07	0.04	0.06	0.04	0.07	0.04
TCONS_00007407	lncRNA	TCONS_00007407	No_name	0.04	0.05	0.12	0.06	0.04	0.05	0.03	0.04	0.02	0.03	0.04	0.03	0.03	0.04	0.02	0.03	0.02	0.02	0.01	0.02	0.04	0.02	0.02	0.02	3.14	4.37	6.13	3.18	2.98	6.93	3.9	3.66	0.04	0.02	0.02	0.01	0.01	0.04	0.01	0.04	0.02	0.02	0.03	0.02	0.04	0.02
TCONS_00007408	lncRNA	TCONS_00007408	No_name	0.06	0.06	0.54	0.13	0.06	0.09	0.04	0.07	0.03	0.05	0.08	0.04	0.06	0.06	0.02	0.04	0.03	0.03	0.02	0.03	0.05	0.05	0.01	0.03	19.5	15.89	24.73	16.68	38.88	27.57	6.74	19.21	0.06	0.02	0.03	0.02	0.02	0.08	0.02	0.04	0.03	0.03	0.05	0.03	0.05	0.03
TCONS_00007412	lncRNA	TCONS_00007412	No_name	0.31	0.31	0.36	0.28	0.27	0.36	0.33	0.31	0.16	0.19	0.22	0.36	0.22	0.27	0.14	0.25	0.14	0.16	0.17	0.25	0.16	0.14	0.12	0.19	2.68	3.65	2.93	2.78	3.36	1.45	2.44	2.23	0.92	0.2	0.23	0.17	0.13	0.24	0.14	0.19	0.24	0.27	0.8	0.28	0.44	0.25
TCONS_00007457	lncRNA	TCONS_00007457	No_name	1.2	0.35	1.24	0.31	0.31	0.41	0.38	0.36	0.19	0.21	0.25	0.2	0.26	0.31	0.15	0.28	0.16	0.19	0.19	0.28	0.55	0.21	0.14	0.21	1.66	3.29	2.06	2.32	7.47	2.52	7.38	8.16	1.04	0.7	0.26	0.2	0.14	0.27	0.16	0.42	0.27	0.41	0.45	0.63	1	0.28
TCONS_00007465	lncRNA	TCONS_00007465	No_name	0.23	0.45	0.27	0.21	0.2	0.27	0.5	0.24	0.24	0.14	0.16	0.13	0.33	0.2	0.2	0.18	0.11	0.12	0.13	0.18	0.12	0.1	0.18	0.14	12.79	8.34	12.2	9.91	29.97	36.06	10	4.78	0.68	0.15	0.17	0.13	0.19	0.18	0.11	0.28	0.18	0.2	0.29	0.21	0.32	0.18
TCONS_00008282	lncRNA	TCONS_00008282	No_name	0.25	0.25	0.29	0.22	0.22	0.3	0.27	0.26	0.13	0.55	0.18	0.15	1.28	0.65	0.33	0.2	0.23	0.13	0.14	0.2	0.13	0.11	0.1	0.15	1.62	11.55	2.88	1.66	18.09	2.87	7.82	6.85	0.37	0.17	0.19	0.14	0.1	0.19	0.12	0.15	0.19	0.22	0.32	0.23	0.35	0.2
TCONS_00008776	lncRNA	TCONS_00008776	No_name	0.13	0.25	0.13	0.06	0.05	0.07	0.11	0.07	0.03	0.04	0.05	0.04	0.05	0.27	0.14	0.1	0.23	0.05	0.07	0.05	0.03	0.04	0.24	0.04	0.25	0.43	0.41	0.12	0.25	0.75	2.68	2.07	0.09	0.04	0.05	0.03	0.03	0.05	0.06	0.04	0.05	0.06	0.08	0.06	0.09	0.05
TCONS_00008779	lncRNA	TCONS_00008779	No_name	0.14	0.14	0.7	0.13	0.24	0.17	0.52	0.15	0.08	0.12	0.1	0.08	0.22	0.12	0.06	0.11	0.42	0.34	0.1	0.11	0.19	0.27	0.05	0.11	1.17	2.35	5.94	4.57	7.12	3.76	8.6	3.66	0.21	0.09	0.1	0.08	0.06	0.15	0.07	0.09	0.11	0.12	0.18	0.13	0.26	0.11
TCONS_00009294	lncRNA	TCONS_00009294	No_name	0.31	1.21	0.47	0.54	0.31	0.69	1.09	0.27	0.11	0.2	0.19	0.12	0.19	0.52	0.09	0.3	0.09	0.11	0.11	0.16	0.14	0.18	0.08	0.12	2.16	3.61	0.45	1.74	1.82	2.16	1.29	5.19	0.3	1.04	0.22	0.22	0.64	0.2	0.85	0.12	0.28	0.65	0.26	0.64	0.28	0.4
TCONS_00009778	lncRNA	TCONS_00009778	No_name	0.65	0.64	0.76	0.57	0.55	0.75	0.7	0.64	0.34	0.57	0.45	0.38	0.48	0.57	0.28	0.51	0.3	0.35	0.37	0.52	0.35	0.3	0.25	0.39	1.38	3.71	2.85	0.93	5.1	2.21	5.59	7.92	0.96	0.44	0.49	0.37	0.27	0.49	0.3	0.39	0.51	0.58	0.85	0.59	0.95	0.54
TCONS_00009790	lncRNA	TCONS_00009790	No_name	0.26	0.25	0.3	0.23	0.22	0.3	0.28	0.26	0.14	0.25	0.18	0.15	0.72	0.22	0.11	0.2	0.19	0.14	0.23	0.21	0.19	0.28	0.1	0.25	5.41	0.75	7.72	1.47	0.95	7.52	13.89	9.26	0.38	0.17	0.19	0.14	0.1	0.32	0.12	0.16	0.2	0.23	0.33	0.23	0.6	0.21
TCONS_00011940	lncRNA	TCONS_00011940	No_name	0.12	0.11	0.13	0.1	0.1	0.27	0.25	0.12	0.06	0.07	0.25	0.07	0.17	0.1	0.1	0.18	0.05	0.06	0.06	0.09	0.06	0.05	0.04	0.07	4.24	8.46	1.19	1.99	3.25	2.04	1.33	1.58	0.34	0.23	0.09	0.06	0.09	0.09	0.05	0.07	0.35	0.2	0.44	0.72	0.32	0.18
TCONS_00015585	lncRNA	TCONS_00015585	No_name	0.1	0.07	0.52	0.02	0.04	0.09	0.05	0.15	0.05	0.07	0.02	0.03	0.04	0.02	0.02	0.04	0.01	0.05	0.01	0.02	0.01	0.02	0.01	0.01	5.85	7.02	3.69	3.19	2.71	5.58	3.88	4.95	0.07	0.03	0.07	0.03	0.01	0.02	0.03	0.04	0.04	0.02	0.06	0.15	0.2	0.02
TCONS_00016969	lncRNA	TCONS_00016969	No_name	0.34	0.33	0.4	0.3	0.29	0.4	0.73	0.34	0.18	0.21	0.24	0.2	0.25	0.29	0.15	0.27	0.16	0.18	0.19	0.27	0.18	0.47	0.26	0.2	3.1	2.1	23.23	15.26	18.32	11.87	17.51	4.61	0.5	0.22	0.25	0.19	0.14	0.26	0.16	0.2	0.26	0.3	0.44	0.31	0.48	0.27
TCONS_00017230	lncRNA	TCONS_00017230	No_name	0.09	0.38	0.15	0.08	0.07	0.1	0.09	0.09	0.31	0.36	0.36	0.45	0.98	0.84	0.61	1.17	0.06	0.05	0.05	0.07	0.04	0.04	0.03	0.05	6.91	4.12	5.47	6.4	8.96	2.72	4.48	9.65	0.13	0.06	0.06	0.05	0.07	0.07	0.04	0.05	0.07	0.08	0.11	0.08	0.17	0.07
TCONS_00020826	lncRNA	TCONS_00020826	No_name	3.69	8.77	6.99	0.66	1.24	1.56	2.97	0.74	0.39	0.46	0.52	1.28	0.56	1.97	0.33	1.72	0.66	0.4	0.43	0.6	0.4	0.36	0.56	0.85	114.42	33.08	430.85	554.05	65.2	73.45	95.12	379.29	1.11	1.01	0.57	0.43	0.31	0.57	0.62	0.44	0.59	0.68	1.72	0.69	1.12	0.63
TCONS_00021077	lncRNA	TCONS_00021077	No_name	0.48	0.48	0.57	0.43	0.41	0.56	0.52	0.49	0.51	0.3	0.34	0.56	0.35	0.42	0.63	0.38	0.22	0.26	0.27	0.39	0.26	0.22	0.19	0.29	2.9	0.51	0.34	1.91	3.99	3.98	4.15	1.24	0.72	0.32	0.36	0.27	0.2	0.37	0.23	0.29	0.38	0.43	0.63	0.44	0.7	0.39
TCONS_00022589	lncRNA	TCONS_00022589	No_name	0.11	0.17	0.19	0.09	0.09	0.12	0.11	0.11	0.8	0.26	0.7	0.18	0.54	1.06	2.75	0.59	0.07	0.06	0.06	0.08	0.05	0.05	0.04	0.06	10.03	8.61	12.09	8.37	15.8	8.99	6.59	15.88	0.16	0.07	0.08	0.06	0.04	0.08	0.05	0.06	0.08	0.09	0.13	0.09	0.23	0.08
TCONS_00022626	lncRNA	TCONS_00022626	No_name	0.12	0.12	0.14	0.11	0.11	0.15	0.13	0.13	0.07	0.07	0.36	0.07	0.09	0.11	0.05	0.2	0.11	0.2	0.07	0.1	0.13	0.06	0.05	0.07	6.03	3.38	4.01	6.55	4.93	5.87	4.51	7.12	0.37	0.08	0.09	0.07	0.05	0.19	0.06	0.23	0.09	0.11	0.16	0.11	0.17	0.1
TCONS_00022634	lncRNA	TCONS_00022634	No_name	0.04	0.13	0.06	0.03	0.03	0.1	0.1	0.04	0.03	0.02	0.07	0.03	0.06	0.03	0.02	0.04	0.02	0.02	0.02	0.03	0.02	0.02	0.03	0.02	3.34	2.16	4.76	5.4	1.6	2.84	5.32	4.11	0.09	0.21	0.04	0.15	0.06	0.04	0.09	0.04	0.19	0.11	0.27	0.11	0.1	0.07
TCONS_00022635	lncRNA	TCONS_00022635	No_name	0.04	0.72	0.07	0.03	0.03	0.16	0.26	0.07	0.03	0.02	0.06	0.03	0.12	0.03	0.02	0.05	0.05	0.04	0.02	0.03	0.02	0.02	0.03	0.05	29.66	25.56	25.9	27.89	10.74	20.8	31.71	24.41	0.28	0.38	0.04	0.16	0.07	0.04	0.11	0.04	0.22	0.11	0.33	0.24	0.1	0.07
TCONS_00022645	lncRNA	TCONS_00022645	No_name	1.05	1.04	1.25	0.91	0.9	2.38	1.14	1.02	0.54	0.66	0.72	0.63	0.8	0.96	0.46	0.83	0.49	0.57	0.62	0.84	0.58	0.51	0.41	0.64	1.35	1.79	1.61	1.33	3.06	3.2	8.75	5.99	1.55	0.73	0.81	0.61	0.44	0.8	0.5	0.62	0.85	0.97	1.43	0.98	1.64	0.91
TCONS_00022681	lncRNA	TCONS_00022681	No_name	0.14	0.14	0.75	0.12	0.12	0.16	0.15	0.14	0.3	0.24	0.1	0.08	0.1	0.21	0.06	0.39	0.19	0.15	0.15	0.22	0.1	0.31	0.05	0.08	2.33	1.5	2.5	1.58	4.46	7.5	0.96	0.61	0.2	0.09	0.1	0.08	0.06	0.1	0.06	0.08	0.1	0.12	0.17	0.12	0.19	0.11
TCONS_00023933	lncRNA	TCONS_00023933	No_name	0.05	0.1	0.12	0.05	0.09	0.12	0.05	0.11	0.14	0.15	0.55	0.2	0.11	0.26	0.22	0.2	0.02	0.03	0.03	0.04	0.05	0.05	0.02	0.06	8.44	9.56	7.21	3.92	6.87	11.19	2.72	6.64	0.15	0.03	0.04	0.03	0.02	0.04	0.05	0.06	0.04	0.09	0.06	0.05	0.07	0.04
TCONS_00027811	lncRNA	TCONS_00027811	No_name	0.26	0.26	0.4	0.23	0.22	0.3	0.38	0.32	0.26	0.33	0.18	0.15	0.19	0.72	0.11	0.35	0.2	0.18	0.16	0.23	0.22	0.14	0.13	0.15	1.64	1.1	0.35	1.79	5.95	2.59	1.15	1.19	0.38	0.17	0.19	0.14	0.11	0.2	0.12	0.16	0.2	0.23	0.33	0.23	0.36	0.21
TCONS_00027823	lncRNA	TCONS_00027823	No_name	0.24	0.48	0.28	0.22	0.21	0.57	0.26	0.25	0.64	0.15	1.22	0.56	0.18	0.42	0.53	0.39	0.11	0.13	0.13	0.19	0.13	0.11	0.09	0.15	12.51	21.03	11.47	9.43	14.44	24.96	8.9	19.17	0.36	0.16	0.18	0.13	0.2	0.19	0.11	0.15	0.19	0.22	0.31	0.22	0.34	0.19
TCONS_00028521	lncRNA	TCONS_00028521	No_name	0.12	0.17	0.14	0.1	0.05	0.07	0.06	0.12	0.06	0.04	0.04	0.03	0.04	0.1	0.03	0.05	0.03	0.03	0.03	0.05	0.03	0.03	0.02	0.03	5.9	3.28	2.85	6.27	2.6	4.37	2.36	5.79	0.09	0.04	0.04	0.03	0.02	0.04	0.03	0.04	0.09	0.05	0.07	0.05	0.32	0.05
TCONS_00028709	lncRNA	TCONS_00028709	No_name	0.02	0.02	0.26	0.02	0.02	0.09	0.02	0.04	0.02	0.02	0.01	0.05	0.01	0.05	0.01	0.04	0.01	0.01	0.01	0.01	0.01	0.01	0.01	0.02	0.35	1.67	2.9	3.97	0.75	1.12	4.93	4.04	0.03	0.02	0.01	0.01	0.01	0.06	0.03	0.01	0.01	0.02	0.02	0.02	0.05	0.03
TCONS_00030039	lncRNA	TCONS_00030039	No_name	0.43	0.37	0.43	0.52	1.05	0.69	0.4	0.16	0.42	0.51	0.54	0.09	0.72	1.04	0.3	0.38	0.15	0.48	0.11	0.04	0.14	0.26	0.2	0.35	3.75	4.01	2.75	2.5	3.87	2.59	0.84	2.91	1.33	0.21	0.31	0.24	0.21	0.41	0.34	0.16	0.76	0.98	1.86	0.52	1.02	0.29
TCONS_00031383	lncRNA	TCONS_00031383	No_name	0.39	0.38	0.45	0.34	0.33	0.45	0.42	0.39	0.2	0.24	0.27	0.22	0.28	0.34	0.17	0.31	0.18	0.21	0.21	0.31	0.2	0.18	0.3	0.23	8.27	2.01	14.91	7.89	45.41	10.14	6.69	17.43	0.57	0.26	0.29	0.22	0.16	0.3	0.18	0.23	0.3	0.34	0.5	0.35	0.55	0.31
TCONS_00031725	lncRNA	TCONS_00031725	No_name	0.15	0.1	0.34	0.04	0.04	0.17	0.16	0.2	0.08	0.15	0.04	0.03	0.04	0.08	0.04	0.04	0.02	0.05	0.11	0.2	0.05	0.02	0.02	0.03	2.84	3.04	1.89	2.88	1.88	1.41	2.02	2.89	0.22	0.48	0.14	0.11	0.04	0.08	0.18	0.06	0.07	0.04	0.06	0.17	0.4	0.27
TCONS_00031888	lncRNA	TCONS_00031888	No_name	0.04	0.08	0.06	0.01	0.01	0.03	0.01	0.04	0.04	0.01	0.02	0.01	0.02	0.01	0.01	0.02	0.01	0.02	0.01	0.04	0.01	0.01	0	0.01	3.13	3.23	1.39	1.64	2	1.25	1.06	2.55	0.35	0.19	0.11	0.14	0.05	0.05	0.07	0.07	0.11	0.04	0.06	0.01	0.13	0.02
TCONS_00033897	lncRNA	TCONS_00033897	No_name	0.13	0.13	0.45	0.11	0.11	0.15	0.14	0.39	0.07	0.15	0.09	0.07	0.09	0.11	0.06	0.1	0.06	0.07	0.07	0.1	0.07	0.06	0.1	0.08	1.53	0.58	4.62	3.44	0.42	1.71	3.52	41.18	0.19	0.08	0.09	0.07	0.05	0.1	0.06	0.08	0.1	0.11	0.16	0.11	0.53	0.1
TCONS_00039464	novel	TCONS_00039464	No_name	2.78	2.13	8.45	4.32	1.53	7.23	5.13	4.35	4.02	5.01	8.76	3.95	5.25	6.27	5.76	5	0.14	1.22	0.47	0.48	0.43	0.3	0.48	1.35	40.18	33.58	33.08	45.98	37.08	42.12	41.96	59.1	3.48	2.56	3.2	2.56	0.77	2.64	1.73	2.75	0.86	1.43	1.72	1.45	2.39	1.24
TCONS_00044905	lncRNA	TCONS_00044905	No_name	1.03	0.94	1.54	0.9	0.58	0.8	0.77	0.92	1	1.63	1.29	0.7	0.65	0.78	1.57	1.35	0.01	0.08	0.01	0.07	0.02	0.02	0.03	0.01	5.91	4.77	7.38	3.87	2.19	4.62	3.35	6.32	0.45	0.2	0.14	0.15	0.11	0.32	0.19	0.08	0.02	0.02	0.08	0.06	0.48	0.3
TCONS_00044966	lncRNA	TCONS_00044966	No_name	11.4	1.62	15.84	9.75	2.79	16.26	10.75	3.07	3.3	15.98	6.51	8.96	12.82	17.02	15.15	9.01	1.52	1.81	1.01	1.31	1.9	1.7	0.65	2.01	81.75	68.66	40.35	47.37	48.3	44.55	101.05	59.22	19.35	1.17	18.05	1.98	4.86	3.74	3.17	5.71	1.38	4.64	11.66	1.57	2.76	7.54
TCONS_00044987	lncRNA	TCONS_00044987	No_name	0.27	0.79	1.26	0.24	0.36	0.62	0.29	0.43	8.11	5.26	8.89	19.02	4.07	5.29	5.05	11.73	0.12	0.19	0.15	0.21	0.19	0.12	0.1	0.16	43.11	39.51	39.43	52.36	19.61	31.34	18.88	112.22	0.39	0.17	0.2	0.15	0.17	0.2	0.44	0.16	0.2	0.23	2.9	0.98	0.59	0.4
TCONS_00044988	lncRNA	TCONS_00044988	No_name	0.53	0.52	1.21	0.47	1.09	0.61	0.57	1.29	1.99	3.98	5.97	13.29	1.85	1.37	1.48	13.55	0.24	0.47	0.3	0.42	0.46	0.25	0.21	0.32	44.16	10.26	86.75	52.46	25.07	8.85	26.88	90.25	0.78	0.35	0.4	0.3	0.53	0.41	0.35	0.32	0.41	0.47	1.02	0.91	1.86	3.08
TCONS_00044999	lncRNA	TCONS_00044999	No_name	0.45	0.45	0.53	0.4	0.39	0.53	0.49	0.46	0.24	0.28	0.32	0.26	0.33	0.4	0.2	0.36	0.21	0.24	0.25	0.36	0.24	0.21	0.18	0.27	1.67	0.47	2.69	0.84	4.82	6.32	2.12	0.32	0.67	0.3	0.34	0.25	0.19	0.35	0.21	0.27	0.35	0.4	0.59	0.82	0.65	0.37
TCONS_00045051	lncRNA	TCONS_00045051	No_name	0.29	0.14	0.33	0.13	0.12	0.51	0.15	0.29	0.61	1.04	0.82	0.5	0.62	0.62	1.38	1.14	0.13	0.46	0.23	0.11	0.15	0.19	0.5	0.26	9.47	9.41	10.8	8.09	6.41	7.32	4.68	1.85	1.49	1.97	1.38	0.55	0.47	0.77	0.73	1.38	0.11	0.13	0.18	0.38	0.4	0.11
TCONS_00045052	lncRNA	TCONS_00045052	No_name	0.09	0.17	1.06	0.19	0.07	0.05	0.05	0.22	0.14	0.08	0.28	0.27	0.12	0.11	0.15	0.07	0.02	0.02	0.02	0.03	0.02	0.02	0.02	0.03	3.8	6.44	7.93	7.39	6.3	5.44	3.74	2.45	0.06	0.03	0.03	0.02	0.02	0.03	0.02	0.03	0.03	0.04	0.05	0.04	0.36	0.03
TCONS_00047662	lncRNA	TCONS_00047662	No_name	0.36	0.36	0.42	0.32	0.31	0.42	0.39	0.37	0.19	0.22	0.26	0.21	0.26	0.63	0.16	0.29	0.17	0.19	0.2	0.29	0.19	0.17	0.14	0.22	0.89	0.19	1.97	2.02	4.26	2.76	0.17	2.6	0.54	0.24	0.27	0.2	0.15	0.28	0.17	0.22	0.28	0.32	0.47	0.33	0.52	0.29
TCONS_00047902	lncRNA	TCONS_00047902	No_name	0.35	0.35	1.66	0.31	0.42	0.41	0.53	0.49	0.26	1.71	1.1	2.96	0.94	0.54	0.79	0.58	0.16	0.19	0.2	0.28	0.19	0.16	0.14	0.21	5.93	10.23	7.83	11.03	5.03	6.79	14.75	1.83	0.52	0.23	0.26	0.2	0.14	0.27	0.16	0.21	0.27	0.31	0.46	0.32	0.5	0.28
TCONS_00050264	lncRNA	TCONS_00050264	No_name	0.29	0.29	0.34	0.52	0.5	0.34	0.31	0.3	0.15	0.18	0.21	0.17	0.21	0.25	0.13	0.23	0.13	0.15	0.16	0.23	0.15	0.13	0.11	0.17	1.95	2.4	2.44	1.44	4.86	5.04	3.25	0.63	0.43	0.19	0.22	0.16	0.12	0.22	0.14	0.18	0.9	1.03	0.37	0.26	0.41	0.23
TCONS_00050265	lncRNA	TCONS_00050265	No_name	0.52	0.51	0.61	0.46	0.72	0.6	0.91	0.85	0.43	0.66	0.6	1.08	0.51	1.03	1.56	1.21	0.24	0.28	0.29	0.42	0.28	0.24	0.2	0.31	4.99	12.46	10.16	1.12	7.2	3.44	5.79	5.5	0.77	0.35	0.39	0.29	0.21	0.4	0.24	0.31	0.41	0.47	0.68	0.47	0.76	0.43
TCONS_00051330	novel	TCONS_00051330	No_name	0.04	0.44	0.13	0.07	0.03	0.18	0.04	0.04	0.04	0.07	0.03	0.02	0.05	0.03	0.02	0.03	0.25	0.22	0.84	0.32	0.42	0.43	0.26	0.64	44.07	26.16	2.67	1.54	4.69	23.73	4.89	15.46	0.11	0.07	0.03	0.02	0.06	0.06	0.02	0.02	0.03	0.03	0.05	0.03	0.05	0.06
TCONS_00054729	lncRNA	TCONS_00054729	No_name	0.15	0.15	0.09	0.07	0.07	0.18	0.08	0.08	0.04	0.05	0.05	0.04	0.11	0.07	0.07	0.06	0.03	0.04	0.04	0.06	0.04	0.03	0.03	0.05	2.46	1.53	1	0.61	2.8	2.96	0.87	0.49	0.11	0.1	0.06	0.04	0.03	0.06	0.04	0.05	0.06	0.2	0.19	0.07	0.1	0.06
TCONS_00056554	lncRNA	TCONS_00056554	No_name	0.45	0.44	0.52	0.39	0.38	0.52	0.48	0.45	0.23	0.27	0.31	0.26	0.33	0.39	0.58	0.35	0.21	0.71	0.25	0.36	0.23	0.21	0.35	0.27	3.55	3.5	5.08	1.65	2.75	2.27	1.25	5.41	0.66	0.3	0.33	0.25	0.18	0.34	0.21	0.27	0.35	0.79	0.58	0.4	0.64	0.36
TCONS_00059125	lncRNA	TCONS_00059125	No_name	0.4	0.4	0.47	0.36	0.34	0.47	0.43	0.41	0.21	0.25	0.28	0.23	0.29	0.35	0.7	0.32	0.19	0.21	0.22	0.32	0.21	0.19	0.16	0.24	7.38	4.19	4.57	0.25	6.75	11.91	7.52	0.86	0.59	0.27	0.3	0.22	0.16	0.31	0.19	0.24	0.31	0.36	0.52	0.36	0.58	0.32
TCONS_00059166	lncRNA	TCONS_00059166	No_name	0.94	0.93	1.12	0.82	0.8	1.07	1.02	0.92	0.49	0.59	0.65	0.56	0.71	0.85	0.41	0.74	0.44	0.51	0.55	0.75	0.52	0.46	0.37	0.57	7.81	2.11	19.11	13.03	10.33	20.79	5.94	8.05	1.39	0.65	0.72	0.54	0.39	0.72	0.45	0.56	0.76	0.86	1.27	0.87	1.44	0.81
TCONS_00060191	novel	TCONS_00060191	No_name	1.04	2.4	11.75	0.92	0.3	3.24	0.75	0.7	0.55	0.21	0.25	0.2	0.25	0.6	0.3	0.27	0.16	0.37	0.19	0.55	0.36	0.16	0.13	0.21	259.28	250.61	127.03	155.66	218.96	217.17	227.13	219.38	0.51	0.92	0.26	0.19	0.28	0.79	0.64	0.21	0.53	1.54	8.49	11.56	0.49	1.11
TCONS_00065774	lncRNA	TCONS_00065774	No_name	0.44	0.29	1.04	0.26	0.25	0.35	0.32	0.3	0.16	0.64	0.79	0.42	0.94	0.34	0.33	0.23	0.14	0.16	0.16	0.24	0.15	0.14	0.11	0.18	1.35	3.92	2.25	3.56	5.06	4.09	3.3	11.38	0.44	0.2	0.22	0.16	0.12	0.23	0.14	0.18	0.23	0.38	0.38	0.34	0.42	0.24
TCONS_00065775	lncRNA	TCONS_00065775	No_name	0.55	0.35	0.42	0.32	0.31	0.42	0.39	0.36	0.19	0.53	0.32	1.36	0.42	0.84	0.54	0.28	0.16	0.38	0.2	0.29	0.19	0.16	0.14	0.21	3.38	2.28	8.22	5.41	5.45	3.36	0.34	4.43	0.53	0.24	0.27	0.2	0.15	0.27	0.17	0.21	0.28	0.49	0.46	0.87	0.51	0.29
TCONS_00067890	lncRNA	TCONS_00067890	No_name	0.19	0.34	0.39	0.17	0.16	0.22	0.4	0.19	0.14	0.11	0.13	0.11	0.2	0.16	0.08	0.15	0.09	0.1	0.1	0.15	0.1	0.12	0.07	0.11	7.58	6.65	21.01	14.62	26.5	15.56	5.36	1.46	0.27	0.22	0.27	0.1	0.08	0.14	0.09	0.16	0.14	0.16	0.24	0.17	0.26	0.15
TCONS_00072015	lncRNA	TCONS_00072015	No_name	0.24	0.5	0.6	0.21	0.2	0.28	0.25	0.24	0.19	0.14	0.17	0.14	0.26	0.2	0.1	0.19	0.11	0.12	0.13	0.19	0.12	0.17	0.09	0.14	12.95	5.91	8.34	1.93	5.6	15.09	5.02	0.5	0.35	0.34	0.17	0.13	0.1	0.18	0.11	0.22	0.18	0.21	0.3	0.21	0.33	0.19
TCONS_00072029	lncRNA	TCONS_00072029	No_name	0.98	1.74	2.31	0.95	0.58	3.31	1.74	0.66	0.38	0.2	0.59	0.21	0.61	0.24	0.16	0.28	0.16	0.06	0.1	0.09	0.02	0.08	0.04	0.08	10.23	11.14	3.63	5.25	5.6	3.11	3.04	5.23	0.15	0.08	0.29	0.06	0.05	0.23	0.08	0.16	0.83	0.4	2.19	0.81	0.39	0.21
TCONS_00072131	novel	TCONS_00072131	No_name	0.09	0.24	0.16	0.05	0.03	0.08	0.02	0.07	0.11	0.04	0.09	0.06	0.05	0.03	0.11	0.04	0.03	0.02	0.02	0.01	0.05	0.02	0.01	0.02	17.52	12.97	2.04	5.84	14.97	4.69	7.59	14.79	0.1	0.05	0.01	0.04	0.01	0.03	0.01	0.01	0.04	0.03	0.11	0.05	0.05	0.01
TCONS_00074870	lncRNA	TCONS_00074870	No_name	0.21	0.23	0.16	0.15	0.12	0.25	0.15	0.14	0.07	0.08	0.1	0.08	0.1	0.12	0.06	0.11	0.06	0.09	0.07	0.11	0.07	0.09	0.08	0.08	2.02	0.69	1.53	0.4	2.76	2.4	0.25	3.25	0.2	0.09	0.1	0.07	0.08	0.12	0.06	0.08	0.13	0.12	0.17	0.12	0.19	0.11
TCONS_00075694	lncRNA	TCONS_00075694	No_name	0.4	0.43	0.22	0.23	0.17	0.43	0.21	0.2	0.1	0.12	0.14	0.11	0.14	0.17	0.08	0.15	0.09	0.14	0.11	0.15	0.1	0.14	0.12	0.11	0.53	1.02	3.29	1.83	9.27	3.85	1.51	5.23	0.29	0.13	0.14	0.11	0.13	0.18	0.09	0.12	0.2	0.17	0.25	0.17	0.27	0.15
TCONS_00085366	lncRNA	TCONS_00085366	No_name	0.14	0.53	0.16	0.12	0.12	0.32	0.15	0.14	0.29	0.98	0.49	0.39	0.39	0.35	0.59	0.86	1.12	0.72	0.52	0.54	0.63	0.49	0.21	0.4	6.33	4.78	2.12	3.23	4.92	3.23	5.22	4.07	0.2	0.09	0.1	0.07	0.05	0.1	0.12	0.08	0.1	0.36	1.03	0.85	0.19	0.21
[truncated: 6 more columns]

## Sheet: spleen
ID	type	transcript_id(s)	geneName	Duroc_2w_fat_2	Duroc_2w_fat_3	ES_2w_fat_1	ES_2w_fat_2	LW_2w_fat_1	LW_2w_fat_2	MS_2w_fat_2	MS_2w_fat_4	Duroc_2w_heart_2	Duroc_2w_heart_3	ES_2w_heart_1	ES_2w_heart_2	Lw_2w_heart_1	Lw_2w_heart_2	MS_2w_heart_2	MS_2w_heart_4	Duroc_2w_liver_2	Duroc_2w_liver_3	ES_2w_liver_1	ES_2w_liver_2	Lw_2w_liver_1	Lw_2w_liver_2	MS_2w_liver_2	MS_2w_liver_4	Duroc_2w_muscle_2	Duroc_2w_muscle_3	ES_2w_muscle_1	ES_2w_muscle_2	Lw_2w_muscle_1	Lw_2w_muscle_2	MS_2w_muscle_2	MS_2w_muscle_4	Duroc_2w_spleen_2	Duroc_2w_spleen_3	ES_2w_spleen_1	ES_2w_spleen_2	Lw_2w_spleen_1	Lw_2w_spleen_2	MS_2w_spleen_2	MS_2w_spleen_4	LW_2w_cerebrum_1	LW_2w_cerebrum_2	LW_2w_Cerebellum_1	LW_2w_Cerebellum_2	LW_2w_Intestinal_epithelium_1	LW_2w_Intestinal_epithelium_2
ENSSSCG00000000130	ref	TCONS_00057282	CYTH4	7.4	6.39	10.6	6.97	7.44	10.76	6.31	10.26	3.6	3.03	4.63	3.48	3.87	5.26	3.8	3.94	2.51	1.8	9.55	7.07	2.05	2.26	5.19	11.37	2.33	1.13	1.66	1.96	1.32	1.21	1.92	2.27	47.89	82.88	56.16	35.18	18.81	49.62	32.51	48.59	3.38	4.39	3.1	1.34	9.97	8.29
ENSSSCG00000000289	ref	ENSSSCT00000037102.1,TCONS_00057548,TCONS_00057549	NFE2	0.62	0.52	1.48	0.75	1.21	1.46	1.32	1.51	0.66	0.98	1.24	0.55	0.93	2.22	0.82	1.75	1.9	0.72	3.69	3.77	6.95	2	2.47	2.39	0.74	0.21	1.11	0.8	0.66	0.82	1.09	0.91	46.94	14.99	160.42	211.09	291.2	175.31	230.26	186.82	0.63	0.29	0.53	0.21	0.46	0.33
ENSSSCG00000000650	ref	TCONS_00058251	CLEC1B	0.31	0.31	0.36	0.28	0.27	0.36	1	1.58	0.66	0.19	0.44	0.18	0.45	0.54	0.54	0.25	0.71	0.33	0.17	1.49	1.13	0.71	0.36	0.19	0.94	0.48	0.15	0.19	0.17	0.39	0.29	0.22	12.41	7.58	40.16	31.82	60.83	71.7	44.67	65.71	0.72	0.28	0.4	0.28	0.44	0.25
ENSSSCG00000000867	ref	TCONS_00058711,TCONS_00058713	No_name	1.66	3.47	2.32	2	1.91	3.35	2.08	4.76	1.44	0.98	0.61	0.83	1.22	2.17	0.32	0.91	6.94	6.27	2.91	4.22	6.94	4.98	4.33	1.81	8.67	1.42	0.54	1.09	0.62	0.76	0.54	1.16	678.37	776.02	518.93	315.04	158.27	418.43	248.87	327.94	1.26	0.94	1.13	0.49	1.68	2.2
ENSSSCG00000001234	ref	ENSSSCT00000001343.4,TCONS_00069920	TRIM10	0.2	0.19	1.53	0.23	0.57	0.34	0.53	0.4	0.15	0.17	0.3	0.34	0.85	0.84	0.6	0.28	2.24	1.12	3.21	4.14	3.31	0.89	2.7	3.6	0.59	0.25	0.17	0.24	0.54	0.16	0.19	0.35	25.92	7.57	69.07	94.31	126.6	75.29	87.92	72.31	0.22	0.87	12.83	5.39	1.22	0.33
ENSSSCG00000001404	ref	TCONS_00067497	TNF	0.34	0.23	0.73	0.66	0.24	1.01	0.92	1.77	0.33	0.17	0.58	0.2	0.16	0.19	0.1	0.05	0.29	0.51	0.71	0.41	0.61	0.33	0.73	0.27	0.1	0.09	0.17	0.03	0.13	0.12	0.08	0.12	8.36	12.76	6.13	6.84	2.13	6.59	5.73	4.42	0.04	0.7	0.72	0.81	0.86	0.67
ENSSSCG00000001572	ref	TCONS_00067725,TCONS_00067726	FGD2	10.21	10.21	14.29	7.98	8.61	21.12	10.68	19.58	4.25	5.61	6.99	4.58	3.96	7.54	6.46	9.04	5.59	5.48	11.75	8.39	4.91	5.55	8.93	11.11	2.35	2.31	2.39	1.99	1.64	2.13	2.91	3.63	69.7	118.9	108.9	59.18	23.52	64.18	41.97	91.01	10.19	14.36	7.23	7.06	21.81	18.04
ENSSSCG00000001613	ref	TCONS_00070331	TREML1	0.15	0.14	0.17	0.13	0.25	0.51	0.16	0.3	0.08	0.09	0.42	0.08	0.21	0.12	0.13	0.69	0.07	0.08	0.24	0.46	0.52	0.59	0.06	0.35	0.17	0.07	0.07	0.18	0.08	0.18	0.2	0.1	10.1	3.32	24.21	32.45	40.15	56.18	27.07	57.65	0.11	0.13	0.18	0.13	0.2	0.11
ENSSSCG00000001616	ref	TCONS_00070334	TREML2	0.18	0.21	0.17	0.26	0.34	0.42	0.46	0.96	0.08	0.13	0.21	0.14	0.13	0.09	0.14	0.6	0.13	0.19	0.33	0.2	0.18	0.19	0.19	0.34	0.09	0.07	0.03	0.02	0.04	0.01	0.02	0.31	2.75	4.94	6.49	5.6	4.68	4.35	3.83	9.03	0.11	0.09	0.09	0.03	1.17	0.86
ENSSSCG00000001735	ref	TCONS_00070525	RHAG	0.41	0.13	1.59	0.24	0.23	0.32	0.29	1.69	0.15	0.08	0.79	0.63	1.86	1.06	0.89	0.65	1.19	0.22	4.62	3.6	8.73	2.34	3.06	2.36	0.49	0.07	0.53	0.59	0.6	0.63	0.44	0.39	49.78	10.8	170.97	233.98	320.16	205.4	290.94	175.57	0.52	0.48	1.04	0.37	0.19	0.11
ENSSSCG00000001829	ref	TCONS_00070721	No_name	0.02	0.02	0.05	0.04	0.02	0.07	0.02	0.02	0.01	0.02	0.03	0.02	0.03	0.04	0.01	0.03	0.02	0.05	0.26	0.2	0.28	0.06	0.06	0.09	0.01	0.01	0.02	0.04	0.02	0.03	0.01	0.01	3.66	0.47	6.27	10.18	13.3	10.42	8.58	6.25	0.02	0.02	0.03	0.02	0.03	0.02
ENSSSCG00000001830	ref	TCONS_00070731	No_name	0.06	0.06	0.07	0.05	0.05	0.07	0.06	0.06	0.03	0.04	0.04	0.03	0.04	0.05	0.05	0.09	0.03	0.03	0.16	0.09	0.12	0.03	0.07	0.11	0.04	0.03	0.03	0.04	0.03	0.02	0.03	0.09	0.79	0.23	1.36	1.52	1.57	1.55	2.05	2.41	0.09	0.05	0.08	0.11	0.24	0.05
ENSSSCG00000002688	ref	TCONS_00063140,TCONS_00063141	PLCG2	7.33	4.81	7.96	6.59	7.88	9.98	5.96	5.84	2.46	2.37	3.14	1.55	4.05	3.87	3.11	1.59	6.34	8.76	6.9	4.35	4.61	4.56	5.93	4.72	2.2	1.38	1.33	0.93	1.26	1.03	1.41	1.09	52.19	90.21	45.1	21.64	19.69	47.95	36.1	32.27	1.9	2.12	1.18	1.08	23.87	14.14
ENSSSCG00000002893	ref	ENSSSCT00000003197.3,ENSSSCT00000003198.4,ENSSSCT00000033455.2,ENSSSCT00000039905.1,ENSSSCT00000041090.1,ENSSSCT00000054076.1,TCONS_00060038	CD22	1.82	2.38	5.39	2.69	2.29	2.96	4.59	3.35	1.58	1.29	1.33	0.84	1.05	1.94	2.4	1.39	0.68	1.39	1.84	1.71	0.37	0.35	2.41	0.96	0.89	0.42	0.7	0.66	0.56	0.55	1.28	0.95	26.41	79.14	39.98	15.57	6.57	26.92	28.99	27.41	0.44	0.75	1.98	2.52	4	3.65
ENSSSCG00000003126	ref	TCONS_00064277	CABP5	0.49	0.49	0.58	0.43	0.42	0.57	0.53	0.49	0.26	0.3	0.35	0.29	0.36	0.43	0.21	0.39	0.23	0.26	0.28	0.78	0.26	0.23	0.19	0.29	0.3	0.26	0.24	0.3	0.28	0.21	0.23	0.35	7.27	4.26	1.1	0.55	0.4	1.13	1.15	3.82	0.38	0.44	0.64	0.45	0.71	0.4
ENSSSCG00000003226	ref	TCONS_00060668,TCONS_00060670	CD33	6.98	4.38	4.29	3.73	3.09	4.53	1.9	9.32	3.04	1.66	2.37	2.73	2.85	2.28	1.9	3.05	10.92	10.77	29.74	21.58	14.42	15.92	17.29	19.88	4.34	1.35	2	2.99	1.1	2.13	1.78	4.14	119.01	312.74	292.21	140.14	60.4	167.97	129.22	194.99	8.11	12.18	11.04	12.3	8.21	8.5
ENSSSCG00000003247	ref	TCONS_00064486,TCONS_00064487	No_name	0.63	0.31	0.54	0.56	0.27	0.37	0.34	0.49	0.17	0.19	0.34	0.18	0.34	0.54	0.28	0.38	0.43	0.33	1.45	1.51	3.21	0.36	0.26	1.04	0.38	0.16	0.15	0.19	0.44	0.2	0.36	0.23	15	4.45	55.8	76.66	114.62	49.44	70.79	37.96	0.24	0.28	0.6	0.28	0.44	0.25
ENSSSCG00000003278	ref	TCONS_00060796,TCONS_00060797	No_name	4.2	2.16	0.85	0.8	0.13	0.26	2.6	4.99	2.59	1.92	0.96	1.07	0.21	0.99	2.57	2.52	6.14	4.51	2.51	2.46	0.15	1.98	3.68	3.05	1.25	0.73	0.76	0.4	0.16	0.42	0.56	1.04	50.01	55.15	25.38	12.77	1.83	13.39	22.93	32.75	0.82	1.83	0.19	0.4	1.19	1.85
ENSSSCG00000003331	ref	ENSSSCT00000059778.1,TCONS_00064827,TCONS_00064828	TNFRSF4	0.77	0.76	0.9	0.69	0.66	0.91	0.83	1.05	0.41	0.47	0.55	0.45	0.56	0.67	0.34	0.61	0.79	0.53	1.11	0.82	0.4	0.68	0.4	0.46	0.47	0.39	0.38	0.47	0.57	0.32	0.36	0.55	10.62	10	4.67	3.1	2.15	6.21	5.49	3.71	0.59	0.68	0.99	0.69	2.08	1.87
ENSSSCG00000003458	ref	TCONS_00061374	EFHD2	49	46.2	43.1	40.41	36.22	51.89	61.39	70.33	26.09	20.41	21.47	18.29	28.08	31.16	30.63	19.55	25.37	22.89	34.5	37.55	16.84	17.41	32.75	28.41	17.65	11.58	12.59	12.16	14.12	9.93	16.19	8.41	219.87	217.9	166.95	110.94	78.56	155.62	126.34	139.02	27.85	27.11	18	12.13	88.76	51.46
ENSSSCG00000003584	ref	TCONS_00061662,TCONS_00061663	THEMIS2	2.36	1.83	2.5	1.12	2.67	3.83	2.07	4.51	0.86	0.83	1.26	0.58	1.33	1.49	1.01	1.09	1.39	1.8	1.93	1.81	1.55	1.24	2.47	2.03	1.2	0.69	0.43	0.46	0.77	0.45	0.62	1.01	67.35	84.61	68.08	35.33	19.9	47.97	33.33	39.45	0.72	0.24	0.46	0.68	4.54	2.47
ENSSSCG00000003917	ref	ENSSSCT00000056835.1,TCONS_00062833,TCONS_00062834,TCONS_00062835	TESK2	6.02	7.82	5.36	3.71	5.36	5.91	3.88	5.5	0.61	1.29	1.26	0.62	1.04	1.48	1.19	1.25	4.79	3.51	4.35	3.65	3.91	5.37	3.84	4.3	3.42	3.39	5.21	3.16	6.4	4.56	3.07	3.24	22.49	26.64	25.44	14.14	12.39	18.49	15.64	17.88	3.35	4.24	7.76	7.59	8.16	7.94
ENSSSCG00000004463	ref	TCONS_00000752	No_name	0.74	2.2	0.88	0.65	0.63	0.85	0.8	0.73	0.39	0.46	0.51	0.87	0.55	0.66	0.32	0.59	0.34	0.4	0.42	0.59	0.4	0.35	0.29	0.45	0.47	2.42	0.37	0.46	0.42	0.32	0.35	0.53	7.67	8.53	3.93	3.38	1.84	5.66	2.44	4.85	0.59	0.67	0.98	0.68	1.11	2.48
ENSSSCG00000004541	ref	ENSSSCT00000005016.3,TCONS_00005140	FECH	51.48	44.01	48.7	48.89	57.61	51.55	46.97	41.05	33.61	43.27	34.28	41.06	42.75	41.19	42.82	36.65	25.39	28.73	26.91	32.69	35.26	29.36	29.1	30.79	22.13	29.1	23.9	26.01	24.1	25.06	32.89	28.85	177.65	84.31	254.51	321.04	671.19	490.45	492.22	294.35	49.39	42.42	62.02	50.72	32.47	29.64
ENSSSCG00000004699	ref	TCONS_00001765	ELL3	0.49	0.58	0.23	0.17	0.25	0.58	0.21	0.1	0.88	0.7	0.35	0.84	1.26	1.42	0.21	0.77	0.36	0.36	0.32	0.23	0.9	0.57	0.15	0.35	1.05	0.49	0.57	1.49	0.59	0.49	1.43	1.26	7.36	26.98	5.96	4.15	1.34	7.08	4.09	3.95	0.52	1.03	0.99	1.04	0.13	0.84
ENSSSCG00000004714	ref	TCONS_00001791,TCONS_00001792	EPB42	0.38	0.17	0.94	0.26	0.6	0.49	0.84	1.61	0.26	0.5	1.02	0.73	1.39	1.89	0.88	0.82	0.77	0.21	2.31	1.93	3.19	1.56	2.21	1.96	0.33	0.13	0.6	0.27	0.54	0.41	0.66	0.38	32.07	8.42	115.26	137.44	156.87	124.52	169.52	87.62	0.46	0.1	0.29	0.15	0.32	0.11
ENSSSCG00000005352	ref	TCONS_00003134,TCONS_00003135,TCONS_00003136,TCONS_00003137,TCONS_00003138	FRMPD1	0.22	0.22	1.02	0.8	0.19	0.32	0.98	0.49	0.09	0.08	0.2	0.07	0.16	0.25	0.14	0.16	0.07	0.13	0.24	0.13	0.1	0.1	0.18	0.17	0.21	0.06	0.06	0.06	0.06	0.05	0.1	0.09	12.88	12.29	7.16	3.57	1.86	7.45	2.83	3.97	2.38	2.11	0.41	0.27	0.82	0.48
ENSSSCG00000005371	ref	ENSSSCT00000057353.1,TCONS_00006781,TCONS_00006782	HEMGN	3.05	3.41	4.18	2.81	4.08	4.97	4.91	4.1	1.88	1.92	2.41	1.94	4.34	5.74	4.93	3.08	4.23	2.03	8.36	7.03	19	5.77	7.65	7.79	1.98	1.06	1.42	0.96	1.57	1.97	3.61	1.53	188.54	33.22	288.49	405.71	725.74	459.57	889.7	394.99	3.16	2.69	28.04	31.78	1.94	2.11
ENSSSCG00000005588	ref	TCONS_00007126	NR5A1	0.04	0.04	0.2	0.08	0.22	0.05	0.05	0.09	0.02	0.03	0.03	0.1	0.06	0.04	0.02	0.03	0.02	0.02	0.05	0.03	0.04	0.06	0.02	0.03	0.21	0.04	0.02	0.03	0.05	0.02	0.02	0.06	7.54	16.27	13.33	8.04	4.5	9.65	5.52	9.02	0.07	0.19	0.05	0.04	0.24	0.1
ENSSSCG00000005737	ref	TCONS_00003734	GFI1B	0.04	0.08	0.24	0.15	0.07	0.1	0.04	0.3	0.02	0.15	0.06	0.05	0.12	0.11	0.02	0.1	0.13	0.07	0.18	0.4	0.47	0.22	0.11	0.32	0.12	0.02	0.02	0.05	0.02	0.03	0.02	0.03	4.8	1.08	12.13	17.82	14.59	13.3	14.98	22.23	0.31	0.58	0.1	0.15	0.17	0.45
ENSSSCG00000006183	ref	TCONS_00051039	SBSPON	30.18	10.78	6.97	8.5	8.89	21.59	9.55	22.2	3.99	3.42	3.01	3.59	4.89	6.35	2.92	3.11	14.17	15.15	8.32	8.46	11.6	14.92	14.96	12.49	5.5	5.73	3.34	4.28	3.65	4.8	3.74	3.63	226.53	374.05	187.66	109.94	104.53	212.15	130.7	133.3	1.58	2.39	20.67	23.47	13.88	12.7
ENSSSCG00000006187	ref	TCONS_00051045	MSC	1.38	0.91	0.73	0.6	0.39	3.71	0.22	0.65	0.8	1.25	0.84	1.67	1.28	1.74	1.14	0.43	0.25	0.15	0.11	0.3	0.11	0.13	0.14	0.12	3.58	2.21	4.16	2.42	5.65	4.45	1.33	1.64	37.03	97.86	67.68	35.54	18.42	56.4	35.72	43.58	4.73	4.78	0.16	0.19	2.28	2.11
ENSSSCG00000006357	ref	TCONS_00053751,TCONS_00053752	FCER1G	16.82	14.53	8.61	8.02	12.12	19.75	12.7	24.79	8.68	5.89	9.32	5.33	8.1	8.41	11.4	12.18	8.66	13.28	12.55	9.33	8	6.48	15.84	10.75	7.37	3.03	2.36	2.32	4.15	3.75	4.21	4.45	341.93	144.8	82.25	60.97	38.91	95.98	87.46	86.17	8.83	10.38	2.45	3.97	9.95	8.92
ENSSSCG00000006382	ref	TCONS_00051473,TCONS_00051476,TCONS_00051477	No_name	0.43	1.34	0.73	0.47	0.39	0.41	0.43	1.44	0.7	0.3	0.38	0.69	0.25	0.43	0.3	0.58	0.47	0.82	0.61	1.02	0.83	0.51	0.87	1.14	0.52	0.16	0.33	0.16	0.19	0.33	0.34	0.31	27.51	24.59	18.65	8.37	3.38	11.09	10	9.76	0.2	0.21	0.41	0.21	2.03	1.1
ENSSSCG00000006431	ref	TCONS_00051550	SPTA1	0.2	0.22	0.97	0.26	0.32	0.21	0.52	0.77	0.07	0.14	0.25	0.23	0.69	1.14	0.26	0.82	1.91	0.35	4.91	4.82	7.7	2.21	1.75	3.95	0.68	0.07	0.21	0.29	0.48	0.45	0.15	0.33	66.6	14.71	193.03	261.34	325.55	225.17	297.72	270.95	0.35	0.15	0.11	0.21	0.15	0.07
ENSSSCG00000006456	ref	ENSSSCT00000007072.3,ENSSSCT00000037696.1,TCONS_00051571	FCRL1	0.23	0.41	0.37	0.26	0.15	0.65	0.46	0.26	0.19	0.18	0.46	0.14	0.3	0.27	0.22	0.48	0.18	0.3	0.36	0.25	0.15	0.11	0.15	0.56	0.12	0.1	0.13	0.1	0.09	0.08	0.07	0.28	7.08	17.33	5.78	2.16	0.7	7.94	5.07	4.71	0.36	0.45	0.74	0.4	1.62	0.89
ENSSSCG00000006457	ref	ENSSSCT00000007074.3,ENSSSCT00000029852.2,ENSSSCT00000046556.1,TCONS_00051572	FCRL3	0.48	0.36	0.61	0.23	0.2	0.95	0.25	0.92	0.73	0.72	0.98	0.7	0.32	0.64	0.9	1.52	1.04	1.88	3.35	3.18	0.52	0.75	1.11	1.47	0.6	0.18	0.24	0.33	0.24	0.19	0.25	0.29	16.54	40.45	23.99	10.24	5.87	19.91	17.59	23.93	0.15	0.2	0.43	0.28	4.07	5.64
ENSSSCG00000006458	ref	TCONS_00051578,TCONS_00051579	FCRL4	0.14	0.11	0.09	0.07	0.06	0.18	0.08	0.08	0.08	0.07	0.14	0.04	0.05	0.06	0.05	0.06	0.11	0.08	0.1	0.06	0.09	0.03	0.06	0.07	0.09	0.04	0.07	0.12	0.04	0.03	0.03	0.13	3.67	9.72	5.04	2.34	0.58	5.21	3.95	3.52	0.06	0.07	0.09	0.07	0.68	0.24
ENSSSCG00000006862	ref	TCONS_00054487	VCAM1	134.23	251.71	110.98	131.52	179.79	134.87	172.12	178.34	44.34	74.33	39.91	47.13	53.35	69.61	31.72	58.62	32.1	60.26	53.75	50.81	36.8	37.4	60.23	42.57	39.39	45.16	46.78	43	32.59	32.99	32.54	42.17	1431.78	2401.82	1134.06	839.37	508.88	1177.53	1035.39	980.36	109.31	135.89	65.1	72.18	47.56	62.07
ENSSSCG00000007181	ref	TCONS_00034495,TCONS_00034497	No_name	1.56	0.42	0.54	0.42	0.51	0.54	0.5	0.71	1.18	0.7	0.35	0.27	0.83	0.57	0.6	0.38	1.02	1.14	0.38	1.32	2.1	1.89	1.15	0.98	0.55	0.25	0.36	0.27	0.25	0.21	0.32	0.45	43.95	30.97	5.31	4.36	10.21	11.39	17.82	10.44	0.33	0.38	0.55	0.39	1.59	0.53
ENSSSCG00000007240	ref	ENSSSCT00000037815.1,ENSSSCT00000063210.1,TCONS_00034565,TCONS_00034566,TCONS_00034567,TCONS_00034568	HCK	2.62	2.98	2.83	1.32	3.2	3.94	3.02	4.1	1.43	1.08	1.84	0.9	1.65	1.56	1.65	2.49	3.54	3.75	4.99	3.74	4.26	4.55	4.3	3.54	1.16	0.7	0.74	0.79	0.66	0.63	0.78	1.38	96.65	103.02	94.1	48.12	26.23	61.4	35.12	47.88	1.85	2	1.62	0.98	4.96	5.47
ENSSSCG00000007410	ref	TCONS_00035941	PTI	0.17	0.16	0.19	0.15	0.14	0.19	0.18	0.17	0.09	0.1	0.24	0.48	0.12	0.28	0.14	0.13	0.38	0.26	0.09	0.79	0.6	0.07	0.45	0.3	0.2	0.08	0.08	0.1	0.18	0.14	0.15	0.12	7.82	1.84	7.19	5.16	20.79	25.25	20.36	5.18	0.38	0.29	0.21	0.3	0.69	0.13
ENSSSCG00000007523	ref	TCONS_00035062	TUBB1	0.23	0.09	0.37	0.2	0.19	0.16	0.34	1.07	0.22	0.05	0.49	0.28	0.19	0.73	0.18	0.43	0.23	0.14	0.51	0.86	0.6	0.54	0.31	0.38	0.35	0.02	0.42	0.17	0.2	0.19	0.25	0.26	15.22	6.5	21.94	19.51	22	43.57	26.85	27.39	0.2	0.04	0.06	0.28	0.19	0.67
ENSSSCG00000007754	ref	ENSSSCT00000044814.1,ENSSSCT00000050210.1,ENSSSCT00000060353.1,ENSSSCT00000064769.1,TCONS_00047999,TCONS_00048000,TCONS_00048005,TCONS_00048006,TCONS_00048007,TCONS_00048008	ITGAM	14.38	14.24	9.28	6.21	18.21	17.59	11.09	13.32	8.31	9.17	6.12	4.91	8.01	9.77	6.4	7.01	2.61	3.65	3.02	3.78	2.62	2.09	3.37	4.01	5.67	2.97	2.16	2.2	2.28	2.08	2.57	4.42	253.46	252.36	181.88	110.13	55.07	131.83	66.02	108.91	9.43	9.45	6.71	4.25	19.94	13.77
ENSSSCG00000007807	ref	TCONS_00045648,TCONS_00045649	CD19	0.06	0.06	0.21	0.05	0.08	0.29	0.1	0.06	0.03	0.09	0.04	0.03	0.06	0.13	0.04	0.07	0.07	0.29	0.06	0.14	0.11	0.09	0.02	0.15	0.18	0.03	0.05	0.04	0.03	0.1	0.04	0.04	9.11	30	6.59	3.02	1.12	10.26	7.15	7.85	0.22	0.13	0.27	0.2	0.45	0.1
ENSSSCG00000007977	ref	TCONS_00048805	HBM	22.56	11.49	38.23	34.28	54.3	27.61	25.92	44.07	22.33	21.71	39.65	40.3	48.33	110.09	32.47	33.91	28.68	11	95.4	97.32	135.19	56.58	45.13	76.39	12.38	8.39	43.4	25.27	26.43	25.07	24.01	12.89	584.29	260.83	3346.59	4930.52	4185.13	2803.94	3781.33	3267.96	47.02	37.04	27.65	18.98	4.28	6.35
ENSSSCG00000007978	ref	TCONS_00048802,TCONS_00048803,TCONS_00048804	No_name	312.84	207.38	922.65	921.42	697.77	832.44	916.5	943.65	438.47	730.69	1102.6	545.47	927.84	2307.43	1197.17	652.64	237.96	231.23	807.36	1444.15	628.28	497.42	596.05	348.68	244.34	214.2	587.69	312.2	396.41	395.19	484.81	205.77	14488	2461.08	20955.7	32213.8	28411.5	24505.9	29305.1	15818.4	602.54	562.09	325.38	210.17	128.8	65.23
ENSSSCG00000008348	ref	TCONS_00049460	PLEK	2.25	2.72	2.39	1.3	3.09	3.77	2.6	8.2	1.47	1.23	1.31	0.69	1.06	2.35	1.85	1.85	10.15	12.23	13.41	12.49	12.67	11.61	17.11	20.82	1.08	0.42	0.93	0.87	1.11	1.12	0.83	1.13	72.9	88.19	73.88	53.67	39.25	90.3	70.83	90.58	5.33	6.57	1.56	2.1	3.02	2.8
ENSSSCG00000008590	ref	ENSSSCT00000009400.3	MFSD2B	0.24	0.7	1.51	0.74	0.1	1.25	1.01	0.73	0.5	0.28	0.59	0.47	0.59	0.2	0.46	1.4	0.59	0.31	1.09	1.13	1.39	0.42	0.18	0.7	0.56	0.12	0.52	0.43	0.13	0.15	0.27	0.17	5.4	4.07	20.84	25.7	27.58	24.59	27.1	34.93	0.09	0.31	0.15	0.11	1.14	0.46
ENSSSCG00000008993	ref	TCONS_00074700	NPY2R	0.22	0.01	0.1	0.03	0.02	0.17	0.09	0.04	0.02	0.03	0.02	0.01	0.03	0.04	0.04	0.05	0.03	0.01	0.02	0.02	0.04	0.01	0.03	0.02	0.07	0.02	0.01	0.01	0.01	0.02	0.03	0.01	5.42	9.09	10.17	6.35	3.64	10.92	4.61	7.14	0.47	1.06	0.16	0.06	0.43	0.25
ENSSSCG00000009046	ref	TCONS_00073123,TCONS_00073124	No_name	4.68	1.27	8.28	5.16	5.9	2.74	6.34	4.16	3.42	3.48	6.78	6.85	7.36	13.84	4.74	4.13	13.47	3.7	39.73	23.09	68.02	18.95	9.74	12.38	5.07	1.09	8.51	7.17	4.91	5.18	2.88	2.23	281.56	115.1	1272.58	1858.19	1906.95	1195.23	1152.42	836.08	5.25	3.06	2.44	2.34	1.32	1.06
ENSSSCG00000009239	ref	TCONS_00073728,TCONS_00073730	No_name	1.73	0.95	2.17	1.05	0.65	0.5	1.43	16.61	0.88	0.56	2.92	2.26	1.22	0.51	6.68	17.27	24.44	12.22	47.33	20.72	13.59	18.92	47.56	63.68	4.23	0.49	3.16	2.35	0.61	1.12	2.87	8.94	247.13	291.19	310.18	128.61	67.03	208.17	254.09	362.97	1.46	1.86	0.97	1.22	20.98	26.4
ENSSSCG00000009495	ref	TCONS_00080795	No_name	0.23	0.34	0.49	0.05	0.6	0.56	0.06	0.67	0.05	0.19	0.22	0.27	0.81	0.81	0.22	0.74	0.46	0.44	1.58	2.05	2.76	0.61	1.02	2.05	0.25	0.11	0.1	0.06	0.29	0.31	0.18	0.13	25.04	7.79	79.81	103.56	187.85	159.31	122.32	107.42	0.59	0.21	0.34	0.12	4.55	0.21
ENSSSCG00000009611	ref	TCONS_00022726,TCONS_00022728,TCONS_00022730	XPO7	45.56	40.61	42.59	40.49	50.61	48.19	44.7	52.93	49.31	53.17	45.61	45.68	60.29	57.8	60.66	52.36	40.63	44.19	43.4	37.56	47.61	35.9	49.67	44.93	31.31	28.71	32.93	31.43	26.99	29.42	34.09	33.7	170.37	97.74	449.22	571.76	704.78	478.15	826.71	338.21	68.67	72.98	67.24	83.07	50.76	45.47
ENSSSCG00000010400	ref	TCONS_00027069	MSMB	20.61	14.51	19.47	24.36	23.76	19.87	35.55	21.87	5.16	3.17	4.64	3.78	5.21	7.65	6.27	1.04	18.62	16.32	16.42	15.36	15.69	14.79	19.48	8.2	8.94	3.54	1.93	3.02	6.73	5.09	3.65	5.37	572.96	653.81	209.04	171.59	133.68	389.85	213.07	148.29	34.47	19.11	29.85	27.94	16.19	36.66
ENSSSCG00000010561	ref	TCONS_00024812,TCONS_00024813	TLX1	0.25	0.24	0.29	0.22	0.21	0.29	0.37	0.35	0.18	0.15	0.59	0.48	0.44	0.36	0.17	0.67	0.19	0.13	0.23	0.2	0.13	0.13	0.1	0.15	0.36	0.21	0.12	0.15	0.26	0.12	0.22	0.18	40.54	46.73	39.43	17.37	18.01	35.85	23.43	35.04	0.22	0.22	0.31	0.22	0.57	0.48
ENSSSCG00000011877	ref	TCONS_00021430,TCONS_00021431,TCONS_00021432	CD86	3.41	2.98	3.29	2.4	3.35	4.37	6.14	4.31	2.67	2.48	2.16	2.4	2.94	2.76	3.58	3.21	3.72	4.04	6.11	3.48	5.27	3.48	4.63	3.79	0.88	0.72	0.65	0.85	0.59	0.79	0.82	1.76	57.02	70.48	45.43	30.9	31.62	43.85	55.29	51.13	1.52	1.83	1.24	0.84	9.02	11.68
ENSSSCG00000012116	ref	ENSSSCT00000048310.1,TCONS_00083513	PRPS2	39.71	46.06	36.1	38.41	41.54	34.12	40.12	58.34	22.57	32.74	33.85	31.03	32.75	32.25	17.19	19.54	32.4	37.58	59.19	42.91	42.94	42.06	62.83	60.2	18.73	16.44	23.68	17.75	17.05	17.18	11	11.54	116.93	226.8	211.15	115.54	66.25	122.58	133.31	172.58	56.09	71.95	35.41	25.3	57.83	71.47
ENSSSCG00000012118	ref	TCONS_00083519,TCONS_00083520,TCONS_00083521,TCONS_00083522	TLR8	5.29	2.13	4.51	1.24	1.91	8.41	3.25	5.06	0.72	0.9	0.8	0.39	0.86	1.01	1.01	2.54	3.38	4.37	3.61	2.25	2.55	3.34	3.94	4.3	2.52	1.17	0.96	0.59	1.49	1.07	0.8	1.21	177.66	153.6	71.55	57.07	19.19	79.39	48.28	62.13	0.29	0.27	0.2	0.26	3.99	5.62
ENSSSCG00000012254	ref	TCONS_00083846	GPR82	0.16	0.16	0.61	0.18	0.04	0.13	0.15	0.19	0.23	0.24	0.1	0.17	0.11	0.27	0.24	0.4	0.32	0.48	0.37	0.29	0.15	0.19	0.35	0.19	3	0.29	0.08	0.12	0.11	0.14	0.09	0.23	334.83	382.09	187.85	111.1	54.27	131.54	130.33	89.06	0.02	0.04	0.09	0.02	1.77	4.53
ENSSSCG00000012347	ref	TCONS_00085603,TCONS_00085604,TCONS_00085605	ALAS2	28.08	21.4	50.8	40.7	69.61	36.85	64.87	62.09	41.24	66.54	60.36	47.56	74.67	146.6	77.07	57	26.22	24.86	51.5	57.13	75.96	48.31	54.62	32.46	20.98	20.05	66.71	30.01	34.84	36.77	41.61	18.75	323.02	191.11	1106.38	1591.5	1736.45	1030.19	1542.05	1006.38	64.52	47.56	43.56	28	6.85	8.03
ENSSSCG00000013241	ref	ENSSSCT00000039787.1,TCONS_00042399,TCONS_00042405,TCONS_00042406,TCONS_00042407,TCONS_00042408	NR1H3	153.51	179.87	109.13	109.91	130.24	98.55	123.61	130.83	30.6	27.59	21.59	22.32	29.87	36.88	22.59	32.45	138.59	173.69	197.91	180.91	163.21	126.66	152.82	134.69	33.58	25.64	24.9	19.59	27.13	29.18	27.02	43.08	447.55	706.3	554.19	336.22	169.57	359.47	381.54	438.41	18.59	29.44	17.72	15.46	104.03	144.11
ENSSSCG00000013498	ref	ENSSSCT00000014744.3	EBI3	2.64	3.21	3.07	2.63	4.52	6.03	3.34	4.77	2.47	1.96	1.45	1.78	3.34	4.26	1.89	2.34	2.35	2.22	2.28	2.47	2.56	2.38	2.28	3.14	1.12	0.86	1.06	0.48	0.77	1.23	1.57	0.56	21.34	28.78	15.45	12.83	8.63	16.36	7.37	18.71	4.13	5.32	4.73	4.57	3.01	4.4
ENSSSCG00000013618	ref	TCONS_00043522	EPOR	0.12	0.16	0.47	0.04	0.1	0.19	0.13	0.25	0.13	0.1	0.35	0.16	0.23	0.17	0.34	0.23	0.47	0.26	1.16	1.49	1.52	0.54	0.58	0.75	0.48	0.08	0.1	0.12	0.09	0.07	0.02	0.03	7.46	3.75	18.54	26.34	31.8	22.48	26.37	22.97	0.12	0.21	0.62	0.25	0.78	0.25
ENSSSCG00000013730	ref	TCONS_00039844	KLF1	0.21	0.1	0.73	0.19	0.09	0.5	0.11	0.65	0.17	0.06	0.15	0.36	0.45	0.99	0.37	0.25	1.5	0.39	6.18	6.12	8.22	2.98	1.91	3.7	0.44	0.05	0.31	0.06	0.52	0.48	0.1	0.3	51.89	12.7	167.55	246.79	317.6	184.35	231.92	250.19	0.24	0.09	0.13	0.38	0.15	0.17
ENSSSCG00000013777	ref	TCONS_00043261,TCONS_00043262,TCONS_00043263,TCONS_00043264,TCONS_00043265,TCONS_00043266,TCONS_00043267	CLEC17A	0.51	0.64	0.52	0.4	0.39	0.53	0.49	0.47	0.35	0.27	0.33	0.26	0.32	0.39	0.2	0.61	0.21	0.31	0.48	0.55	0.27	0.2	0.2	0.31	0.34	0.26	0.22	0.28	0.25	0.19	0.21	0.32	8.64	24.84	11.7	4.95	2.1	11.78	7.12	7.36	0.34	0.4	0.57	0.4	1.68	1.18
ENSSSCG00000013788	ref	TCONS_00039754,TCONS_00039755,TCONS_00039758,TCONS_00039760,TCONS_00039761,TCONS_00039762,TCONS_00039763,TCONS_00039764,TCONS_00039765,TCONS_00039766	No_name	4.1	2.3	5.86	1.34	1.95	4.21	7.16	11.06	1.01	1.31	0.93	0.57	0.79	1.52	1.45	3.12	12.61	16.87	22.01	13.5	13.09	10.27	26.44	22.79	6.04	1.32	0.85	0.67	0.69	0.92	1.75	2.59	643.17	907.15	633.12	313.02	159.88	399.51	424.64	567.74	0.37	0.52	0.5	0.45	8.39	8.28
ENSSSCG00000014441	ref	TCONS_00044907,TCONS_00044908	CSF1R	47.24	40.56	50.81	34.68	40.52	77.66	39.5	44.65	19.32	16.1	19.03	9.73	16.92	22.99	17.83	19.49	14.54	14.84	20.68	25.64	14.4	13.43	23.35	20.14	12.84	9.38	7.09	6.3	9.12	7.96	7.69	9.77	342.7	336.76	274.74	117.21	79.22	223.26	120.7	157.63	13.15	17.95	8.62	5.06	31.38	18.83
ENSSSCG00000014725	ref	TCONS_00078327	HBB	4213.02	2431.33	5832.4	6503.08	8669.92	4814.14	8211.65	8004.31	4607.62	5765.2	8472.9	7171.66	6395.78	16546.5	6782.96	7325.07	3454.21	2424.46	6849.05	9295.88	8514.77	6330.7	4871.67	4173.97	3122.05	1811.67	9334.15	4891.4	4436.57	3896.51	3823.26	2855.46	29729	21161.1	140907	215870	204498	138443	150119	126911	8228.95	6821.61	4823.35	3331.49	842.82	1309.62
ENSSSCG00000014823	ref	TCONS_00075974,TCONS_00075975	P2RY6	0.29	0.47	1.12	0.16	0.26	0.71	0.78	1.23	0.64	0.78	0.6	0.48	0.68	1.64	1.28	1.04	0.32	0.5	0.85	0.27	0.5	0.43	0.34	0.43	0.12	0.42	0.75	0.3	0.98	0.4	1.14	0.68	18.25	10.31	6.17	3.97	3.48	9.02	6.62	4.92	1.08	1.47	1.1	0.42	1.53	0.74
ENSSSCG00000014825	ref	TCONS_00075981	RELT	1.29	0.74	2.11	1.24	1.65	1.89	0.92	3.08	1.13	0.38	1.92	2.64	0.99	1.19	1.12	1.53	0.39	0.73	2.03	2.64	1.81	1.25	1.2	3.5	1.79	0.91	2.55	2.94	2.58	2.23	1.42	1.68	13.9	33.89	27.84	13.48	9.35	19.93	11.91	23.67	7.05	10.03	10.96	8.18	6.92	2.68
ENSSSCG00000015016	ref	TCONS_00078960	POU2AF1	0.12	0.12	0.57	0.22	0.11	0.14	0.13	0.38	0.2	0.44	0.09	0.07	0.09	0.32	0.21	0.19	1.74	2.14	2.13	3.71	2.08	1.76	3.41	1.17	0.51	0.25	0.06	0.23	0.07	0.05	0.23	0.09	13.25	48.4	13.2	6.77	3.28	15.66	14.36	12.59	0.09	0.11	0.31	0.33	6.44	3.95
ENSSSCG00000015085	ref	TCONS_00076537,TCONS_00076538	IL10RA	14	12.92	10.98	8.87	13.92	19.98	9.94	16.53	11.74	7.98	14.52	10.95	10.95	19.3	6.19	9.91	5	7.59	8.01	9.49	5.54	5.02	5.63	8.08	4.09	2.29	2.34	1.64	2.75	2.77	1.89	3.81	111.37	174.41	112.58	66.54	39.87	92.45	61.65	110.58	22.28	16.59	6.46	4.89	20.03	12.87
ENSSSCG00000015098	ref	TCONS_00076569,TCONS_00076570	CXCR5	0.08	0.08	0.09	0.07	0.07	0.09	0.09	0.08	0.04	0.09	0.06	0.07	0.11	0.07	0.03	0.09	0.05	0.06	0.09	0.25	0.1	0.04	0.08	0.07	0.09	0.04	0.04	0.12	0.09	0.13	0.04	0.06	3.87	11.31	4.47	1.38	0.75	5.85	2.91	3.18	0.06	0.07	0.1	0.07	0.27	0.19
ENSSSCG00000015294	ref	TCONS_00077046	No_name	1.26	0.4	0.8	0.94	1.21	1.06	0.3	0.38	0.37	0.34	0.06	0.19	0.23	0.31	0.14	0.13	4.44	9.93	5.97	6.35	3.31	3.97	7.42	5.58	0.48	0.16	0.2	0.49	0.09	0.07	0.11	0.06	60.98	139.47	59.8	27	9.13	58.89	49.85	41.86	0.09	0.04	0.15	0.04	0.11	0.54
ENSSSCG00000016059	ref	ENSSSCT00000039162.1,ENSSSCT00000055061.1,TCONS_00031192,TCONS_00031193	STAT4	0.97	0.55	1.78	1.05	1.28	0.93	1.32	2.1	0.37	0.53	0.78	0.47	0.67	0.54	0.76	0.85	0.5	1.19	1.2	0.52	1.34	0.7	1.41	1.6	0.68	0.5	0.54	0.34	0.23	0.24	0.38	0.36	24.9	31.53	24.86	14.78	7.97	18.13	13.18	20.91	1.49	1.12	0.69	0.71	2.74	4.14
ENSSSCG00000016184	ref	TCONS_00029604,TCONS_00029605,TCONS_00029606	No_name	0.43	0.72	0.38	0.16	0.65	0.22	0.68	1.67	0.41	0.57	0.19	0.41	0.32	0.44	0.52	0.84	1.55	1.61	1.83	2.28	1.7	1.67	2.8	2.57	1.24	0.18	0.15	0.19	0.15	0.06	0.16	0.46	51.89	53.76	32	20.63	13.69	28.01	19.27	21.16	0.14	0.1	0.14	0.1	1	0.53
ENSSSCG00000016472	ref	TCONS_00036413	KEL	0.44	0.87	1.78	1.11	0.44	0.26	1.57	3.09	0.16	0.04	0.16	0.29	0.16	0.31	0.35	0.58	0.54	0.19	0.52	1.22	1.76	0.33	0.71	1.7	0.17	0.07	0.04	0.18	0.2	0.09	0.5	0.26	18.52	3.14	31.11	39.54	62.35	42.08	64.32	51.05	0.5	0.45	0.09	0.13	0.6	0.34
ENSSSCG00000017087	ref	TCONS_00033765	GM2A	32.44	28.26	83.92	45.78	28.51	55.32	24.09	83.39	42.53	28.56	32.29	25.19	30.15	40.33	38.89	43.63	35.03	35.51	45.16	41.4	24.96	30.14	42.32	46.55	8.9	4.07	6.34	5.54	3.43	5.23	7.19	6.61	202.88	400.49	220.42	137.98	58.18	161.44	132.17	187.48	11.82	16.43	10.14	13.89	27.29	37.91
ENSSSCG00000017283	ref	TCONS_00012427,TCONS_00012428	CD79B	0.44	3.07	0.43	0.2	0.37	0.35	0.39	0.22	0.43	0.22	0.16	0.08	0.31	0.19	0.26	0.17	0.37	0.74	0.6	0.71	0.57	0.36	0.45	0.26	0.31	0.37	0.25	0.18	0.16	0.3	0.37	0.21	14.92	85.67	26.49	8.77	5.48	21.51	20.22	22.18	0.11	0.19	0.18	0.13	1.11	2.2
ENSSSCG00000017358	ref	TCONS_00012546,TCONS_00012547	SLC4A1	0.51	0.24	2.14	0.83	1.44	0.46	0.95	2.12	0.21	0.42	1.01	0.9	2.77	2.49	1.45	1.87	2.86	0.41	9.63	9.14	14.63	3.93	4.84	7.11	0.99	0.21	0.8	0.59	1.28	1.36	0.94	0.76	120.97	30.31	502.41	633.69	755.82	544.93	647.64	476.5	1.03	0.47	0.88	0.4	0.67	0.21
ENSSSCG00000017517	ref	TCONS_00012860	TBX21	1.59	0.92	0.81	1.46	2.51	1.05	3.45	3.56	0.37	0.36	2.05	0.8	0.63	0.87	1.68	1.26	0.34	0.52	0.73	0.52	0.31	0.25	1.42	1.05	0.28	0.28	0.39	0.2	0.2	0.16	0.47	0.53	14.19	21.52	16.59	9.22	4.3	10.15	8.27	10.14	0.11	0.08	1.06	1.03	0.7	0.69
ENSSSCG00000017908	ref	ENSSSCT00000019488.3	GP1BA	0.18	0.09	0.11	0.08	0.08	0.11	0.1	0.28	0.05	0.05	0.13	0.05	0.13	0.08	0.04	0.07	0.04	0.05	0.1	0.07	0.09	0.04	0.04	0.11	0.05	0.05	0.13	0.06	0.05	0.04	0.04	0.07	3.23	0.65	5.49	3.52	6.16	12.1	4.98	4.94	0.07	0.08	0.23	0.08	0.13	0.07
ENSSSCG00000020967	ref	TCONS_00012272,TCONS_00012274,TCONS_00012275	No_name	2.01	2.37	5.37	2.74	2.3	6.75	4.15	5.29	0.5	0.86	1.86	0.92	0.67	1.71	1.51	1.73	1.16	0.73	0.67	0.95	1.42	1.1	0.43	1.04	0.93	0.41	0.72	0.54	0.75	0.45	1.41	1.2	54.15	55.31	55.48	24.31	12.85	37.28	28.17	37.56	0.57	0.22	0.39	0.45	1.21	2.41
ENSSSCG00000020970	ref	TCONS_00077371,TCONS_00077372	IL6	0.62	0.43	0.31	0.39	0.67	1.11	0.76	0.91	0.23	0.64	0.19	0.1	0.13	0.6	0.11	0.28	0.24	0.37	0.1	0.21	0.09	0.08	0.24	0.1	0.16	0.4	0.17	0.11	0.19	0.22	0.08	0.19	3.03	5.62	3.62	0.89	1.68	3.48	1.85	2.04	0.87	0.61	0.78	0.23	0.24	0.2
ENSSSCG00000021067	ref	TCONS_00064038	BLVRB	9.68	7.91	10.61	12.68	12.33	12.88	10.78	16.61	11.1	10.43	10.96	10.81	10.62	14.41	11.92	11.71	38.08	51.54	55.46	109.05	43.56	49.63	41.35	62.68	8.77	6.66	11.6	11.97	10.97	6.49	8.65	12.27	150.18	124.19	289.37	431.54	548.6	404.88	470.27	476.55	4.87	10.11	15.09	8.8	13.95	11.66
ENSSSCG00000021146	ref	ENSSSCT00000022745.2	GPR65	1.86	3.3	1.51	1.16	1.11	0.87	3.19	2.09	1.67	3.69	3.32	2.03	2.4	3.99	4.13	3.09	0.77	2.26	1.72	0.59	0.86	0.84	1.86	1.22	1.01	0.09	0.27	0.8	1.54	0.54	0.17	0.4	31.02	24.18	19.47	15.59	10.71	18.87	28.2	29.53	0.99	0.33	0.47	0.33	2.58	6.31
ENSSSCG00000021675	ref	TCONS_00043251,TCONS_00043252,TCONS_00043254,TCONS_00043255	No_name	0.61	1.72	2.92	3.05	1.57	2.81	3.48	3.28	0.65	0.47	1.38	0.9	0.5	1.33	2.51	2.4	0.88	0.56	0.57	0.67	0.75	1.07	0.7	1.11	0.76	0.17	0.63	1.07	0.48	0.47	0.56	0.87	22.93	22.45	6.45	11.64	8.39	21.42	7.69	10.21	1.19	0.53	0.98	1.63	2.79	1.88
ENSSSCG00000021745	ref	ENSSSCT00000023375.2,TCONS_00066604	ERMAP	0.93	0.69	2.23	1.68	0.93	0.98	0.94	1.65	0.44	0.39	0.51	1.1	1.08	2.01	0.6	0.72	0.84	0.58	4.15	5.48	4.58	2.21	1.54	2.75	0.8	0.39	0.29	0.51	0.51	0.45	0.51	0.49	45.15	9.86	166.94	234.02	274.79	190.52	198.77	198.93	1.42	1.66	1.03	1.28	1.13	1.09
ENSSSCG00000021812	ref	TCONS_00042264	MS4A1	0.14	0.07	0.24	0.38	0.06	0.08	0.08	0.07	0.3	0.08	0.1	0.04	0.1	0.06	0.06	0.06	0.19	0.22	0.19	0.11	0.18	0.06	0.22	0.08	0.42	0.18	0.03	0.13	0.08	0.03	0.16	0.1	39.72	87.38	23.71	8.21	5.59	29.75	18.72	17.54	0.05	0.12	0.09	0.06	0.19	0.66
ENSSSCG00000022042	ref	TCONS_00038906,TCONS_00038913	No_name	0.86	0.63	1.8	0.38	2.53	0.99	0.46	1.12	0.57	0.39	0.46	0.67	0.79	1.3	0.38	0.95	3.6	1.94	5.5	8.48	5.1	2.69	1.2	1.42	0.39	0.22	0.53	0.26	0.27	0.82	0.3	0.33	18.89	29.73	122.07	89.82	59.2	115.49	152.6	99.63	0.33	0.57	0.83	1.37	0.6	0.5
ENSSSCG00000024408	ref	TCONS_00016172,TCONS_00016173	CCR3	0.4	0.19	0.47	0.18	0.17	0.23	0.32	0.61	0.26	0.3	0.28	0.4	0.28	0.42	0.3	0.55	0.5	0.31	1.09	0.54	0.25	0.31	0.23	0.41	0.12	0.1	0.34	0.18	0.11	0.12	0.41	0.21	3.59	6.9	9.01	6.86	10.77	5.99	3.3	4.23	0.15	0.17	0.25	0.18	1.5	1.81
ENSSSCG00000024810	ref	TCONS_00040028,TCONS_00040029	PRAM1	2.33	3.53	2.88	1.21	0.93	2.32	1.69	4.86	0.69	0.51	1.09	0.62	0.53	0.9	0.75	0.89	0.84	1.19	0.47	1.14	0.97	1.37	2.1	1.54	0.63	0.54	0.29	0.43	0.07	0.32	0.15	0.65	65.47	33.49	19.06	9.71	8.14	30.48	13.51	15.43	1.2	1.11	0.42	1.46	3.9	1.52
ENSSSCG00000025537	ref	ENSSSCT00000040579.1,ENSSSCT00000054519.1,TCONS_00058327	PTPN6	16.81	14.79	17.68	12.17	18.91	19.92	17.81	31.81	5.37	7.35	12.94	9.67	7.14	9.34	9.21	13.76	11.24	11.95	21.61	20.95	15.17	13.05	18.18	22.3	5.23	3.75	4.93	4.22	2.31	3.48	3.91	6.28	173.75	241.61	209.42	122.02	53.24	133.53	90.21	156.16	9.33	11.12	7.58	5.06	41.78	44.92
ENSSSCG00000025681	ref	TCONS_00013000	No_name	2.31	2.58	5.36	2.88	5.52	3.62	7.43	5.2	2.12	3.88	6.39	6.27	3.42	7.9	7.1	5.12	3.74	2.68	6.53	6.85	6.88	3.25	6.88	3.57	0.83	0.62	6.53	2.45	1.19	1.61	2.61	1.43	33.84	21.17	148.42	205.96	175.43	102.59	254.81	117.9	4.79	3.24	2.15	0.96	0.21	0.97
ENSSSCG00000026210	ref	TCONS_00051580	No_name	0.3	0.21	1.2	0.27	0.11	0.36	0.23	0.62	0.27	0.21	0.53	0.1	0.09	0.15	0.24	0.2	0.26	0.39	0.46	0.21	0.07	0.17	0.18	0.33	0.59	0.15	0.08	0.18	0.07	0.09	0.22	0.25	101.89	93.19	55.07	24.01	8.08	56.94	29.93	28.67	0.03	0.04	0.16	0.04	3	1.78
ENSSSCG00000026217	ref	TCONS_00058241,TCONS_00058242	No_name	1.13	1.38	1.05	1.21	1.08	1.87	4.01	2.35	0.24	0.53	1.83	0.78	0.81	0.98	1.23	2.63	0.67	1.61	2.5	1.57	0.66	0.49	3.36	3.28	0.68	0.58	1.01	0.55	0.25	0.19	1.02	1.72	56.23	45.33	62.22	66.7	7.02	21.81	25.47	60.69	0.34	0.4	0.86	0.4	2.93	1.65
ENSSSCG00000026402	ref	TCONS_00043628	No_name	0.41	0.03	0.16	0.1	0.12	0.45	1.54	1.57	0.03	0.08	0.18	0.03	0.04	0.23	0.38	0.3	0.07	0.04	0.04	0.04	0.08	0.07	0.28	0.08	0.21	0.01	0.08	0.07	0.04	0.11	0.28	0.84	29.92	14.1	5.65	1.5	10.01	18.3	14.02	18.11	0.02	0.02	0.03	0.02	0.37	0.23
ENSSSCG00000026583	ref	TCONS_00074220,TCONS_00074221	TLR1	12.92	10.67	7	8.32	11.06	11.44	10.46	9.17	6.29	4.88	5.8	4.41	4.84	5.26	9.01	8.23	12.03	11.46	11.78	7.51	7.68	5.46	9.63	7.48	3.93	4.16	2.61	2.3	1.84	2.52	4.29	4.51	40.41	78.65	40.39	21.13	12.4	29.68	42.65	39.17	4.9	5.53	2.88	3.99	9.69	11.56
ENSSSCG00000026707	ref	TCONS_00019618	XCR1	0.24	0.41	0.21	0.21	0.1	0.14	0.26	0.31	0.16	0.07	0.04	0.07	0.21	0.66	0.83	0.38	0.3	0.44	1	1.52	0.37	0.19	0.67	0.46	0.21	0.06	0.12	0.04	0.03	0.05	0.03	0.26	14.94	7.69	15.55	11.88	4.94	12.25	8.85	9.97	0.05	0.05	0.15	0.11	5.82	2.1
ENSSSCG00000027237	ref	TCONS_00083949	GATA1	0.23	0.46	0.68	0.42	0.8	0.14	0.25	0.6	0.25	0.14	0.25	0.27	0.42	0.4	0.46	0.65	0.91	0.06	3.55	3.72	4.74	0.89	1.08	2.57	0.21	0.06	0.23	0.07	0.13	0.1	0.27	0.25	22.28	7.23	79.39	118.64	147.89	98.72	123.24	162.61	0.09	0.1	0.15	0.1	1.45	0.73
ENSSSCG00000027300	ref	TCONS_00045784	TNP2	0.2	0.19	0.23	0.17	0.17	0.23	0.21	0.2	0.1	0.12	0.14	0.11	0.28	0.17	0.25	0.15	0.09	0.62	0.53	0.31	0.1	0.35	0.15	0.7	0.59	0.2	0.19	0.24	0.11	0.08	0.09	0.14	16.42	21.05	9.22	6.96	4.36	8.04	6.93	4.69	0.15	0.17	0.25	0.17	0.54	0.46
ENSSSCG00000027553	ref	TCONS_00038909,TCONS_00038911,TCONS_00038912,TCONS_00038914,TCONS_00038919,TCONS_00038920,TCONS_00038921,TCONS_00038924,TCONS_00038925,TCONS_00038926	No_name	2.71	2.66	3.51	2.03	3.97	2.25	2.06	5.64	2.28	1.15	1.37	1.89	1.39	2.31	1.08	3.29	5.5	4.17	19.94	13.64	12.65	7.86	1.88	3.78	1.5	0.88	1.32	1.29	1.33	1.21	0.8	2.49	38.98	73.49	296.13	180.39	157.44	306.89	228.92	314.37	1.74	1.7	2.46	2.06	5.13	2.45
ENSSSCG00000027665	ref	TCONS_00034490,TCONS_00034491,TCONS_00034492,TCONS_00034493,TCONS_00034498	No_name	0.97	0.86	5.6	4.83	2.89	3.56	5.25	4.39	0.96	0.72	5.13	3.75	3.94	4.12	7.55	4.15	5.97	3.35	4.27	9.43	5.36	3.1	3.76	2.99	1.18	0.61	1.07	0.72	1.17	1.15	1.44	0.69	130.03	83.76	72.47	41.52	25.53	77.7	37.14	41.81	6.32	7.04	3.46	2.67	4.05	2.69
ENSSSCG00000027726	ref	TCONS_00000007,TCONS_00000009	DLL1	8.26	4.43	8.42	8.21	6.81	12	5.78	6.82	2.06	1.64	4.15	2.91	2.83	3.5	2.56	1.51	2.58	1.78	4.03	3.3	3.3	2.59	3.14	2.52	10.47	7.82	8.91	7.15	7.99	9.36	5.6	3.1	51.7	102.22	80.12	35.55	24.78	65.18	36.6	55.16	10.26	10.19	5.83	5	25.08	16.98
ENSSSCG00000027849	ref	TCONS_00065258,TCONS_00065259	CNR2	0.22	0.14	0.33	0.45	0.43	0.26	0.54	0.97	0.27	0.35	0.21	0.5	0.46	0.25	0.38	1.22	1.37	1.19	1.18	0.81	1.93	1.07	1.92	1.12	0.47	0.32	0.25	0.13	0.08	0.15	0.4	0.31	12.03	27.94	13.33	5.01	2.97	10.56	9.44	9.53	0.11	0.13	0.18	0.13	0.99	0.34
ENSSSCG00000030246	ref	TCONS_00053730	FCRLA	0.87	0.76	1.01	0.78	0.48	0.67	0.49	0.53	0.16	0.28	0.11	0.03	0.15	0.04	0.11	0.12	0.38	0.57	0.28	0.24	0.89	0.39	0.32	0.24	0.27	0.15	0.15	0.19	0.2	0.17	0.05	0.15	13.62	25.57	9.92	3.76	3.33	10.87	10.77	8.38	0.04	0.04	0.06	0.05	1.19	0.24
ENSSSCG00000031106	ref	TCONS_00065153	PLA2G2D	0.14	0.07	0.16	0.06	0.06	0.16	0.07	0.49	0.07	0.28	0.05	0.04	0.05	0.12	0.03	0.11	0.15	0.11	0.15	0.11	0.07	0.54	0.03	0.08	0.04	0.14	0.03	0.08	0.04	0.03	0.03	0.1	10.98	15.75	7.39	3.01	1.53	4.7	3.98	6.93	0.56	0.71	0.09	0.06	0.46	0.42
ENSSSCG00000031114	ref	TCONS_00013141,TCONS_00013142,TCONS_00013144	SLFN14	0.37	0.35	0.69	0.72	0.96	0.8	1.04	0.79	0.24	0.92	1.15	0.65	0.73	1.29	1.04	0.77	0.74	0.31	1.95	0.98	1.77	0.6	1.3	1.03	0.22	0.15	0.75	0.4	0.56	0.32	0.58	0.4	24.24	7.88	62.96	72.55	80.63	58.24	105.76	43.74	0.43	0.33	0.3	0.2	0.74	0.25
ENSSSCG00000031213	ref	TCONS_00067396	OLF42-1	0.21	0.21	0.24	0.19	0.18	0.24	0.22	0.21	0.11	0.25	0.15	0.12	0.15	0.18	0.09	0.17	0.1	0.11	0.11	0.17	0.11	0.09	0.08	0.12	0.13	0.11	0.1	0.13	0.12	0.09	0.1	0.15	1.92	1.31	0.15	0.39	0.17	0.32	0.12	0.56	0.16	0.18	0.27	0.19	0.29	0.16
ENSSSCG00000031285	ref	TCONS_00078084	No_name	0.13	0.13	0.15	0.12	0.11	0.15	0.14	0.13	0.07	0.08	0.09	0.08	0.09	0.11	0.06	0.1	0.12	0.07	0.07	0.1	0.07	0.06	0.05	0.08	0.08	0.07	0.06	0.08	0.07	0.05	0.06	0.28	3.09	0.43	1.06	0.07	0.26	1.9	0.06	0.32	0.1	0.11	0.17	0.12	0.18	0.1
ENSSSCG00000031563	ref	TCONS_00052635	No_name	0.06	0.06	0.07	0.06	0.05	0.07	0.07	0.06	0.03	0.04	0.04	0.04	0.09	0.05	0.03	0.05	0.03	0.03	0.03	0.05	0.03	0.03	0.02	0.04	0.04	0.03	0.03	0.04	0.03	0.03	0.03	0.04	0.73	0.76	1.86	0.94	0.55	0.99	0.74	1.68	0.05	0.05	0.08	0.05	0.08	0.05
ENSSSCG00000031653	ref	TCONS_00040468	DOK3	3.19	2.6	2.42	2.06	4.6	3.11	2.47	3.16	2.04	1.65	1.18	0.69	1.26	3	1	2.61	2.41	1.74	2.02	2.27	2.08	2.21	1.9	1.89	1.12	0.5	1.23	0.74	1.15	0.5	0.45	0.94	31.63	70.17	52.17	22.17	20.1	28.84	27.34	45.88	0.17	0.38	0.83	0.78	4.08	3.1
ENSSSCG00000031795	ref	TCONS_00067395	No_name	0.21	0.21	0.24	0.19	0.18	0.24	0.22	0.21	0.11	0.13	0.15	0.12	0.15	0.18	0.09	0.17	0.1	0.11	0.11	0.17	0.11	0.09	0.16	0.12	0.13	0.11	0.1	0.13	0.12	0.09	0.1	0.15	2.93	0.49	0.31	0.26	0.08	0.48	0.12	0.96	0.16	0.18	0.27	0.19	0.29	0.16
ENSSSCG00000032108	ref	TCONS_00051399	No_name	0.26	0.06	0.08	0.09	0.06	0.04	0.21	0.47	0.14	0.1	0.02	0.06	0.07	0.08	0.06	0.1	0.24	0.33	0.25	0.23	0.18	0.3	0.43	0.44	0.44	0.11	0.06	0.06	0.07	0.08	0.27	0.12	49.92	33.69	19.36	9.29	2.8	3.87	8.82	9.57	0.02	0.03	0.08	0.03	0.62	0.35
ENSSSCG00000032162	ref	TCONS_00020785	P2RY13	0.12	0.07	0.64	0.24	0.29	0.14	0.05	0.37	0.17	0.26	0.33	0.48	0.12	0.2	0.57	0.38	0.93	1.4	2.29	1.12	1.05	0.35	2.2	1.59	0.27	0.07	0.12	0.1	0.14	0.11	0.1	0.12	62.53	55.62	32.7	16.97	10.75	25.66	18.59	16.76	0.27	0.29	0.09	0.11	4.67	2.75
ENSSSCG00000032263	ref	TCONS_00039756	No_name	0.11	0.21	0.1	0.24	0.07	0.11	0.15	0.23	0.09	0.05	0.06	0.05	0.06	0.07	0.04	0.08	0.29	0.1	0.3	0.15	0.08	0.04	0.31	0.49	0.05	0.04	0.04	0.05	0.05	0.04	0.04	0.07	3.56	7.56	4.3	4.52	0.96	1.66	3.43	7.99	0.07	0.09	0.11	0.08	0.12	0.21
ENSSSCG00000032341	ref	TCONS_00067501	AIF1	5.32	4.98	3.59	3.21	5.78	4.5	4.91	7.77	2.71	1.52	3.65	3.51	1.71	2.67	3.73	4.42	6.03	6.55	10.85	7.31	6.6	5.29	10.6	9.09	1.54	0.59	1.58	1.49	1.19	1.04	1.31	2.19	79.24	137.61	78.82	53.77	24.72	61.87	49	80.61	7.21	7.03	3.81	2.95	5.65	9.7
ENSSSCG00000032438	ref	TCONS_00060043	FFAR2	0.64	0.55	0.81	0.29	1.6	0.73	0.46	1.16	0.5	0.27	0.37	0.35	0.51	0.64	0.47	0.34	0.17	0.08	0.32	0.28	0.15	0.13	0.04	0.29	0.22	0.12	0.19	0.08	0.19	0.23	0.24	0.25	13.72	26.72	26.24	12.08	7.3	18.41	15.28	27.55	0.08	0.05	0.2	0.12	1.09	1
ENSSSCG00000032460	ref	TCONS_00068140	No_name	0.2	0.19	0.92	0.18	0.17	0.46	0.21	1.21	0.31	0.12	0.14	0.11	0.14	0.17	0.34	0.78	0.09	0.1	0.22	0.23	0.41	0.27	0.08	0.35	0.12	0.1	0.1	0.24	0.11	0.08	0.09	0.14	9.33	0.52	11.08	12.35	11.91	12.03	13.97	22.53	0.15	0.17	0.25	0.18	0.27	0.16
ENSSSCG00000032612	ref	TCONS_00014190,TCONS_00014191,TCONS_00014192,TCONS_00014193,TCONS_00014194	MILR1	1.27	1.81	1.46	1.06	1.02	2.55	0.83	0.89	1.17	1.04	0.96	0.95	1.23	1.26	0.96	0.99	0.26	0.86	0.35	0.25	0.44	0.39	0.26	0.22	0.32	0.57	0.29	0.59	0.5	0.49	0.31	0.29	14.71	28.3	6.63	3.3	4.2	13.32	8.7	6.08	2.07	1.63	1.12	0.9	2.68	2.5
ENSSSCG00000032810	ref	TCONS_00043913	GZMM	2.32	0.72	0.67	0.65	0.37	0.51	0.47	2.83	0.31	0.44	1.25	0.92	0.1	0.75	0.32	0.34	0.2	0.15	0.71	0.69	0.45	0.26	0.45	0.95	0.61	0.44	0.43	0.71	0.48	0.18	0.4	0.62	6.86	14.01	13.58	15.72	1.88	4.1	3.54	17.4	0.22	0.38	0.92	1.29	1	0.23
ENSSSCG00000032896	ref	TCONS_00008439	No_name	3.74	5.11	2.24	1.51	5.26	7.1	4.79	3.59	1.28	2.96	0.78	0.55	3.45	2.78	4.2	3.05	0.39	0.89	0.2	0.29	0.37	0.54	1.67	0.5	1.08	1.33	0.35	0.88	0.86	1.01	1.44	0.95	24.21	61.76	16.31	7.76	10.93	19.04	39.11	23.32	0.64	0.53	0.61	0.21	1.33	1.61
ENSSSCG00000033037	ref	TCONS_00022784,TCONS_00022785	No_name	5.24	4.52	9.15	7.09	7.69	8.54	7.45	10.36	4.42	4.82	7.01	4.88	6.29	5.15	5.39	4.49	3.56	4.16	10.59	13.98	7.14	4.65	6.99	8.14	3.74	3.54	3.56	3.76	3.61	2.44	4.18	4.05	68.65	19.36	151.12	239.44	283.58	246.08	279.19	191.51	7.91	9.97	5.66	6.08	30.64	21.9
ENSSSCG00000033623	ref	TCONS_00048099,TCONS_00048100,TCONS_00048101	No_name	0.75	1.09	1.3	0.94	0.77	2.06	0.89	1.39	0.18	0.22	0.57	0.34	0.31	0.35	0.2	0.48	0.28	0.25	0.33	0.71	0.15	0.21	0.22	0.66	0.17	0.19	0.23	0.12	0.09	0.09	0.06	0.34	10.98	8.47	5.99	3.09	1.53	5.44	2.44	6.48	0.33	0.4	0.17	0.17	2.37	0.89
ENSSSCG00000033922	ref	TCONS_00051238	ALKAL1	0.07	0.14	0.08	0.13	0.49	0.08	0.08	0.15	0.04	0.04	0.05	0.04	0.05	0.12	0.03	0.11	0.06	0.04	0.04	0.06	0.04	0.03	0.03	0.04	0.04	0.04	0.03	0.04	0.04	0.09	0.06	0.1	0.63	0.78	0.36	1.27	1.55	0.49	1.37	1.93	0.05	0.06	0.09	0.06	0.58	0.17
ENSSSCG00000033930	ref	TCONS_00078085	No_name	0.06	0.06	0.07	0.06	0.05	0.08	0.07	0.07	0.03	0.04	0.09	0.04	0.05	0.05	0.03	0.1	0.03	0.03	0.03	0.05	0.03	0.03	0.02	0.04	0.08	0.03	0.03	0.04	0.03	0.03	0.03	0.09	6.5	2.32	2.43	0.31	0.62	2.09	0.26	1.65	0.05	0.06	0.08	0.34	0.7	0.15
ENSSSCG00000034284	ref	TCONS_00060780,TCONS_00060781,TCONS_00060782	LAIR1	1.64	1.19	1.25	1.19	0.97	3.04	1.15	2.43	0.54	0.74	1.02	0.47	0.97	1.11	0.98	0.7	0.27	0.36	0.34	0.18	0.18	0.09	0.32	0.29	0.29	0.38	0.18	0.17	0.2	0.31	0.6	0.36	17.54	15.87	9.01	5.08	3.52	9.28	6.48	7.49	0.57	0.69	0.46	0.23	1.89	1.08
ENSSSCG00000034363	ref	TCONS_00070728	No_name	0.07	0.07	0.17	0.07	0.06	0.09	0.08	0.15	0.04	0.04	0.05	0.04	0.05	0.06	0.03	0.18	0.03	0.04	0.16	0.27	0.19	0.1	0.12	0.36	0.04	0.04	0.04	0.05	0.04	0.06	0.03	0.05	5.29	0.58	3.94	14.34	4.69	4.8	9.12	34.9	0.06	0.07	0.09	0.07	0.1	0.06
ENSSSCG00000034393	ref	TCONS_00004800	No_name	0.13	0.13	0.16	0.12	0.11	0.16	0.14	0.14	0.07	0.08	0.1	0.08	0.1	0.11	0.06	0.11	0.06	0.07	0.07	0.11	0.07	0.06	0.05	0.08	0.08	0.07	0.13	0.08	0.07	0.06	0.06	0.1	0.79	2.09	0.59	0.51	0.16	0.92	0.43	0.48	0.2	0.35	0.17	0.12	0.18	0.1
ENSSSCG00000035296	ref	TCONS_00035940	No_name	0.25	0.08	0.1	0.07	0.32	0.15	0.31	1.1	0.17	0.05	0.62	0.28	0.15	0.24	0.18	0.36	0.13	0.15	0.55	0.39	0.63	0.51	0.19	0.34	0.1	0.06	0.4	0.2	0.22	0.1	0.15	0.15	6.8	4.37	38.42	33.79	33.15	60.25	30.8	61.63	0.06	0.11	0.1	0.18	0.34	0.06
ENSSSCG00000035415	ref	TCONS_00024432	No_name	1.01	1.4	2.06	1.85	2.26	3.3	2.57	1.78	0.31	0.27	0.17	0.11	0.34	0.49	0.4	0.27	0.37	0.42	0.65	0.67	0.34	0.29	0.64	0.44	0.16	0.11	0.13	0.09	0.17	0.13	0.2	0.15	6.7	11.61	7.42	4.52	2.21	8.1	4.36	5.45	0.4	0.4	0.24	0.15	3.04	1.45
ENSSSCG00000035416	ref	TCONS_00051576,TCONS_00051577	No_name	0.19	0.18	0.33	0.17	0.24	0.22	0.4	0.19	0.1	0.11	0.13	0.21	0.2	0.24	0.08	0.15	0.09	0.1	0.1	0.15	0.14	0.17	0.11	0.11	0.28	0.09	0.14	0.11	0.1	0.08	0.09	0.13	5.69	10.67	6.35	2.25	0.69	6.24	3.45	2.66	0.14	0.16	0.35	0.17	1.29	0.15
ENSSSCG00000035711	ref	TCONS_00078081,TCONS_00078082	No_name	0.96	0.53	0.5	0.41	0.19	0.26	0.24	0.23	0.18	0.27	0.33	0.13	0.16	0.19	0.1	0.18	0.78	0.58	0.63	0.18	0.17	0.31	0.47	0.62	0.5	0.11	0.11	0.14	0.12	0.09	0.1	0.16	7.42	4.64	2.86	1.3	0.99	1.71	2.28	1.76	0.26	0.2	0.43	0.2	0.31	0.36
ENSSSCG00000036086	ref	TCONS_00006747,TCONS_00006748	PAX5	0.04	0.04	0.04	0.05	0.03	0.06	0.06	0.2	0.03	0.06	0.04	0.05	0.06	0.05	0.02	0.13	0.1	0.14	0.26	0.24	0.07	0.03	0.06	0.06	0.04	0.02	0.03	0.02	0.03	0.03	0.02	0.04	11.33	23.76	8.75	3.78	1.86	12.19	6.37	5.01	0.54	0.53	0.05	0.05	0.17	0.23
ENSSSCG00000036403	ref	TCONS_00036531	FAM180A	1.66	1.58	2.47	1.7	0.86	4.27	2.99	1.95	0.72	1.38	0.04	0.24	1.48	1.46	1.78	1.46	6.08	5.47	2.02	3.77	6.11	5.55	7.51	3.41	4.06	2.69	0.89	1.95	2.4	3.31	2.84	2.97	36.42	39.18	10.74	9.22	15.89	38.05	17.29	12.06	0.36	0.88	0.45	0.37	0.89	0.46
ENSSSCG00000036445	ref	TCONS_00073000	No_name	0.2	0.49	2.6	0.49	0.26	2.36	0.21	0.15	0.08	0.27	0.22	0.31	0.46	0.93	0.07	0.08	0.34	0.32	0.32	0.12	0.13	0.13	0.17	0.09	0.77	0.05	0.22	0.03	0.16	0.29	0.02	0.14	83.44	205.83	35.51	25.66	41.13	109.51	40.26	34.38	0.04	0.04	0.44	0.22	1.23	2.91
ENSSSCG00000036810	ref	TCONS_00011287	ARL11	0.73	0.99	0.58	0.76	0.92	1.05	0.74	1.07	0.22	0.32	0.31	0.62	0.33	0.33	0.45	0.55	0.44	0.49	1.43	1.19	0.41	0.55	0.4	0.71	0.25	0.33	1.79	0.92	1.28	1.34	0.39	0.52	3.69	15.11	16.16	9.69	2.95	8.7	6.54	6.51	2.06	3.33	0.77	0.85	2.1	1.59
ENSSSCG00000037466	ref	TCONS_00060672	No_name	3.13	3.76	2.41	2.05	3.44	3.36	2.38	5.22	0.7	1.16	1.35	0.56	1.09	1.77	1.06	1.49	9.73	11.37	25.48	20.25	18.19	13.2	17.57	17.19	2.18	1.04	0.54	1.02	0.76	0.9	0.48	0.55	85.9	212.11	166.21	90.07	56.33	126.74	92.16	140.98	5.62	5.52	3.32	4.49	10.36	7.04
ENSSSCG00000037541	ref	TCONS_00012268	No_name	0.36	0.29	0.31	0.13	0.05	0.11	0.32	0.58	0.14	0.16	0.15	0.1	0.08	0.08	0.22	0.19	0.6	0.56	0.91	0.59	0.65	0.46	0.41	0.67	0.11	0.1	0.04	0.09	0.21	0.07	0.05	0.21	11.56	17.27	12.99	7.17	3.5	9.37	8.96	11.57	0.09	0.18	0.04	0.08	2.1	1.8
ENSSSCG00000037554	ref	TCONS_00080860	FUT7	1.17	0.74	0.39	0.45	0.79	2.27	1.07	1.37	0.58	0.35	0.18	0.19	0.24	0.07	0.04	0.33	0.34	0.09	1.9	0.8	0.6	0.75	0.55	0.59	0.1	0.04	0.12	0.1	0.27	0.1	0.15	0.12	2.46	7.54	5.15	2.5	1.82	2.48	3.38	6.7	1.07	0.8	0.74	1.11	1.03	0.52
ENSSSCG00000037579	ref	TCONS_00072918,TCONS_00072919,TCONS_00072921	PPBP	2.45	0.6	1.88	0.49	1.14	0.69	0.92	2.97	0.95	1.45	3.49	1.84	2.33	5.04	1.71	1.97	3.38	1.09	3.44	2.42	5.37	4.77	2.64	1.57	2.27	0.77	1.52	0.77	0.81	1.01	1.48	0.95	84.91	37.4	288.53	252.23	368.95	632.14	363.86	412.18	0.91	1.89	0.9	2.43	15.18	5.74
ENSSSCG00000037645	ref	TCONS_00059328	COTL1	8.13	6.62	7.86	7.89	9.76	9.99	7.62	9.48	4.17	2.32	3.91	3.66	5.56	5.13	8.89	1.88	7.56	4.14	6.68	8.34	6.26	6.24	10.28	5.01	2.72	2.12	2.59	3.22	3.3	2.26	4.24	1.66	151.77	105.68	81.02	58.16	25.23	75.04	43.91	55.96	7.15	7.1	12.94	9.26	19.87	16.92
ENSSSCG00000038398	ref	TCONS_00002094,TCONS_00002095	CD226	0.44	0.18	0.43	0.42	0.66	0.44	0.6	1.34	0.17	0.21	0.45	0.36	0.73	0.59	0.94	0.42	0.16	0.6	0.38	0.46	0.31	0.34	0.38	0.5	0.34	0.28	0.29	0.21	0.14	0.15	0.2	0.13	7.34	8.79	10.13	5.97	6.36	12.52	8.26	7.65	0.12	0.06	0.09	0.16	1.61	1.19
ENSSSCG00000038854	ref	TCONS_00035690,TCONS_00035692,TCONS_00035693	PSMF1	27.65	24.61	24.02	18.05	21.43	20.63	21.93	34.39	24.87	38.69	28.55	18.48	32.41	22.75	35.72	34.89	24.51	27.89	25.61	35.75	20.02	18.88	27	23.35	12.55	9.86	9.3	7.83	6.67	11.96	13.89	18.18	72.81	54.29	83.64	89.1	106.57	108.06	114.79	95.34	19.64	21.68	21.07	20.9	34.68	19.32
ENSSSCG00000039074	ref	TCONS_00055016	TNFRSF13C	4.42	7.13	6.49	5.21	3.68	6.02	4.97	8.39	1.23	0.88	1.22	0.61	1.25	1.64	1.23	1.39	7.97	10.52	7.02	9.35	4.44	4.41	5.27	7.32	1.75	1.72	0.91	0.31	1.46	0.61	1.29	1.13	19.79	55.34	29.58	15.89	7.2	28.7	20.1	27.75	0.81	2.22	1.64	0.6	2.32	2.82
ENSSSCG00000039465	ref	TCONS_00064479	No_name	0.15	0.15	0.18	0.14	0.13	0.18	0.17	0.32	0.08	0.09	0.11	0.09	0.22	0.4	0.2	0.12	0.07	0.24	0.67	1.1	0.95	0.42	0.4	0.46	0.09	0.08	0.08	0.09	0.25	0.06	0.14	0.11	7.72	2.23	21.04	29.77	48.96	52.71	42.67	45.58	0.12	0.14	0.2	0.14	0.21	0.12
ENSSSCG00000039500	ref	TCONS_00043919,TCONS_00043920,TCONS_00043921	No_name	1.76	2.01	2.82	1.34	2.04	1.78	0.87	0.82	3.51	3.71	3.84	2.69	3.75	3.95	1.63	2.07	5.68	3.69	15.83	16.86	5.72	10.73	16.58	18.61	2.59	1.06	0.99	1.55	0.56	0.64	1	0.68	72.31	163.84	145.86	79.13	34.52	97.06	50.75	139.3	5.46	9.53	8.71	9.07	25.62	19.47
ENSSSCG00000039890	ref	TCONS_00009884	RASL11A	8.07	2.04	3.53	3.93	5.39	4.95	5.04	6.55	1.98	1.64	3.8	2.57	2.54	2.68	3.15	1.97	2.49	1.5	2.04	4.81	1.87	1.27	2.35	2.98	1.6	0.7	2.66	1.64	1.41	0.99	2.05	1.44	21.23	26.28	19.19	12.3	10.3	14.52	14.62	14.64	0.78	1.13	4.17	10.59	4.17	3.3
ENSSSCG00000039961	ref	TCONS_00013749	No_name	0.13	0.13	0.15	0.35	0.22	0.15	0.14	0.13	0.14	0.08	0.38	0.15	0.38	0.11	0.11	0.1	0.06	0.07	0.07	0.1	0.07	0.06	0.05	0.16	0.08	0.07	0.06	0.16	0.07	0.05	0.06	0.09	1.35	2.05	5.21	2.29	1.33	0.2	1.99	7.97	0.9	0.11	0.17	0.23	0.36	0.1
ENSSSCG00000040036	ref	TCONS_00060624,TCONS_00060625,TCONS_00060626	No_name	0.88	1.32	0.66	0.59	1.45	1.65	1.37	0.88	3.33	2.45	3.66	2.93	2.31	2.38	2.72	3.68	0.28	0.2	0.56	0.32	0.35	0.24	0.25	0.32	0.49	0.14	0.18	0.25	0.51	0.27	0.28	0.39	10.5	16.48	12.38	6.36	3.74	8.72	6.53	11.08	2.32	2.18	1.49	0.32	0.56	0.67
ENSSSCG00000040042	ref	TCONS_00081051	PAEP	0.08	0.08	0.09	0.07	0.07	0.1	0.09	0.17	0.04	0.05	0.06	0.19	0.06	0.07	0.14	0.06	0.04	0.04	0.04	0.06	0.04	0.04	0.06	0.19	0.34	0.04	0.04	0.05	0.04	0.1	0.04	0.06	57.3	64.61	33.11	23.61	23.75	27.24	26.77	27.79	0.06	0.14	0.21	0.07	0.11	0.06
ENSSSCG00000040098	ref	TCONS_00048927	No_name	0.36	0.42	1.41	0.45	1.22	0.51	2.76	1.84	0.61	0.9	1.03	0.82	1.43	2.5	2.36	2.04	1.31	0.19	2.09	2.5	3.91	1.05	2.81	2.84	0.43	0.32	0.49	0.48	0.78	0.48	2.15	0.87	34	8.68	97.36	139.43	142.31	86.18	215.6	147.89	0.65	0.5	1.08	0.95	0.29	0.33
ENSSSCG00000040275	ref	TCONS_00056110	HEBP1	32.8	27.48	45.57	42.51	52.55	35.52	48.85	47.27	10.1	9.13	9.17	9.81	11.62	8.91	8.56	7.22	82.3	93.42	65.89	74.52	81.53	65.44	64.3	88.82	10.61	9.71	9.9	7.29	5.64	7.63	6.27	8.42	181.43	147.67	165.75	184.12	351.86	205.3	261.09	250.9	19.27	20.28	13.9	9.69	28.26	43.8
ENSSSCG00000040277	ref	TCONS_00050103	No_name	0.17	0.1	0.08	0.03	0.11	0.16	0.04	0.03	0.41	0.14	0.72	0.19	0.21	0.14	0.12	0.05	0.02	0.02	0.04	0.03	0.03	0.01	0.01	0.02	0.18	0.02	0.08	0.02	0.02	0.06	0.02	0.02	15.95	8.35	3.99	0.41	5.97	11.21	2.43	2.15	0.03	0.03	0.04	0.03	0.95	1.21
ENSSSCG00000040377	ref	TCONS_00040053,TCONS_00040054	FCER2	0.06	0.11	0.07	0.05	0.05	0.07	0.09	0.06	0.03	0.05	0.04	0.03	0.04	0.05	0.02	0.05	0.04	0.03	0.03	0.05	0.03	0.05	0.04	0.03	0.1	0.04	0.03	0.03	0.03	0.02	0.03	0.04	4.81	5.27	1.79	0.64	0.45	4.07	1.21	0.76	0.04	0.05	0.07	0.05	0.35	0.07
ENSSSCG00000040752	ref	TCONS_00047420	No_name	0.09	0.09	0.11	0.16	0.16	0.32	0.19	0.28	0.1	0.05	0.07	0.05	0.06	0.08	0.04	0.07	0.04	0.1	0.1	0.07	0.05	0.04	0.03	0.05	0.11	0.05	0.04	0.06	0.05	0.04	0.04	0.06	3.35	5.13	3.07	0.59	0.22	0.55	0.63	0.49	0.21	0.08	0.11	0.08	0.25	0.07
ENSSSCG00000040826	ref	ENSSSCT00000047521.1	No_name	0.3	0.29	1.39	0.27	0.51	0.7	0.64	2.07	0.47	0.18	0.21	0.17	0.22	0.26	0.52	0.24	0.14	0.16	0.16	0.71	0.62	0.41	0.35	0.36	0.36	0.31	0.15	0.18	0.33	0.13	0.14	0.43	8.83	50.94	55.62	39.96	19.23	34.76	35.43	96.87	0.92	0.26	0.38	0.54	0.42	1.85
TCONS_00000749	novel	TCONS_00000749	No_name	0.46	0.23	0.53	0.2	0.2	0.54	0.25	0.23	0.24	0.14	0.16	0.13	0.17	0.2	0.1	0.18	0.11	0.12	0.13	0.18	0.47	0.1	0.09	0.14	0.55	0.58	0.11	0.28	0.89	0.67	0.32	0.16	11.17	15.77	1.52	2.52	1.96	11.72	5.72	3.03	0.7	0.4	0.88	0.21	1.28	0.91
TCONS_00000750	novel	TCONS_00000750	No_name	0.99	0.98	1.18	0.86	0.85	2.25	1.08	0.97	0.51	0.62	0.68	0.59	0.75	0.9	0.43	0.78	0.46	0.54	0.58	0.79	0.55	0.48	0.39	0.6	0.63	1.67	0.5	0.62	0.57	0.86	0.48	0.71	23.43	27.25	8.34	6.31	2.47	11.33	7.51	4.1	0.8	0.91	1.34	1.84	6.12	0.85
TCONS_00000753	novel	TCONS_00000753	No_name	0.22	0.22	0.26	0.2	0.19	0.52	0.48	0.45	0.12	0.13	0.47	0.13	0.16	0.19	0.1	0.18	0.2	0.12	0.12	0.18	0.11	0.1	0.09	0.13	0.8	1.13	0.11	0.14	0.12	0.37	0.1	0.16	16.04	19.16	5.24	2.44	3.87	10.66	3.48	1.73	0.17	1.37	0.57	0.2	1.24	1.75
TCONS_00000755	novel	TCONS_00000755	No_name	0.06	0.42	0.07	0.05	0.05	0.07	0.2	0.31	0.03	0.04	0.04	0.03	0.13	0.16	0.05	0.05	0.11	0.13	0.1	0.1	0.09	0.08	0.07	0.04	0.33	1.03	0.15	0.11	0.63	0.48	0.42	0.65	13.53	18.94	8.01	4.09	4.22	11.67	6.44	4.54	0.83	0.64	0.61	0.75	1.41	1.56
TCONS_00000833	lncRNA	TCONS_00000833	No_name	0.05	0	0.02	0.01	0.01	0.04	0.01	0.01	0.05	0.04	0.07	0.02	0.05	0.08	0.03	0.04	0.01	0.01	0.05	0.05	0.07	0.03	0.02	0.02	0.01	0	0	0.01	0.01	0.01	0	0	1.78	0.32	2.88	4.25	7.73	5.6	5.1	1.89	0	0	0	0.01	0.04	0.01
TCONS_00007415	lncRNA	TCONS_00007415	No_name	0.25	2.48	0.29	0.22	0.22	0.3	0.27	0.26	0.13	0.15	0.18	0.15	0.18	0.22	0.11	0.2	0.12	0.27	0.14	0.2	0.26	0.11	0.19	0.15	0.3	1.29	0.12	0.15	0.28	0.53	0.81	0.54	10.42	14.87	8.76	3.33	4.71	12.3	4.54	3.48	1.54	2.22	1.93	0.45	0.71	3.6
TCONS_00007416	lncRNA	TCONS_00007416	No_name	1.58	0.77	0.66	0.25	0.97	0.33	0.31	0.7	0.21	0.17	0.2	0.16	0.21	0.25	0.12	0.51	0.13	0.18	0.31	0.23	0.44	0.16	0.11	0.17	0.77	1.85	1.77	2.61	1.76	1.27	0.91	2.22	12.7	24.2	20.44	12.83	8.36	22.35	5.2	18.1	3.15	6.2	2.44	1.74	5.13	2.83
TCONS_00007419	lncRNA	TCONS_00007419	No_name	0.26	0.16	0.22	0.11	0.5	0.53	0.33	0.39	0.06	0.11	0.1	0.04	0.12	0.1	0.05	0.17	0.2	0.26	0.04	0.21	0.24	0.17	0.17	0.04	3.19	4.12	1.06	1.46	3.54	3.16	1.92	1.8	37.97	54.37	22.16	14.47	14.83	34.18	22.79	19.04	7	5.42	2.13	3.81	4.16	4.1
TCONS_00008437	novel	TCONS_00008437	No_name	0.78	3.09	1.44	0.68	3.61	7.36	1.93	0.89	1.94	1.07	0.7	0.26	0.42	2.11	3.98	2.42	0.23	0.99	0.16	0.34	0.38	0.63	1.3	0.17	1.89	1.38	1.1	0.46	0.24	1.38	0.98	0.41	14.3	52.29	12.15	6.94	6.4	14.79	31.56	11.19	0.22	0.26	1.11	0.45	0.61	1.64
TCONS_00009780	lncRNA	TCONS_00009780	No_name	2.05	1.59	0.95	1.17	1.3	4.04	1	0.33	0.41	0.95	0.65	0.15	1.29	1.23	0.9	0.79	0.36	0.65	0.29	0.3	0.08	0.25	0.47	0.06	0.08	0.14	0.06	0.09	0.61	0.12	0.76	0.69	7.45	16.78	10.64	2.87	3.29	7.7	9.57	4.9	0.08	0.09	0.13	0.12	0.51	0.32
TCONS_00010549	novel	TCONS_00010549	No_name	0.11	0.11	0.25	0.1	0.16	0.13	0.12	0.17	0.06	0.07	0.31	0.06	0.24	0.51	0.07	0.21	0.28	0.06	1.13	1.76	1.93	0.5	0.47	0.49	0.16	0.1	0.05	0.07	0.1	0.11	0.08	0.08	15.45	3.54	57.24	67.29	91.12	78.28	38.81	48.63	0.09	0.1	0.14	0.1	0.15	0.09
TCONS_00010550	novel	TCONS_00010550	No_name	0.12	0.35	0.14	0.1	0.2	0.14	0.13	0.12	0.06	0.07	0.08	0.07	0.08	0.1	0.05	0.09	0.11	0.06	0.25	0.19	0.48	0.05	0.05	0.49	0.07	0.06	0.06	0.07	0.06	0.2	0.05	0.08	5.02	1.22	7.24	10.29	22.81	14.21	7.33	9.81	0.27	0.1	0.15	0.1	0.16	0.09
TCONS_00010659	lncRNA	TCONS_00010659	No_name	0.07	0.03	0.08	0.03	0.03	0.08	0.04	0.14	0.02	0.02	0.15	0.02	0.02	0.03	0.04	0.13	0.14	0.02	0.29	0.05	0.22	0.04	0.13	0.22	0.08	0.02	0.1	0.02	0.02	0.04	0.03	0.02	3.73	0.31	13.96	3.47	10	5.52	18.61	9.57	0.58	0.32	0.04	0.03	0.18	0.08
TCONS_00014958	lncRNA	TCONS_00014958	No_name	0.61	0.38	0.83	1	0.75	0.42	0.76	1.18	0.86	0.63	0.53	0.88	0.33	0.52	0.84	0.37	1.14	0.49	1.81	1.08	1.32	0.64	0.67	1.09	0.96	0.45	0.44	0.58	0.31	0.32	0.61	0.4	21.75	2.97	82.62	81.37	42.98	29.85	31.74	38.79	0.74	0.35	1.1	1.56	0.86	0.85
TCONS_00014959	novel	TCONS_00014959	No_name	0.08	0.16	0.23	0.04	0.03	0.05	0.04	0.17	0.04	0.05	0.17	0.09	0.11	0.17	0.07	0.12	0.11	0.02	0.7	0.73	0.48	0.07	0.13	0.39	0.07	0.02	0.02	0.03	0.07	0.05	0.04	0.06	18.12	1.21	31.62	54.21	27.01	19.94	29.99	22.24	0.06	0.17	0.05	0.04	0.05	0.03
TCONS_00018137	lncRNA	TCONS_00018137	No_name	0.31	0.31	0.36	0.28	0.27	0.37	0.34	0.32	0.16	0.19	0.22	0.18	0.23	0.27	0.14	0.25	0.86	0.17	1.03	0.25	0.33	1	0.48	0.56	0.19	0.16	0.31	0.19	0.17	0.13	0.14	0.22	3.23	2.06	5.79	4.15	0.13	4.77	2.17	5.81	0.24	0.28	0.4	0.28	0.44	0.25
TCONS_00022633	lncRNA	TCONS_00022633	No_name	0.41	0.41	0.49	0.37	0.35	0.48	0.45	0.42	0.22	0.25	0.29	0.24	0.3	0.36	0.36	0.66	0.19	0.22	0.23	0.33	0.22	0.19	0.16	0.25	0.25	0.22	0.2	0.26	0.23	0.18	0.19	0.3	1.84	0.27	2.47	1.62	2.88	1.58	5.2	2.73	0.32	0.37	0.54	0.37	0.59	0.33
TCONS_00024414	novel	TCONS_00024414	No_name	4.1	3.39	4.83	3.22	4.55	7.99	4.95	6.59	2.2	1.76	3.02	1.36	1.67	3.28	3.64	2.5	2.95	2.73	4.71	5.48	3.02	2.68	4.63	4.15	1.47	0.65	1.11	0.61	1.08	1.35	1.42	1.51	56.28	92.96	68.4	42.66	16.25	65.14	41.57	47.06	2.31	3.44	1.75	1.85	20.92	11.49
TCONS_00024418	novel	TCONS_00024418	No_name	0.28	0.27	1.3	0.49	1.66	1.63	0.6	0.85	0.59	0.34	0.2	0.48	0.4	0.48	0.36	0.44	0.51	1.03	0.15	1.11	0.43	0.25	0.21	0.66	0.17	0.57	0.14	0.34	0.62	0.12	0.77	0.2	15.6	20.82	8.64	4.14	3.28	9.12	9.51	5.34	0.43	1.23	0.36	0.5	2.73	0.89
TCONS_00024423	novel	TCONS_00024423	No_name	1.23	2.16	1.3	1.19	1.79	2.53	2.68	1.26	0.35	0.43	0.55	0.12	0.44	0.39	0.4	0.28	0.54	0.27	0.25	0.2	0.29	0.25	0.31	0.36	0.03	0.08	0.32	0.03	0.11	0.32	0.23	0.22	12.73	15.84	7.37	5.46	3.05	8.41	6.98	4.77	0.58	0.45	0.39	0.27	2.37	0.87
TCONS_00024426	novel	TCONS_00024426	No_name	1.83	3.01	2.87	0.54	0.52	1.41	3.29	3.03	0.64	1.12	1.28	0.36	0.9	0.54	1.33	0.48	0.28	0.33	1.38	0.97	0.65	0.57	1.18	1.1	0.38	0.98	0.3	1.14	0.34	0.26	0.29	0.43	14.4	21.25	15.57	6.53	3.25	23.23	9.11	10.16	3.82	0.55	0.8	1.11	3.57	0.5
TCONS_00024427	novel	TCONS_00024427	No_name	0.77	2.26	3.13	4.06	3.27	2.23	5.77	0.77	0.2	0.7	0.54	0.22	0.28	1	1.17	0.3	0.7	0.81	1.91	0.3	0.4	0.7	0.74	0.69	1.63	0.2	0.38	0.24	0.21	0.65	0.36	0.55	24.3	16.96	9.68	5.1	3.28	16.35	9.94	4.35	0.89	1.02	0.99	0.34	2.18	4.31
TCONS_00025192	novel	TCONS_00025192	No_name	3.63	2.97	5.55	4.22	2.68	3.38	3.64	5.46	1.27	1.01	1.42	2.03	1.18	2.13	1.26	1.74	1.43	0.96	3.35	2.58	1.16	1.36	2.17	2.08	0.96	0.48	0.82	0.8	0.32	0.39	0.49	0.58	9.58	27.35	26.33	14.17	7.04	13.47	10.48	16.56	1.43	2.7	0.73	0.99	1.74	0.99
TCONS_00027830	lncRNA	TCONS_00027830	No_name	5.16	4.24	7.55	11.77	8.81	8.5	11.58	7.79	1.58	2.62	1.52	0.5	1.57	0.75	3.94	1.36	1.98	2.06	1.91	5.82	1.58	2.18	4	1.8	1.58	0.22	0.64	0.27	1.44	0.73	1.01	0.31	48.88	65.3	31.73	19.16	10.54	47.87	34.36	22.88	3	3.06	1.11	0.39	15.4	5.56
TCONS_00027869	lncRNA	TCONS_00027869	No_name	3.82	3.91	1.59	0.47	1.66	1.46	2.34	0.18	2.31	2.46	2.88	2.95	3.4	1.03	5.36	2.06	1.65	1.58	1.07	0.72	1.57	1.47	3.48	0.69	0.43	0.62	0.35	0.38	0.39	0.38	0.52	0.08	9.43	5.21	8.2	10.27	6.54	6.99	24.57	14.6	0.11	0.25	0.18	0.83	2.46	2
TCONS_00027876	lncRNA	TCONS_00027876	No_name	0.1	0.1	0.22	0.17	0.08	0.11	0.1	0.1	0.05	0.06	0.07	0.06	0.07	0.33	0.04	0.08	0.04	0.05	0.31	0.15	1.14	0.3	0.19	0.34	0.06	0.05	0.05	0.12	0.11	0.08	0.04	0.14	4.71	0.75	10.31	11.49	20.94	4.73	11.92	25.43	2.56	0.93	1.83	0.77	0.13	0.08
TCONS_00031535	novel	TCONS_00031535	No_name	4.57	2.28	2.86	1.93	1.96	2.48	2.55	2.1	1.15	1.56	1.48	1.44	1.88	2.3	3.09	1.82	1.09	1.3	1.51	1.87	1.43	1.28	0.93	1.44	1.65	1.58	1.25	1.52	1.45	1.06	1.23	1.64	20.61	34.77	7.53	13.24	20.08	31.84	21.75	2.66	2.07	2.28	3.48	2.32	4.26	2.3
TCONS_00031897	lncRNA	TCONS_00031897	No_name	2.26	1.33	0.76	0.36	3.02	2.07	0.62	0.9	1.64	0.87	0.66	0.89	1.74	1.45	1.01	1.44	2.55	2.41	2.81	0.93	2.17	2.02	2.18	1.47	0.54	0.34	0.39	0.47	0.68	0.32	0.4	0.49	39.76	63	36.19	12.34	8.66	21.5	19.14	23.03	0.69	0.25	0.5	0.26	1.29	1.41
TCONS_00033858	lncRNA	TCONS_00033858	No_name	0.24	0.72	1.95	1.92	1.84	1.75	1.82	2.57	1.17	0.98	3.21	1.71	1.9	0.67	1.86	2.21	1.19	1.25	2.14	1.16	1.47	2.48	1.95	4.67	0.84	0.43	1.19	1.62	1.05	0.66	2.12	1.65	30.59	34.44	40.17	22.11	4.94	20.58	23.65	38.66	0.19	0.22	0.3	0.35	4.09	9.94
TCONS_00033860	lncRNA	TCONS_00033860	No_name	0.27	0.62	1.59	0.84	0.83	1.62	1.1	2.13	0.28	0.41	1.5	1.46	0.25	0.5	0.79	1.26	1.36	0.68	1.8	2.04	1.81	1.01	1.12	2.09	0.47	0.11	0.8	1.13	0.19	0.25	0.19	0.19	9.4	15.26	21.73	18.73	2.55	11.09	11.65	14.63	0.17	0.31	0.18	1.03	3	3.02
TCONS_00035032	novel	TCONS_00035032	No_name	0.27	0.1	0.23	0.12	0.47	0.43	0.07	0.22	0.04	0.08	0.04	0.02	0.04	0.08	0.09	0.05	0.05	0.03	0.26	0.13	0.25	0.03	0.32	0.18	0.13	0.13	0.03	0.02	0.1	0.03	0.06	0.09	6.25	1.32	14.8	9.76	15.76	4.83	30.37	15.16	0.16	0.13	0.21	0.03	0.53	0.03
TCONS_00036257	lncRNA	TCONS_00036257	No_name	0.18	0.24	0.41	0.1	0.09	0.16	0.29	0.21	0.06	0.06	0.22	0.11	0.08	0.14	0.22	0.14	0.16	0.06	0.1	0.43	0.22	0.16	0.09	0.23	0.12	0.05	0.09	0.12	0.06	0.04	0.05	0.08	3.26	1.97	4.46	5.66	13.02	3.92	7.97	4.05	0.08	0.13	0.37	0.36	0.45	0.23
TCONS_00036268	lncRNA	TCONS_00036268	No_name	0.4	0.37	0.44	0.18	0.64	0.44	0.37	1.08	0.04	0.13	0.13	0.25	0.12	0.53	0.11	0.12	0.17	0.65	0.25	1.02	1.08	0.48	0.39	0.29	0.06	0.13	0.14	0.08	0.1	0.07	0.08	0.06	6.08	1.33	12.74	15.76	34.86	21.82	18.44	23.37	0.07	0.15	0.19	0.12	0.1	0.04
TCONS_00037495	lncRNA	TCONS_00037495	No_name	0.21	0.21	0.1	0.11	0.18	0.24	0.25	0.15	0.11	0.35	0.14	0.19	0.14	0.19	0.21	0.06	0.05	0.12	0.04	0.06	0.04	0.03	0.03	0.03	0.12	0.07	0.07	0.04	0.13	0.02	0.15	0.08	9.88	21.97	14.02	5.39	3.16	10.48	6.31	6.61	0.12	0.21	0.27	0.3	1.17	0.46
TCONS_00037496	lncRNA	TCONS_00037496	No_name	0.18	0.32	0.09	0.09	0.15	0.21	0.21	0.24	0.1	0.13	0.35	0.06	0.11	0.17	0.07	0.06	0.1	0.09	0.04	0.06	0.04	0.09	0.02	0.1	0.11	0.06	0.06	0.04	0.04	0.02	0.05	0.07	15.64	15.94	7.6	1.09	1.58	9.55	2.35	3.92	0.1	0.16	0.22	0.24	0.6	1.26
TCONS_00038254	lncRNA	TCONS_00038254	No_name	0.19	0.23	0.22	0.17	0.16	0.89	0.46	1.34	0.76	0.16	0.33	0.14	0.33	0.38	0.78	0.77	0.09	0.18	0.24	0.35	0.1	0.24	0.12	0.11	0.67	0.19	0.18	0.18	0.45	0.08	0.21	0.29	11.89	21.13	17.35	4.53	5.77	8.35	11.93	17.6	0.38	0.22	1.17	0.83	0.45	1.82
TCONS_00038581	novel	TCONS_00038581	No_name	0.28	0.19	0.11	0.25	0.4	0.11	0.25	0.54	0.1	0.08	0.14	0.03	0.17	0.44	0.12	0.19	0.17	0.22	0.43	0.3	0.82	0.25	0.15	0.2	0.34	0.19	0.16	0.2	0.28	0.31	0.06	0.27	7.12	1.47	13.55	23.31	38.61	31.85	30.74	13.44	0.21	0.12	0.3	0.21	0.77	0.37
TCONS_00039466	lncRNA	TCONS_00039466	No_name	0.03	0.03	0.04	0.03	0.03	0.04	0.04	0.03	0.02	0.02	0.07	0.02	0.05	0.06	0.06	0.03	0.06	0.02	0.13	0.08	0.1	0.03	0.01	0.22	0.02	0.02	0.03	0.02	0.02	0.03	0.02	0.05	1.89	0.46	5.54	9.23	5.59	2.99	8.34	13.77	0.03	0.03	0.13	0.03	0.05	0.03
TCONS_00044640	novel	TCONS_00044640	No_name	0.07	0.07	0.08	0.06	0.06	0.08	0.08	0.15	0.04	0.04	0.05	0.12	0.05	0.06	0.03	0.06	0.49	0.87	0.39	0.28	0.22	0.35	0.28	0.3	0.17	0.04	0.03	0.04	0.04	0.06	0.03	0.05	11.11	16.89	7.84	3.31	0.9	4.1	2.14	1.73	0.05	0.06	0.09	0.06	0.1	0.06
TCONS_00044959	lncRNA	TCONS_00044959	No_name	1.01	0.5	1.17	0.3	1.58	1.78	0.36	0.52	0.71	3.33	4.81	0.97	3.13	2.3	1.02	1.86	0.54	0.09	0.55	0.13	0.61	0.3	0.65	0.2	1.91	2.89	2.79	0.51	1.76	1.19	2.62	4.32	9.92	1.43	12.63	12.05	26.09	14.23	25.78	8.59	1.66	1.03	0.85	0.15	2.8	0.93
TCONS_00045026	lncRNA	TCONS_00045026	No_name	0.23	0.11	0.13	0.1	0.1	0.13	0.12	0.12	0.06	0.07	0.08	0.06	0.16	0.19	0.05	0.09	0.15	0.12	0.18	0.09	0.52	0.15	0.04	0.33	0.19	0.06	0.05	0.07	0.06	0.14	0.05	0.08	5.49	1.17	4.06	3.3	23.98	12.73	6.01	9.02	0.09	0.1	0.43	0.8	0.16	0.09
TCONS_00045028	lncRNA	TCONS_00045028	No_name	3.74	3.77	5.02	3.07	3.21	3.9	4.29	3.35	1.9	2.77	2.34	2.49	3.34	4.28	1.8	3.04	1.88	2.3	2.81	3.22	2.7	2.44	1.61	2.46	3.08	3.24	2.16	2.62	2.65	1.88	2.24	5.13	21.17	3.19	20.72	43.09	27.85	8.65	20.6	91.33	3.88	4.14	6.41	4.18	8.27	4.45
TCONS_00051581	novel	TCONS_00051581	No_name	2	0.04	1.08	0.23	0.07	1.07	0.18	0.62	0.74	0.03	0.55	0.32	0.06	0.14	0.09	0.47	1.25	0.07	0.69	0.57	0.07	0.32	0.23	0.46	0.78	0.06	0.17	0.26	0.02	0.09	0.02	0.18	11.71	1.68	25.69	13.85	0.7	9.35	3.4	9.7	0.13	0.07	0.05	0.08	0.23	1.03
TCONS_00053774	novel	TCONS_00053774	No_name	0.18	0.09	0.32	0.08	0.23	0.21	0.1	0.19	0.05	0.05	0.13	0.05	0.13	0.08	0.16	0.22	0.04	0.1	0.74	0.22	1.16	0.65	0.07	0.32	0.05	0.05	0.09	0.06	0.05	0.04	0.08	0.06	18.19	1.65	10.58	8.78	57.23	38.22	29.35	34.79	0.27	0.24	0.11	0.08	0.25	0.07
TCONS_00053878	novel	TCONS_00053878	No_name	0.12	0.1	1.03	0.22	0.74	0.41	0.39	0.94	0.19	0.41	0.42	0.49	0.7	2.12	0.43	0.83	3.02	0.82	2.53	1.65	6.38	9.48	3.65	6.91	0.96	0.1	0.37	0.15	0.53	0.46	0.45	0.18	91.4	47.34	174.45	224.79	243.84	246.76	236.6	201.95	0.3	0.21	0.31	0.45	0.21	0.55
TCONS_00053879	novel	TCONS_00053879	No_name	0.12	0.09	1	0.21	0.24	0.44	0.38	0.47	0.17	0.2	0.26	0.48	1.35	0.98	1.22	1.17	1.55	0.79	3.78	5.26	6.57	9.77	5.14	4.88	0.63	0.19	0.33	0.38	0.67	0.63	0.2	0.49	86.43	41.38	186.12	219.81	307.42	285.66	249	163.18	0.19	0.2	0.15	0.15	0.39	1.43
TCONS_00053880	novel	TCONS_00053880	No_name	0.19	0.06	0.23	0.12	0.22	0.31	0.28	0.07	0.03	0.04	0.19	0.11	0.14	0.28	0.06	0.1	0.33	0.03	0.42	0.52	0.9	0.78	0.2	0.66	0.12	0.03	0.03	0.04	0.07	0.03	0.06	0.19	21.29	7.25	28.68	28.39	50.69	44.21	40.12	29.39	0.05	0.11	0.08	0.06	0.09	0.2
TCONS_00054732	lncRNA	TCONS_00054732	No_name	0.53	0.52	0.62	0.46	0.45	0.61	0.57	0.53	0.28	0.32	0.37	0.31	0.39	0.46	0.23	0.42	0.24	0.28	0.3	0.42	0.28	0.25	0.2	0.32	0.33	0.28	0.26	0.33	0.3	0.22	0.25	0.38	7.79	7.39	3.16	1.77	1.08	1.61	0.49	2.52	0.41	0.47	0.69	0.48	0.77	0.43
TCONS_00054739	lncRNA	TCONS_00054739	No_name	0.95	0.94	1.13	0.84	0.81	1.08	1.03	0.94	0.49	0.59	0.65	0.56	0.71	0.86	0.42	0.75	0.44	0.51	0.55	0.76	0.52	0.46	0.37	0.59	0.6	0.53	0.48	0.6	0.55	0.41	0.46	0.68	1.63	1.98	3.04	0.69	8.04	0.83	2.33	1.18	0.76	0.87	1.28	0.88	1.45	0.81
TCONS_00054756	lncRNA	TCONS_00054756	No_name	0.14	0.04	0.05	0.16	0.04	0.05	0.05	0.09	0.1	0.03	0.03	0.03	0.03	0.08	0.02	0.07	0.02	0.07	0.24	0.25	0.14	0.08	0.02	0.05	0.16	0.02	0.02	0.03	0.05	0.11	0.02	0.03	4.95	0.29	7.9	9.25	10.83	11.16	0.06	1.67	0.03	0.08	0.06	0.04	0.25	0.04
TCONS_00054793	lncRNA	TCONS_00054793	No_name	0.68	0.67	5.01	0.6	1.46	2.32	0.74	2.72	0.8	1.1	2.12	0.69	0.59	2.69	0.64	0.66	2.7	2.9	1.68	3.09	9.11	6.78	3.81	2.13	0.99	0.58	0.64	1.34	0.89	1.58	0.76	1.75	64.31	47.69	94.19	107.1	318.61	314.64	322.29	25.64	0.54	2.59	0.9	0.62	1.01	0.69
TCONS_00059116	lncRNA	TCONS_00059116	No_name	0.33	0.94	0.21	0.53	0.42	0.61	0.32	0.91	1.74	0.2	0.21	0.85	0.26	0.58	0.21	0.59	0.29	0.32	0.19	0.3	0.56	0.69	0.47	0.35	0.17	0.27	0.39	0.16	0.1	0.33	0.54	0.17	3.97	1.25	4.61	3.03	4.78	6.29	7.84	5.48	0.4	0.29	0.23	0.69	0.25	0.21
TCONS_00059117	lncRNA	TCONS_00059117	No_name	0.47	1.43	0.19	0.38	1.2	0.46	0.46	0.61	0.44	0.26	0.17	0.58	0.89	0.32	0.55	0.23	1.27	0.24	0.54	0.24	0.23	0.41	1.02	0.19	0.44	0.29	0.28	0.18	0.09	0.35	0.15	0.3	1.35	5.13	5.02	12.73	5.36	4.54	9.03	7.05	0.66	1.1	0.2	0.92	0.29	0.38
TCONS_00066708	lncRNA	TCONS_00066708	No_name	0.42	0.21	0.49	0.19	0.36	0.25	0.23	0.21	0.11	0.13	0.15	0.12	0.15	0.18	0.09	0.33	0.19	0.11	0.11	0.17	0.11	0.19	0.08	0.5	0.25	0.11	0.1	0.13	0.12	0.09	0.1	0.15	10.22	8.38	7.44	5.07	2.56	2.24	3.39	6.18	0.16	0.18	0.27	0.19	1.17	0.5
TCONS_00066729	lncRNA	TCONS_00066729	No_name	0.05	0.04	0.1	0.27	0.03	0.05	0.04	0.1	0.02	0.06	0.07	0.13	0.06	0.04	0.04	0.12	0.08	0.03	0.25	0.04	0.28	0.14	0.04	0.16	0.02	0.02	0.07	0.03	0.02	0.02	0.04	0.03	3.09	0.52	9.88	12.21	10.13	8.12	17.36	4.92	0.04	0.04	0.05	0.04	0.11	0.03
TCONS_00066730	lncRNA	TCONS_00066730	No_name	0.26	0.17	0.3	0.2	0.15	0.21	0.19	0.35	0.09	0.11	0.25	0.13	0.13	0.32	0.08	0.34	0.1	0.25	0.37	0.24	0.45	0.13	0.28	0.3	0.11	0.09	0.2	0.11	0.1	0.11	0.12	0.26	2.79	2.53	13.07	7.29	8.38	4.82	23.3	6.47	0.13	0.15	0.22	0.16	0.24	0.14
TCONS_00066731	lncRNA	TCONS_00066731	No_name	0.2	0.14	0.22	0.16	0.12	0.17	0.15	0.25	0.07	0.14	0.18	0.1	0.1	0.21	0.06	0.22	0.3	0.16	0.22	0.33	0.47	0.1	0.36	0.3	0.08	0.07	0.14	0.15	0.31	0.08	0.09	0.18	4	0.21	17.06	11.13	14.15	7.57	21.8	11.14	0.19	0.12	0.18	0.13	0.2	0.11
TCONS_00073154	lncRNA	TCONS_00073154	No_name	0.59	0.58	0.69	0.52	0.5	0.68	0.64	0.59	0.31	0.36	0.41	0.34	0.43	0.52	0.26	0.46	0.27	0.31	0.33	0.47	0.31	0.28	0.23	0.35	0.36	0.31	0.29	0.37	0.33	0.25	0.28	0.42	2.61	1.18	0.44	0.99	3.38	5.38	0.82	0.35	0.46	0.53	0.77	0.54	0.86	0.48
TCONS_00080791	novel	TCONS_00080791	No_name	0.21	0.21	0.24	0.19	0.18	0.24	0.22	0.21	0.11	0.13	0.15	0.24	0.15	0.54	0.09	0.17	0.19	0.44	0.23	0.33	0.65	0.57	0.08	0.37	0.13	0.11	0.1	0.13	0.23	0.09	0.1	0.15	16.33	1.64	11.09	12.49	61.25	43.15	0.58	7.4	0.16	0.18	0.27	0.19	0.29	0.49
TCONS_00080792	novel	TCONS_00080792	No_name	0.08	0.08	0.1	0.07	0.14	0.1	0.09	0.17	0.04	0.15	0.12	0.05	0.06	0.07	0.04	0.07	0.04	0.13	0.09	0.07	0.21	0.07	0.03	0.1	0.05	0.04	0.04	0.05	0.05	0.03	0.04	0.06	4.31	0.65	6.62	6.04	21.05	14.58	1.99	4.53	0.06	0.07	0.11	0.07	0.11	0.07
TCONS_00080793	novel	TCONS_00080793	No_name	0.28	0.14	0.16	0.12	0.12	0.16	0.15	0.14	0.07	0.08	0.1	0.08	0.1	0.12	0.06	0.11	0.06	0.07	0.68	0.33	0.29	0.19	0.05	0.17	0.08	0.07	0.07	0.09	0.38	0.06	0.06	0.1	2.89	0.64	6.8	9.71	17.8	11.53	0.06	8.43	0.11	0.12	0.18	0.12	0.19	0.11
TCONS_00082193	novel	TCONS_00082193	No_name	0.3	0.29	0.35	0.26	0.25	0.35	0.32	0.3	0.16	0.18	0.42	0.17	0.21	0.26	0.13	0.23	0.14	0.16	0.16	0.24	0.62	0.13	0.11	0.18	0.18	0.15	0.15	0.18	0.16	0.87	0.14	0.21	6.12	0.97	4.83	12.1	20.49	20.56	0.69	3.73	0.23	0.26	0.38	0.27	0.83	0.24
TCONS_00082194	novel	TCONS_00082194	No_name	0.06	0.06	0.04	0.03	0.03	0.07	0.03	0.03	0.03	0.02	0.02	0.02	0.04	0.1	0.01	0.02	0.04	0.06	0.08	0.12	0.17	0.05	0.08	0.11	0.02	0.02	0.01	0.04	0.03	0.06	0.04	0.02	6.23	0.96	7.47	7.97	22.14	19.58	11.56	2.73	0.16	0.03	0.08	0.03	1.51	0.29
TCONS_00082198	lncRNA	TCONS_00082198	No_name	0.13	0.24	0.21	0.11	0.11	0.15	0.2	0.19	0.07	0.08	0.09	0.24	0.13	0.11	0.06	0.1	0.14	0.1	0.2	0.25	0.16	0.18	0.09	0.52	0.08	0.06	0.06	0.08	0.09	0.07	0.08	0.09	5.55	0.87	6.54	12.27	38.69	33.38	0.74	7	0.14	0.11	0.16	0.11	0.48	0.1
TCONS_00082199	lncRNA	TCONS_00082199	No_name	0.08	0.13	0.12	0.07	0.07	0.1	0.12	0.11	0.04	0.05	0.06	0.1	0.08	0.09	0.04	0.07	0.08	0.06	0.06	0.11	0.05	0.08	0.05	0.11	0.05	0.04	0.04	0.05	0.06	0.08	0.05	0.06	1.08	0.91	1.83	4.47	8.4	6.29	4.04	0.59	0.08	0.07	0.11	0.07	1.06	0.07
TCONS_00082201	lncRNA	TCONS_00082201	No_name	0.09	0.14	0.14	0.08	0.08	0.11	0.13	0.13	0.05	0.06	0.07	0.1	0.09	0.3	0.04	0.07	0.09	0.06	0.2	0.14	0.11	0.09	0.06	0.27	0.06	0.05	0.05	0.06	0.12	0.1	0.06	0.07	6.17	1.22	5.23	6.33	28.81	20.59	9.84	4.79	0.09	0.08	0.12	0.08	2.95	0.07
TCONS_00082513	novel	TCONS_00082513	No_name	0.64	0.64	0.76	0.57	0.55	0.74	0.7	0.64	0.34	0.4	0.45	0.38	0.48	0.57	0.28	0.51	0.3	0.35	0.37	0.51	0.34	0.3	0.5	0.39	0.4	0.35	0.32	0.4	0.73	0.55	0.31	0.46	3.81	0.43	2.43	8.2	11.14	13.28	6.64	2.88	0.51	0.58	0.85	0.59	0.95	1.07
TCONS_00085480	lncRNA	TCONS_00085480	No_name	0.22	0.2	0.26	0.12	0.12	0.61	0.28	0.51	0.07	0.17	0.36	0.05	0.1	0.16	0.13	0.04	0.08	0.12	0.09	0.12	0.08	0.07	0.14	0.08	0.04	0.01	0.03	0.04	0.13	0.01	0.12	0.1	2.91	0.34	3.36	3.12	6.15	6.48	6.47	2.1	0.06	0.07	0.22	0.12	0.79	0.13
[truncated: 6 more columns]

## Sheet: cerebellum
ID	type	transcript_id(s)	geneName	Duroc_2w_fat_2	Duroc_2w_fat_3	ES_2w_fat_1	ES_2w_fat_2	LW_2w_fat_1	LW_2w_fat_2	MS_2w_fat_2	MS_2w_fat_4	Duroc_2w_heart_2	Duroc_2w_heart_3	ES_2w_heart_1	ES_2w_heart_2	Lw_2w_heart_1	Lw_2w_heart_2	MS_2w_heart_2	MS_2w_heart_4	Duroc_2w_liver_2	Duroc_2w_liver_3	ES_2w_liver_1	ES_2w_liver_2	Lw_2w_liver_1	Lw_2w_liver_2	MS_2w_liver_2	MS_2w_liver_4	Duroc_2w_muscle_2	Duroc_2w_muscle_3	ES_2w_muscle_1	ES_2w_muscle_2	Lw_2w_muscle_1	Lw_2w_muscle_2	MS_2w_muscle_2	MS_2w_muscle_4	Duroc_2w_spleen_2	Duroc_2w_spleen_3	ES_2w_spleen_1	ES_2w_spleen_2	Lw_2w_spleen_1	Lw_2w_spleen_2	MS_2w_spleen_2	MS_2w_spleen_4	LW_2w_cerebrum_1	LW_2w_cerebrum_2	LW_2w_Cerebellum_1	LW_2w_Cerebellum_2	LW_2w_Intestinal_epithelium_1	LW_2w_Intestinal_epithelium_2
ENSSSCG00000000062	ref	TCONS_00057157	CSDC2	7.67	5.13	9.68	5.47	6.02	16.1	3.37	11.19	4.51	2.89	4.19	1.97	6.78	8.42	1.73	0.97	0.25	0.44	0.12	0.49	0.47	0.21	0.18	0.23	1.55	1.11	2.64	1.31	2.77	1.56	1.15	0.82	2.6	3.18	5	2.54	2.54	3.04	0.67	1.66	45.23	54.27	150.61	141.78	4.62	1.19
ENSSSCG00000000276	ref	TCONS_00055372,TCONS_00055373,TCONS_00055374	TARBP2	39.46	31.23	27.42	36.5	45.88	36.58	30.13	44.15	17.39	15.12	23.4	23.26	18.06	20.09	12.63	19.63	17.37	15.24	22.84	20.53	26.54	17.55	13.9	22.77	17.98	15.15	21.35	23.56	16.73	19.48	13.91	16.6	12.83	22.2	20.39	18.16	9.29	12.05	9.76	29.03	36.01	41.55	108.91	113.43	40.41	31.59
ENSSSCG00000000277	ref	TCONS_00057523	NPFF	1.04	1.03	1.24	0.91	0.89	2.37	1.14	3.04	0.54	0.66	1.43	0.62	0.79	0.95	0.46	1.65	0.48	0.57	0.61	0.84	1.16	0.51	0.41	0.63	0.67	0.59	0.53	0.66	0.61	0.91	0.51	0.74	1.54	0.72	1.6	0.61	0.44	0.8	0.5	0.62	1.69	1.92	58.22	44.83	1.62	0.9
ENSSSCG00000000363	ref	TCONS_00055470	GDF11	5.87	3.61	7.85	8.68	7.11	8.8	5.14	2.68	1.23	1.25	2.38	1.74	2.97	3.27	1.56	1.31	1.22	0.85	0.57	1.69	0.62	0.55	0.56	1.33	0.85	0.8	0.94	1.09	1.16	1.1	0.88	0.55	7.84	7.07	7.22	4.57	2.99	7.16	2.96	3.6	11.68	14.39	29.9	32.68	8.05	3.9
ENSSSCG00000000600	ref	ENSSSCT00000028702.2,TCONS_00056082,TCONS_00056085	EPS8	100.97	90.11	67.41	64.59	84.2	95.3	74.35	58.91	22.64	21.58	18.45	16.41	30.68	35.11	27.6	21.57	19.68	22.71	22.64	21.28	22.18	15.12	29.5	26.44	25.45	27.56	20.78	18.59	25.18	23.83	33.2	23.05	40.9	40.83	19.93	15.45	11.56	28.41	15.83	16.9	23.41	22.81	225.49	327.7	43.05	50.68
ENSSSCG00000000743	ref	TCONS_00058460	FKBP4	58.14	58.87	75.44	112.9	81.95	37.56	66.13	99.53	96.64	84.16	81.43	123.92	75.8	73.76	88.56	112.39	68.02	47.87	72.48	91.66	73.34	50.31	59.26	76.8	58.28	58.11	84.61	102.35	57.02	65.62	56.21	81.76	40.72	61.12	65.09	70.29	43.7	39.34	43.97	87.38	129	132.98	349.81	423.29	77.1	90.62
ENSSSCG00000000755	ref	TCONS_00056374,TCONS_00056375,TCONS_00056376,TCONS_00056377,TCONS_00056378	ERC1	39.77	39.11	36.97	30.06	31.9	45.45	26.11	29.38	32.03	31.15	30.33	20.27	32.51	33.79	34.61	31.75	32	33.79	21.49	29.61	17.88	22.2	23.38	29.55	13.37	13.84	9.48	10.49	12.89	11.45	13.52	11.1	42.63	31.73	24.67	18.7	12.19	24.99	21.12	20.21	45.65	46.7	110.91	124.36	46.7	25.46
ENSSSCG00000000791	ref	TCONS_00056512	PDZRN4	2.53	0.77	0.3	0.31	1.09	2.2	0.59	1.11	0.97	2.86	0.38	0.22	0.21	0.44	0.21	0.25	0.24	0.46	0.09	0.09	0.25	0.27	0.37	0.26	1.45	0.89	0.49	0.57	0.43	0.45	0.44	0.44	0.81	0.73	0.32	0.22	0.26	0.22	0.64	0.11	3.21	3.52	10.14	10.92	4.35	2.93
ENSSSCG00000001382	ref	TCONS_00067462,TCONS_00067466,TCONS_00067467,TCONS_00067469,TCONS_00067470,TCONS_00067471	DDR1	4.12	5.22	2.5	3.2	3.39	3.88	2.63	3.02	14.1	11.33	13.42	10.52	9.61	12.89	9.62	12.08	1.76	0.96	1.98	1.81	1.05	1.12	1.39	1.61	5.67	5.63	5.74	5.02	6.04	4.48	4.9	6.57	4.48	5.48	5.29	4.1	1.79	3.76	2.32	3.92	32.88	49.43	114.78	132.05	42.92	29.08
ENSSSCG00000001523	ref	ENSSSCT00000001696.3	GRM4	0.14	1.58	0.11	0.25	0.32	0.28	0.4	0.1	0.03	0.03	0.03	0.03	0.03	0.08	0.02	0.04	0.02	0.02	0.03	0.04	0.12	0.1	0.02	0.03	0.48	0.42	0.66	0.29	0.98	0.55	0.24	0.37	0.14	0.09	0.03	0.05	0.08	0.14	0.06	0.14	7.58	7.99	157.73	142.62	2.51	0.88
ENSSSCG00000001532	ref	ENSSSCT00000001707.3,TCONS_00067655	UHRF1BP1	8.09	6.01	12.44	7.25	8.14	11.89	7.02	8.94	8.06	9.25	12.37	6.73	12.9	11.38	9.34	8.11	3.55	4.1	5.82	5.33	2.62	2.59	2.96	3.67	4.09	3.7	2.44	2.92	3.91	3.7	4.52	3.27	11.1	10.5	11.7	7.52	5.55	11.84	7.95	10.24	10.47	10.51	24.35	20.83	14.41	6.65
ENSSSCG00000001787	ref	TCONS_00068039,TCONS_00068040	IL16	2.36	3.6	3.92	2.1	2.7	4.99	2.29	4.56	2.48	2.46	3.49	2.27	4.14	4.56	2.29	1.83	1.56	1.55	1.67	1.3	1.54	1.96	2.05	1.98	1.46	1.24	1.48	0.95	1.86	1.14	0.87	0.65	15.57	34.6	18.46	12.94	5.99	16.65	15.59	21.59	1.41	0.83	87.39	96.79	4.25	4.97
ENSSSCG00000001838	ref	TCONS_00070746,TCONS_00070747,TCONS_00070748	POLG	46.6	45.52	53.57	50.42	50.27	56.8	45.61	54.93	34.97	32.85	39.9	45.5	37.76	39.1	31.28	28.2	16	11.53	24.26	29.24	14.89	14.28	15.88	25.5	30.73	25.08	30.45	36.2	30.99	31.08	26.14	34.71	20.17	38.73	41.76	33.53	20	27.34	21.4	43.73	37.42	42.64	100.49	109.47	54.38	41.67
ENSSSCG00000001863	ref	TCONS_00068204,TCONS_00068205,TCONS_00068206	TMEM266	3.03	2.93	6.82	5.15	3.97	4.33	3.83	3.94	4.96	4.11	5.73	5.6	4.9	4.17	5.99	4.59	0.15	0.14	0.23	0.13	0.11	0.12	0.35	0.63	4.98	3.19	3.27	3.15	4.73	3.23	6.64	8.44	0.24	0.52	0.32	0.17	0.17	0.25	0.15	0.16	7.78	9.14	46.98	58.06	0.65	0.3
ENSSSCG00000001985	ref	TCONS_00068526	CBLN3	0.46	1.89	0.54	0.3	0.28	1.41	0.43	0.61	0.11	0.28	0.29	0.3	0.42	0.11	0.06	0.16	0.33	0.91	0.36	0.11	0.27	0.29	0.18	0.39	0.51	0.3	0.42	0.36	0.29	0.08	0.06	0.47	0.68	1.89	0.92	0.22	0.24	1.11	0.58	1.04	1.55	2.08	369.6	381.37	1.54	0.67
ENSSSCG00000002309	ref	TCONS_00068938,TCONS_00068939	PLEKHD1	0.15	1.02	1.66	2.37	0.92	0.66	1.61	0.92	0.03	0.03	0.09	0.13	0.04	0.06	0.03	0.04	0.05	0.05	0.03	0.06	0.05	0.07	0.07	0.04	0.21	0.39	0.73	0.61	0.49	0.45	0.49	0.18	0.22	0.13	0.06	0.2	0.02	0.09	0.08	0.05	1.87	2.3	28.22	31.6	0.27	0.33
ENSSSCG00000002333	ref	ENSSSCT00000002596.3,TCONS_00071615	DPF3	2.17	2.61	7.73	6.42	3.69	4.1	5.57	5.24	22.95	26.93	11.26	11.63	21.11	24.46	15.79	11.61	14.59	22.13	7	11.21	8.27	13.93	12.79	11.6	16.57	13.86	19.39	20.23	16	18.79	17.6	14.89	12.22	6.57	5.74	2.66	5.28	5.39	6.84	8.37	14.66	13.13	56.57	75.01	6.07	11.02
ENSSSCG00000002424	ref	TCONS_00069246,TCONS_00069247,TCONS_00069248,TCONS_00069249	SPATA7	18.42	15.29	7.82	6.64	12.46	14.62	9.87	9.42	9.23	9.14	8.12	6.94	7.51	12.22	9.1	10.98	4.16	5.7	4.45	2.31	2.88	5.02	2.95	1.99	5.75	4.27	3.06	2.91	4.2	4.54	4.68	5.24	7.43	7.84	3.64	2.92	2.37	4.63	3.06	3.16	14.68	17.6	40.08	49.95	7.47	8.33
ENSSSCG00000002474	ref	ENSSSCT00000002748.3,TCONS_00069337,TCONS_00069338,TCONS_00069339,TCONS_00069340,TCONS_00069341	PPP4R4	1.38	0.69	1.11	0.59	2.33	2.29	2.16	1.3	0.15	0.17	0.24	0.22	0.2	0.24	0.15	0.23	0.26	0.27	0.28	0.38	0.21	0.2	0.18	0.26	0.2	0.57	0.29	0.44	0.16	0.19	0.31	0.39	0.95	1.36	0.69	0.45	0.51	0.75	0.77	0.77	5.46	5.9	63.06	74.8	0.71	0.65
ENSSSCG00000002696	ref	TCONS_00063252	VAT1L	0.87	1.05	2.16	4.29	1.93	1.45	2.72	3.35	0.11	0.21	0.06	0.05	0.08	0.07	0.22	0.06	0.04	0.06	0.04	0.06	0.1	0.11	0.02	0.12	0.59	0.32	0.52	0.46	0.2	0.43	2.22	0.82	11.36	6.96	1.66	1.46	3.11	4.6	1.88	1.53	20.61	30.62	122.31	134.4	3.63	1.97
[truncated: 550 more rows]
[truncated: 6 more columns]

## Sheet: cerebrum
ID	type	transcript_id(s)	geneName	Duroc_2w_fat_2	Duroc_2w_fat_3	ES_2w_fat_1	ES_2w_fat_2	LW_2w_fat_1	LW_2w_fat_2	MS_2w_fat_2	MS_2w_fat_4	Duroc_2w_heart_2	Duroc_2w_heart_3	ES_2w_heart_1	ES_2w_heart_2	Lw_2w_heart_1	Lw_2w_heart_2	MS_2w_heart_2	MS_2w_heart_4	Duroc_2w_liver_2	Duroc_2w_liver_3	ES_2w_liver_1	ES_2w_liver_2	Lw_2w_liver_1	Lw_2w_liver_2	MS_2w_liver_2	MS_2w_liver_4	Duroc_2w_muscle_2	Duroc_2w_muscle_3	ES_2w_muscle_1	ES_2w_muscle_2	Lw_2w_muscle_1	Lw_2w_muscle_2	MS_2w_muscle_2	MS_2w_muscle_4	Duroc_2w_spleen_2	Duroc_2w_spleen_3	ES_2w_spleen_1	ES_2w_spleen_2	Lw_2w_spleen_1	Lw_2w_spleen_2	MS_2w_spleen_2	MS_2w_spleen_4	LW_2w_cerebrum_1	LW_2w_cerebrum_2	LW_2w_Cerebellum_1	LW_2w_Cerebellum_2	LW_2w_Intestinal_epithelium_1	LW_2w_Intestinal_epithelium_2
[truncated: 598 more rows]
[truncated: 6 more columns]

[truncated: 4 more sheets: duodenum, kidney, lung, thymus]
