# Supplementary material for: A compendium and comparative epigenomics analysis of cis-regulatory elements in the pig genome
Source: Nat Commun. 2021 Apr 13;12:2217. doi: 10.1038/s41467-021-22448-x (PMC8044108; doi:10.1038/s41467-021-22448-x)
Supplement: Supplementary file 6 — Supplementary Data 4 [file 41467_2021_22448_MOESM6_ESM.xlsx]

## Sheet: Sheet1
Supplementary Data 4 |The top 5 GO terms of tissue-specific genes relevant to function of corresponding tissues
Tissues	GO term ID	Description	P value
Cerebrum	GO:0007218	neuropeptide signaling pathway	6.23e-09
	GO:0007268	chemical synaptic transmission	2.98e-07
	GO:0051965	positive regulation of synapse assembly	9.47e-05
	GO:0060291	long-term synaptic potentiation	0.000342
	GO:0071805	potassium ion transmembrane transport	0.00099
Cerebellum	GO:0007268	chemical synaptic transmission	3.05e-05
	GO:0007417	central nervous system development	0.000262
	GO:0048666	neuron development	0.000417
	GO:0007399	nervous system development	0.000668
	GO:0007605	sensory perception of sound	0.00337
Spleen	GO:0006955	immune response	9.85e-05
	GO:0042102	positive regulation of T cell proliferation	0.000146
	GO:0006954	inflammatory response	0.00061
	GO:0030220	platelet formation	0.00386558
	GO:0006935	chemotaxis	0.00434201
Thymus	GO:0050852	T cell receptor signaling pathway	4.8e-13
	GO:0050853	B cell receptor signaling pathway	2.43e-10
	GO:0031295	T cell costimulation	1.9e-09
	GO:0002250	adaptive immune response	1.15e-07
	GO:0033153	T cell receptor V(D)J recombination	5.84e-07
Heart	GO:0060048	cardiac muscle contraction	2.12e-21
	GO:1903779	regulation of cardiac conduction	6.61e-13
	GO:0002027	regulation of heart rate	1.05e-11
	GO:0030049	muscle filament sliding	3.6e-11
	GO:0055010	ventricular cardiac muscle tissue morphogenesis	7.06e-11
Muscle	GO:0006936	muscle contraction	4.36e-30
	GO:0030049	muscle filament sliding	2.35e-23
	GO:0003009	skeletal muscle contraction	3.39e-14
	GO:0007517	muscle organ development	1.13e-08
	GO:0030239	myofibril assembly	1.85e-08
Fat	GO:0070208	protein heterotrimerization	2.55e-07
	GO:0006629	lipid metabolic process	5.19e-05
	GO:0035338	long-chain fatty-acyl-CoA biosynthetic process	5.19e-05
	GO:0019915	lipid storage	0.000117
	GO:0019433	triglyceride catabolic process	0.000138
Lung	GO:0003341	cilium movement	5.98e-08
	GO:0030324	lung development	9.58e-06
	GO:0048286	lung alveolus development	9.48e-05
	GO:0001666	response to hypoxia	0.000137
	GO:0060271	cilium morphogenesis	0.000591
Liver	GO:0042730	fibrinolysis	1.71e-16
	GO:0007596	blood coagulation	4.06e-15
	GO:0042632	cholesterol homeostasis	2.1e-07
	GO:0008203	cholesterol metabolic process	5.9e-06
	GO:0043691	reverse cholesterol transport	1.04e-05
Duodenum	GO:0007586	digestion	2e-21
	GO:0005975	carbohydrate metabolic process	3.79e-06
	GO:0016266	O-glycan processing	1.25e-05
	GO:0060267	positive regulation of respiratory burst	0.000115
	GO:0006508	proteolysis	0.000352
Kidney	GO:0007588	excretion	3.12e-12
	GO:0006814	sodium ion transport	2.51e-08
	GO:0015698	inorganic anion transport	6.43e-08
	GO:0034220	ion transmembrane transport	7.97e-08
	GO:0006520	cellular amino acid metabolic process	1.6e-06
The P-values were calculated by a two-side modified fisher exact test without adjustments.
