# Supplementary material for: A compendium and comparative epigenomics analysis of cis-regulatory elements in the pig genome
Source: Nat Commun. 2021 Apr 13;12:2217. doi: 10.1038/s41467-021-22448-x (PMC8044108; doi:10.1038/s41467-021-22448-x)
Supplement: Supplementary file 7 — Supplementary Data 5 [file 41467_2021_22448_MOESM7_ESM.txt]

chr1	Cufflinks	exon	1698865	1698946	.	+	.	gene_id "XLOC_000021"; transcript_id "TCONS_00007394"; exon_number "1"; oId "TCONS_00014058"; class_code "u"; tss_id "TSS32"; gene_type "lncRNA";
chr1	Cufflinks	exon	1699496	1701175	.	+	.	gene_id "XLOC_000021"; transcript_id "TCONS_00007394"; exon_number "2"; oId "TCONS_00014058"; class_code "u"; tss_id "TSS32"; gene_type "lncRNA";
chr1	Cufflinks	exon	1756116	1756137	.	+	.	gene_id "XLOC_000024"; transcript_id "TCONS_00007395"; exon_number "1"; oId "TCONS_00036233"; class_code "u"; tss_id "TSS37"; gene_type "lncRNA";
chr1	Cufflinks	exon	1767666	1767744	.	+	.	gene_id "XLOC_000024"; transcript_id "TCONS_00007395"; exon_number "2"; oId "TCONS_00036233"; class_code "u"; tss_id "TSS37"; gene_type "lncRNA";
chr1	Cufflinks	exon	1767851	1768421	.	+	.	gene_id "XLOC_000024"; transcript_id "TCONS_00007395"; exon_number "3"; oId "TCONS_00036233"; class_code "u"; tss_id "TSS37"; gene_type "lncRNA";
chr1	Cufflinks	exon	1758281	1758543	.	+	.	gene_id "XLOC_000024"; transcript_id "TCONS_00007396"; exon_number "1"; oId "TCONS_00113343"; class_code "u"; tss_id "TSS39"; gene_type "lncRNA";
chr1	Cufflinks	exon	1767666	1768031	.	+	.	gene_id "XLOC_000024"; transcript_id "TCONS_00007396"; exon_number "2"; oId "TCONS_00113343"; class_code "u"; tss_id "TSS39"; gene_type "lncRNA";
chr1	Cufflinks	exon	1768141	1768417	.	+	.	gene_id "XLOC_000024"; transcript_id "TCONS_00007396"; exon_number "3"; oId "TCONS_00113343"; class_code "u"; tss_id "TSS39"; gene_type "lncRNA";
chr1	Cufflinks	exon	2848194	2848463	.	+	.	gene_id "XLOC_000046"; transcript_id "TCONS_00000094"; exon_number "1"; oId "TCONS_00000106"; class_code "u"; tss_id "TSS81"; gene_type "other_novel_transcript";
chr1	Cufflinks	exon	3249698	3252322	.	+	.	gene_id "XLOC_000057"; transcript_id "TCONS_00007397"; exon_number "1"; gene_name "ENSSSCT00000004453.3"; oId "TCONS_00072082"; nearest_ref "ENSSSCT00000004453.3"; class_code "i"; tss_id "TSS93"; gene_type "lncRNA";
chr1	Cufflinks	exon	3255723	3257344	.	+	.	gene_id "XLOC_000057"; transcript_id "TCONS_00007397"; exon_number "2"; gene_name "ENSSSCT00000004453.3"; oId "TCONS_00072082"; nearest_ref "ENSSSCT00000004453.3"; class_code "i"; tss_id "TSS93"; gene_type "lncRNA";
chr1	Cufflinks	exon	4939815	4940327	.	+	.	gene_id "XLOC_000070"; transcript_id "TCONS_00007398"; exon_number "1"; oId "TCONS_00032682"; class_code "u"; tss_id "TSS106"; gene_type "lncRNA";
chr1	Cufflinks	exon	4951278	4951488	.	+	.	gene_id "XLOC_000070"; transcript_id "TCONS_00007398"; exon_number "2"; oId "TCONS_00032682"; class_code "u"; tss_id "TSS106"; gene_type "lncRNA";
chr1	Cufflinks	exon	4945029	4947537	.	+	.	gene_id "XLOC_000070"; transcript_id "TCONS_00000123"; exon_number "1"; oId "TCONS_00000136"; class_code "."; tss_id "TSS108"; gene_type "lncRNA";
chr1	Cufflinks	exon	4949690	4951553	.	+	.	gene_id "XLOC_000070"; transcript_id "TCONS_00000123"; exon_number "2"; oId "TCONS_00000136"; class_code "."; tss_id "TSS108"; gene_type "lncRNA";
chr1	Cufflinks	exon	5549023	5549225	.	+	.	gene_id "XLOC_000086"; transcript_id "TCONS_00000141"; exon_number "1"; oId "TCONS_00000154"; class_code "u"; tss_id "TSS129"; gene_type "other_novel_transcript";
chr1	Cufflinks	exon	7651832	7652091	.	+	.	gene_id "XLOC_000121"; transcript_id "TCONS_00007399"; exon_number "1"; oId "TCONS_00031193"; class_code "u"; tss_id "TSS166"; gene_type "lncRNA";
chr1	Cufflinks	exon	7660508	7663844	.	+	.	gene_id "XLOC_000121"; transcript_id "TCONS_00007399"; exon_number "2"; oId "TCONS_00031193"; class_code "u"; tss_id "TSS166"; gene_type "lncRNA";
chr1	Cufflinks	exon	8460703	8461093	.	+	.	gene_id "XLOC_000130"; transcript_id "TCONS_00000203"; exon_number "1"; gene_name "ENSSSCT00000004486.3"; oId "TCONS_00000221"; nearest_ref "ENSSSCT00000004486.3"; class_code "x"; tss_id "TSS180"; gene_type "other_novel_transcript";
chr1	Cufflinks	exon	8470840	8471181	.	+	.	gene_id "XLOC_000130"; transcript_id "TCONS_00000203"; exon_number "2"; gene_name "ENSSSCT00000004486.3"; oId "TCONS_00000221"; nearest_ref "ENSSSCT00000004486.3"; class_code "x"; tss_id "TSS180"; gene_type "other_novel_transcript";
chr1	Cufflinks	exon	14752606	14753064	.	+	.	gene_id "XLOC_000153"; transcript_id "TCONS_00007400"; exon_number "1"; oId "TCONS_00036279"; class_code "u"; tss_id "TSS212"; gene_type "lncRNA";
chr1	Cufflinks	exon	14753680	14753784	.	+	.	gene_id "XLOC_000153"; transcript_id "TCONS_00007400"; exon_number "2"; oId "TCONS_00036279"; class_code "u"; tss_id "TSS212"; gene_type "lncRNA";
chr1	Cufflinks	exon	14755804	14756233	.	+	.	gene_id "XLOC_000153"; transcript_id "TCONS_00007400"; exon_number "3"; oId "TCONS_00036279"; class_code "u"; tss_id "TSS212"; gene_type "lncRNA";
chr1	Cufflinks	exon	22082604	22082654	.	+	.	gene_id "XLOC_000219"; transcript_id "TCONS_00007401"; exon_number "1"; gene_name "ENSSSCT00000056974.1"; oId "TCONS_00014106"; nearest_ref "ENSSSCT00000056974.1"; class_code "i"; tss_id "TSS292"; gene_type "lncRNA";
chr1	Cufflinks	exon	22084437	22084518	.	+	.	gene_id "XLOC_000219"; transcript_id "TCONS_00007401"; exon_number "2"; gene_name "ENSSSCT00000056974.1"; oId "TCONS_00014106"; nearest_ref "ENSSSCT00000056974.1"; class_code "i"; tss_id "TSS292"; gene_type "lncRNA";
chr1	Cufflinks	exon	22085326	22085721	.	+	.	gene_id "XLOC_000219"; transcript_id "TCONS_00007401"; exon_number "3"; gene_name "ENSSSCT00000056974.1"; oId "TCONS_00014106"; nearest_ref "ENSSSCT00000056974.1"; class_code "i"; tss_id "TSS292"; gene_type "lncRNA";
chr1	Cufflinks	exon	22082615	22082654	.	+	.	gene_id "XLOC_000219"; transcript_id "TCONS_00007402"; exon_number "1"; gene_name "ENSSSCT00000056974.1"; oId "TCONS_00014108"; nearest_ref "ENSSSCT00000056974.1"; class_code "i"; tss_id "TSS292"; gene_type "lncRNA";
chr1	Cufflinks	exon	22084437	22084577	.	+	.	gene_id "XLOC_000219"; transcript_id "TCONS_00007402"; exon_number "2"; gene_name "ENSSSCT00000056974.1"; oId "TCONS_00014108"; nearest_ref "ENSSSCT00000056974.1"; class_code "i"; tss_id "TSS292"; gene_type "lncRNA";
chr1	Cufflinks	exon	22085326	22085926	.	+	.	gene_id "XLOC_000219"; transcript_id "TCONS_00007402"; exon_number "3"; gene_name "ENSSSCT00000056974.1"; oId "TCONS_00014108"; nearest_ref "ENSSSCT00000056974.1"; class_code "i"; tss_id "TSS292"; gene_type "lncRNA";
chr1	Cufflinks	exon	22082622	22082654	.	+	.	gene_id "XLOC_000219"; transcript_id "TCONS_00007403"; exon_number "1"; gene_name "ENSSSCT00000056974.1"; oId "TCONS_00014107"; nearest_ref "ENSSSCT00000056974.1"; class_code "i"; tss_id "TSS292"; gene_type "lncRNA";
chr1	Cufflinks	exon	22085326	22085926	.	+	.	gene_id "XLOC_000219"; transcript_id "TCONS_00007403"; exon_number "2"; gene_name "ENSSSCT00000056974.1"; oId "TCONS_00014107"; nearest_ref "ENSSSCT00000056974.1"; class_code "i"; tss_id "TSS292"; gene_type "lncRNA";
chr1	Cufflinks	exon	22255060	22268229	.	+	.	gene_id "XLOC_000221"; transcript_id "TCONS_00007404"; exon_number "1"; gene_name "ENSSSCT00000056296.1"; oId "TCONS_00016969"; nearest_ref "ENSSSCT00000056296.1"; class_code "i"; tss_id "TSS298"; gene_type "lncRNA";
chr1	Cufflinks	exon	22274446	22279999	.	+	.	gene_id "XLOC_000221"; transcript_id "TCONS_00007404"; exon_number "2"; gene_name "ENSSSCT00000056296.1"; oId "TCONS_00016969"; nearest_ref "ENSSSCT00000056296.1"; class_code "i"; tss_id "TSS298"; gene_type "lncRNA";
chr1	Cufflinks	exon	28229909	28230164	.	+	.	gene_id "XLOC_000267"; transcript_id "TCONS_00007405"; exon_number "1"; gene_name "ENSSSCT00000065157.1"; oId "TCONS_00055815"; nearest_ref "ENSSSCT00000065157.1"; class_code "i"; tss_id "TSS361"; gene_type "lncRNA";
chr1	Cufflinks	exon	28230834	28233944	.	+	.	gene_id "XLOC_000267"; transcript_id "TCONS_00007405"; exon_number "2"; gene_name "ENSSSCT00000065157.1"; oId "TCONS_00055815"; nearest_ref "ENSSSCT00000065157.1"; class_code "i"; tss_id "TSS361"; gene_type "lncRNA";
chr1	Cufflinks	exon	29091735	29091841	.	+	.	gene_id "XLOC_000274"; transcript_id "TCONS_00007406"; exon_number "1"; oId "TCONS_00088183"; class_code "u"; tss_id "TSS371"; gene_type "lncRNA";
chr1	Cufflinks	exon	29092320	29092415	.	+	.	gene_id "XLOC_000274"; transcript_id "TCONS_00007406"; exon_number "2"; oId "TCONS_00088183"; class_code "u"; tss_id "TSS371"; gene_type "lncRNA";
chr1	Cufflinks	exon	29101765	29102100	.	+	.	gene_id "XLOC_000274"; transcript_id "TCONS_00007406"; exon_number "3"; oId "TCONS_00088183"; class_code "u"; tss_id "TSS371"; gene_type "lncRNA";
chr1	Cufflinks	exon	30776373	30776606	.	+	.	gene_id "XLOC_000301"; transcript_id "TCONS_00000486"; exon_number "1"; oId "TCONS_00000554"; class_code "."; tss_id "TSS404"; gene_type "lncRNA";
chr1	Cufflinks	exon	30780720	30790150	.	+	.	gene_id "XLOC_000301"; transcript_id "TCONS_00000486"; exon_number "2"; oId "TCONS_00000554"; class_code "."; tss_id "TSS404"; gene_type "lncRNA";
chr1	Cufflinks	exon	30776379	30776606	.	+	.	gene_id "XLOC_000301"; transcript_id "TCONS_00007407"; exon_number "1"; oId "TCONS_00055827"; class_code "u"; tss_id "TSS404"; gene_type "lncRNA";
chr1	Cufflinks	exon	30780720	30784650	.	+	.	gene_id "XLOC_000301"; transcript_id "TCONS_00007407"; exon_number "2"; oId "TCONS_00055827"; class_code "u"; tss_id "TSS404"; gene_type "lncRNA";
chr1	Cufflinks	exon	30799846	30801510	.	+	.	gene_id "XLOC_000301"; transcript_id "TCONS_00007407"; exon_number "3"; oId "TCONS_00055827"; class_code "u"; tss_id "TSS404"; gene_type "lncRNA";
chr1	Cufflinks	exon	30776383	30776606	.	+	.	gene_id "XLOC_000301"; transcript_id "TCONS_00007408"; exon_number "1"; oId "TCONS_00081933"; class_code "u"; tss_id "TSS404"; gene_type "lncRNA";
chr1	Cufflinks	exon	30780720	30783784	.	+	.	gene_id "XLOC_000301"; transcript_id "TCONS_00007408"; exon_number "2"; oId "TCONS_00081933"; class_code "u"; tss_id "TSS404"; gene_type "lncRNA";
chr1	Cufflinks	exon	30799846	30800851	.	+	.	gene_id "XLOC_000301"; transcript_id "TCONS_00007408"; exon_number "3"; oId "TCONS_00081933"; class_code "u"; tss_id "TSS404"; gene_type "lncRNA";
chr1	Cufflinks	exon	34699488	34699805	.	+	.	gene_id "XLOC_000333"; transcript_id "TCONS_00007409"; exon_number "1"; gene_name "ENSSSCT00000048760.1"; oId "TCONS_00010566"; nearest_ref "ENSSSCT00000048760.1"; class_code "x"; tss_id "TSS456"; gene_type "lncRNA";
chr1	Cufflinks	exon	34699868	34701066	.	+	.	gene_id "XLOC_000333"; transcript_id "TCONS_00007409"; exon_number "2"; gene_name "ENSSSCT00000048760.1"; oId "TCONS_00010566"; nearest_ref "ENSSSCT00000048760.1"; class_code "x"; tss_id "TSS456"; gene_type "lncRNA";
chr1	Cufflinks	exon	40625096	40625693	.	+	.	gene_id "XLOC_000359"; transcript_id "TCONS_00000599"; exon_number "1"; oId "TCONS_00000684"; class_code "."; tss_id "TSS486"; gene_type "lncRNA";
chr1	Cufflinks	exon	40638502	40639971	.	+	.	gene_id "XLOC_000359"; transcript_id "TCONS_00000599"; exon_number "2"; oId "TCONS_00000684"; class_code "."; tss_id "TSS486"; gene_type "lncRNA";
chr1	Cufflinks	exon	40625234	40637962	.	+	.	gene_id "XLOC_000359"; transcript_id "TCONS_00000600"; exon_number "1"; oId "TCONS_00000685"; class_code "u"; tss_id "TSS487"; gene_type "other_novel_transcript";
chr1	Cufflinks	exon	40625271	40625693	.	+	.	gene_id "XLOC_000359"; transcript_id "TCONS_00007410"; exon_number "1"; oId "TCONS_00080662"; class_code "u"; tss_id "TSS487"; gene_type "lncRNA";
chr1	Cufflinks	exon	40654061	40660671	.	+	.	gene_id "XLOC_000359"; transcript_id "TCONS_00007410"; exon_number "2"; oId "TCONS_00080662"; class_code "u"; tss_id "TSS487"; gene_type "lncRNA";
chr1	Cufflinks	exon	41480810	41480864	.	+	.	gene_id "XLOC_000367"; transcript_id "TCONS_00007411"; exon_number "1"; oId "TCONS_00094822"; class_code "u"; tss_id "TSS499"; gene_type "lncRNA";
chr1	Cufflinks	exon	41504529	41504596	.	+	.	gene_id "XLOC_000367"; transcript_id "TCONS_00007411"; exon_number "2"; oId "TCONS_00094822"; class_code "u"; tss_id "TSS499"; gene_type "lncRNA";
chr1	Cufflinks	exon	41608747	41608951	.	+	.	gene_id "XLOC_000367"; transcript_id "TCONS_00007411"; exon_number "3"; oId "TCONS_00094822"; class_code "u"; tss_id "TSS499"; gene_type "lncRNA";
chr1	Cufflinks	exon	41773981	41774988	.	+	.	gene_id "XLOC_000367"; transcript_id "TCONS_00007411"; exon_number "4"; oId "TCONS_00094822"; class_code "u"; tss_id "TSS499"; gene_type "lncRNA";
chr1	Cufflinks	exon	43340283	43342234	.	+	.	gene_id "XLOC_000377"; transcript_id "TCONS_00000629"; exon_number "1"; oId "TCONS_00000718"; class_code "u"; tss_id "TSS510"; gene_type "other_novel_transcript";
chr1	Cufflinks	exon	44557917	44558034	.	+	.	gene_id "XLOC_000390"; transcript_id "TCONS_00000647"; exon_number "1"; oId "TCONS_00000740"; class_code "."; tss_id "TSS524"; gene_type "lncRNA";
chr1	Cufflinks	exon	44576914	44577014	.	+	.	gene_id "XLOC_000390"; transcript_id "TCONS_00000647"; exon_number "2"; oId "TCONS_00000740"; class_code "."; tss_id "TSS524"; gene_type "lncRNA";
chr1	Cufflinks	exon	44618622	44618679	.	+	.	gene_id "XLOC_000390"; transcript_id "TCONS_00000647"; exon_number "3"; oId "TCONS_00000740"; class_code "."; tss_id "TSS524"; gene_type "lncRNA";
chr1	Cufflinks	exon	44655159	44662757	.	+	.	gene_id "XLOC_000390"; transcript_id "TCONS_00000647"; exon_number "4"; oId "TCONS_00000740"; class_code "."; tss_id "TSS524"; gene_type "lncRNA";
chr1	Cufflinks	exon	44557918	44558034	.	+	.	gene_id "XLOC_000390"; transcript_id "TCONS_00007412"; exon_number "1"; gene_name "ENSSSCT00000051754.1"; oId "TCONS_00027186"; nearest_ref "ENSSSCT00000051754.1"; class_code "x"; tss_id "TSS524"; gene_type "lncRNA";
chr1	Cufflinks	exon	44576914	44577014	.	+	.	gene_id "XLOC_000390"; transcript_id "TCONS_00007412"; exon_number "2"; gene_name "ENSSSCT00000051754.1"; oId "TCONS_00027186"; nearest_ref "ENSSSCT00000051754.1"; class_code "x"; tss_id "TSS524"; gene_type "lncRNA";
chr1	Cufflinks	exon	44618622	44618679	.	+	.	gene_id "XLOC_000390"; transcript_id "TCONS_00007412"; exon_number "3"; gene_name "ENSSSCT00000051754.1"; oId "TCONS_00027186"; nearest_ref "ENSSSCT00000051754.1"; class_code "x"; tss_id "TSS524"; gene_type "lncRNA";
chr1	Cufflinks	exon	44770065	44770483	.	+	.	gene_id "XLOC_000390"; transcript_id "TCONS_00007412"; exon_number "4"; gene_name "ENSSSCT00000051754.1"; oId "TCONS_00027186"; nearest_ref "ENSSSCT00000051754.1"; class_code "x"; tss_id "TSS524"; gene_type "lncRNA";
chr1	Cufflinks	exon	45093035	45093058	.	+	.	gene_id "XLOC_000414"; transcript_id "TCONS_00007413"; exon_number "1"; oId "TCONS_00051505"; class_code "u"; tss_id "TSS551"; gene_type "lncRNA";
chr1	Cufflinks	exon	45094090	45094287	.	+	.	gene_id "XLOC_000414"; transcript_id "TCONS_00007413"; exon_number "2"; oId "TCONS_00051505"; class_code "u"; tss_id "TSS551"; gene_type "lncRNA";
chr1	Cufflinks	exon	45094417	45094475	.	+	.	gene_id "XLOC_000414"; transcript_id "TCONS_00007413"; exon_number "3"; oId "TCONS_00051505"; class_code "u"; tss_id "TSS551"; gene_type "lncRNA";
chr1	Cufflinks	exon	45103990	45104400	.	+	.	gene_id "XLOC_000414"; transcript_id "TCONS_00007413"; exon_number "4"; oId "TCONS_00051505"; class_code "u"; tss_id "TSS551"; gene_type "lncRNA";
chr1	Cufflinks	exon	48890116	48905835	.	+	.	gene_id "XLOC_000423"; transcript_id "TCONS_00000692"; exon_number "1"; oId "TCONS_00000794"; class_code "u"; tss_id "TSS565"; gene_type "other_novel_transcript";
chr1	Cufflinks	exon	48908702	48911567	.	+	.	gene_id "XLOC_000424"; transcript_id "TCONS_00000693"; exon_number "1"; oId "TCONS_00000795"; class_code "u"; tss_id "TSS566"; gene_type "other_novel_transcript";
chr1	Cufflinks	exon	48912292	48913216	.	+	.	gene_id "XLOC_000425"; transcript_id "TCONS_00000694"; exon_number "1"; oId "TCONS_00000796"; class_code "u"; tss_id "TSS567"; gene_type "other_novel_transcript";
chr1	Cufflinks	exon	48914278	48916678	.	+	.	gene_id "XLOC_000426"; transcript_id "TCONS_00000695"; exon_number "1"; oId "TCONS_00000797"; class_code "u"; tss_id "TSS568"; gene_type "other_novel_transcript";
chr1	Cufflinks	exon	48917757	48919342	.	+	.	gene_id "XLOC_000427"; transcript_id "TCONS_00000696"; exon_number "1"; oId "TCONS_00000798"; class_code "u"; tss_id "TSS569"; gene_type "other_novel_transcript";
chr1	Cufflinks	exon	48920355	48920755	.	+	.	gene_id "XLOC_000428"; transcript_id "TCONS_00000697"; exon_number "1"; oId "TCONS_00000799"; class_code "u"; tss_id "TSS570"; gene_type "other_novel_transcript";
chr1	Cufflinks	exon	48921022	48921372	.	+	.	gene_id "XLOC_000429"; transcript_id "TCONS_00000698"; exon_number "1"; oId "TCONS_00000800"; class_code "u"; tss_id "TSS571"; gene_type "other_novel_transcript";
chr1	Cufflinks	exon	48924086	48925191	.	+	.	gene_id "XLOC_000430"; transcript_id "TCONS_00000699"; exon_number "1"; oId "TCONS_00000801"; class_code "u"; tss_id "TSS572"; gene_type "other_novel_transcript";
chr1	Cufflinks	exon	48931596	48931910	.	+	.	gene_id "XLOC_000431"; transcript_id "TCONS_00000700"; exon_number "1"; oId "TCONS_00000802"; class_code "u"; tss_id "TSS573"; gene_type "other_novel_transcript";
chr1	Cufflinks	exon	48934625	48935838	.	+	.	gene_id "XLOC_000432"; transcript_id "TCONS_00000701"; exon_number "1"; oId "TCONS_00000803"; class_code "u"; tss_id "TSS574"; gene_type "other_novel_transcript";
chr1	Cufflinks	exon	48947174	48962164	.	+	.	gene_id "XLOC_000433"; transcript_id "TCONS_00000702"; exon_number "1"; oId "TCONS_00000804"; class_code "u"; tss_id "TSS575"; gene_type "other_novel_transcript";
chr1	Cufflinks	exon	48968556	48969200	.	+	.	gene_id "XLOC_000434"; transcript_id "TCONS_00000703"; exon_number "1"; oId "TCONS_00000805"; class_code "u"; tss_id "TSS576"; gene_type "other_novel_transcript";
chr1	Cufflinks	exon	48973240	48975224	.	+	.	gene_id "XLOC_000435"; transcript_id "TCONS_00000704"; exon_number "1"; oId "TCONS_00000806"; class_code "u"; tss_id "TSS577"; gene_type "other_novel_transcript";
chr1	Cufflinks	exon	48975365	48979678	.	+	.	gene_id "XLOC_000436"; transcript_id "TCONS_00000705"; exon_number "1"; oId "TCONS_00000807"; class_code "u"; tss_id "TSS578"; gene_type "other_novel_transcript";
chr1	Cufflinks	exon	48990212	48992449	.	+	.	gene_id "XLOC_000437"; transcript_id "TCONS_00007414"; exon_number "1"; oId "TCONS_00123723"; class_code "u"; tss_id "TSS579"; gene_type "lncRNA";
chr1	Cufflinks	exon	48992898	48993417	.	+	.	gene_id "XLOC_000437"; transcript_id "TCONS_00007414"; exon_number "2"; oId "TCONS_00123723"; class_code "u"; tss_id "TSS579"; gene_type "lncRNA";
chr1	Cufflinks	exon	48992752	48993683	.	+	.	gene_id "XLOC_000437"; transcript_id "TCONS_00000706"; exon_number "1"; oId "TCONS_00000808"; class_code "u"; tss_id "TSS580"; gene_type "other_novel_transcript";
chr1	Cufflinks	exon	48993770	48999226	.	+	.	gene_id "XLOC_000438"; transcript_id "TCONS_00000707"; exon_number "1"; oId "TCONS_00000809"; class_code "u"; tss_id "TSS581"; gene_type "other_novel_transcript";
chr1	Cufflinks	exon	49000207	49004418	.	+	.	gene_id "XLOC_000439"; transcript_id "TCONS_00000708"; exon_number "1"; oId "TCONS_00000810"; class_code "u"; tss_id "TSS582"; gene_type "other_novel_transcript";
chr1	Cufflinks	exon	49010618	49012699	.	+	.	gene_id "XLOC_000440"; transcript_id "TCONS_00000709"; exon_number "1"; oId "TCONS_00000811"; class_code "u"; tss_id "TSS583"; gene_type "other_novel_transcript";
chr1	Cufflinks	exon	49013445	49015159	.	+	.	gene_id "XLOC_000441"; transcript_id "TCONS_00000710"; exon_number "1"; oId "TCONS_00000812"; class_code "u"; tss_id "TSS584"; gene_type "other_novel_transcript";
chr1	Cufflinks	exon	49015265	49016656	.	+	.	gene_id "XLOC_000442"; transcript_id "TCONS_00000711"; exon_number "1"; oId "TCONS_00000813"; class_code "u"; tss_id "TSS585"; gene_type "other_novel_transcript";
chr1	Cufflinks	exon	49016943	49017406	.	+	.	gene_id "XLOC_000443"; transcript_id "TCONS_00000712"; exon_number "1"; oId "TCONS_00000814"; class_code "u"; tss_id "TSS586"; gene_type "other_novel_transcript";
chr1	Cufflinks	exon	49018496	49019779	.	+	.	gene_id "XLOC_000444"; transcript_id "TCONS_00000713"; exon_number "1"; oId "TCONS_00000815"; class_code "u"; tss_id "TSS587"; gene_type "other_novel_transcript";
chr1	Cufflinks	exon	49019917	49022754	.	+	.	gene_id "XLOC_000445"; transcript_id "TCONS_00000714"; exon_number "1"; oId "TCONS_00000816"; class_code "u"; tss_id "TSS588"; gene_type "other_novel_transcript";
chr1	Cufflinks	exon	49023368	49024147	.	+	.	gene_id "XLOC_000446"; transcript_id "TCONS_00000715"; exon_number "1"; oId "TCONS_00000817"; class_code "u"; tss_id "TSS589"; gene_type "other_novel_transcript";
chr1	Cufflinks	exon	49024302	49027580	.	+	.	gene_id "XLOC_000447"; transcript_id "TCONS_00000716"; exon_number "1"; oId "TCONS_00000818"; class_code "u"; tss_id "TSS590"; gene_type "other_novel_transcript";
chr1	Cufflinks	exon	49033881	49049945	.	+	.	gene_id "XLOC_000448"; transcript_id "TCONS_00000717"; exon_number "1"; oId "TCONS_00000819"; class_code "u"; tss_id "TSS591"; gene_type "other_novel_transcript";
chr1	Cufflinks	exon	49050419	49051762	.	+	.	gene_id "XLOC_000449"; transcript_id "TCONS_00000718"; exon_number "1"; oId "TCONS_00000820"; class_code "u"; tss_id "TSS592"; gene_type "other_novel_transcript";
chr1	Cufflinks	exon	49069483	49069732	.	+	.	gene_id "XLOC_000453"; transcript_id "TCONS_00000722"; exon_number "1"; oId "TCONS_00000824"; class_code "u"; tss_id "TSS596"; gene_type "other_novel_transcript";
chr1	Cufflinks	exon	49071288	49072565	.	+	.	gene_id "XLOC_000455"; transcript_id "TCONS_00000724"; exon_number "1"; oId "TCONS_00000826"; class_code "u"; tss_id "TSS598"; gene_type "other_novel_transcript";
chr1	Cufflinks	exon	49090154	49092785	.	+	.	gene_id "XLOC_000461"; transcript_id "TCONS_00000730"; exon_number "1"; oId "TCONS_00000832"; class_code "u"; tss_id "TSS604"; gene_type "other_novel_transcript";
chr1	Cufflinks	exon	49093223	49093667	.	+	.	gene_id "XLOC_000462"; transcript_id "TCONS_00000731"; exon_number "1"; oId "TCONS_00000833"; class_code "u"; tss_id "TSS605"; gene_type "other_novel_transcript";
chr1	Cufflinks	exon	49095761	49099276	.	+	.	gene_id "XLOC_000464"; transcript_id "TCONS_00000733"; exon_number "1"; oId "TCONS_00000835"; class_code "u"; tss_id "TSS607"; gene_type "other_novel_transcript";
chr1	Cufflinks	exon	49112384	49114531	.	+	.	gene_id "XLOC_000468"; transcript_id "TCONS_00000737"; exon_number "1"; oId "TCONS_00000839"; class_code "u"; tss_id "TSS611"; gene_type "other_novel_transcript";
chr1	Cufflinks	exon	49118041	49118705	.	+	.	gene_id "XLOC_000470"; transcript_id "TCONS_00000739"; exon_number "1"; oId "TCONS_00000841"; class_code "u"; tss_id "TSS613"; gene_type "other_novel_transcript";
chr1	Cufflinks	exon	50320401	50320434	.	+	.	gene_id "XLOC_000476"; transcript_id "TCONS_00007415"; exon_number "1"; oId "TCONS_00061771"; class_code "u"; tss_id "TSS620"; gene_type "lncRNA";
chr1	Cufflinks	exon	50320531	50320584	.	+	.	gene_id "XLOC_000476"; transcript_id "TCONS_00007415"; exon_number "2"; oId "TCONS_00061771"; class_code "u"; tss_id "TSS620"; gene_type "lncRNA";
chr1	Cufflinks	exon	50321282	50321335	.	+	.	gene_id "XLOC_000476"; transcript_id "TCONS_00007415"; exon_number "3"; oId "TCONS_00061771"; class_code "u"; tss_id "TSS620"; gene_type "lncRNA";
chr1	Cufflinks	exon	50326888	50327555	.	+	.	gene_id "XLOC_000476"; transcript_id "TCONS_00007415"; exon_number "4"; oId "TCONS_00061771"; class_code "u"; tss_id "TSS620"; gene_type "lncRNA";
chr1	Cufflinks	exon	50342195	50342252	.	+	.	gene_id "XLOC_000476"; transcript_id "TCONS_00007416"; exon_number "1"; oId "TCONS_00066859"; class_code "u"; tss_id "TSS621"; gene_type "lncRNA";
chr1	Cufflinks	exon	50343657	50343710	.	+	.	gene_id "XLOC_000476"; transcript_id "TCONS_00007416"; exon_number "2"; oId "TCONS_00066859"; class_code "u"; tss_id "TSS621"; gene_type "lncRNA";
chr1	Cufflinks	exon	50346500	50346544	.	+	.	gene_id "XLOC_000476"; transcript_id "TCONS_00007416"; exon_number "3"; oId "TCONS_00066859"; class_code "u"; tss_id "TSS621"; gene_type "lncRNA";
chr1	Cufflinks	exon	50348485	50348535	.	+	.	gene_id "XLOC_000476"; transcript_id "TCONS_00007416"; exon_number "4"; oId "TCONS_00066859"; class_code "u"; tss_id "TSS621"; gene_type "lncRNA";
chr1	Cufflinks	exon	50348621	50348665	.	+	.	gene_id "XLOC_000476"; transcript_id "TCONS_00007416"; exon_number "5"; oId "TCONS_00066859"; class_code "u"; tss_id "TSS621"; gene_type "lncRNA";
chr1	Cufflinks	exon	50349101	50349127	.	+	.	gene_id "XLOC_000476"; transcript_id "TCONS_00007416"; exon_number "6"; oId "TCONS_00066859"; class_code "u"; tss_id "TSS621"; gene_type "lncRNA";
chr1	Cufflinks	exon	50352978	50353031	.	+	.	gene_id "XLOC_000476"; transcript_id "TCONS_00007416"; exon_number "7"; oId "TCONS_00066859"; class_code "u"; tss_id "TSS621"; gene_type "lncRNA";
chr1	Cufflinks	exon	50358171	50358215	.	+	.	gene_id "XLOC_000476"; transcript_id "TCONS_00007416"; exon_number "8"; oId "TCONS_00066859"; class_code "u"; tss_id "TSS621"; gene_type "lncRNA";
chr1	Cufflinks	exon	50361354	50361398	.	+	.	gene_id "XLOC_000476"; transcript_id "TCONS_00007416"; exon_number "9"; oId "TCONS_00066859"; class_code "u"; tss_id "TSS621"; gene_type "lncRNA";
chr1	Cufflinks	exon	50361502	50361564	.	+	.	gene_id "XLOC_000476"; transcript_id "TCONS_00007416"; exon_number "10"; oId "TCONS_00066859"; class_code "u"; tss_id "TSS621"; gene_type "lncRNA";
chr1	Cufflinks	exon	50366667	50366702	.	+	.	gene_id "XLOC_000476"; transcript_id "TCONS_00007416"; exon_number "11"; oId "TCONS_00066859"; class_code "u"; tss_id "TSS621"; gene_type "lncRNA";
chr1	Cufflinks	exon	50366838	50366882	.	+	.	gene_id "XLOC_000476"; transcript_id "TCONS_00007416"; exon_number "12"; oId "TCONS_00066859"; class_code "u"; tss_id "TSS621"; gene_type "lncRNA";
chr1	Cufflinks	exon	50372648	50372819	.	+	.	gene_id "XLOC_000476"; transcript_id "TCONS_00007416"; exon_number "13"; oId "TCONS_00066859"; class_code "u"; tss_id "TSS621"; gene_type "lncRNA";
chr1	Cufflinks	exon	50358168	50358215	.	+	.	gene_id "XLOC_000476"; transcript_id "TCONS_00007417"; exon_number "1"; oId "TCONS_00027231"; class_code "u"; tss_id "TSS622"; gene_type "lncRNA";
chr1	Cufflinks	exon	50361354	50361398	.	+	.	gene_id "XLOC_000476"; transcript_id "TCONS_00007417"; exon_number "2"; oId "TCONS_00027231"; class_code "u"; tss_id "TSS622"; gene_type "lncRNA";
chr1	Cufflinks	exon	50361502	50361564	.	+	.	gene_id "XLOC_000476"; transcript_id "TCONS_00007417"; exon_number "3"; oId "TCONS_00027231"; class_code "u"; tss_id "TSS622"; gene_type "lncRNA";
chr1	Cufflinks	exon	50366667	50366702	.	+	.	gene_id "XLOC_000476"; transcript_id "TCONS_00007417"; exon_number "4"; oId "TCONS_00027231"; class_code "u"; tss_id "TSS622"; gene_type "lncRNA";
chr1	Cufflinks	exon	50366838	50366882	.	+	.	gene_id "XLOC_000476"; transcript_id "TCONS_00007417"; exon_number "5"; oId "TCONS_00027231"; class_code "u"; tss_id "TSS622"; gene_type "lncRNA";
chr1	Cufflinks	exon	50372648	50372820	.	+	.	gene_id "XLOC_000476"; transcript_id "TCONS_00007417"; exon_number "6"; oId "TCONS_00027231"; class_code "u"; tss_id "TSS622"; gene_type "lncRNA";
chr1	Cufflinks	exon	50361351	50361398	.	+	.	gene_id "XLOC_000476"; transcript_id "TCONS_00007418"; exon_number "1"; oId "TCONS_00056032"; class_code "u"; tss_id "TSS623"; gene_type "lncRNA";
chr1	Cufflinks	exon	50361502	50361564	.	+	.	gene_id "XLOC_000476"; transcript_id "TCONS_00007418"; exon_number "2"; oId "TCONS_00056032"; class_code "u"; tss_id "TSS623"; gene_type "lncRNA";
chr1	Cufflinks	exon	50366667	50366702	.	+	.	gene_id "XLOC_000476"; transcript_id "TCONS_00007418"; exon_number "3"; oId "TCONS_00056032"; class_code "u"; tss_id "TSS623"; gene_type "lncRNA";
chr1	Cufflinks	exon	50366838	50366882	.	+	.	gene_id "XLOC_000476"; transcript_id "TCONS_00007418"; exon_number "4"; oId "TCONS_00056032"; class_code "u"; tss_id "TSS623"; gene_type "lncRNA";
chr1	Cufflinks	exon	50372648	50372819	.	+	.	gene_id "XLOC_000476"; transcript_id "TCONS_00007418"; exon_number "5"; oId "TCONS_00056032"; class_code "u"; tss_id "TSS623"; gene_type "lncRNA";
chr1	Cufflinks	exon	50394447	50394491	.	+	.	gene_id "XLOC_000476"; transcript_id "TCONS_00007419"; exon_number "1"; oId "TCONS_00048109"; class_code "u"; tss_id "TSS625"; gene_type "lncRNA";
chr1	Cufflinks	exon	50394672	50401349	.	+	.	gene_id "XLOC_000476"; transcript_id "TCONS_00007419"; exon_number "2"; oId "TCONS_00048109"; class_code "u"; tss_id "TSS625"; gene_type "lncRNA";
chr1	Cufflinks	exon	50140005	50140874	.	+	.	gene_id "XLOC_000478"; transcript_id "TCONS_00000749"; exon_number "1"; oId "TCONS_00000852"; class_code "u"; tss_id "TSS627"; gene_type "other_novel_transcript";
chr1	Cufflinks	exon	50142765	50143120	.	+	.	gene_id "XLOC_000479"; transcript_id "TCONS_00000750"; exon_number "1"; oId "TCONS_00000853"; class_code "u"; tss_id "TSS628"; gene_type "other_novel_transcript";
chr1	Cufflinks	exon	50325878	50326770	.	+	.	gene_id "XLOC_000482"; transcript_id "TCONS_00000753"; exon_number "1"; oId "TCONS_00000856"; class_code "u"; tss_id "TSS631"; gene_type "other_novel_transcript";
chr1	Cufflinks	exon	50332627	50335353	.	+	.	gene_id "XLOC_000484"; transcript_id "TCONS_00000755"; exon_number "1"; oId "TCONS_00000858"; class_code "u"; tss_id "TSS633"; gene_type "other_novel_transcript";
chr1	Cufflinks	exon	53508545	53517627	.	+	.	gene_id "XLOC_000527"; transcript_id "TCONS_00000833"; exon_number "1"; oId "TCONS_00000957"; class_code "."; tss_id "TSS689"; gene_type "lncRNA";
chr1	Cufflinks	exon	53518249	53554249	.	+	.	gene_id "XLOC_000527"; transcript_id "TCONS_00000833"; exon_number "2"; oId "TCONS_00000957"; class_code "."; tss_id "TSS689"; gene_type "lncRNA";
chr1	Cufflinks	exon	63294157	63294913	.	+	.	gene_id "XLOC_000574"; transcript_id "TCONS_00007420"; exon_number "1"; oId "TCONS_00120249"; class_code "u"; tss_id "TSS751"; gene_type "lncRNA";
chr1	Cufflinks	exon	63402652	63405420	.	+	.	gene_id "XLOC_000574"; transcript_id "TCONS_00007420"; exon_number "2"; oId "TCONS_00120249"; class_code "u"; tss_id "TSS751"; gene_type "lncRNA";
chr1	Cufflinks	exon	68052159	68052264	.	+	.	gene_id "XLOC_000615"; transcript_id "TCONS_00007421"; exon_number "1"; oId "TCONS_00056090"; class_code "u"; tss_id "TSS796"; gene_type "lncRNA";
chr1	Cufflinks	exon	68057445	68057992	.	+	.	gene_id "XLOC_000615"; transcript_id "TCONS_00007421"; exon_number "2"; oId "TCONS_00056090"; class_code "u"; tss_id "TSS796"; gene_type "lncRNA";
chr1	Cufflinks	exon	68059572	68061917	.	+	.	gene_id "XLOC_000616"; transcript_id "TCONS_00000964"; exon_number "1"; oId "TCONS_00001111"; class_code "u"; tss_id "TSS797"; gene_type "other_novel_transcript";
chr1	Cufflinks	exon	68061504	68061961	.	+	.	gene_id "XLOC_000616"; transcript_id "TCONS_00007422"; exon_number "1"; oId "TCONS_00129711"; class_code "u"; tss_id "TSS798"; gene_type "lncRNA";
chr1	Cufflinks	exon	68062041	68062119	.	+	.	gene_id "XLOC_000616"; transcript_id "TCONS_00007422"; exon_number "2"; oId "TCONS_00129711"; class_code "u"; tss_id "TSS798"; gene_type "lncRNA";
chr1	Cufflinks	exon	68062276	68069248	.	+	.	gene_id "XLOC_000617"; transcript_id "TCONS_00000965"; exon_number "1"; oId "TCONS_00001112"; class_code "u"; tss_id "TSS799"; gene_type "other_novel_transcript";
chr1	Cufflinks	exon	68069466	68070186	.	+	.	gene_id "XLOC_000618"; transcript_id "TCONS_00000966"; exon_number "1"; oId "TCONS_00001113"; class_code "u"; tss_id "TSS800"; gene_type "other_novel_transcript";
chr1	Cufflinks	exon	68070344	68070782	.	+	.	gene_id "XLOC_000619"; transcript_id "TCONS_00000967"; exon_number "1"; oId "TCONS_00001114"; class_code "u"; tss_id "TSS801"; gene_type "other_novel_transcript";
chr1	Cufflinks	exon	68073574	68074735	.	+	.	gene_id "XLOC_000620"; transcript_id "TCONS_00000968"; exon_number "1"; oId "TCONS_00001115"; class_code "u"; tss_id "TSS802"; gene_type "other_novel_transcript";
chr1	Cufflinks	exon	68076728	68079367	.	+	.	gene_id "XLOC_000621"; transcript_id "TCONS_00000969"; exon_number "1"; oId "TCONS_00001116"; class_code "u"; tss_id "TSS803"; gene_type "other_novel_transcript";
chr1	Cufflinks	exon	68080287	68080577	.	+	.	gene_id "XLOC_000622"; transcript_id "TCONS_00000970"; exon_number "1"; oId "TCONS_00001117"; class_code "u"; tss_id "TSS804"; gene_type "other_novel_transcript";
chr1	Cufflinks	exon	68080990	68081689	.	+	.	gene_id "XLOC_000623"; transcript_id "TCONS_00000971"; exon_number "1"; oId "TCONS_00001118"; class_code "u"; tss_id "TSS805"; gene_type "other_novel_transcript";
chr1	Cufflinks	exon	68081991	68082960	.	+	.	gene_id "XLOC_000624"; transcript_id "TCONS_00000972"; exon_number "1"; oId "TCONS_00001119"; class_code "u"; tss_id "TSS806"; gene_type "other_novel_transcript";
chr1	Cufflinks	exon	68083261	68083645	.	+	.	gene_id "XLOC_000625"; transcript_id "TCONS_00000973"; exon_number "1"; oId "TCONS_00001120"; class_code "u"; tss_id "TSS807"; gene_type "other_novel_transcript";
chr1	Cufflinks	exon	68088646	68089405	.	+	.	gene_id "XLOC_000626"; transcript_id "TCONS_00000974"; exon_number "1"; oId "TCONS_00001121"; class_code "u"; tss_id "TSS808"; gene_type "other_novel_transcript";
chr1	Cufflinks	exon	68103084	68105244	.	+	.	gene_id "XLOC_000627"; transcript_id "TCONS_00000975"; exon_number "1"; oId "TCONS_00001122"; class_code "u"; tss_id "TSS809"; gene_type "other_novel_transcript";
chr1	Cufflinks	exon	68107352	68108240	.	+	.	gene_id "XLOC_000628"; transcript_id "TCONS_00000976"; exon_number "1"; oId "TCONS_00001123"; class_code "u"; tss_id "TSS810"; gene_type "other_novel_transcript";
chr1	Cufflinks	exon	68110594	68113345	.	+	.	gene_id "XLOC_000629"; transcript_id "TCONS_00000977"; exon_number "1"; oId "TCONS_00001124"; class_code "u"; tss_id "TSS811"; gene_type "other_novel_transcript";
chr1	Cufflinks	exon	68116105	68118555	.	+	.	gene_id "XLOC_000630"; transcript_id "TCONS_00000978"; exon_number "1"; oId "TCONS_00001125"; class_code "u"; tss_id "TSS812"; gene_type "other_novel_transcript";
chr1	Cufflinks	exon	68119237	68122833	.	+	.	gene_id "XLOC_000631"; transcript_id "TCONS_00000979"; exon_number "1"; oId "TCONS_00001126"; class_code "u"; tss_id "TSS813"; gene_type "other_novel_transcript";
chr1	Cufflinks	exon	68125442	68128059	.	+	.	gene_id "XLOC_000632"; transcript_id "TCONS_00000980"; exon_number "1"; oId "TCONS_00001127"; class_code "u"; tss_id "TSS814"; gene_type "other_novel_transcript";
chr1	Cufflinks	exon	68128280	68130989	.	+	.	gene_id "XLOC_000633"; transcript_id "TCONS_00000981"; exon_number "1"; oId "TCONS_00001128"; class_code "u"; tss_id "TSS815"; gene_type "other_novel_transcript";
chr1	Cufflinks	exon	68131121	68137019	.	+	.	gene_id "XLOC_000634"; transcript_id "TCONS_00000982"; exon_number "1"; oId "TCONS_00001129"; class_code "u"; tss_id "TSS816"; gene_type "other_novel_transcript";
chr1	Cufflinks	exon	68137845	68139043	.	+	.	gene_id "XLOC_000635"; transcript_id "TCONS_00000983"; exon_number "1"; oId "TCONS_00001130"; class_code "u"; tss_id "TSS817"; gene_type "other_novel_transcript";
chr1	Cufflinks	exon	68139412	68141612	.	+	.	gene_id "XLOC_000636"; transcript_id "TCONS_00000984"; exon_number "1"; oId "TCONS_00001131"; class_code "u"; tss_id "TSS818"; gene_type "other_novel_transcript";
chr1	Cufflinks	exon	68142940	68143984	.	+	.	gene_id "XLOC_000637"; transcript_id "TCONS_00000985"; exon_number "1"; oId "TCONS_00001132"; class_code "u"; tss_id "TSS819"; gene_type "other_novel_transcript";
chr1	Cufflinks	exon	68144136	68146868	.	+	.	gene_id "XLOC_000638"; transcript_id "TCONS_00000986"; exon_number "1"; oId "TCONS_00001133"; class_code "u"; tss_id "TSS820"; gene_type "other_novel_transcript";
chr1	Cufflinks	exon	68149276	68150513	.	+	.	gene_id "XLOC_000639"; transcript_id "TCONS_00000987"; exon_number "1"; oId "TCONS_00001134"; class_code "u"; tss_id "TSS821"; gene_type "other_novel_transcript";
chr1	Cufflinks	exon	68155570	68156453	.	+	.	gene_id "XLOC_000640"; transcript_id "TCONS_00000988"; exon_number "1"; oId "TCONS_00001135"; class_code "u"; tss_id "TSS822"; gene_type "other_novel_transcript";
chr1	Cufflinks	exon	68159167	68160198	.	+	.	gene_id "XLOC_000641"; transcript_id "TCONS_00000989"; exon_number "1"; oId "TCONS_00001136"; class_code "u"; tss_id "TSS823"; gene_type "other_novel_transcript";
chr1	Cufflinks	exon	68165071	68165650	.	+	.	gene_id "XLOC_000642"; transcript_id "TCONS_00000990"; exon_number "1"; oId "TCONS_00001137"; class_code "u"; tss_id "TSS824"; gene_type "other_novel_transcript";
chr1	Cufflinks	exon	68166203	68167429	.	+	.	gene_id "XLOC_000643"; transcript_id "TCONS_00000991"; exon_number "1"; oId "TCONS_00001138"; class_code "u"; tss_id "TSS825"; gene_type "other_novel_transcript";
chr1	Cufflinks	exon	68168057	68168837	.	+	.	gene_id "XLOC_000644"; transcript_id "TCONS_00000992"; exon_number "1"; oId "TCONS_00001139"; class_code "u"; tss_id "TSS826"; gene_type "other_novel_transcript";
chr1	Cufflinks	exon	68174728	68176748	.	+	.	gene_id "XLOC_000645"; transcript_id "TCONS_00000993"; exon_number "1"; oId "TCONS_00001140"; class_code "u"; tss_id "TSS827"; gene_type "other_novel_transcript";
chr1	Cufflinks	exon	68177046	68178512	.	+	.	gene_id "XLOC_000646"; transcript_id "TCONS_00000994"; exon_number "1"; oId "TCONS_00001141"; class_code "u"; tss_id "TSS828"; gene_type "other_novel_transcript";
chr1	Cufflinks	exon	68178652	68179073	.	+	.	gene_id "XLOC_000647"; transcript_id "TCONS_00000995"; exon_number "1"; oId "TCONS_00001142"; class_code "u"; tss_id "TSS829"; gene_type "other_novel_transcript";
chr1	Cufflinks	exon	68179413	68179863	.	+	.	gene_id "XLOC_000648"; transcript_id "TCONS_00000996"; exon_number "1"; oId "TCONS_00001143"; class_code "u"; tss_id "TSS830"; gene_type "other_novel_transcript";
chr1	Cufflinks	exon	68179971	68182404	.	+	.	gene_id "XLOC_000649"; transcript_id "TCONS_00000997"; exon_number "1"; oId "TCONS_00001144"; class_code "u"; tss_id "TSS831"; gene_type "other_novel_transcript";
chr1	Cufflinks	exon	68182703	68187903	.	+	.	gene_id "XLOC_000650"; transcript_id "TCONS_00000998"; exon_number "1"; oId "TCONS_00001145"; class_code "u"; tss_id "TSS832"; gene_type "other_novel_transcript";
chr1	Cufflinks	exon	68192418	68192864	.	+	.	gene_id "XLOC_000651"; transcript_id "TCONS_00000999"; exon_number "1"; oId "TCONS_00001146"; class_code "u"; tss_id "TSS833"; gene_type "other_novel_transcript";
chr1	Cufflinks	exon	68193038	68200612	.	+	.	gene_id "XLOC_000652"; transcript_id "TCONS_00001000"; exon_number "1"; oId "TCONS_00001147"; class_code "u"; tss_id "TSS834"; gene_type "other_novel_transcript";
chr1	Cufflinks	exon	68201069	68201958	.	+	.	gene_id "XLOC_000653"; transcript_id "TCONS_00001001"; exon_number "1"; oId "TCONS_00001148"; class_code "u"; tss_id "TSS835"; gene_type "other_novel_transcript";
chr1	Cufflinks	exon	73510593	73510643	.	+	.	gene_id "XLOC_000668"; transcript_id "TCONS_00007423"; exon_number "1"; oId "TCONS_00131877"; class_code "u"; tss_id "TSS857"; gene_type "lncRNA";
chr1	Cufflinks	exon	73512708	73512817	.	+	.	gene_id "XLOC_000668"; transcript_id "TCONS_00007423"; exon_number "2"; oId "TCONS_00131877"; class_code "u"; tss_id "TSS857"; gene_type "lncRNA";
chr1	Cufflinks	exon	73513347	73513539	.	+	.	gene_id "XLOC_000668"; transcript_id "TCONS_00007423"; exon_number "3"; oId "TCONS_00131877"; class_code "u"; tss_id "TSS857"; gene_type "lncRNA";
chr1	Cufflinks	exon	73521768	73521787	.	+	.	gene_id "XLOC_000668"; transcript_id "TCONS_00007423"; exon_number "4"; oId "TCONS_00131877"; class_code "u"; tss_id "TSS857"; gene_type "lncRNA";
chr1	Cufflinks	exon	77178256	77178346	.	+	.	gene_id "XLOC_000698"; transcript_id "TCONS_00007424"; exon_number "1"; oId "TCONS_00131884"; class_code "u"; tss_id "TSS897"; gene_type "lncRNA";
chr1	Cufflinks	exon	77194225	77194333	.	+	.	gene_id "XLOC_000698"; transcript_id "TCONS_00007424"; exon_number "2"; oId "TCONS_00131884"; class_code "u"; tss_id "TSS897"; gene_type "lncRNA";
chr1	Cufflinks	exon	77194496	77194978	.	+	.	gene_id "XLOC_000698"; transcript_id "TCONS_00007424"; exon_number "3"; oId "TCONS_00131884"; class_code "u"; tss_id "TSS897"; gene_type "lncRNA";
chr1	Cufflinks	exon	77472137	77472231	.	+	.	gene_id "XLOC_000706"; transcript_id "TCONS_00007425"; exon_number "1"; oId "TCONS_00051565"; class_code "u"; tss_id "TSS905"; gene_type "lncRNA";
chr1	Cufflinks	exon	77475509	77475827	.	+	.	gene_id "XLOC_000706"; transcript_id "TCONS_00007425"; exon_number "2"; oId "TCONS_00051565"; class_code "u"; tss_id "TSS905"; gene_type "lncRNA";
chr1	Cufflinks	exon	101845535	101846389	.	+	.	gene_id "XLOC_000808"; transcript_id "TCONS_00007426"; exon_number "1"; oId "TCONS_00082824"; class_code "u"; tss_id "TSS1054"; gene_type "lncRNA";
chr1	Cufflinks	exon	101925904	101925967	.	+	.	gene_id "XLOC_000808"; transcript_id "TCONS_00007426"; exon_number "2"; oId "TCONS_00082824"; class_code "u"; tss_id "TSS1054"; gene_type "lncRNA";
chr1	Cufflinks	exon	106898490	106898706	.	+	.	gene_id "XLOC_000855"; transcript_id "TCONS_00007427"; exon_number "1"; oId "TCONS_00051595"; class_code "u"; tss_id "TSS1107"; gene_type "lncRNA";
chr1	Cufflinks	exon	106898811	106899194	.	+	.	gene_id "XLOC_000855"; transcript_id "TCONS_00007427"; exon_number "2"; oId "TCONS_00051595"; class_code "u"; tss_id "TSS1107"; gene_type "lncRNA";
chr1	Cufflinks	exon	106898495	106898706	.	+	.	gene_id "XLOC_000855"; transcript_id "TCONS_00007428"; exon_number "1"; oId "TCONS_00027396"; class_code "u"; tss_id "TSS1107"; gene_type "lncRNA";
chr1	Cufflinks	exon	106898808	106900843	.	+	.	gene_id "XLOC_000855"; transcript_id "TCONS_00007428"; exon_number "2"; oId "TCONS_00027396"; class_code "u"; tss_id "TSS1107"; gene_type "lncRNA";
chr1	Cufflinks	exon	108393369	108393549	.	+	.	gene_id "XLOC_000875"; transcript_id "TCONS_00007429"; exon_number "1"; gene_name "ENSSSCT00000044262.1"; oId "TCONS_00053070"; nearest_ref "ENSSSCT00000044262.1"; class_code "i"; tss_id "TSS1136"; gene_type "lncRNA";
chr1	Cufflinks	exon	108393714	108394151	.	+	.	gene_id "XLOC_000875"; transcript_id "TCONS_00007429"; exon_number "2"; gene_name "ENSSSCT00000044262.1"; oId "TCONS_00053070"; nearest_ref "ENSSSCT00000044262.1"; class_code "i"; tss_id "TSS1136"; gene_type "lncRNA";
chr1	Cufflinks	exon	110725212	110727633	.	+	.	gene_id "XLOC_000883"; transcript_id "TCONS_00007430"; exon_number "1"; oId "TCONS_00033143"; class_code "u"; tss_id "TSS1146"; gene_type "lncRNA";
chr1	Cufflinks	exon	110728037	110729241	.	+	.	gene_id "XLOC_000883"; transcript_id "TCONS_00007430"; exon_number "2"; oId "TCONS_00033143"; class_code "u"; tss_id "TSS1146"; gene_type "lncRNA";
chr1	Cufflinks	exon	110751735	110760066	.	+	.	gene_id "XLOC_000885"; transcript_id "TCONS_00001416"; exon_number "1"; oId "TCONS_00001648"; class_code "u"; tss_id "TSS1148"; gene_type "other_novel_transcript";
chr1	Cufflinks	exon	110760175	110771494	.	+	.	gene_id "XLOC_000885"; transcript_id "TCONS_00001416"; exon_number "2"; oId "TCONS_00001648"; class_code "u"; tss_id "TSS1148"; gene_type "other_novel_transcript";
chr1	Cufflinks	exon	110771654	110788288	.	+	.	gene_id "XLOC_000886"; transcript_id "TCONS_00001417"; exon_number "1"; oId "TCONS_00001649"; class_code "u"; tss_id "TSS1149"; gene_type "other_novel_transcript";
chr1	Cufflinks	exon	110788357	110794726	.	+	.	gene_id "XLOC_000887"; transcript_id "TCONS_00001418"; exon_number "1"; oId "TCONS_00001650"; class_code "u"; tss_id "TSS1150"; gene_type "other_novel_transcript";
chr1	Cufflinks	exon	110794930	110795390	.	+	.	gene_id "XLOC_000888"; transcript_id "TCONS_00001419"; exon_number "1"; oId "TCONS_00001651"; class_code "u"; tss_id "TSS1151"; gene_type "other_novel_transcript";
chr1	Cufflinks	exon	110796831	110799376	.	+	.	gene_id "XLOC_000889"; transcript_id "TCONS_00001420"; exon_number "1"; oId "TCONS_00001652"; class_code "u"; tss_id "TSS1152"; gene_type "other_novel_transcript";
chr1	Cufflinks	exon	110799470	110800565	.	+	.	gene_id "XLOC_000890"; transcript_id "TCONS_00001421"; exon_number "1"; oId "TCONS_00001653"; class_code "u"; tss_id "TSS1153"; gene_type "other_novel_transcript";
chr1	Cufflinks	exon	110855775	110873282	.	+	.	gene_id "XLOC_000894"; transcript_id "TCONS_00001426"; exon_number "1"; oId "TCONS_00001658"; class_code "u"; tss_id "TSS1158"; gene_type "other_novel_transcript";
chr1	Cufflinks	exon	110881838	110889084	.	+	.	gene_id "XLOC_000896"; transcript_id "TCONS_00001428"; exon_number "1"; oId "TCONS_00001660"; class_code "u"; tss_id "TSS1160"; gene_type "other_novel_transcript";
chr1	Cufflinks	exon	110889292	110908521	.	+	.	gene_id "XLOC_000897"; transcript_id "TCONS_00001429"; exon_number "1"; oId "TCONS_00001661"; class_code "u"; tss_id "TSS1161"; gene_type "other_novel_transcript";
chr1	Cufflinks	exon	110908654	110915485	.	+	.	gene_id "XLOC_000897"; transcript_id "TCONS_00001429"; exon_number "2"; oId "TCONS_00001661"; class_code "u"; tss_id "TSS1161"; gene_type "other_novel_transcript";
chr1	Cufflinks	exon	110939571	110940483	.	+	.	gene_id "XLOC_000898"; transcript_id "TCONS_00007431"; exon_number "1"; oId "TCONS_00048267"; class_code "u"; tss_id "TSS1163"; gene_type "lncRNA";
chr1	Cufflinks	exon	110941390	110944242	.	+	.	gene_id "XLOC_000898"; transcript_id "TCONS_00007431"; exon_number "2"; oId "TCONS_00048267"; class_code "u"; tss_id "TSS1163"; gene_type "lncRNA";
chr1	Cufflinks	exon	110969075	110973730	.	+	.	gene_id "XLOC_000900"; transcript_id "TCONS_00001432"; exon_number "1"; oId "TCONS_00001664"; class_code "u"; tss_id "TSS1165"; gene_type "other_novel_transcript";
chr1	Cufflinks	exon	111001281	111009724	.	+	.	gene_id "XLOC_000905"; transcript_id "TCONS_00001437"; exon_number "1"; oId "TCONS_00001669"; class_code "u"; tss_id "TSS1170"; gene_type "other_novel_transcript";
chr1	Cufflinks	exon	112942614	112942688	.	+	.	gene_id "XLOC_000967"; transcript_id "TCONS_00007432"; exon_number "1"; oId "TCONS_00124182"; class_code "u"; tss_id "TSS1242"; gene_type "lncRNA";
chr1	Cufflinks	exon	112944066	112944690	.	+	.	gene_id "XLOC_000967"; transcript_id "TCONS_00007432"; exon_number "2"; oId "TCONS_00124182"; class_code "u"; tss_id "TSS1242"; gene_type "lncRNA";
chr1	Cufflinks	exon	113707140	113707213	.	+	.	gene_id "XLOC_000974"; transcript_id "TCONS_00007433"; exon_number "1"; oId "TCONS_00014283"; class_code "u"; tss_id "TSS1250"; gene_type "lncRNA";
chr1	Cufflinks	exon	113774642	113774678	.	+	.	gene_id "XLOC_000974"; transcript_id "TCONS_00007433"; exon_number "2"; oId "TCONS_00014283"; class_code "u"; tss_id "TSS1250"; gene_type "lncRNA";
chr1	Cufflinks	exon	113782807	113783656	.	+	.	gene_id "XLOC_000974"; transcript_id "TCONS_00007433"; exon_number "3"; oId "TCONS_00014283"; class_code "u"; tss_id "TSS1250"; gene_type "lncRNA";
chr1	Cufflinks	exon	113707151	113707213	.	+	.	gene_id "XLOC_000974"; transcript_id "TCONS_00007434"; exon_number "1"; oId "TCONS_00014284"; class_code "u"; tss_id "TSS1250"; gene_type "lncRNA";
chr1	Cufflinks	exon	113782807	113783559	.	+	.	gene_id "XLOC_000974"; transcript_id "TCONS_00007434"; exon_number "2"; oId "TCONS_00014284"; class_code "u"; tss_id "TSS1250"; gene_type "lncRNA";
chr1	Cufflinks	exon	114266870	114267022	.	+	.	gene_id "XLOC_000980"; transcript_id "TCONS_00001540"; exon_number "1"; gene_name "ENSSSCT00000005079.3"; oId "TCONS_00001785"; nearest_ref "ENSSSCT00000005079.3"; class_code "x"; tss_id "TSS1257"; gene_type "lncRNA";
chr1	Cufflinks	exon	114288512	114288636	.	+	.	gene_id "XLOC_000980"; transcript_id "TCONS_00001540"; exon_number "2"; gene_name "ENSSSCT00000005079.3"; oId "TCONS_00001785"; nearest_ref "ENSSSCT00000005079.3"; class_code "x"; tss_id "TSS1257"; gene_type "lncRNA";
chr1	Cufflinks	exon	114289261	114289410	.	+	.	gene_id "XLOC_000980"; transcript_id "TCONS_00001540"; exon_number "3"; gene_name "ENSSSCT00000005079.3"; oId "TCONS_00001785"; nearest_ref "ENSSSCT00000005079.3"; class_code "x"; tss_id "TSS1257"; gene_type "lncRNA";
chr1	Cufflinks	exon	114297196	114297735	.	+	.	gene_id "XLOC_000980"; transcript_id "TCONS_00001540"; exon_number "4"; gene_name "ENSSSCT00000005079.3"; oId "TCONS_00001785"; nearest_ref "ENSSSCT00000005079.3"; class_code "x"; tss_id "TSS1257"; gene_type "lncRNA";
chr1	Cufflinks	exon	115056554	115056857	.	+	.	gene_id "XLOC_000981"; transcript_id "TCONS_00007435"; exon_number "1"; oId "TCONS_00050183"; class_code "u"; tss_id "TSS1259"; gene_type "lncRNA";
chr1	Cufflinks	exon	115057186	115058695	.	+	.	gene_id "XLOC_000981"; transcript_id "TCONS_00007435"; exon_number "2"; oId "TCONS_00050183"; class_code "u"; tss_id "TSS1259"; gene_type "lncRNA";
chr1	Cufflinks	exon	118160700	118162151	.	+	.	gene_id "XLOC_001001"; transcript_id "TCONS_00007436"; exon_number "1"; oId "TCONS_00131961"; class_code "u"; tss_id "TSS1292"; gene_type "lncRNA";
chr1	Cufflinks	exon	118164909	118165159	.	+	.	gene_id "XLOC_001001"; transcript_id "TCONS_00007436"; exon_number "2"; oId "TCONS_00131961"; class_code "u"; tss_id "TSS1292"; gene_type "lncRNA";
chr1	Cufflinks	exon	118245941	118246133	.	+	.	gene_id "XLOC_001003"; transcript_id "TCONS_00001596"; exon_number "1"; oId "TCONS_00001862"; class_code "."; tss_id "TSS1294"; gene_type "lncRNA";
chr1	Cufflinks	exon	118302211	118302345	.	+	.	gene_id "XLOC_001003"; transcript_id "TCONS_00001596"; exon_number "2"; oId "TCONS_00001862"; class_code "."; tss_id "TSS1294"; gene_type "lncRNA";
chr1	Cufflinks	exon	123362491	123363215	.	+	.	gene_id "XLOC_001034"; transcript_id "TCONS_00001694"; exon_number "1"; oId "TCONS_00001995"; class_code "u"; tss_id "TSS1350"; gene_type "other_novel_transcript";
chr1	Cufflinks	exon	123462426	123462462	.	+	.	gene_id "XLOC_001035"; transcript_id "TCONS_00007437"; exon_number "1"; gene_name "ENSSSCT00000040068.1"; oId "TCONS_00073227"; nearest_ref "ENSSSCT00000040068.1"; class_code "x"; tss_id "TSS1351"; gene_type "lncRNA";
chr1	Cufflinks	exon	123474792	123474880	.	+	.	gene_id "XLOC_001035"; transcript_id "TCONS_00007437"; exon_number "2"; gene_name "ENSSSCT00000040068.1"; oId "TCONS_00073227"; nearest_ref "ENSSSCT00000040068.1"; class_code "x"; tss_id "TSS1351"; gene_type "lncRNA";
chr1	Cufflinks	exon	123475421	123477595	.	+	.	gene_id "XLOC_001035"; transcript_id "TCONS_00007437"; exon_number "3"; gene_name "ENSSSCT00000040068.1"; oId "TCONS_00073227"; nearest_ref "ENSSSCT00000040068.1"; class_code "x"; tss_id "TSS1351"; gene_type "lncRNA";
chr1	Cufflinks	exon	127343450	127343873	.	+	.	gene_id "XLOC_001056"; transcript_id "TCONS_00001737"; exon_number "1"; oId "TCONS_00002052"; class_code "u"; tss_id "TSS1377"; gene_type "other_novel_transcript";
chr1	Cufflinks	exon	130279156	130282126	.	+	.	gene_id "XLOC_001118"; transcript_id "TCONS_00007438"; exon_number "1"; gene_name "ENSSSCT00000005252.3"; oId "TCONS_00059423"; nearest_ref "ENSSSCT00000005252.3"; class_code "i"; tss_id "TSS1453"; gene_type "lncRNA";
chr1	Cufflinks	exon	130285118	130286045	.	+	.	gene_id "XLOC_001118"; transcript_id "TCONS_00007438"; exon_number "2"; gene_name "ENSSSCT00000005252.3"; oId "TCONS_00059423"; nearest_ref "ENSSSCT00000005252.3"; class_code "i"; tss_id "TSS1453"; gene_type "lncRNA";
chr1	Cufflinks	exon	134503673	134503982	.	+	.	gene_id "XLOC_001151"; transcript_id "TCONS_00001921"; exon_number "1"; gene_name "ENSSSCT00000061004.1"; oId "TCONS_00002273"; nearest_ref "ENSSSCT00000061004.1"; class_code "x"; tss_id "TSS1496"; gene_type "lncRNA";
chr1	Cufflinks	exon	134550380	134550527	.	+	.	gene_id "XLOC_001151"; transcript_id "TCONS_00001921"; exon_number "2"; gene_name "ENSSSCT00000061004.1"; oId "TCONS_00002273"; nearest_ref "ENSSSCT00000061004.1"; class_code "x"; tss_id "TSS1496"; gene_type "lncRNA";
chr1	Cufflinks	exon	134554364	134557825	.	+	.	gene_id "XLOC_001151"; transcript_id "TCONS_00001921"; exon_number "3"; gene_name "ENSSSCT00000061004.1"; oId "TCONS_00002273"; nearest_ref "ENSSSCT00000061004.1"; class_code "x"; tss_id "TSS1496"; gene_type "lncRNA";
chr1	Cufflinks	exon	134550076	134550527	.	+	.	gene_id "XLOC_001151"; transcript_id "TCONS_00007439"; exon_number "1"; oId "TCONS_00064722"; class_code "u"; tss_id "TSS1497"; gene_type "lncRNA";
chr1	Cufflinks	exon	134554364	134557825	.	+	.	gene_id "XLOC_001151"; transcript_id "TCONS_00007439"; exon_number "2"; oId "TCONS_00064722"; class_code "u"; tss_id "TSS1497"; gene_type "lncRNA";
chr1	Cufflinks	exon	143110640	143111322	.	+	.	gene_id "XLOC_001192"; transcript_id "TCONS_00002006"; exon_number "1"; oId "TCONS_00002377"; class_code "u"; tss_id "TSS1555"; gene_type "other_novel_transcript";
chr1	Cufflinks	exon	143137926	143138268	.	+	.	gene_id "XLOC_001199"; transcript_id "TCONS_00002013"; exon_number "1"; oId "TCONS_00002384"; class_code "u"; tss_id "TSS1562"; gene_type "other_novel_transcript";
chr1	Cufflinks	exon	143139701	143140029	.	+	.	gene_id "XLOC_001200"; transcript_id "TCONS_00002014"; exon_number "1"; oId "TCONS_00002385"; class_code "u"; tss_id "TSS1563"; gene_type "other_novel_transcript";
chr1	Cufflinks	exon	143505753	143506218	.	+	.	gene_id "XLOC_001202"; transcript_id "TCONS_00007440"; exon_number "1"; gene_name "ENSSSCT00000032440.2"; oId "TCONS_00014406"; nearest_ref "ENSSSCT00000032440.2"; class_code "i"; tss_id "TSS1565"; gene_type "lncRNA";
chr1	Cufflinks	exon	143507642	143509257	.	+	.	gene_id "XLOC_001202"; transcript_id "TCONS_00007440"; exon_number "2"; gene_name "ENSSSCT00000032440.2"; oId "TCONS_00014406"; nearest_ref "ENSSSCT00000032440.2"; class_code "i"; tss_id "TSS1565"; gene_type "lncRNA";
chr1	Cufflinks	exon	165008423	165010442	.	+	.	gene_id "XLOC_001301"; transcript_id "TCONS_00002190"; exon_number "1"; gene_name "ENSSSCT00000038895.1"; oId "TCONS_00002589"; nearest_ref "ENSSSCT00000038895.1"; class_code "x"; tss_id "TSS1697"; gene_type "other_novel_transcript";
chr1	Cufflinks	exon	165015671	165016677	.	+	.	gene_id "XLOC_001302"; transcript_id "TCONS_00002191"; exon_number "1"; gene_name "ENSSSCT00000038895.1"; oId "TCONS_00002590"; nearest_ref "ENSSSCT00000038895.1"; class_code "x"; tss_id "TSS1698"; gene_type "other_novel_transcript";
chr1	Cufflinks	exon	165031535	165032770	.	+	.	gene_id "XLOC_001305"; transcript_id "TCONS_00002194"; exon_number "1"; gene_name "ENSSSCT00000038895.1"; oId "TCONS_00002593"; nearest_ref "ENSSSCT00000038895.1"; class_code "x"; tss_id "TSS1701"; gene_type "other_novel_transcript";
chr1	Cufflinks	exon	179796876	179797086	.	+	.	gene_id "XLOC_001407"; transcript_id "TCONS_00002364"; exon_number "1"; oId "TCONS_00002782"; class_code "."; tss_id "TSS1825"; gene_type "lncRNA";
chr1	Cufflinks	exon	179798462	179798579	.	+	.	gene_id "XLOC_001407"; transcript_id "TCONS_00002364"; exon_number "2"; oId "TCONS_00002782"; class_code "."; tss_id "TSS1825"; gene_type "lncRNA";
chr1	Cufflinks	exon	179799527	179799854	.	+	.	gene_id "XLOC_001407"; transcript_id "TCONS_00002364"; exon_number "3"; oId "TCONS_00002782"; class_code "."; tss_id "TSS1825"; gene_type "lncRNA";
chr1	Cufflinks	exon	180145796	180145903	.	+	.	gene_id "XLOC_001410"; transcript_id "TCONS_00007441"; exon_number "1"; oId "TCONS_00056841"; class_code "u"; tss_id "TSS1828"; gene_type "lncRNA";
chr1	Cufflinks	exon	180146106	180146904	.	+	.	gene_id "XLOC_001410"; transcript_id "TCONS_00007441"; exon_number "2"; oId "TCONS_00056841"; class_code "u"; tss_id "TSS1828"; gene_type "lncRNA";
chr1	Cufflinks	exon	180145858	180145903	.	+	.	gene_id "XLOC_001410"; transcript_id "TCONS_00007442"; exon_number "1"; oId "TCONS_00014457"; class_code "u"; tss_id "TSS1828"; gene_type "lncRNA";
chr1	Cufflinks	exon	180146106	180146157	.	+	.	gene_id "XLOC_001410"; transcript_id "TCONS_00007442"; exon_number "2"; oId "TCONS_00014457"; class_code "u"; tss_id "TSS1828"; gene_type "lncRNA";
chr1	Cufflinks	exon	180147841	180147982	.	+	.	gene_id "XLOC_001410"; transcript_id "TCONS_00007442"; exon_number "3"; oId "TCONS_00014457"; class_code "u"; tss_id "TSS1828"; gene_type "lncRNA";
chr1	Cufflinks	exon	180153304	180153417	.	+	.	gene_id "XLOC_001410"; transcript_id "TCONS_00007442"; exon_number "4"; oId "TCONS_00014457"; class_code "u"; tss_id "TSS1828"; gene_type "lncRNA";
chr1	Cufflinks	exon	180156032	180156210	.	+	.	gene_id "XLOC_001410"; transcript_id "TCONS_00007442"; exon_number "5"; oId "TCONS_00014457"; class_code "u"; tss_id "TSS1828"; gene_type "lncRNA";
chr1	Cufflinks	exon	180162318	180162757	.	+	.	gene_id "XLOC_001410"; transcript_id "TCONS_00007442"; exon_number "6"; oId "TCONS_00014457"; class_code "u"; tss_id "TSS1828"; gene_type "lncRNA";
chr1	Cufflinks	exon	180146946	180147982	.	+	.	gene_id "XLOC_001410"; transcript_id "TCONS_00007443"; exon_number "1"; oId "TCONS_00011549"; class_code "u"; tss_id "TSS1829"; gene_type "lncRNA";
chr1	Cufflinks	exon	180153286	180153417	.	+	.	gene_id "XLOC_001410"; transcript_id "TCONS_00007443"; exon_number "2"; oId "TCONS_00011549"; class_code "u"; tss_id "TSS1829"; gene_type "lncRNA";
chr1	Cufflinks	exon	180156032	180156210	.	+	.	gene_id "XLOC_001410"; transcript_id "TCONS_00007443"; exon_number "3"; oId "TCONS_00011549"; class_code "u"; tss_id "TSS1829"; gene_type "lncRNA";
chr1	Cufflinks	exon	180162318	180162817	.	+	.	gene_id "XLOC_001410"; transcript_id "TCONS_00007443"; exon_number "4"; oId "TCONS_00011549"; class_code "u"; tss_id "TSS1829"; gene_type "lncRNA";
chr1	Cufflinks	exon	183863492	183863629	.	+	.	gene_id "XLOC_001425"; transcript_id "TCONS_00007444"; exon_number "1"; oId "TCONS_00082108"; class_code "u"; tss_id "TSS1853"; gene_type "lncRNA";
chr1	Cufflinks	exon	183867805	183868271	.	+	.	gene_id "XLOC_001425"; transcript_id "TCONS_00007444"; exon_number "2"; oId "TCONS_00082108"; class_code "u"; tss_id "TSS1853"; gene_type "lncRNA";
chr1	Cufflinks	exon	185407654	185408267	.	+	.	gene_id "XLOC_001442"; transcript_id "TCONS_00002432"; exon_number "1"; oId "TCONS_00002871"; class_code "u"; tss_id "TSS1878"; gene_type "other_novel_transcript";
chr1	Cufflinks	exon	185454724	185455229	.	+	.	gene_id "XLOC_001445"; transcript_id "TCONS_00002435"; exon_number "1"; oId "TCONS_00002874"; class_code "u"; tss_id "TSS1881"; gene_type "other_novel_transcript";
chr1	Cufflinks	exon	185460342	185461126	.	+	.	gene_id "XLOC_001446"; transcript_id "TCONS_00002436"; exon_number "1"; oId "TCONS_00002875"; class_code "u"; tss_id "TSS1882"; gene_type "other_novel_transcript";
chr1	Cufflinks	exon	185464236	185464623	.	+	.	gene_id "XLOC_001447"; transcript_id "TCONS_00002437"; exon_number "1"; oId "TCONS_00002876"; class_code "u"; tss_id "TSS1883"; gene_type "other_novel_transcript";
chr1	Cufflinks	exon	185464885	185466898	.	+	.	gene_id "XLOC_001448"; transcript_id "TCONS_00002438"; exon_number "1"; oId "TCONS_00002877"; class_code "u"; tss_id "TSS1884"; gene_type "other_novel_transcript";
chr1	Cufflinks	exon	185469356	185470320	.	+	.	gene_id "XLOC_001449"; transcript_id "TCONS_00002439"; exon_number "1"; oId "TCONS_00002878"; class_code "u"; tss_id "TSS1885"; gene_type "other_novel_transcript";
chr1	Cufflinks	exon	185489003	185489423	.	+	.	gene_id "XLOC_001451"; transcript_id "TCONS_00002441"; exon_number "1"; oId "TCONS_00002880"; class_code "u"; tss_id "TSS1887"; gene_type "other_novel_transcript";
chr1	Cufflinks	exon	185516264	185516818	.	+	.	gene_id "XLOC_001454"; transcript_id "TCONS_00002444"; exon_number "1"; oId "TCONS_00002883"; class_code "u"; tss_id "TSS1890"; gene_type "other_novel_transcript";
chr1	Cufflinks	exon	185522694	185523131	.	+	.	gene_id "XLOC_001455"; transcript_id "TCONS_00002445"; exon_number "1"; oId "TCONS_00002884"; class_code "u"; tss_id "TSS1891"; gene_type "other_novel_transcript";
chr1	Cufflinks	exon	185528167	185528479	.	+	.	gene_id "XLOC_001456"; transcript_id "TCONS_00002446"; exon_number "1"; oId "TCONS_00002885"; class_code "u"; tss_id "TSS1892"; gene_type "other_novel_transcript";
chr1	Cufflinks	exon	191031859	191032929	.	+	.	gene_id "XLOC_001488"; transcript_id "TCONS_00002531"; exon_number "1"; oId "TCONS_00002993"; class_code "u"; tss_id "TSS1944"; gene_type "other_novel_transcript";
chr1	Cufflinks	exon	191033624	191034596	.	+	.	gene_id "XLOC_001489"; transcript_id "TCONS_00002532"; exon_number "1"; oId "TCONS_00002994"; class_code "u"; tss_id "TSS1945"; gene_type "other_novel_transcript";
chr1	Cufflinks	exon	191035467	191038680	.	+	.	gene_id "XLOC_001490"; transcript_id "TCONS_00002533"; exon_number "1"; oId "TCONS_00002995"; class_code "u"; tss_id "TSS1946"; gene_type "other_novel_transcript";
chr1	Cufflinks	exon	201164951	201184566	.	+	.	gene_id "XLOC_001540"; transcript_id "TCONS_00002607"; exon_number "1"; oId "TCONS_00003081"; class_code "u"; tss_id "TSS2006"; gene_type "other_novel_transcript";
chr1	Cufflinks	exon	201332879	201333753	.	+	.	gene_id "XLOC_001554"; transcript_id "TCONS_00007445"; exon_number "1"; gene_name "ENSSSCT00000005673.2"; oId "TCONS_00023567"; nearest_ref "ENSSSCT00000005673.2"; class_code "x"; tss_id "TSS2020"; gene_type "lncRNA";
chr1	Cufflinks	exon	201334495	201334564	.	+	.	gene_id "XLOC_001554"; transcript_id "TCONS_00007445"; exon_number "2"; gene_name "ENSSSCT00000005673.2"; oId "TCONS_00023567"; nearest_ref "ENSSSCT00000005673.2"; class_code "x"; tss_id "TSS2020"; gene_type "lncRNA";
chr1	Cufflinks	exon	201343589	201343638	.	+	.	gene_id "XLOC_001556"; transcript_id "TCONS_00007446"; exon_number "1"; gene_name "ENSSSCT00000038978.1"; oId "TCONS_00066986"; nearest_ref "ENSSSCT00000038978.1"; class_code "x"; tss_id "TSS2022"; gene_type "lncRNA";
chr1	Cufflinks	exon	201356828	201356916	.	+	.	gene_id "XLOC_001556"; transcript_id "TCONS_00007446"; exon_number "2"; gene_name "ENSSSCT00000038978.1"; oId "TCONS_00066986"; nearest_ref "ENSSSCT00000038978.1"; class_code "x"; tss_id "TSS2022"; gene_type "lncRNA";
chr1	Cufflinks	exon	201367581	201368377	.	+	.	gene_id "XLOC_001556"; transcript_id "TCONS_00007446"; exon_number "3"; gene_name "ENSSSCT00000038978.1"; oId "TCONS_00066986"; nearest_ref "ENSSSCT00000038978.1"; class_code "x"; tss_id "TSS2022"; gene_type "lncRNA";
chr1	Cufflinks	exon	201354447	201354531	.	+	.	gene_id "XLOC_001560"; transcript_id "TCONS_00007447"; exon_number "1"; gene_name "ENSSSCT00000005671.2"; oId "TCONS_00053639"; nearest_ref "ENSSSCT00000005671.2"; class_code "x"; tss_id "TSS2026"; gene_type "lncRNA";
chr1	Cufflinks	exon	201392130	201392509	.	+	.	gene_id "XLOC_001560"; transcript_id "TCONS_00007447"; exon_number "2"; gene_name "ENSSSCT00000005671.2"; oId "TCONS_00053639"; nearest_ref "ENSSSCT00000005671.2"; class_code "x"; tss_id "TSS2026"; gene_type "lncRNA";
chr1	Cufflinks	exon	201370256	201371321	.	+	.	gene_id "XLOC_001563"; transcript_id "TCONS_00002628"; exon_number "1"; oId "TCONS_00003102"; class_code "u"; tss_id "TSS2029"; gene_type "other_novel_transcript";
chr1	Cufflinks	exon	201374091	201375101	.	+	.	gene_id "XLOC_001565"; transcript_id "TCONS_00002630"; exon_number "1"; oId "TCONS_00003104"; class_code "u"; tss_id "TSS2031"; gene_type "other_novel_transcript";
chr1	Cufflinks	exon	201472245	201475023	.	+	.	gene_id "XLOC_001575"; transcript_id "TCONS_00002640"; exon_number "1"; oId "TCONS_00003114"; class_code "u"; tss_id "TSS2041"; gene_type "other_novel_transcript";
chr1	Cufflinks	exon	201515193	201515986	.	+	.	gene_id "XLOC_001577"; transcript_id "TCONS_00002642"; exon_number "1"; gene_name "ENSSSCT00000043720.1"; oId "TCONS_00003116"; nearest_ref "ENSSSCT00000043720.1"; class_code "x"; tss_id "TSS2043"; gene_type "other_novel_transcript";
chr1	Cufflinks	exon	201531010	201531562	.	+	.	gene_id "XLOC_001577"; transcript_id "TCONS_00002642"; exon_number "2"; gene_name "ENSSSCT00000043720.1"; oId "TCONS_00003116"; nearest_ref "ENSSSCT00000043720.1"; class_code "x"; tss_id "TSS2043"; gene_type "other_novel_transcript";
chr1	Cufflinks	exon	201540741	201540790	.	+	.	gene_id "XLOC_001583"; transcript_id "TCONS_00007448"; exon_number "1"; oId "TCONS_00027779"; class_code "u"; tss_id "TSS2049"; gene_type "lncRNA";
chr1	Cufflinks	exon	201543569	201544789	.	+	.	gene_id "XLOC_001583"; transcript_id "TCONS_00007448"; exon_number "2"; oId "TCONS_00027779"; class_code "u"; tss_id "TSS2049"; gene_type "lncRNA";
chr1	Cufflinks	exon	204383908	204384122	.	+	.	gene_id "XLOC_001613"; transcript_id "TCONS_00002707"; exon_number "1"; oId "TCONS_00003186"; class_code "."; tss_id "TSS2085"; gene_type "lncRNA";
chr1	Cufflinks	exon	204412573	204412951	.	+	.	gene_id "XLOC_001613"; transcript_id "TCONS_00002707"; exon_number "2"; oId "TCONS_00003186"; class_code "."; tss_id "TSS2085"; gene_type "lncRNA";
chr1	Cufflinks	exon	207960144	207960437	.	+	.	gene_id "XLOC_001623"; transcript_id "TCONS_00002730"; exon_number "1"; oId "TCONS_00003218"; class_code "u"; tss_id "TSS2106"; gene_type "other_novel_transcript";
chr1	Cufflinks	exon	207960934	207964398	.	+	.	gene_id "XLOC_001624"; transcript_id "TCONS_00002731"; exon_number "1"; oId "TCONS_00003219"; class_code "u"; tss_id "TSS2107"; gene_type "other_novel_transcript";
chr1	Cufflinks	exon	207964519	207965134	.	+	.	gene_id "XLOC_001625"; transcript_id "TCONS_00002732"; exon_number "1"; oId "TCONS_00003220"; class_code "u"; tss_id "TSS2108"; gene_type "other_novel_transcript";
chr1	Cufflinks	exon	207965200	207967379	.	+	.	gene_id "XLOC_001626"; transcript_id "TCONS_00002733"; exon_number "1"; oId "TCONS_00003221"; class_code "u"; tss_id "TSS2109"; gene_type "other_novel_transcript";
chr1	Cufflinks	exon	208017123	208017538	.	+	.	gene_id "XLOC_001630"; transcript_id "TCONS_00002737"; exon_number "1"; oId "TCONS_00003225"; class_code "u"; tss_id "TSS2113"; gene_type "other_novel_transcript";
chr1	Cufflinks	exon	208097278	208097712	.	+	.	gene_id "XLOC_001631"; transcript_id "TCONS_00002738"; exon_number "1"; oId "TCONS_00003226"; class_code "u"; tss_id "TSS2114"; gene_type "other_novel_transcript";
chr1	Cufflinks	exon	211832347	211833073	.	+	.	gene_id "XLOC_001666"; transcript_id "TCONS_00002787"; exon_number "1"; oId "TCONS_00003280"; class_code "u"; tss_id "TSS2153"; gene_type "other_novel_transcript";
chr1	Cufflinks	exon	211833168	211857888	.	+	.	gene_id "XLOC_001667"; transcript_id "TCONS_00002788"; exon_number "1"; oId "TCONS_00003281"; class_code "u"; tss_id "TSS2154"; gene_type "other_novel_transcript";
chr1	Cufflinks	exon	211857951	211859566	.	+	.	gene_id "XLOC_001668"; transcript_id "TCONS_00002789"; exon_number "1"; oId "TCONS_00003282"; class_code "u"; tss_id "TSS2155"; gene_type "other_novel_transcript";
chr1	Cufflinks	exon	211892385	211937751	.	+	.	gene_id "XLOC_001670"; transcript_id "TCONS_00002791"; exon_number "1"; oId "TCONS_00003284"; class_code "u"; tss_id "TSS2157"; gene_type "other_novel_transcript";
chr1	Cufflinks	exon	211939704	211960801	.	+	.	gene_id "XLOC_001672"; transcript_id "TCONS_00002793"; exon_number "1"; oId "TCONS_00003286"; class_code "u"; tss_id "TSS2159"; gene_type "other_novel_transcript";
chr1	Cufflinks	exon	211973753	211981594	.	+	.	gene_id "XLOC_001674"; transcript_id "TCONS_00002795"; exon_number "1"; oId "TCONS_00003288"; class_code "u"; tss_id "TSS2161"; gene_type "other_novel_transcript";
chr1	Cufflinks	exon	211986321	212006770	.	+	.	gene_id "XLOC_001675"; transcript_id "TCONS_00002796"; exon_number "1"; oId "TCONS_00003289"; class_code "u"; tss_id "TSS2162"; gene_type "other_novel_transcript";
chr1	Cufflinks	exon	212006912	212009521	.	+	.	gene_id "XLOC_001676"; transcript_id "TCONS_00002797"; exon_number "1"; oId "TCONS_00003290"; class_code "u"; tss_id "TSS2163"; gene_type "other_novel_transcript";
chr1	Cufflinks	exon	212011288	212016968	.	+	.	gene_id "XLOC_001677"; transcript_id "TCONS_00002798"; exon_number "1"; oId "TCONS_00003291"; class_code "u"; tss_id "TSS2164"; gene_type "other_novel_transcript";
chr1	Cufflinks	exon	212017068	212029485	.	+	.	gene_id "XLOC_001678"; transcript_id "TCONS_00002799"; exon_number "1"; oId "TCONS_00003292"; class_code "u"; tss_id "TSS2165"; gene_type "other_novel_transcript";
chr1	Cufflinks	exon	212054243	212062609	.	+	.	gene_id "XLOC_001680"; transcript_id "TCONS_00002801"; exon_number "1"; oId "TCONS_00003294"; class_code "u"; tss_id "TSS2167"; gene_type "other_novel_transcript";
chr1	Cufflinks	exon	212062971	212071763	.	+	.	gene_id "XLOC_001681"; transcript_id "TCONS_00002802"; exon_number "1"; oId "TCONS_00003295"; class_code "u"; tss_id "TSS2168"; gene_type "other_novel_transcript";
chr1	Cufflinks	exon	212092852	212098170	.	+	.	gene_id "XLOC_001682"; transcript_id "TCONS_00002803"; exon_number "1"; oId "TCONS_00003296"; class_code "u"; tss_id "TSS2169"; gene_type "other_novel_transcript";
chr1	Cufflinks	exon	212105945	212112408	.	+	.	gene_id "XLOC_001683"; transcript_id "TCONS_00002804"; exon_number "1"; oId "TCONS_00003297"; class_code "u"; tss_id "TSS2170"; gene_type "other_novel_transcript";
chr1	Cufflinks	exon	212134245	212135083	.	+	.	gene_id "XLOC_001684"; transcript_id "TCONS_00002805"; exon_number "1"; oId "TCONS_00003298"; class_code "u"; tss_id "TSS2171"; gene_type "other_novel_transcript";
chr1	Cufflinks	exon	212136732	212143155	.	+	.	gene_id "XLOC_001685"; transcript_id "TCONS_00002806"; exon_number "1"; oId "TCONS_00003299"; class_code "u"; tss_id "TSS2172"; gene_type "other_novel_transcript";
chr1	Cufflinks	exon	212143238	212156259	.	+	.	gene_id "XLOC_001686"; transcript_id "TCONS_00002807"; exon_number "1"; oId "TCONS_00003300"; class_code "u"; tss_id "TSS2173"; gene_type "other_novel_transcript";
chr1	Cufflinks	exon	212172235	212175386	.	+	.	gene_id "XLOC_001687"; transcript_id "TCONS_00002808"; exon_number "1"; oId "TCONS_00003301"; class_code "u"; tss_id "TSS2174"; gene_type "other_novel_transcript";
chr1	Cufflinks	exon	212175484	212184576	.	+	.	gene_id "XLOC_001688"; transcript_id "TCONS_00002809"; exon_number "1"; oId "TCONS_00003302"; class_code "u"; tss_id "TSS2175"; gene_type "other_novel_transcript";
chr1	Cufflinks	exon	212195393	212200352	.	+	.	gene_id "XLOC_001690"; transcript_id "TCONS_00002811"; exon_number "1"; oId "TCONS_00003304"; class_code "u"; tss_id "TSS2177"; gene_type "other_novel_transcript";
chr1	Cufflinks	exon	212211002	212214022	.	+	.	gene_id "XLOC_001695"; transcript_id "TCONS_00002816"; exon_number "1"; oId "TCONS_00003309"; class_code "u"; tss_id "TSS2182"; gene_type "other_novel_transcript";
chr1	Cufflinks	exon	212214160	212220923	.	+	.	gene_id "XLOC_001696"; transcript_id "TCONS_00002817"; exon_number "1"; oId "TCONS_00003310"; class_code "u"; tss_id "TSS2183"; gene_type "other_novel_transcript";
chr1	Cufflinks	exon	217441984	217442524	.	+	.	gene_id "XLOC_001754"; transcript_id "TCONS_00007450"; exon_number "1"; oId "TCONS_00083959"; class_code "u"; tss_id "TSS2248"; gene_type "lncRNA";
chr1	Cufflinks	exon	217480970	217481104	.	+	.	gene_id "XLOC_001754"; transcript_id "TCONS_00007450"; exon_number "2"; oId "TCONS_00083959"; class_code "u"; tss_id "TSS2248"; gene_type "lncRNA";
chr1	Cufflinks	exon	217492182	217492633	.	+	.	gene_id "XLOC_001754"; transcript_id "TCONS_00007450"; exon_number "3"; oId "TCONS_00083959"; class_code "u"; tss_id "TSS2248"; gene_type "lncRNA";
chr1	Cufflinks	exon	217441984	217442524	.	+	.	gene_id "XLOC_001754"; transcript_id "TCONS_00007449"; exon_number "1"; oId "TCONS_00083958"; class_code "u"; tss_id "TSS2248"; gene_type "lncRNA";
chr1	Cufflinks	exon	217492182	217492633	.	+	.	gene_id "XLOC_001754"; transcript_id "TCONS_00007449"; exon_number "2"; oId "TCONS_00083958"; class_code "u"; tss_id "TSS2248"; gene_type "lncRNA";
chr1	Cufflinks	exon	217480958	217481104	.	+	.	gene_id "XLOC_001754"; transcript_id "TCONS_00007451"; exon_number "1"; oId "TCONS_00083960"; class_code "u"; tss_id "TSS2249"; gene_type "lncRNA";
chr1	Cufflinks	exon	217492182	217492633	.	+	.	gene_id "XLOC_001754"; transcript_id "TCONS_00007451"; exon_number "2"; oId "TCONS_00083960"; class_code "u"; tss_id "TSS2249"; gene_type "lncRNA";
chr1	Cufflinks	exon	219210636	219210711	.	+	.	gene_id "XLOC_001761"; transcript_id "TCONS_00007452"; exon_number "1"; oId "TCONS_00070485"; class_code "u"; tss_id "TSS2257"; gene_type "lncRNA";
chr1	Cufflinks	exon	219288682	219288816	.	+	.	gene_id "XLOC_001761"; transcript_id "TCONS_00007452"; exon_number "2"; oId "TCONS_00070485"; class_code "u"; tss_id "TSS2257"; gene_type "lncRNA";
chr1	Cufflinks	exon	219291560	219291648	.	+	.	gene_id "XLOC_001761"; transcript_id "TCONS_00007452"; exon_number "3"; oId "TCONS_00070485"; class_code "u"; tss_id "TSS2257"; gene_type "lncRNA";
chr1	Cufflinks	exon	219295206	219295450	.	+	.	gene_id "XLOC_001761"; transcript_id "TCONS_00007452"; exon_number "4"; oId "TCONS_00070485"; class_code "u"; tss_id "TSS2257"; gene_type "lncRNA";
chr1	Cufflinks	exon	219288701	219288816	.	+	.	gene_id "XLOC_001761"; transcript_id "TCONS_00007453"; exon_number "1"; oId "TCONS_00029913"; class_code "u"; tss_id "TSS2258"; gene_type "lncRNA";
chr1	Cufflinks	exon	219291560	219291648	.	+	.	gene_id "XLOC_001761"; transcript_id "TCONS_00007453"; exon_number "2"; oId "TCONS_00029913"; class_code "u"; tss_id "TSS2258"; gene_type "lncRNA";
chr1	Cufflinks	exon	219295209	219295578	.	+	.	gene_id "XLOC_001761"; transcript_id "TCONS_00007453"; exon_number "3"; oId "TCONS_00029913"; class_code "u"; tss_id "TSS2258"; gene_type "lncRNA";
chr1	Cufflinks	exon	219295205	219295457	.	+	.	gene_id "XLOC_001761"; transcript_id "TCONS_00007454"; exon_number "1"; oId "TCONS_00080021"; class_code "u"; tss_id "TSS2259"; gene_type "lncRNA";
chr1	Cufflinks	exon	219300640	219300769	.	+	.	gene_id "XLOC_001761"; transcript_id "TCONS_00007454"; exon_number "2"; oId "TCONS_00080021"; class_code "u"; tss_id "TSS2259"; gene_type "lncRNA";
chr1	Cufflinks	exon	219318990	219319159	.	+	.	gene_id "XLOC_001761"; transcript_id "TCONS_00007454"; exon_number "3"; oId "TCONS_00080021"; class_code "u"; tss_id "TSS2259"; gene_type "lncRNA";
chr1	Cufflinks	exon	219334235	219334259	.	+	.	gene_id "XLOC_001761"; transcript_id "TCONS_00007454"; exon_number "4"; oId "TCONS_00080021"; class_code "u"; tss_id "TSS2259"; gene_type "lncRNA";
chr1	Cufflinks	exon	219346585	219346631	.	+	.	gene_id "XLOC_001773"; transcript_id "TCONS_00007455"; exon_number "1"; oId "TCONS_00080022"; class_code "u"; tss_id "TSS2272"; gene_type "lncRNA";
chr1	Cufflinks	exon	219349101	219349315	.	+	.	gene_id "XLOC_001773"; transcript_id "TCONS_00007455"; exon_number "2"; oId "TCONS_00080022"; class_code "u"; tss_id "TSS2272"; gene_type "lncRNA";
chr1	Cufflinks	exon	219475124	219475161	.	+	.	gene_id "XLOC_001773"; transcript_id "TCONS_00007455"; exon_number "3"; oId "TCONS_00080022"; class_code "u"; tss_id "TSS2272"; gene_type "lncRNA";
chr1	Cufflinks	exon	242455870	242455913	.	+	.	gene_id "XLOC_001917"; transcript_id "TCONS_00007456"; exon_number "1"; oId "TCONS_00070569"; class_code "u"; tss_id "TSS2485"; gene_type "lncRNA";
chr1	Cufflinks	exon	242494679	242495006	.	+	.	gene_id "XLOC_001917"; transcript_id "TCONS_00007456"; exon_number "2"; oId "TCONS_00070569"; class_code "u"; tss_id "TSS2485"; gene_type "lncRNA";
chr1	Cufflinks	exon	242479670	242479701	.	+	.	gene_id "XLOC_001917"; transcript_id "TCONS_00007457"; exon_number "1"; oId "TCONS_00067033"; class_code "u"; tss_id "TSS2486"; gene_type "lncRNA";
chr1	Cufflinks	exon	242494679	242494867	.	+	.	gene_id "XLOC_001917"; transcript_id "TCONS_00007457"; exon_number "2"; oId "TCONS_00067033"; class_code "u"; tss_id "TSS2486"; gene_type "lncRNA";
chr1	Cufflinks	exon	242592942	242593037	.	+	.	gene_id "XLOC_001917"; transcript_id "TCONS_00007457"; exon_number "3"; oId "TCONS_00067033"; class_code "u"; tss_id "TSS2486"; gene_type "lncRNA";
chr1	Cufflinks	exon	242598163	242598249	.	+	.	gene_id "XLOC_001917"; transcript_id "TCONS_00007457"; exon_number "4"; oId "TCONS_00067033"; class_code "u"; tss_id "TSS2486"; gene_type "lncRNA";
chr1	Cufflinks	exon	242607432	242607645	.	+	.	gene_id "XLOC_001917"; transcript_id "TCONS_00007457"; exon_number "5"; oId "TCONS_00067033"; class_code "u"; tss_id "TSS2486"; gene_type "lncRNA";
chr1	Cufflinks	exon	242615825	242615842	.	+	.	gene_id "XLOC_001917"; transcript_id "TCONS_00007457"; exon_number "6"; oId "TCONS_00067033"; class_code "u"; tss_id "TSS2486"; gene_type "lncRNA";
chr1	Cufflinks	exon	242605436	242605489	.	+	.	gene_id "XLOC_001917"; transcript_id "TCONS_00007458"; exon_number "1"; oId "TCONS_00047160"; class_code "u"; tss_id "TSS2487"; gene_type "lncRNA";
chr1	Cufflinks	exon	242607432	242607645	.	+	.	gene_id "XLOC_001917"; transcript_id "TCONS_00007458"; exon_number "2"; oId "TCONS_00047160"; class_code "u"; tss_id "TSS2487"; gene_type "lncRNA";
chr1	Cufflinks	exon	242615825	242615837	.	+	.	gene_id "XLOC_001917"; transcript_id "TCONS_00007458"; exon_number "3"; oId "TCONS_00047160"; class_code "u"; tss_id "TSS2487"; gene_type "lncRNA";
chr1	Cufflinks	exon	249998792	249998954	.	+	.	gene_id "XLOC_001964"; transcript_id "TCONS_00003303"; exon_number "1"; oId "TCONS_00003894"; class_code "."; tss_id "TSS2547"; gene_type "lncRNA";
chr1	Cufflinks	exon	250001824	250001893	.	+	.	gene_id "XLOC_001964"; transcript_id "TCONS_00003303"; exon_number "2"; oId "TCONS_00003894"; class_code "."; tss_id "TSS2547"; gene_type "lncRNA";
chr1	Cufflinks	exon	250001987	250004090	.	+	.	gene_id "XLOC_001964"; transcript_id "TCONS_00003303"; exon_number "3"; oId "TCONS_00003894"; class_code "."; tss_id "TSS2547"; gene_type "lncRNA";
chr1	Cufflinks	exon	249998800	249998954	.	+	.	gene_id "XLOC_001964"; transcript_id "TCONS_00003304"; exon_number "1"; oId "TCONS_00051926"; class_code "."; tss_id "TSS2547"; gene_type "lncRNA";
chr1	Cufflinks	exon	250000632	250000877	.	+	.	gene_id "XLOC_001964"; transcript_id "TCONS_00003304"; exon_number "2"; oId "TCONS_00051926"; class_code "."; tss_id "TSS2547"; gene_type "lncRNA";
chr1	Cufflinks	exon	249998826	249998954	.	+	.	gene_id "XLOC_001964"; transcript_id "TCONS_00007459"; exon_number "1"; oId "TCONS_00031878"; class_code "u"; tss_id "TSS2547"; gene_type "lncRNA";
chr1	Cufflinks	exon	250000632	250000812	.	+	.	gene_id "XLOC_001964"; transcript_id "TCONS_00007459"; exon_number "2"; oId "TCONS_00031878"; class_code "u"; tss_id "TSS2547"; gene_type "lncRNA";
chr1	Cufflinks	exon	250001824	250001893	.	+	.	gene_id "XLOC_001964"; transcript_id "TCONS_00007459"; exon_number "3"; oId "TCONS_00031878"; class_code "u"; tss_id "TSS2547"; gene_type "lncRNA";
chr1	Cufflinks	exon	250001987	250003375	.	+	.	gene_id "XLOC_001964"; transcript_id "TCONS_00007459"; exon_number "4"; oId "TCONS_00031878"; class_code "u"; tss_id "TSS2547"; gene_type "lncRNA";
chr1	Cufflinks	exon	268975813	268975967	.	+	.	gene_id "XLOC_002116"; transcript_id "TCONS_00007460"; exon_number "1"; gene_name "ENSSSCT00000055605.1"; oId "TCONS_00054032"; nearest_ref "ENSSSCT00000055605.1"; class_code "i"; tss_id "TSS2759"; gene_type "lncRNA";
chr1	Cufflinks	exon	268976241	268976750	.	+	.	gene_id "XLOC_002116"; transcript_id "TCONS_00007460"; exon_number "2"; gene_name "ENSSSCT00000055605.1"; oId "TCONS_00054032"; nearest_ref "ENSSSCT00000055605.1"; class_code "i"; tss_id "TSS2759"; gene_type "lncRNA";
chr1	Cufflinks	exon	269575567	269575624	.	+	.	gene_id "XLOC_002127"; transcript_id "TCONS_00003649"; exon_number "1"; oId "TCONS_00004297"; class_code "u"; tss_id "TSS2781"; gene_type "other_novel_transcript";
chr1	Cufflinks	exon	269583521	269583665	.	+	.	gene_id "XLOC_002127"; transcript_id "TCONS_00003649"; exon_number "2"; oId "TCONS_00004297"; class_code "u"; tss_id "TSS2781"; gene_type "other_novel_transcript";
chr1	Cufflinks	exon	269586036	269586602	.	+	.	gene_id "XLOC_002127"; transcript_id "TCONS_00003649"; exon_number "3"; oId "TCONS_00004297"; class_code "u"; tss_id "TSS2781"; gene_type "other_novel_transcript";
chr1	Cufflinks	exon	269578595	269578611	.	+	.	gene_id "XLOC_002127"; transcript_id "TCONS_00007461"; exon_number "1"; oId "TCONS_00054050"; class_code "u"; tss_id "TSS2782"; gene_type "lncRNA";
chr1	Cufflinks	exon	269583521	269583665	.	+	.	gene_id "XLOC_002127"; transcript_id "TCONS_00007461"; exon_number "2"; oId "TCONS_00054050"; class_code "u"; tss_id "TSS2782"; gene_type "lncRNA";
chr1	Cufflinks	exon	269586036	269586369	.	+	.	gene_id "XLOC_002127"; transcript_id "TCONS_00007461"; exon_number "3"; oId "TCONS_00054050"; class_code "u"; tss_id "TSS2782"; gene_type "lncRNA";
chr1	Cufflinks	exon	269580393	269580452	.	+	.	gene_id "XLOC_002127"; transcript_id "TCONS_00007462"; exon_number "1"; oId "TCONS_00087379"; class_code "u"; tss_id "TSS2783"; gene_type "lncRNA";
chr1	Cufflinks	exon	269583521	269583665	.	+	.	gene_id "XLOC_002127"; transcript_id "TCONS_00007462"; exon_number "2"; oId "TCONS_00087379"; class_code "u"; tss_id "TSS2783"; gene_type "lncRNA";
chr1	Cufflinks	exon	269586036	269586379	.	+	.	gene_id "XLOC_002127"; transcript_id "TCONS_00007462"; exon_number "3"; oId "TCONS_00087379"; class_code "u"; tss_id "TSS2783"; gene_type "lncRNA";
chr1	Cufflinks	exon	269638196	269638323	.	+	.	gene_id "XLOC_002129"; transcript_id "TCONS_00003652"; exon_number "1"; oId "TCONS_00004300"; class_code "."; tss_id "TSS2785"; gene_type "lncRNA";
chr1	Cufflinks	exon	269642179	269642223	.	+	.	gene_id "XLOC_002129"; transcript_id "TCONS_00003652"; exon_number "2"; oId "TCONS_00004300"; class_code "."; tss_id "TSS2785"; gene_type "lncRNA";
chr1	Cufflinks	exon	269646115	269646267	.	+	.	gene_id "XLOC_002129"; transcript_id "TCONS_00003652"; exon_number "3"; oId "TCONS_00004300"; class_code "."; tss_id "TSS2785"; gene_type "lncRNA";
chr1	Cufflinks	exon	271304975	271305363	.	+	.	gene_id "XLOC_002155"; transcript_id "TCONS_00007463"; exon_number "1"; oId "TCONS_00019201"; class_code "u"; tss_id "TSS2822"; gene_type "lncRNA";
chr1	Cufflinks	exon	271319781	271319963	.	+	.	gene_id "XLOC_002155"; transcript_id "TCONS_00007463"; exon_number "2"; oId "TCONS_00019201"; class_code "u"; tss_id "TSS2822"; gene_type "lncRNA";
chr1	Cufflinks	exon	271322465	271325317	.	+	.	gene_id "XLOC_002155"; transcript_id "TCONS_00007463"; exon_number "3"; oId "TCONS_00019201"; class_code "u"; tss_id "TSS2822"; gene_type "lncRNA";
chr1	Cufflinks	exon	272006659	272008398	.	+	.	gene_id "XLOC_002162"; transcript_id "TCONS_00007464"; exon_number "1"; oId "TCONS_00125226"; class_code "u"; tss_id "TSS2831"; gene_type "lncRNA";
chr1	Cufflinks	exon	272008634	272009464	.	+	.	gene_id "XLOC_002162"; transcript_id "TCONS_00007464"; exon_number "2"; oId "TCONS_00125226"; class_code "u"; tss_id "TSS2831"; gene_type "lncRNA";
chr1	Cufflinks	exon	273498158	273498367	.	+	.	gene_id "XLOC_002180"; transcript_id "TCONS_00003759"; exon_number "1"; oId "TCONS_00004424"; class_code "."; tss_id "TSS2860"; gene_type "lncRNA";
chr1	Cufflinks	exon	273498627	273498680	.	+	.	gene_id "XLOC_002180"; transcript_id "TCONS_00003759"; exon_number "2"; oId "TCONS_00004424"; class_code "."; tss_id "TSS2860"; gene_type "lncRNA";
chr1	Cufflinks	exon	273498963	273502141	.	+	.	gene_id "XLOC_002180"; transcript_id "TCONS_00003759"; exon_number "3"; oId "TCONS_00004424"; class_code "."; tss_id "TSS2860"; gene_type "lncRNA";
chr1	Cufflinks	exon	217846	217907	.	-	.	gene_id "XLOC_002193"; transcript_id "TCONS_00007465"; exon_number "1"; oId "TCONS_00047265"; class_code "u"; tss_id "TSS2881"; gene_type "lncRNA";
chr1	Cufflinks	exon	226573	226830	.	-	.	gene_id "XLOC_002193"; transcript_id "TCONS_00007465"; exon_number "2"; oId "TCONS_00047265"; class_code "u"; tss_id "TSS2881"; gene_type "lncRNA";
chr1	Cufflinks	exon	227383	227928	.	-	.	gene_id "XLOC_002193"; transcript_id "TCONS_00007465"; exon_number "3"; oId "TCONS_00047265"; class_code "u"; tss_id "TSS2881"; gene_type "lncRNA";
chr1	Cufflinks	exon	1551051	1551069	.	-	.	gene_id "XLOC_002209"; transcript_id "TCONS_00007466"; exon_number "1"; oId "TCONS_00067670"; class_code "u"; tss_id "TSS2899"; gene_type "lncRNA";
chr1	Cufflinks	exon	1555116	1555216	.	-	.	gene_id "XLOC_002209"; transcript_id "TCONS_00007466"; exon_number "2"; oId "TCONS_00067670"; class_code "u"; tss_id "TSS2899"; gene_type "lncRNA";
chr1	Cufflinks	exon	1555838	1556180	.	-	.	gene_id "XLOC_002209"; transcript_id "TCONS_00007466"; exon_number "3"; oId "TCONS_00067670"; class_code "u"; tss_id "TSS2899"; gene_type "lncRNA";
chr1	Cufflinks	exon	8120297	8120652	.	-	.	gene_id "XLOC_002257"; transcript_id "TCONS_00007467"; exon_number "1"; oId "TCONS_00032000"; class_code "u"; tss_id "TSS2963"; gene_type "lncRNA";
chr1	Cufflinks	exon	8133580	8133610	.	-	.	gene_id "XLOC_002257"; transcript_id "TCONS_00007467"; exon_number "2"; oId "TCONS_00032000"; class_code "u"; tss_id "TSS2963"; gene_type "lncRNA";
chr1	Cufflinks	exon	14148336	14149215	.	-	.	gene_id "XLOC_002313"; transcript_id "TCONS_00007468"; exon_number "1"; oId "TCONS_00005631"; class_code "u"; tss_id "TSS3038"; gene_type "lncRNA";
chr1	Cufflinks	exon	14149708	14149767	.	-	.	gene_id "XLOC_002313"; transcript_id "TCONS_00007468"; exon_number "2"; oId "TCONS_00005631"; class_code "u"; tss_id "TSS3038"; gene_type "lncRNA";
chr1	Cufflinks	exon	14151033	14151435	.	-	.	gene_id "XLOC_002313"; transcript_id "TCONS_00007468"; exon_number "3"; oId "TCONS_00005631"; class_code "u"; tss_id "TSS3038"; gene_type "lncRNA";
chr1	Cufflinks	exon	14853066	14866046	.	-	.	gene_id "XLOC_002316"; transcript_id "TCONS_00004006"; exon_number "1"; gene_name "ENSSSCT00000059490.1"; oId "TCONS_00004708"; nearest_ref "ENSSSCT00000059490.1"; class_code "x"; tss_id "TSS3049"; gene_type "other_novel_transcript";
chr1	Cufflinks	exon	14855959	14856071	.	-	.	gene_id "XLOC_002316"; transcript_id "TCONS_00007469"; exon_number "1"; oId "TCONS_00035551"; class_code "u"; tss_id "TSS3050"; gene_type "lncRNA";
chr1	Cufflinks	exon	14856190	14857099	.	-	.	gene_id "XLOC_002316"; transcript_id "TCONS_00007469"; exon_number "2"; oId "TCONS_00035551"; class_code "u"; tss_id "TSS3050"; gene_type "lncRNA";
chr1	Cufflinks	exon	18232420	18232485	.	-	.	gene_id "XLOC_002418"; transcript_id "TCONS_00007470"; exon_number "1"; oId "TCONS_00030335"; class_code "u"; tss_id "TSS3171"; gene_type "lncRNA";
chr1	Cufflinks	exon	18233371	18233739	.	-	.	gene_id "XLOC_002418"; transcript_id "TCONS_00007470"; exon_number "2"; oId "TCONS_00030335"; class_code "u"; tss_id "TSS3171"; gene_type "lncRNA";
chr1	Cufflinks	exon	20268687	20270109	.	-	.	gene_id "XLOC_002445"; transcript_id "TCONS_00007471"; exon_number "1"; oId "TCONS_00005881"; class_code "u"; tss_id "TSS3204"; gene_type "lncRNA";
chr1	Cufflinks	exon	20270193	20270232	.	-	.	gene_id "XLOC_002445"; transcript_id "TCONS_00007471"; exon_number "2"; oId "TCONS_00005881"; class_code "u"; tss_id "TSS3204"; gene_type "lncRNA";
chr1	Cufflinks	exon	20269856	20270911	.	-	.	gene_id "XLOC_002445"; transcript_id "TCONS_00007472"; exon_number "1"; oId "TCONS_00050822"; class_code "u"; tss_id "TSS3205"; gene_type "lncRNA";
chr1	Cufflinks	exon	20363773	20363889	.	-	.	gene_id "XLOC_002445"; transcript_id "TCONS_00007472"; exon_number "2"; oId "TCONS_00050822"; class_code "u"; tss_id "TSS3205"; gene_type "lncRNA";
chr1	Cufflinks	exon	20451053	20451149	.	-	.	gene_id "XLOC_002445"; transcript_id "TCONS_00007472"; exon_number "3"; oId "TCONS_00050822"; class_code "u"; tss_id "TSS3205"; gene_type "lncRNA";
chr1	Cufflinks	exon	20460810	20460952	.	-	.	gene_id "XLOC_002445"; transcript_id "TCONS_00007472"; exon_number "4"; oId "TCONS_00050822"; class_code "u"; tss_id "TSS3205"; gene_type "lncRNA";
chr1	Cufflinks	exon	20461658	20461700	.	-	.	gene_id "XLOC_002445"; transcript_id "TCONS_00007472"; exon_number "5"; oId "TCONS_00050822"; class_code "u"; tss_id "TSS3205"; gene_type "lncRNA";
chr1	Cufflinks	exon	20503419	20503434	.	-	.	gene_id "XLOC_002445"; transcript_id "TCONS_00007472"; exon_number "6"; oId "TCONS_00050822"; class_code "u"; tss_id "TSS3205"; gene_type "lncRNA";
chr1	Cufflinks	exon	20329874	20363889	.	-	.	gene_id "XLOC_002445"; transcript_id "TCONS_00007474"; exon_number "1"; oId "TCONS_00034140"; class_code "u"; tss_id "TSS3205"; gene_type "lncRNA";
chr1	Cufflinks	exon	20451053	20451149	.	-	.	gene_id "XLOC_002445"; transcript_id "TCONS_00007474"; exon_number "2"; oId "TCONS_00034140"; class_code "u"; tss_id "TSS3205"; gene_type "lncRNA";
chr1	Cufflinks	exon	20503419	20503518	.	-	.	gene_id "XLOC_002445"; transcript_id "TCONS_00007474"; exon_number "3"; oId "TCONS_00034140"; class_code "u"; tss_id "TSS3205"; gene_type "lncRNA";
chr1	Cufflinks	exon	20329912	20353941	.	-	.	gene_id "XLOC_002445"; transcript_id "TCONS_00007475"; exon_number "1"; oId "TCONS_00065494"; class_code "u"; tss_id "TSS3206"; gene_type "lncRNA";
chr1	Cufflinks	exon	20363773	20363889	.	-	.	gene_id "XLOC_002445"; transcript_id "TCONS_00007475"; exon_number "2"; oId "TCONS_00065494"; class_code "u"; tss_id "TSS3206"; gene_type "lncRNA";
chr1	Cufflinks	exon	20451053	20451284	.	-	.	gene_id "XLOC_002445"; transcript_id "TCONS_00007475"; exon_number "3"; oId "TCONS_00065494"; class_code "u"; tss_id "TSS3206"; gene_type "lncRNA";
chr1	Cufflinks	exon	20305970	20308599	.	-	.	gene_id "XLOC_002446"; transcript_id "TCONS_00007473"; exon_number "1"; oId "TCONS_00044849"; class_code "u"; tss_id "TSS3207"; gene_type "lncRNA";
chr1	Cufflinks	exon	20311990	20314003	.	-	.	gene_id "XLOC_002446"; transcript_id "TCONS_00007473"; exon_number "2"; oId "TCONS_00044849"; class_code "u"; tss_id "TSS3207"; gene_type "lncRNA";
chr1	Cufflinks	exon	25367586	25368689	.	-	.	gene_id "XLOC_002490"; transcript_id "TCONS_00007476"; exon_number "1"; oId "TCONS_00112031"; class_code "u"; tss_id "TSS3269"; gene_type "lncRNA";
chr1	Cufflinks	exon	25369012	25369205	.	-	.	gene_id "XLOC_002490"; transcript_id "TCONS_00007476"; exon_number "2"; oId "TCONS_00112031"; class_code "u"; tss_id "TSS3269"; gene_type "lncRNA";
chr1	Cufflinks	exon	25356950	25358199	.	-	.	gene_id "XLOC_002497"; transcript_id "TCONS_00004263"; exon_number "1"; oId "TCONS_00004990"; class_code "u"; tss_id "TSS3278"; gene_type "other_novel_transcript";
chr1	Cufflinks	exon	27386773	27386977	.	-	.	gene_id "XLOC_002509"; transcript_id "TCONS_00007477"; exon_number "1"; gene_name "ENSSSCT00000056666.1"; oId "TCONS_00083194"; nearest_ref "ENSSSCT00000056666.1"; class_code "i"; tss_id "TSS3294"; gene_type "lncRNA";
chr1	Cufflinks	exon	27387626	27387900	.	-	.	gene_id "XLOC_002509"; transcript_id "TCONS_00007477"; exon_number "2"; gene_name "ENSSSCT00000056666.1"; oId "TCONS_00083194"; nearest_ref "ENSSSCT00000056666.1"; class_code "i"; tss_id "TSS3294"; gene_type "lncRNA";
chr1	Cufflinks	exon	30826059	30832158	.	-	.	gene_id "XLOC_002525"; transcript_id "TCONS_00007478"; exon_number "1"; oId "TCONS_00016118"; class_code "u"; tss_id "TSS3316"; gene_type "lncRNA";
chr1	Cufflinks	exon	30833401	30833533	.	-	.	gene_id "XLOC_002525"; transcript_id "TCONS_00007478"; exon_number "2"; oId "TCONS_00016118"; class_code "u"; tss_id "TSS3316"; gene_type "lncRNA";
chr1	Cufflinks	exon	30835187	30835273	.	-	.	gene_id "XLOC_002525"; transcript_id "TCONS_00007478"; exon_number "3"; oId "TCONS_00016118"; class_code "u"; tss_id "TSS3316"; gene_type "lncRNA";
chr1	Cufflinks	exon	30840607	30840712	.	-	.	gene_id "XLOC_002525"; transcript_id "TCONS_00007478"; exon_number "4"; oId "TCONS_00016118"; class_code "u"; tss_id "TSS3316"; gene_type "lncRNA";
chr1	Cufflinks	exon	32088375	32090820	.	-	.	gene_id "XLOC_002561"; transcript_id "TCONS_00004353"; exon_number "1"; oId "TCONS_00005094"; class_code "."; tss_id "TSS3357"; gene_type "lncRNA";
chr1	Cufflinks	exon	32149151	32149262	.	-	.	gene_id "XLOC_002561"; transcript_id "TCONS_00004353"; exon_number "2"; oId "TCONS_00005094"; class_code "."; tss_id "TSS3357"; gene_type "lncRNA";
chr1	Cufflinks	exon	32182090	32182206	.	-	.	gene_id "XLOC_002561"; transcript_id "TCONS_00004353"; exon_number "3"; oId "TCONS_00005094"; class_code "."; tss_id "TSS3357"; gene_type "lncRNA";
chr1	Cufflinks	exon	37822139	37822362	.	-	.	gene_id "XLOC_002590"; transcript_id "TCONS_00007479"; exon_number "1"; gene_name "ENSSSCT00000022320.2"; oId "TCONS_00071052"; nearest_ref "ENSSSCT00000022320.2"; class_code "i"; tss_id "TSS3408"; gene_type "lncRNA";
chr1	Cufflinks	exon	37822696	37823909	.	-	.	gene_id "XLOC_002590"; transcript_id "TCONS_00007479"; exon_number "2"; gene_name "ENSSSCT00000022320.2"; oId "TCONS_00071052"; nearest_ref "ENSSSCT00000022320.2"; class_code "i"; tss_id "TSS3408"; gene_type "lncRNA";
chr1	Cufflinks	exon	38777156	38805263	.	-	.	gene_id "XLOC_002621"; transcript_id "TCONS_00007480"; exon_number "1"; oId "TCONS_00128318"; class_code "u"; tss_id "TSS3440"; gene_type "lncRNA";
chr1	Cufflinks	exon	38806272	38808764	.	-	.	gene_id "XLOC_002621"; transcript_id "TCONS_00007480"; exon_number "2"; oId "TCONS_00128318"; class_code "u"; tss_id "TSS3440"; gene_type "lncRNA";
chr1	Cufflinks	exon	38910772	38956759	.	-	.	gene_id "XLOC_002627"; transcript_id "TCONS_00004461"; exon_number "1"; oId "TCONS_00005211"; class_code "u"; tss_id "TSS3446"; gene_type "other_novel_transcript";
chr1	Cufflinks	exon	38971988	38973311	.	-	.	gene_id "XLOC_002628"; transcript_id "TCONS_00004462"; exon_number "1"; oId "TCONS_00005212"; class_code "u"; tss_id "TSS3447"; gene_type "other_novel_transcript";
chr1	Cufflinks	exon	38976561	38977650	.	-	.	gene_id "XLOC_002630"; transcript_id "TCONS_00004464"; exon_number "1"; oId "TCONS_00005214"; class_code "u"; tss_id "TSS3449"; gene_type "other_novel_transcript";
chr1	Cufflinks	exon	39007901	39009848	.	-	.	gene_id "XLOC_002631"; transcript_id "TCONS_00004465"; exon_number "1"; oId "TCONS_00005215"; class_code "u"; tss_id "TSS3450"; gene_type "other_novel_transcript";
chr1	Cufflinks	exon	39010842	39013646	.	-	.	gene_id "XLOC_002632"; transcript_id "TCONS_00004466"; exon_number "1"; oId "TCONS_00005216"; class_code "u"; tss_id "TSS3451"; gene_type "other_novel_transcript";
chr1	Cufflinks	exon	39026810	39030279	.	-	.	gene_id "XLOC_002633"; transcript_id "TCONS_00004467"; exon_number "1"; gene_name "ENSSSCT00000062651.1"; oId "TCONS_00005217"; nearest_ref "ENSSSCT00000062651.1"; class_code "x"; tss_id "TSS3452"; gene_type "other_novel_transcript";
chr1	Cufflinks	exon	39300103	39300447	.	-	.	gene_id "XLOC_002634"; transcript_id "TCONS_00007481"; exon_number "1"; gene_name "ENSSSCT00000029492.2"; oId "TCONS_00066607"; nearest_ref "ENSSSCT00000029492.2"; class_code "x"; tss_id "TSS3453"; gene_type "lncRNA";
chr1	Cufflinks	exon	39315388	39315518	.	-	.	gene_id "XLOC_002634"; transcript_id "TCONS_00007481"; exon_number "2"; gene_name "ENSSSCT00000029492.2"; oId "TCONS_00066607"; nearest_ref "ENSSSCT00000029492.2"; class_code "x"; tss_id "TSS3453"; gene_type "lncRNA";
chr1	Cufflinks	exon	39356023	39356248	.	-	.	gene_id "XLOC_002634"; transcript_id "TCONS_00007481"; exon_number "3"; gene_name "ENSSSCT00000029492.2"; oId "TCONS_00066607"; nearest_ref "ENSSSCT00000029492.2"; class_code "x"; tss_id "TSS3453"; gene_type "lncRNA";
chr1	Cufflinks	exon	39315683	39345719	.	-	.	gene_id "XLOC_002635"; transcript_id "TCONS_00004468"; exon_number "1"; gene_name "ENSSSCT00000029492.2"; oId "TCONS_00005218"; nearest_ref "ENSSSCT00000029492.2"; class_code "x"; tss_id "TSS3454"; gene_type "other_novel_transcript";
chr1	Cufflinks	exon	40583183	40584029	.	-	.	gene_id "XLOC_002645"; transcript_id "TCONS_00007482"; exon_number "1"; oId "TCONS_00012678"; class_code "u"; tss_id "TSS3468"; gene_type "lncRNA";
chr1	Cufflinks	exon	40584144	40584175	.	-	.	gene_id "XLOC_002645"; transcript_id "TCONS_00007482"; exon_number "2"; oId "TCONS_00012678"; class_code "u"; tss_id "TSS3468"; gene_type "lncRNA";
chr1	Cufflinks	exon	40589757	40591241	.	-	.	gene_id "XLOC_002646"; transcript_id "TCONS_00007483"; exon_number "1"; oId "TCONS_00066609"; class_code "u"; tss_id "TSS3469"; gene_type "lncRNA";
chr1	Cufflinks	exon	40624092	40624277	.	-	.	gene_id "XLOC_002646"; transcript_id "TCONS_00007483"; exon_number "2"; oId "TCONS_00066609"; class_code "u"; tss_id "TSS3469"; gene_type "lncRNA";
chr1	Cufflinks	exon	40589757	40591241	.	-	.	gene_id "XLOC_002646"; transcript_id "TCONS_00007484"; exon_number "1"; oId "TCONS_00006351"; class_code "u"; tss_id "TSS3470"; gene_type "lncRNA";
chr1	Cufflinks	exon	40625585	40625722	.	-	.	gene_id "XLOC_002646"; transcript_id "TCONS_00007484"; exon_number "2"; oId "TCONS_00006351"; class_code "u"; tss_id "TSS3470"; gene_type "lncRNA";
chr1	Cufflinks	exon	41969805	41972370	.	-	.	gene_id "XLOC_002681"; transcript_id "TCONS_00007485"; exon_number "1"; oId "TCONS_00122254"; class_code "u"; tss_id "TSS3505"; gene_type "lncRNA";
chr1	Cufflinks	exon	42126632	42126726	.	-	.	gene_id "XLOC_002681"; transcript_id "TCONS_00007485"; exon_number "2"; oId "TCONS_00122254"; class_code "u"; tss_id "TSS3505"; gene_type "lncRNA";
chr1	Cufflinks	exon	42281889	42281991	.	-	.	gene_id "XLOC_002681"; transcript_id "TCONS_00007485"; exon_number "3"; oId "TCONS_00122254"; class_code "u"; tss_id "TSS3505"; gene_type "lncRNA";
chr1	Cufflinks	exon	42289990	42290266	.	-	.	gene_id "XLOC_002681"; transcript_id "TCONS_00007485"; exon_number "4"; oId "TCONS_00122254"; class_code "u"; tss_id "TSS3505"; gene_type "lncRNA";
chr1	Cufflinks	exon	42343966	42344152	.	-	.	gene_id "XLOC_002681"; transcript_id "TCONS_00007485"; exon_number "5"; oId "TCONS_00122254"; class_code "u"; tss_id "TSS3505"; gene_type "lncRNA";
chr1	Cufflinks	exon	42281777	42281991	.	-	.	gene_id "XLOC_002681"; transcript_id "TCONS_00007486"; exon_number "1"; oId "TCONS_00122313"; class_code "u"; tss_id "TSS3505"; gene_type "lncRNA";
chr1	Cufflinks	exon	42289990	42290266	.	-	.	gene_id "XLOC_002681"; transcript_id "TCONS_00007486"; exon_number "2"; oId "TCONS_00122313"; class_code "u"; tss_id "TSS3505"; gene_type "lncRNA";
chr1	Cufflinks	exon	42343966	42344158	.	-	.	gene_id "XLOC_002681"; transcript_id "TCONS_00007486"; exon_number "3"; oId "TCONS_00122313"; class_code "u"; tss_id "TSS3505"; gene_type "lncRNA";
chr1	Cufflinks	exon	45063295	45063765	.	-	.	gene_id "XLOC_002732"; transcript_id "TCONS_00004584"; exon_number "1"; oId "TCONS_00005345"; class_code "."; tss_id "TSS3563"; gene_type "lncRNA";
chr1	Cufflinks	exon	45066236	45066420	.	-	.	gene_id "XLOC_002732"; transcript_id "TCONS_00004584"; exon_number "2"; oId "TCONS_00005345"; class_code "."; tss_id "TSS3563"; gene_type "lncRNA";
chr1	Cufflinks	exon	45074754	45074839	.	-	.	gene_id "XLOC_002732"; transcript_id "TCONS_00004584"; exon_number "3"; oId "TCONS_00005345"; class_code "."; tss_id "TSS3563"; gene_type "lncRNA";
chr1	Cufflinks	exon	45081354	45081468	.	-	.	gene_id "XLOC_002732"; transcript_id "TCONS_00004584"; exon_number "4"; oId "TCONS_00005345"; class_code "."; tss_id "TSS3563"; gene_type "lncRNA";
chr1	Cufflinks	exon	45084009	45084167	.	-	.	gene_id "XLOC_002732"; transcript_id "TCONS_00004584"; exon_number "5"; oId "TCONS_00005345"; class_code "."; tss_id "TSS3563"; gene_type "lncRNA";
chr1	Cufflinks	exon	45063295	45063765	.	-	.	gene_id "XLOC_002732"; transcript_id "TCONS_00004585"; exon_number "1"; oId "TCONS_00005346"; class_code "."; tss_id "TSS3563"; gene_type "lncRNA";
chr1	Cufflinks	exon	45066236	45066420	.	-	.	gene_id "XLOC_002732"; transcript_id "TCONS_00004585"; exon_number "2"; oId "TCONS_00005346"; class_code "."; tss_id "TSS3563"; gene_type "lncRNA";
chr1	Cufflinks	exon	45074754	45074839	.	-	.	gene_id "XLOC_002732"; transcript_id "TCONS_00004585"; exon_number "3"; oId "TCONS_00005346"; class_code "."; tss_id "TSS3563"; gene_type "lncRNA";
chr1	Cufflinks	exon	45084009	45084169	.	-	.	gene_id "XLOC_002732"; transcript_id "TCONS_00004585"; exon_number "4"; oId "TCONS_00005346"; class_code "."; tss_id "TSS3563"; gene_type "lncRNA";
chr1	Cufflinks	exon	48884171	48885750	.	-	.	gene_id "XLOC_002743"; transcript_id "TCONS_00004596"; exon_number "1"; oId "TCONS_00005357"; class_code "u"; tss_id "TSS3574"; gene_type "other_novel_transcript";
chr1	Cufflinks	exon	58268634	58269862	.	-	.	gene_id "XLOC_002812"; transcript_id "TCONS_00004706"; exon_number "1"; oId "TCONS_00005479"; class_code "u"; tss_id "TSS3665"; gene_type "other_novel_transcript";
chr1	Cufflinks	exon	75365616	75366118	.	-	.	gene_id "XLOC_002871"; transcript_id "TCONS_00004836"; exon_number "1"; gene_name "ENSSSCT00000024443.2"; oId "TCONS_00005638"; nearest_ref "ENSSSCT00000024443.2"; class_code "x"; tss_id "TSS3753"; gene_type "lncRNA";
chr1	Cufflinks	exon	75366785	75366918	.	-	.	gene_id "XLOC_002871"; transcript_id "TCONS_00004836"; exon_number "2"; gene_name "ENSSSCT00000024443.2"; oId "TCONS_00005638"; nearest_ref "ENSSSCT00000024443.2"; class_code "x"; tss_id "TSS3753"; gene_type "lncRNA";
chr1	Cufflinks	exon	75375633	75375916	.	-	.	gene_id "XLOC_002871"; transcript_id "TCONS_00004836"; exon_number "3"; gene_name "ENSSSCT00000024443.2"; oId "TCONS_00005638"; nearest_ref "ENSSSCT00000024443.2"; class_code "x"; tss_id "TSS3753"; gene_type "lncRNA";
chr1	Cufflinks	exon	92243317	92243948	.	-	.	gene_id "XLOC_002952"; transcript_id "TCONS_00007487"; exon_number "1"; oId "TCONS_00063393"; class_code "u"; tss_id "TSS3872"; gene_type "lncRNA";
chr1	Cufflinks	exon	92282755	92282759	.	-	.	gene_id "XLOC_002952"; transcript_id "TCONS_00007487"; exon_number "2"; oId "TCONS_00063393"; class_code "u"; tss_id "TSS3872"; gene_type "lncRNA";
chr1	Cufflinks	exon	108587825	108595862	.	-	.	gene_id "XLOC_003036"; transcript_id "TCONS_00007488"; exon_number "1"; gene_name "ENSSSCT00000062560.1"; oId "TCONS_00096646"; nearest_ref "ENSSSCT00000062560.1"; class_code "x"; tss_id "TSS4000"; gene_type "lncRNA";
chr1	Cufflinks	exon	108627168	108627280	.	-	.	gene_id "XLOC_003036"; transcript_id "TCONS_00007488"; exon_number "2"; gene_name "ENSSSCT00000062560.1"; oId "TCONS_00096646"; nearest_ref "ENSSSCT00000062560.1"; class_code "x"; tss_id "TSS4000"; gene_type "lncRNA";
chr1	Cufflinks	exon	108649154	108649422	.	-	.	gene_id "XLOC_003036"; transcript_id "TCONS_00007488"; exon_number "3"; gene_name "ENSSSCT00000062560.1"; oId "TCONS_00096646"; nearest_ref "ENSSSCT00000062560.1"; class_code "x"; tss_id "TSS4000"; gene_type "lncRNA";
chr1	Cufflinks	exon	109664629	109665334	.	-	.	gene_id "XLOC_003046"; transcript_id "TCONS_00007489"; exon_number "1"; oId "TCONS_00117843"; class_code "u"; tss_id "TSS4015"; gene_type "lncRNA";
chr1	Cufflinks	exon	109678637	109679864	.	-	.	gene_id "XLOC_003046"; transcript_id "TCONS_00007489"; exon_number "2"; oId "TCONS_00117843"; class_code "u"; tss_id "TSS4015"; gene_type "lncRNA";
chr1	Cufflinks	exon	117935817	117938489	.	-	.	gene_id "XLOC_003087"; transcript_id "TCONS_00005291"; exon_number "1"; oId "TCONS_00104380"; class_code "."; tss_id "TSS4077"; gene_type "lncRNA";
chr1	Cufflinks	exon	117944123	117944197	.	-	.	gene_id "XLOC_003087"; transcript_id "TCONS_00005291"; exon_number "2"; oId "TCONS_00104380"; class_code "."; tss_id "TSS4077"; gene_type "lncRNA";
chr1	Cufflinks	exon	117945809	117945941	.	-	.	gene_id "XLOC_003087"; transcript_id "TCONS_00005291"; exon_number "3"; oId "TCONS_00104380"; class_code "."; tss_id "TSS4077"; gene_type "lncRNA";
chr1	Cufflinks	exon	119868215	119868433	.	-	.	gene_id "XLOC_003091"; transcript_id "TCONS_00007490"; exon_number "1"; gene_name "ENSSSCT00000059120.1"; oId "TCONS_00051050"; nearest_ref "ENSSSCT00000059120.1"; class_code "i"; tss_id "TSS4084"; gene_type "lncRNA";
chr1	Cufflinks	exon	119868719	119868806	.	-	.	gene_id "XLOC_003091"; transcript_id "TCONS_00007490"; exon_number "2"; gene_name "ENSSSCT00000059120.1"; oId "TCONS_00051050"; nearest_ref "ENSSSCT00000059120.1"; class_code "i"; tss_id "TSS4084"; gene_type "lncRNA";
chr1	Cufflinks	exon	122274914	122275116	.	-	.	gene_id "XLOC_003104"; transcript_id "TCONS_00005329"; exon_number "1"; gene_name "ENSSSCT00000005133.3"; oId "TCONS_00006250"; nearest_ref "ENSSSCT00000005133.3"; class_code "x"; tss_id "TSS4102"; gene_type "other_novel_transcript";
chr1	Cufflinks	exon	123409646	123414059	.	-	.	gene_id "XLOC_003110"; transcript_id "TCONS_00005342"; exon_number "1"; oId "TCONS_00006265"; class_code "."; tss_id "TSS4108"; gene_type "lncRNA";
chr1	Cufflinks	exon	123418993	123419082	.	-	.	gene_id "XLOC_003110"; transcript_id "TCONS_00005342"; exon_number "2"; oId "TCONS_00006265"; class_code "."; tss_id "TSS4108"; gene_type "lncRNA";
chr1	Cufflinks	exon	123419214	123419369	.	-	.	gene_id "XLOC_003110"; transcript_id "TCONS_00005342"; exon_number "3"; oId "TCONS_00006265"; class_code "."; tss_id "TSS4108"; gene_type "lncRNA";
chr1	Cufflinks	exon	123444090	123444165	.	-	.	gene_id "XLOC_003110"; transcript_id "TCONS_00005342"; exon_number "4"; oId "TCONS_00006265"; class_code "."; tss_id "TSS4108"; gene_type "lncRNA";
chr1	Cufflinks	exon	126865306	126865881	.	-	.	gene_id "XLOC_003143"; transcript_id "TCONS_00007491"; exon_number "1"; gene_name "ENSSSCT00000059196.1"; oId "TCONS_00071353"; nearest_ref "ENSSSCT00000059196.1"; class_code "i"; tss_id "TSS4155"; gene_type "lncRNA";
chr1	Cufflinks	exon	126866172	126866204	.	-	.	gene_id "XLOC_003143"; transcript_id "TCONS_00007491"; exon_number "2"; gene_name "ENSSSCT00000059196.1"; oId "TCONS_00071353"; nearest_ref "ENSSSCT00000059196.1"; class_code "i"; tss_id "TSS4155"; gene_type "lncRNA";
chr1	Cufflinks	exon	129060078	129060078	.	-	.	gene_id "XLOC_003170"; transcript_id "TCONS_00007492"; exon_number "1"; gene_name "ENSSSCT00000038501.1"; oId "TCONS_00087788"; nearest_ref "ENSSSCT00000038501.1"; class_code "i"; tss_id "TSS4198"; gene_type "lncRNA";
chr1	Cufflinks	exon	129060234	129060502	.	-	.	gene_id "XLOC_003170"; transcript_id "TCONS_00007492"; exon_number "2"; gene_name "ENSSSCT00000038501.1"; oId "TCONS_00087788"; nearest_ref "ENSSSCT00000038501.1"; class_code "i"; tss_id "TSS4198"; gene_type "lncRNA";
chr1	Cufflinks	exon	130953561	130953958	.	-	.	gene_id "XLOC_003198"; transcript_id "TCONS_00005563"; exon_number "1"; oId "TCONS_00006531"; class_code "u"; tss_id "TSS4244"; gene_type "other_novel_transcript";
chr1	Cufflinks	exon	130955692	130955703	.	-	.	gene_id "XLOC_003198"; transcript_id "TCONS_00005563"; exon_number "2"; oId "TCONS_00006531"; class_code "u"; tss_id "TSS4244"; gene_type "other_novel_transcript";
chr1	Cufflinks	exon	130953671	130953961	.	-	.	gene_id "XLOC_003198"; transcript_id "TCONS_00007493"; exon_number "1"; oId "TCONS_00016354"; class_code "u"; tss_id "TSS4244"; gene_type "lncRNA";
chr1	Cufflinks	exon	130955692	130955695	.	-	.	gene_id "XLOC_003198"; transcript_id "TCONS_00007493"; exon_number "2"; oId "TCONS_00016354"; class_code "u"; tss_id "TSS4244"; gene_type "lncRNA";
chr1	Cufflinks	exon	141875856	141875887	.	-	.	gene_id "XLOC_003281"; transcript_id "TCONS_00007494"; exon_number "1"; oId "TCONS_00037307"; class_code "u"; tss_id "TSS4349"; gene_type "lncRNA";
chr1	Cufflinks	exon	141886572	141887090	.	-	.	gene_id "XLOC_003281"; transcript_id "TCONS_00007494"; exon_number "2"; oId "TCONS_00037307"; class_code "u"; tss_id "TSS4349"; gene_type "lncRNA";
chr1	Cufflinks	exon	142079255	142081829	.	-	.	gene_id "XLOC_003291"; transcript_id "TCONS_00005723"; exon_number "1"; oId "TCONS_00006719"; class_code "."; tss_id "TSS4359"; gene_type "lncRNA";
chr1	Cufflinks	exon	142082543	142082655	.	-	.	gene_id "XLOC_003291"; transcript_id "TCONS_00005723"; exon_number "2"; oId "TCONS_00006719"; class_code "."; tss_id "TSS4359"; gene_type "lncRNA";
chr1	Cufflinks	exon	142083412	142083540	.	-	.	gene_id "XLOC_003291"; transcript_id "TCONS_00005723"; exon_number "3"; oId "TCONS_00006719"; class_code "."; tss_id "TSS4359"; gene_type "lncRNA";
chr1	Cufflinks	exon	142088477	142088684	.	-	.	gene_id "XLOC_003291"; transcript_id "TCONS_00005723"; exon_number "4"; oId "TCONS_00006719"; class_code "."; tss_id "TSS4359"; gene_type "lncRNA";
chr1	Cufflinks	exon	142088991	142089476	.	-	.	gene_id "XLOC_003291"; transcript_id "TCONS_00005723"; exon_number "5"; oId "TCONS_00006719"; class_code "."; tss_id "TSS4359"; gene_type "lncRNA";
chr1	Cufflinks	exon	143607270	143608039	.	-	.	gene_id "XLOC_003302"; transcript_id "TCONS_00007495"; exon_number "1"; oId "TCONS_00109032"; class_code "u"; tss_id "TSS4371"; gene_type "lncRNA";
chr1	Cufflinks	exon	143623105	143623237	.	-	.	gene_id "XLOC_003302"; transcript_id "TCONS_00007495"; exon_number "2"; oId "TCONS_00109032"; class_code "u"; tss_id "TSS4371"; gene_type "lncRNA";
chr1	Cufflinks	exon	145732864	145732948	.	-	.	gene_id "XLOC_003312"; transcript_id "TCONS_00007496"; exon_number "1"; oId "TCONS_00014987"; class_code "u"; tss_id "TSS4388"; gene_type "lncRNA";
chr1	Cufflinks	exon	145735051	145735090	.	-	.	gene_id "XLOC_003312"; transcript_id "TCONS_00007496"; exon_number "2"; oId "TCONS_00014987"; class_code "u"; tss_id "TSS4388"; gene_type "lncRNA";
chr1	Cufflinks	exon	145740540	145740677	.	-	.	gene_id "XLOC_003312"; transcript_id "TCONS_00007496"; exon_number "3"; oId "TCONS_00014987"; class_code "u"; tss_id "TSS4388"; gene_type "lncRNA";
chr1	Cufflinks	exon	145741449	145741595	.	-	.	gene_id "XLOC_003312"; transcript_id "TCONS_00007496"; exon_number "4"; oId "TCONS_00014987"; class_code "u"; tss_id "TSS4388"; gene_type "lncRNA";
chr1	Cufflinks	exon	145749089	145749254	.	-	.	gene_id "XLOC_003312"; transcript_id "TCONS_00007496"; exon_number "5"; oId "TCONS_00014987"; class_code "u"; tss_id "TSS4388"; gene_type "lncRNA";
chr1	Cufflinks	exon	148845869	148846743	.	-	.	gene_id "XLOC_003324"; transcript_id "TCONS_00005789"; exon_number "1"; oId "TCONS_00006796"; class_code "."; tss_id "TSS4407"; gene_type "lncRNA";
chr1	Cufflinks	exon	148861887	148861990	.	-	.	gene_id "XLOC_003324"; transcript_id "TCONS_00005789"; exon_number "2"; oId "TCONS_00006796"; class_code "."; tss_id "TSS4407"; gene_type "lncRNA";
chr1	Cufflinks	exon	148862844	148863003	.	-	.	gene_id "XLOC_003324"; transcript_id "TCONS_00005789"; exon_number "3"; oId "TCONS_00006796"; class_code "."; tss_id "TSS4407"; gene_type "lncRNA";
chr1	Cufflinks	exon	163077734	163078150	.	-	.	gene_id "XLOC_003392"; transcript_id "TCONS_00007497"; exon_number "1"; gene_name "ENSSSCT00000064971.1"; oId "TCONS_00016451"; nearest_ref "ENSSSCT00000064971.1"; class_code "x"; tss_id "TSS4504"; gene_type "lncRNA";
chr1	Cufflinks	exon	163082079	163082354	.	-	.	gene_id "XLOC_003392"; transcript_id "TCONS_00007497"; exon_number "2"; gene_name "ENSSSCT00000064971.1"; oId "TCONS_00016451"; nearest_ref "ENSSSCT00000064971.1"; class_code "x"; tss_id "TSS4504"; gene_type "lncRNA";
chr1	Cufflinks	exon	163698070	163698190	.	-	.	gene_id "XLOC_003404"; transcript_id "TCONS_00007498"; exon_number "1"; gene_name "ENSSSCT00000039194.1"; oId "TCONS_00071598"; nearest_ref "ENSSSCT00000039194.1"; class_code "i"; tss_id "TSS4521"; gene_type "lncRNA";
chr1	Cufflinks	exon	163698252	163698683	.	-	.	gene_id "XLOC_003404"; transcript_id "TCONS_00007498"; exon_number "2"; gene_name "ENSSSCT00000039194.1"; oId "TCONS_00071598"; nearest_ref "ENSSSCT00000039194.1"; class_code "i"; tss_id "TSS4521"; gene_type "lncRNA";
chr1	Cufflinks	exon	179880249	179880567	.	-	.	gene_id "XLOC_003485"; transcript_id "TCONS_00007499"; exon_number "1"; oId "TCONS_00037429"; class_code "u"; tss_id "TSS4623"; gene_type "lncRNA";
chr1	Cufflinks	exon	179883068	179883211	.	-	.	gene_id "XLOC_003485"; transcript_id "TCONS_00007499"; exon_number "2"; oId "TCONS_00037429"; class_code "u"; tss_id "TSS4623"; gene_type "lncRNA";
chr1	Cufflinks	exon	179895054	179895570	.	-	.	gene_id "XLOC_003485"; transcript_id "TCONS_00007499"; exon_number "3"; oId "TCONS_00037429"; class_code "u"; tss_id "TSS4623"; gene_type "lncRNA";
chr1	Cufflinks	exon	183544599	183544674	.	-	.	gene_id "XLOC_003519"; transcript_id "TCONS_00007500"; exon_number "1"; oId "TCONS_00032439"; class_code "u"; tss_id "TSS4675"; gene_type "lncRNA";
chr1	Cufflinks	exon	183578351	183578440	.	-	.	gene_id "XLOC_003519"; transcript_id "TCONS_00007500"; exon_number "2"; oId "TCONS_00032439"; class_code "u"; tss_id "TSS4675"; gene_type "lncRNA";
chr1	Cufflinks	exon	183608966	183609154	.	-	.	gene_id "XLOC_003519"; transcript_id "TCONS_00007500"; exon_number "3"; oId "TCONS_00032439"; class_code "u"; tss_id "TSS4675"; gene_type "lncRNA";
chr1	Cufflinks	exon	183788830	183788990	.	-	.	gene_id "XLOC_003519"; transcript_id "TCONS_00007500"; exon_number "4"; oId "TCONS_00032439"; class_code "u"; tss_id "TSS4675"; gene_type "lncRNA";
chr1	Cufflinks	exon	183789893	183790034	.	-	.	gene_id "XLOC_003519"; transcript_id "TCONS_00007500"; exon_number "5"; oId "TCONS_00032439"; class_code "u"; tss_id "TSS4675"; gene_type "lncRNA";
chr1	Cufflinks	exon	187382103	187382145	.	-	.	gene_id "XLOC_003557"; transcript_id "TCONS_00007501"; exon_number "1"; oId "TCONS_00020969"; class_code "u"; tss_id "TSS4720"; gene_type "lncRNA";
chr1	Cufflinks	exon	187383718	187384966	.	-	.	gene_id "XLOC_003557"; transcript_id "TCONS_00007501"; exon_number "2"; oId "TCONS_00020969"; class_code "u"; tss_id "TSS4720"; gene_type "lncRNA";
chr1	Cufflinks	exon	194503474	194505011	.	-	.	gene_id "XLOC_003606"; transcript_id "TCONS_00006308"; exon_number "1"; gene_name "ENSSSCT00000032151.2"; oId "TCONS_00007407"; nearest_ref "ENSSSCT00000032151.2"; class_code "x"; tss_id "TSS4778"; gene_type "other_novel_transcript";
chr1	Cufflinks	exon	201678798	201693592	.	-	.	gene_id "XLOC_003660"; transcript_id "TCONS_00006374"; exon_number "1"; gene_name "ENSSSCT00000035181.2"; oId "TCONS_00007484"; nearest_ref "ENSSSCT00000035181.2"; class_code "x"; tss_id "TSS4837"; gene_type "other_novel_transcript";
chr1	Cufflinks	exon	201715845	201715908	.	-	.	gene_id "XLOC_003662"; transcript_id "TCONS_00007502"; exon_number "1"; gene_name "ENSSSCT00000061172.1"; oId "TCONS_00030904"; nearest_ref "ENSSSCT00000061172.1"; class_code "x"; tss_id "TSS4839"; gene_type "lncRNA";
chr1	Cufflinks	exon	201716853	201718292	.	-	.	gene_id "XLOC_003662"; transcript_id "TCONS_00007502"; exon_number "2"; gene_name "ENSSSCT00000061172.1"; oId "TCONS_00030904"; nearest_ref "ENSSSCT00000061172.1"; class_code "x"; tss_id "TSS4839"; gene_type "lncRNA";
chr1	Cufflinks	exon	204648834	204648939	.	-	.	gene_id "XLOC_003692"; transcript_id "TCONS_00007503"; exon_number "1"; oId "TCONS_00131502"; class_code "u"; tss_id "TSS4873"; gene_type "lncRNA";
chr1	Cufflinks	exon	204684558	204684677	.	-	.	gene_id "XLOC_003692"; transcript_id "TCONS_00007503"; exon_number "2"; oId "TCONS_00131502"; class_code "u"; tss_id "TSS4873"; gene_type "lncRNA";
chr1	Cufflinks	exon	204942127	204942387	.	-	.	gene_id "XLOC_003692"; transcript_id "TCONS_00007503"; exon_number "3"; oId "TCONS_00131502"; class_code "u"; tss_id "TSS4873"; gene_type "lncRNA";
chr1	Cufflinks	exon	224216869	224218222	.	-	.	gene_id "XLOC_003791"; transcript_id "TCONS_00006594"; exon_number "1"; oId "TCONS_00007738"; class_code "u"; tss_id "TSS5007"; gene_type "other_novel_transcript";
chr1	Cufflinks	exon	229872904	229873193	.	-	.	gene_id "XLOC_003816"; transcript_id "TCONS_00007504"; exon_number "1"; oId "TCONS_00030962"; class_code "u"; tss_id "TSS5045"; gene_type "lncRNA";
chr1	Cufflinks	exon	229928721	229928855	.	-	.	gene_id "XLOC_003816"; transcript_id "TCONS_00007504"; exon_number "2"; oId "TCONS_00030962"; class_code "u"; tss_id "TSS5045"; gene_type "lncRNA";
chr1	Cufflinks	exon	229952108	229952245	.	-	.	gene_id "XLOC_003816"; transcript_id "TCONS_00007504"; exon_number "3"; oId "TCONS_00030962"; class_code "u"; tss_id "TSS5045"; gene_type "lncRNA";
chr1	Cufflinks	exon	229953459	229953542	.	-	.	gene_id "XLOC_003816"; transcript_id "TCONS_00007504"; exon_number "4"; oId "TCONS_00030962"; class_code "u"; tss_id "TSS5045"; gene_type "lncRNA";
chr1	Cufflinks	exon	241132969	241133050	.	-	.	gene_id "XLOC_003885"; transcript_id "TCONS_00007505"; exon_number "1"; oId "TCONS_00032520"; class_code "u"; tss_id "TSS5149"; gene_type "lncRNA";
chr1	Cufflinks	exon	241182421	241182637	.	-	.	gene_id "XLOC_003885"; transcript_id "TCONS_00007505"; exon_number "2"; oId "TCONS_00032520"; class_code "u"; tss_id "TSS5149"; gene_type "lncRNA";
chr1	Cufflinks	exon	241445489	241445536	.	-	.	gene_id "XLOC_003885"; transcript_id "TCONS_00007505"; exon_number "3"; oId "TCONS_00032520"; class_code "u"; tss_id "TSS5149"; gene_type "lncRNA";
chr1	Cufflinks	exon	241476751	241476755	.	-	.	gene_id "XLOC_003885"; transcript_id "TCONS_00007505"; exon_number "4"; oId "TCONS_00032520"; class_code "u"; tss_id "TSS5149"; gene_type "lncRNA";
chr1	Cufflinks	exon	248420325	248420349	.	-	.	gene_id "XLOC_003921"; transcript_id "TCONS_00007506"; exon_number "1"; oId "TCONS_00126770"; class_code "u"; tss_id "TSS5194"; gene_type "lncRNA";
chr1	Cufflinks	exon	248421466	248421538	.	-	.	gene_id "XLOC_003921"; transcript_id "TCONS_00007506"; exon_number "2"; oId "TCONS_00126770"; class_code "u"; tss_id "TSS5194"; gene_type "lncRNA";
chr1	Cufflinks	exon	248424632	248424745	.	-	.	gene_id "XLOC_003921"; transcript_id "TCONS_00007506"; exon_number "3"; oId "TCONS_00126770"; class_code "u"; tss_id "TSS5194"; gene_type "lncRNA";
chr1	Cufflinks	exon	248447884	248448067	.	-	.	gene_id "XLOC_003921"; transcript_id "TCONS_00007506"; exon_number "4"; oId "TCONS_00126770"; class_code "u"; tss_id "TSS5194"; gene_type "lncRNA";
chr1	Cufflinks	exon	253037322	253037833	.	-	.	gene_id "XLOC_003957"; transcript_id "TCONS_00007507"; exon_number "1"; gene_name "ENSSSCT00000041334.1"; oId "TCONS_00083537"; nearest_ref "ENSSSCT00000041334.1"; class_code "x"; tss_id "TSS5254"; gene_type "lncRNA";
chr1	Cufflinks	exon	253038164	253038497	.	-	.	gene_id "XLOC_003957"; transcript_id "TCONS_00007507"; exon_number "2"; gene_name "ENSSSCT00000041334.1"; oId "TCONS_00083537"; nearest_ref "ENSSSCT00000041334.1"; class_code "x"; tss_id "TSS5254"; gene_type "lncRNA";
chr1	Cufflinks	exon	253702069	253702133	.	-	.	gene_id "XLOC_003965"; transcript_id "TCONS_00007508"; exon_number "1"; oId "TCONS_00031034"; class_code "u"; tss_id "TSS5265"; gene_type "lncRNA";
chr1	Cufflinks	exon	253704228	253704366	.	-	.	gene_id "XLOC_003965"; transcript_id "TCONS_00007508"; exon_number "2"; oId "TCONS_00031034"; class_code "u"; tss_id "TSS5265"; gene_type "lncRNA";
chr1	Cufflinks	exon	253707396	253707488	.	-	.	gene_id "XLOC_003965"; transcript_id "TCONS_00007508"; exon_number "3"; oId "TCONS_00031034"; class_code "u"; tss_id "TSS5265"; gene_type "lncRNA";
chr1	Cufflinks	exon	253709331	253709439	.	-	.	gene_id "XLOC_003965"; transcript_id "TCONS_00007508"; exon_number "4"; oId "TCONS_00031034"; class_code "u"; tss_id "TSS5265"; gene_type "lncRNA";
chr1	Cufflinks	exon	253713474	253713518	.	-	.	gene_id "XLOC_003965"; transcript_id "TCONS_00007508"; exon_number "5"; oId "TCONS_00031034"; class_code "u"; tss_id "TSS5265"; gene_type "lncRNA";
chr1	Cufflinks	exon	253715779	253715912	.	-	.	gene_id "XLOC_003965"; transcript_id "TCONS_00007508"; exon_number "6"; oId "TCONS_00031034"; class_code "u"; tss_id "TSS5265"; gene_type "lncRNA";
chr1	Cufflinks	exon	260807014	260818138	.	-	.	gene_id "XLOC_003997"; transcript_id "TCONS_00007016"; exon_number "1"; oId "TCONS_00008252"; class_code "u"; tss_id "TSS5302"; gene_type "other_novel_transcript";
chr1	Cufflinks	exon	262354333	262355772	.	-	.	gene_id "XLOC_004020"; transcript_id "TCONS_00007075"; exon_number "1"; gene_name "ENSSSCT00000006083.3"; oId "TCONS_00008319"; nearest_ref "ENSSSCT00000006083.3"; class_code "x"; tss_id "TSS5341"; gene_type "other_novel_transcript";
chr1	Cufflinks	exon	268384007	268384589	.	-	.	gene_id "XLOC_004078"; transcript_id "TCONS_00007182"; exon_number "1"; oId "TCONS_00008450"; class_code "u"; tss_id "TSS5420"; gene_type "other_novel_transcript";
chr1	Cufflinks	exon	268817067	268817323	.	-	.	gene_id "XLOC_004093"; transcript_id "TCONS_00007509"; exon_number "1"; oId "TCONS_00123447"; class_code "u"; tss_id "TSS5443"; gene_type "lncRNA";
chr1	Cufflinks	exon	268817379	268817837	.	-	.	gene_id "XLOC_004093"; transcript_id "TCONS_00007509"; exon_number "2"; oId "TCONS_00123447"; class_code "u"; tss_id "TSS5443"; gene_type "lncRNA";
chr1	Cufflinks	exon	270515158	270521491	.	-	.	gene_id "XLOC_004113"; transcript_id "TCONS_00007272"; exon_number "1"; gene_name "ENSSSCT00000006268.3"; oId "TCONS_00008550"; nearest_ref "ENSSSCT00000006268.3"; class_code "x"; tss_id "TSS5472"; gene_type "lncRNA";
chr1	Cufflinks	exon	270521791	270522860	.	-	.	gene_id "XLOC_004113"; transcript_id "TCONS_00007272"; exon_number "2"; gene_name "ENSSSCT00000006268.3"; oId "TCONS_00008550"; nearest_ref "ENSSSCT00000006268.3"; class_code "x"; tss_id "TSS5472"; gene_type "lncRNA";
chr10	Cufflinks	exon	1564719	1564926	.	+	.	gene_id "XLOC_004179"; transcript_id "TCONS_00007521"; exon_number "1"; oId "TCONS_00008700"; class_code "u"; tss_id "TSS5560"; gene_type "other_novel_transcript";
chr10	Cufflinks	exon	1679850	1679872	.	+	.	gene_id "XLOC_004194"; transcript_id "TCONS_00009765"; exon_number "1"; oId "TCONS_00155145"; class_code "u"; tss_id "TSS5577"; gene_type "lncRNA";
chr10	Cufflinks	exon	1680764	1681364	.	+	.	gene_id "XLOC_004194"; transcript_id "TCONS_00009765"; exon_number "2"; oId "TCONS_00155145"; class_code "u"; tss_id "TSS5577"; gene_type "lncRNA";
chr10	Cufflinks	exon	5806365	5806510	.	+	.	gene_id "XLOC_004221"; transcript_id "TCONS_00009766"; exon_number "1"; gene_name "ENSSSCT00000011827.3"; oId "TCONS_00145727"; nearest_ref "ENSSSCT00000011827.3"; class_code "i"; tss_id "TSS5607"; gene_type "lncRNA";
chr10	Cufflinks	exon	5806832	5807016	.	+	.	gene_id "XLOC_004221"; transcript_id "TCONS_00009766"; exon_number "2"; gene_name "ENSSSCT00000011827.3"; oId "TCONS_00145727"; nearest_ref "ENSSSCT00000011827.3"; class_code "i"; tss_id "TSS5607"; gene_type "lncRNA";
chr10	Cufflinks	exon	12322402	12322966	.	+	.	gene_id "XLOC_004250"; transcript_id "TCONS_00009767"; exon_number "1"; oId "TCONS_00136457"; class_code "u"; tss_id "TSS5650"; gene_type "lncRNA";
chr10	Cufflinks	exon	12323068	12323139	.	+	.	gene_id "XLOC_004250"; transcript_id "TCONS_00009767"; exon_number "2"; oId "TCONS_00136457"; class_code "u"; tss_id "TSS5650"; gene_type "lncRNA";
chr10	Cufflinks	exon	12325029	12325135	.	+	.	gene_id "XLOC_004250"; transcript_id "TCONS_00009767"; exon_number "3"; oId "TCONS_00136457"; class_code "u"; tss_id "TSS5650"; gene_type "lncRNA";
chr10	Cufflinks	exon	12355770	12355815	.	+	.	gene_id "XLOC_004250"; transcript_id "TCONS_00009767"; exon_number "4"; oId "TCONS_00136457"; class_code "u"; tss_id "TSS5650"; gene_type "lncRNA";
chr10	Cufflinks	exon	12431954	12432086	.	+	.	gene_id "XLOC_004251"; transcript_id "TCONS_00009768"; exon_number "1"; oId "TCONS_00144641"; class_code "u"; tss_id "TSS5651"; gene_type "lncRNA";
chr10	Cufflinks	exon	12433109	12433766	.	+	.	gene_id "XLOC_004251"; transcript_id "TCONS_00009768"; exon_number "2"; oId "TCONS_00144641"; class_code "u"; tss_id "TSS5651"; gene_type "lncRNA";
chr10	Cufflinks	exon	12960233	12960259	.	+	.	gene_id "XLOC_004265"; transcript_id "TCONS_00009769"; exon_number "1"; oId "TCONS_00155934"; class_code "u"; tss_id "TSS5669"; gene_type "lncRNA";
chr10	Cufflinks	exon	12960554	12962181	.	+	.	gene_id "XLOC_004265"; transcript_id "TCONS_00009769"; exon_number "2"; oId "TCONS_00155934"; class_code "u"; tss_id "TSS5669"; gene_type "lncRNA";
chr10	Cufflinks	exon	13965338	13965366	.	+	.	gene_id "XLOC_004274"; transcript_id "TCONS_00009770"; exon_number "1"; oId "TCONS_00154278"; class_code "u"; tss_id "TSS5689"; gene_type "lncRNA";
chr10	Cufflinks	exon	13968931	13969041	.	+	.	gene_id "XLOC_004274"; transcript_id "TCONS_00009770"; exon_number "2"; oId "TCONS_00154278"; class_code "u"; tss_id "TSS5689"; gene_type "lncRNA";
chr10	Cufflinks	exon	13970101	13970362	.	+	.	gene_id "XLOC_004274"; transcript_id "TCONS_00009770"; exon_number "3"; oId "TCONS_00154278"; class_code "u"; tss_id "TSS5689"; gene_type "lncRNA";
chr10	Cufflinks	exon	16913938	16914657	.	+	.	gene_id "XLOC_004288"; transcript_id "TCONS_00007707"; exon_number "1"; oId "TCONS_00008910"; class_code "u"; tss_id "TSS5713"; gene_type "other_novel_transcript";
chr10	Cufflinks	exon	17471180	17471541	.	+	.	gene_id "XLOC_004294"; transcript_id "TCONS_00007717"; exon_number "1"; oId "TCONS_00008921"; class_code "u"; tss_id "TSS5719"; gene_type "other_novel_transcript";
chr10	Cufflinks	exon	36741243	36742366	.	+	.	gene_id "XLOC_004420"; transcript_id "TCONS_00008012"; exon_number "1"; oId "TCONS_00009265"; class_code "."; tss_id "TSS5916"; gene_type "lncRNA";
chr10	Cufflinks	exon	36979058	36993113	.	+	.	gene_id "XLOC_004420"; transcript_id "TCONS_00008012"; exon_number "2"; oId "TCONS_00009265"; class_code "."; tss_id "TSS5916"; gene_type "lncRNA";
chr10	Cufflinks	exon	36848443	36848716	.	+	.	gene_id "XLOC_004446"; transcript_id "TCONS_00008038"; exon_number "1"; oId "TCONS_00009291"; class_code "u"; tss_id "TSS5942"; gene_type "other_novel_transcript";
chr10	Cufflinks	exon	42013116	42013171	.	+	.	gene_id "XLOC_004547"; transcript_id "TCONS_00009771"; exon_number "1"; oId "TCONS_00154732"; class_code "u"; tss_id "TSS6062"; gene_type "lncRNA";
chr10	Cufflinks	exon	42061873	42061914	.	+	.	gene_id "XLOC_004547"; transcript_id "TCONS_00009771"; exon_number "2"; oId "TCONS_00154732"; class_code "u"; tss_id "TSS6062"; gene_type "lncRNA";
chr10	Cufflinks	exon	42063516	42063671	.	+	.	gene_id "XLOC_004547"; transcript_id "TCONS_00009771"; exon_number "3"; oId "TCONS_00154732"; class_code "u"; tss_id "TSS6062"; gene_type "lncRNA";
chr10	Cufflinks	exon	42079398	42079536	.	+	.	gene_id "XLOC_004547"; transcript_id "TCONS_00009771"; exon_number "4"; oId "TCONS_00154732"; class_code "u"; tss_id "TSS6062"; gene_type "lncRNA";
chr10	Cufflinks	exon	42081608	42081625	.	+	.	gene_id "XLOC_004547"; transcript_id "TCONS_00009771"; exon_number "5"; oId "TCONS_00154732"; class_code "u"; tss_id "TSS6062"; gene_type "lncRNA";
chr10	Cufflinks	exon	42013138	42013171	.	+	.	gene_id "XLOC_004547"; transcript_id "TCONS_00009772"; exon_number "1"; oId "TCONS_00141566"; class_code "u"; tss_id "TSS6062"; gene_type "lncRNA";
chr10	Cufflinks	exon	42061873	42061914	.	+	.	gene_id "XLOC_004547"; transcript_id "TCONS_00009772"; exon_number "2"; oId "TCONS_00141566"; class_code "u"; tss_id "TSS6062"; gene_type "lncRNA";
chr10	Cufflinks	exon	42063516	42063671	.	+	.	gene_id "XLOC_004547"; transcript_id "TCONS_00009772"; exon_number "3"; oId "TCONS_00141566"; class_code "u"; tss_id "TSS6062"; gene_type "lncRNA";
chr10	Cufflinks	exon	42079398	42079536	.	+	.	gene_id "XLOC_004547"; transcript_id "TCONS_00009772"; exon_number "4"; oId "TCONS_00141566"; class_code "u"; tss_id "TSS6062"; gene_type "lncRNA";
chr10	Cufflinks	exon	42082418	42082450	.	+	.	gene_id "XLOC_004547"; transcript_id "TCONS_00009772"; exon_number "5"; oId "TCONS_00141566"; class_code "u"; tss_id "TSS6062"; gene_type "lncRNA";
chr10	Cufflinks	exon	42014563	42015239	.	+	.	gene_id "XLOC_004547"; transcript_id "TCONS_00009773"; exon_number "1"; oId "TCONS_00144368"; class_code "u"; tss_id "TSS6063"; gene_type "lncRNA";
chr10	Cufflinks	exon	42063516	42063671	.	+	.	gene_id "XLOC_004547"; transcript_id "TCONS_00009773"; exon_number "2"; oId "TCONS_00144368"; class_code "u"; tss_id "TSS6063"; gene_type "lncRNA";
chr10	Cufflinks	exon	42079398	42079536	.	+	.	gene_id "XLOC_004547"; transcript_id "TCONS_00009773"; exon_number "3"; oId "TCONS_00144368"; class_code "u"; tss_id "TSS6063"; gene_type "lncRNA";
chr10	Cufflinks	exon	42081608	42081610	.	+	.	gene_id "XLOC_004547"; transcript_id "TCONS_00009773"; exon_number "4"; oId "TCONS_00144368"; class_code "u"; tss_id "TSS6063"; gene_type "lncRNA";
chr10	Cufflinks	exon	42046388	42063671	.	+	.	gene_id "XLOC_004547"; transcript_id "TCONS_00009774"; exon_number "1"; oId "TCONS_00166225"; class_code "u"; tss_id "TSS6065"; gene_type "lncRNA";
chr10	Cufflinks	exon	42074508	42074602	.	+	.	gene_id "XLOC_004547"; transcript_id "TCONS_00009774"; exon_number "2"; oId "TCONS_00166225"; class_code "u"; tss_id "TSS6065"; gene_type "lncRNA";
chr10	Cufflinks	exon	42079398	42079536	.	+	.	gene_id "XLOC_004547"; transcript_id "TCONS_00009774"; exon_number "3"; oId "TCONS_00166225"; class_code "u"; tss_id "TSS6065"; gene_type "lncRNA";
chr10	Cufflinks	exon	42093722	42094049	.	+	.	gene_id "XLOC_004547"; transcript_id "TCONS_00009774"; exon_number "4"; oId "TCONS_00166225"; class_code "u"; tss_id "TSS6065"; gene_type "lncRNA";
chr10	Cufflinks	exon	42061878	42061914	.	+	.	gene_id "XLOC_004547"; transcript_id "TCONS_00009775"; exon_number "1"; oId "TCONS_00140527"; class_code "u"; tss_id "TSS6066"; gene_type "lncRNA";
chr10	Cufflinks	exon	42063516	42063671	.	+	.	gene_id "XLOC_004547"; transcript_id "TCONS_00009775"; exon_number "2"; oId "TCONS_00140527"; class_code "u"; tss_id "TSS6066"; gene_type "lncRNA";
chr10	Cufflinks	exon	42079398	42079536	.	+	.	gene_id "XLOC_004547"; transcript_id "TCONS_00009775"; exon_number "3"; oId "TCONS_00140527"; class_code "u"; tss_id "TSS6066"; gene_type "lncRNA";
chr10	Cufflinks	exon	42122101	42122129	.	+	.	gene_id "XLOC_004547"; transcript_id "TCONS_00009775"; exon_number "4"; oId "TCONS_00140527"; class_code "u"; tss_id "TSS6066"; gene_type "lncRNA";
chr10	Cufflinks	exon	42063362	42063671	.	+	.	gene_id "XLOC_004547"; transcript_id "TCONS_00009776"; exon_number "1"; oId "TCONS_00156307"; class_code "u"; tss_id "TSS6067"; gene_type "lncRNA";
chr10	Cufflinks	exon	42079398	42079536	.	+	.	gene_id "XLOC_004547"; transcript_id "TCONS_00009776"; exon_number "2"; oId "TCONS_00156307"; class_code "u"; tss_id "TSS6067"; gene_type "lncRNA";
chr10	Cufflinks	exon	42082418	42082502	.	+	.	gene_id "XLOC_004547"; transcript_id "TCONS_00009776"; exon_number "3"; oId "TCONS_00156307"; class_code "u"; tss_id "TSS6067"; gene_type "lncRNA";
chr10	Cufflinks	exon	42063435	42063671	.	+	.	gene_id "XLOC_004547"; transcript_id "TCONS_00009777"; exon_number "1"; oId "TCONS_00144755"; class_code "u"; tss_id "TSS6067"; gene_type "lncRNA";
chr10	Cufflinks	exon	42079398	42079536	.	+	.	gene_id "XLOC_004547"; transcript_id "TCONS_00009777"; exon_number "2"; oId "TCONS_00144755"; class_code "u"; tss_id "TSS6067"; gene_type "lncRNA";
chr10	Cufflinks	exon	42097357	42097360	.	+	.	gene_id "XLOC_004547"; transcript_id "TCONS_00009777"; exon_number "3"; oId "TCONS_00144755"; class_code "u"; tss_id "TSS6067"; gene_type "lncRNA";
chr10	Cufflinks	exon	42081235	42095459	.	+	.	gene_id "XLOC_004547"; transcript_id "TCONS_00008176"; exon_number "1"; oId "TCONS_00009437"; class_code "u"; tss_id "TSS6068"; gene_type "other_novel_transcript";
chr10	Cufflinks	exon	42095590	42108088	.	+	.	gene_id "XLOC_004547"; transcript_id "TCONS_00008177"; exon_number "1"; oId "TCONS_00009438"; class_code "u"; tss_id "TSS6069"; gene_type "other_novel_transcript";
chr10	Cufflinks	exon	42120582	42123472	.	+	.	gene_id "XLOC_004547"; transcript_id "TCONS_00008179"; exon_number "1"; oId "TCONS_00009440"; class_code "u"; tss_id "TSS6070"; gene_type "other_novel_transcript";
chr10	Cufflinks	exon	42079823	42080527	.	+	.	gene_id "XLOC_004548"; transcript_id "TCONS_00008175"; exon_number "1"; oId "TCONS_00009436"; class_code "u"; tss_id "TSS6073"; gene_type "other_novel_transcript";
chr10	Cufflinks	exon	42118823	42120449	.	+	.	gene_id "XLOC_004549"; transcript_id "TCONS_00008178"; exon_number "1"; oId "TCONS_00009439"; class_code "u"; tss_id "TSS6074"; gene_type "other_novel_transcript";
chr10	Cufflinks	exon	42123533	42126154	.	+	.	gene_id "XLOC_004550"; transcript_id "TCONS_00008180"; exon_number "1"; oId "TCONS_00009441"; class_code "u"; tss_id "TSS6075"; gene_type "other_novel_transcript";
chr10	Cufflinks	exon	42126849	42130158	.	+	.	gene_id "XLOC_004551"; transcript_id "TCONS_00008181"; exon_number "1"; oId "TCONS_00009442"; class_code "u"; tss_id "TSS6076"; gene_type "other_novel_transcript";
chr10	Cufflinks	exon	42134172	42134459	.	+	.	gene_id "XLOC_004552"; transcript_id "TCONS_00008182"; exon_number "1"; oId "TCONS_00009443"; class_code "u"; tss_id "TSS6077"; gene_type "other_novel_transcript";
chr10	Cufflinks	exon	42134591	42135241	.	+	.	gene_id "XLOC_004553"; transcript_id "TCONS_00008183"; exon_number "1"; oId "TCONS_00009444"; class_code "u"; tss_id "TSS6078"; gene_type "other_novel_transcript";
chr10	Cufflinks	exon	42139690	42140053	.	+	.	gene_id "XLOC_004554"; transcript_id "TCONS_00008184"; exon_number "1"; oId "TCONS_00009445"; class_code "u"; tss_id "TSS6079"; gene_type "other_novel_transcript";
chr10	Cufflinks	exon	42140399	42143375	.	+	.	gene_id "XLOC_004555"; transcript_id "TCONS_00008185"; exon_number "1"; oId "TCONS_00009446"; class_code "u"; tss_id "TSS6080"; gene_type "other_novel_transcript";
chr10	Cufflinks	exon	42143457	42145115	.	+	.	gene_id "XLOC_004556"; transcript_id "TCONS_00008186"; exon_number "1"; oId "TCONS_00009447"; class_code "u"; tss_id "TSS6081"; gene_type "other_novel_transcript";
chr10	Cufflinks	exon	46980008	46980123	.	+	.	gene_id "XLOC_004609"; transcript_id "TCONS_00009778"; exon_number "1"; oId "TCONS_00149665"; class_code "u"; tss_id "TSS6148"; gene_type "lncRNA";
chr10	Cufflinks	exon	46981022	46981066	.	+	.	gene_id "XLOC_004609"; transcript_id "TCONS_00009778"; exon_number "2"; oId "TCONS_00149665"; class_code "u"; tss_id "TSS6148"; gene_type "lncRNA";
chr10	Cufflinks	exon	46983697	46983973	.	+	.	gene_id "XLOC_004609"; transcript_id "TCONS_00009778"; exon_number "3"; oId "TCONS_00149665"; class_code "u"; tss_id "TSS6148"; gene_type "lncRNA";
chr10	Cufflinks	exon	46981032	46981066	.	+	.	gene_id "XLOC_004609"; transcript_id "TCONS_00008282"; exon_number "1"; oId "TCONS_00009564"; class_code "."; tss_id "TSS6149"; gene_type "lncRNA";
chr10	Cufflinks	exon	46983337	46984108	.	+	.	gene_id "XLOC_004609"; transcript_id "TCONS_00008282"; exon_number "2"; oId "TCONS_00009564"; class_code "."; tss_id "TSS6149"; gene_type "lncRNA";
chr10	Cufflinks	exon	47665280	47665601	.	+	.	gene_id "XLOC_004659"; transcript_id "TCONS_00008339"; exon_number "1"; oId "TCONS_00009622"; class_code "u"; tss_id "TSS6204"; gene_type "other_novel_transcript";
chr10	Cufflinks	exon	48524082	48524110	.	+	.	gene_id "XLOC_004665"; transcript_id "TCONS_00009779"; exon_number "1"; oId "TCONS_00145963"; class_code "u"; tss_id "TSS6220"; gene_type "lncRNA";
chr10	Cufflinks	exon	48524252	48525231	.	+	.	gene_id "XLOC_004665"; transcript_id "TCONS_00009779"; exon_number "2"; oId "TCONS_00145963"; class_code "u"; tss_id "TSS6220"; gene_type "lncRNA";
chr10	Cufflinks	exon	52446651	52448193	.	+	.	gene_id "XLOC_004680"; transcript_id "TCONS_00008397"; exon_number "1"; oId "TCONS_00009687"; class_code "u"; tss_id "TSS6244"; gene_type "other_novel_transcript";
chr10	Cufflinks	exon	55842804	55842852	.	+	.	gene_id "XLOC_004710"; transcript_id "TCONS_00009780"; exon_number "1"; oId "TCONS_00142581"; class_code "u"; tss_id "TSS6280"; gene_type "lncRNA";
chr10	Cufflinks	exon	55865474	55865765	.	+	.	gene_id "XLOC_004710"; transcript_id "TCONS_00009780"; exon_number "2"; oId "TCONS_00142581"; class_code "u"; tss_id "TSS6280"; gene_type "lncRNA";
chr10	Cufflinks	exon	55866936	55867005	.	+	.	gene_id "XLOC_004710"; transcript_id "TCONS_00009780"; exon_number "3"; oId "TCONS_00142581"; class_code "u"; tss_id "TSS6280"; gene_type "lncRNA";
chr10	Cufflinks	exon	55884045	55885277	.	+	.	gene_id "XLOC_004710"; transcript_id "TCONS_00009780"; exon_number "4"; oId "TCONS_00142581"; class_code "u"; tss_id "TSS6280"; gene_type "lncRNA";
chr10	Cufflinks	exon	55865489	55865765	.	+	.	gene_id "XLOC_004710"; transcript_id "TCONS_00008437"; exon_number "1"; oId "TCONS_00009729"; class_code "u"; tss_id "TSS6281"; gene_type "other_novel_transcript";
chr10	Cufflinks	exon	55866936	55867005	.	+	.	gene_id "XLOC_004710"; transcript_id "TCONS_00008437"; exon_number "2"; oId "TCONS_00009729"; class_code "u"; tss_id "TSS6281"; gene_type "other_novel_transcript";
chr10	Cufflinks	exon	55884045	55884149	.	+	.	gene_id "XLOC_004710"; transcript_id "TCONS_00008437"; exon_number "3"; oId "TCONS_00009729"; class_code "u"; tss_id "TSS6281"; gene_type "other_novel_transcript";
chr10	Cufflinks	exon	55884612	55884891	.	+	.	gene_id "XLOC_004710"; transcript_id "TCONS_00008437"; exon_number "4"; oId "TCONS_00009729"; class_code "u"; tss_id "TSS6281"; gene_type "other_novel_transcript";
chr10	Cufflinks	exon	55854906	55855391	.	+	.	gene_id "XLOC_004712"; transcript_id "TCONS_00008436"; exon_number "1"; oId "TCONS_00009728"; class_code "u"; tss_id "TSS6283"; gene_type "other_novel_transcript";
chr10	Cufflinks	exon	56062377	56063708	.	+	.	gene_id "XLOC_004718"; transcript_id "TCONS_00009781"; exon_number "1"; oId "TCONS_00137284"; class_code "u"; tss_id "TSS6290"; gene_type "lncRNA";
chr10	Cufflinks	exon	56074811	56074982	.	+	.	gene_id "XLOC_004718"; transcript_id "TCONS_00009781"; exon_number "2"; oId "TCONS_00137284"; class_code "u"; tss_id "TSS6290"; gene_type "lncRNA";
chr10	Cufflinks	exon	56075063	56076083	.	+	.	gene_id "XLOC_004718"; transcript_id "TCONS_00009781"; exon_number "3"; oId "TCONS_00137284"; class_code "u"; tss_id "TSS6290"; gene_type "lncRNA";
chr10	Cufflinks	exon	56430857	56430896	.	+	.	gene_id "XLOC_004720"; transcript_id "TCONS_00009782"; exon_number "1"; oId "TCONS_00149896"; class_code "u"; tss_id "TSS6292"; gene_type "lncRNA";
chr10	Cufflinks	exon	56437592	56437672	.	+	.	gene_id "XLOC_004720"; transcript_id "TCONS_00009782"; exon_number "2"; oId "TCONS_00149896"; class_code "u"; tss_id "TSS6292"; gene_type "lncRNA";
chr10	Cufflinks	exon	56440798	56440959	.	+	.	gene_id "XLOC_004720"; transcript_id "TCONS_00009782"; exon_number "3"; oId "TCONS_00149896"; class_code "u"; tss_id "TSS6292"; gene_type "lncRNA";
chr10	Cufflinks	exon	56459933	56460675	.	+	.	gene_id "XLOC_004720"; transcript_id "TCONS_00009782"; exon_number "4"; oId "TCONS_00149896"; class_code "u"; tss_id "TSS6292"; gene_type "lncRNA";
chr10	Cufflinks	exon	56466524	56466633	.	+	.	gene_id "XLOC_004720"; transcript_id "TCONS_00009782"; exon_number "5"; oId "TCONS_00149896"; class_code "u"; tss_id "TSS6292"; gene_type "lncRNA";
chr10	Cufflinks	exon	56467008	56467157	.	+	.	gene_id "XLOC_004720"; transcript_id "TCONS_00009782"; exon_number "6"; oId "TCONS_00149896"; class_code "u"; tss_id "TSS6292"; gene_type "lncRNA";
chr10	Cufflinks	exon	56430867	56430896	.	+	.	gene_id "XLOC_004720"; transcript_id "TCONS_00009783"; exon_number "1"; oId "TCONS_00149898"; class_code "u"; tss_id "TSS6292"; gene_type "lncRNA";
chr10	Cufflinks	exon	56466524	56466633	.	+	.	gene_id "XLOC_004720"; transcript_id "TCONS_00009783"; exon_number "2"; oId "TCONS_00149898"; class_code "u"; tss_id "TSS6292"; gene_type "lncRNA";
chr10	Cufflinks	exon	56467008	56467139	.	+	.	gene_id "XLOC_004720"; transcript_id "TCONS_00009783"; exon_number "3"; oId "TCONS_00149898"; class_code "u"; tss_id "TSS6292"; gene_type "lncRNA";
chr10	Cufflinks	exon	56471999	56472125	.	+	.	gene_id "XLOC_004720"; transcript_id "TCONS_00009783"; exon_number "4"; oId "TCONS_00149898"; class_code "u"; tss_id "TSS6292"; gene_type "lncRNA";
chr10	Cufflinks	exon	56475584	56475673	.	+	.	gene_id "XLOC_004720"; transcript_id "TCONS_00009783"; exon_number "5"; oId "TCONS_00149898"; class_code "u"; tss_id "TSS6292"; gene_type "lncRNA";
chr10	Cufflinks	exon	56477531	56477609	.	+	.	gene_id "XLOC_004720"; transcript_id "TCONS_00009783"; exon_number "6"; oId "TCONS_00149898"; class_code "u"; tss_id "TSS6292"; gene_type "lncRNA";
chr10	Cufflinks	exon	56478528	56478719	.	+	.	gene_id "XLOC_004720"; transcript_id "TCONS_00009783"; exon_number "7"; oId "TCONS_00149898"; class_code "u"; tss_id "TSS6292"; gene_type "lncRNA";
chr10	Cufflinks	exon	56489955	56490018	.	+	.	gene_id "XLOC_004720"; transcript_id "TCONS_00009783"; exon_number "8"; oId "TCONS_00149898"; class_code "u"; tss_id "TSS6292"; gene_type "lncRNA";
chr10	Cufflinks	exon	56561004	56564257	.	+	.	gene_id "XLOC_004720"; transcript_id "TCONS_00009783"; exon_number "9"; oId "TCONS_00149898"; class_code "u"; tss_id "TSS6292"; gene_type "lncRNA";
chr10	Cufflinks	exon	56430901	56431497	.	+	.	gene_id "XLOC_004720"; transcript_id "TCONS_00009784"; exon_number "1"; oId "TCONS_00149899"; class_code "u"; tss_id "TSS6292"; gene_type "lncRNA";
chr10	Cufflinks	exon	56437592	56437672	.	+	.	gene_id "XLOC_004720"; transcript_id "TCONS_00009784"; exon_number "2"; oId "TCONS_00149899"; class_code "u"; tss_id "TSS6292"; gene_type "lncRNA";
chr10	Cufflinks	exon	56466524	56466633	.	+	.	gene_id "XLOC_004720"; transcript_id "TCONS_00009784"; exon_number "3"; oId "TCONS_00149899"; class_code "u"; tss_id "TSS6292"; gene_type "lncRNA";
chr10	Cufflinks	exon	56467008	56467139	.	+	.	gene_id "XLOC_004720"; transcript_id "TCONS_00009784"; exon_number "4"; oId "TCONS_00149899"; class_code "u"; tss_id "TSS6292"; gene_type "lncRNA";
chr10	Cufflinks	exon	56471925	56472125	.	+	.	gene_id "XLOC_004720"; transcript_id "TCONS_00009784"; exon_number "5"; oId "TCONS_00149899"; class_code "u"; tss_id "TSS6292"; gene_type "lncRNA";
chr10	Cufflinks	exon	56475584	56475673	.	+	.	gene_id "XLOC_004720"; transcript_id "TCONS_00009784"; exon_number "6"; oId "TCONS_00149899"; class_code "u"; tss_id "TSS6292"; gene_type "lncRNA";
chr10	Cufflinks	exon	56476543	56476618	.	+	.	gene_id "XLOC_004720"; transcript_id "TCONS_00009784"; exon_number "7"; oId "TCONS_00149899"; class_code "u"; tss_id "TSS6292"; gene_type "lncRNA";
chr10	Cufflinks	exon	56477531	56477609	.	+	.	gene_id "XLOC_004720"; transcript_id "TCONS_00009784"; exon_number "8"; oId "TCONS_00149899"; class_code "u"; tss_id "TSS6292"; gene_type "lncRNA";
chr10	Cufflinks	exon	56478528	56478719	.	+	.	gene_id "XLOC_004720"; transcript_id "TCONS_00009784"; exon_number "9"; oId "TCONS_00149899"; class_code "u"; tss_id "TSS6292"; gene_type "lncRNA";
chr10	Cufflinks	exon	56547773	56547924	.	+	.	gene_id "XLOC_004720"; transcript_id "TCONS_00009784"; exon_number "10"; oId "TCONS_00149899"; class_code "u"; tss_id "TSS6292"; gene_type "lncRNA";
chr10	Cufflinks	exon	56561004	56564257	.	+	.	gene_id "XLOC_004720"; transcript_id "TCONS_00009784"; exon_number "11"; oId "TCONS_00149899"; class_code "u"; tss_id "TSS6292"; gene_type "lncRNA";
chr10	Cufflinks	exon	56440931	56440959	.	+	.	gene_id "XLOC_004720"; transcript_id "TCONS_00009785"; exon_number "1"; oId "TCONS_00166948"; class_code "u"; tss_id "TSS6293"; gene_type "lncRNA";
chr10	Cufflinks	exon	56466524	56466633	.	+	.	gene_id "XLOC_004720"; transcript_id "TCONS_00009785"; exon_number "2"; oId "TCONS_00166948"; class_code "u"; tss_id "TSS6293"; gene_type "lncRNA";
chr10	Cufflinks	exon	56467008	56467139	.	+	.	gene_id "XLOC_004720"; transcript_id "TCONS_00009785"; exon_number "3"; oId "TCONS_00166948"; class_code "u"; tss_id "TSS6293"; gene_type "lncRNA";
chr10	Cufflinks	exon	56475584	56475673	.	+	.	gene_id "XLOC_004720"; transcript_id "TCONS_00009785"; exon_number "4"; oId "TCONS_00166948"; class_code "u"; tss_id "TSS6293"; gene_type "lncRNA";
chr10	Cufflinks	exon	56477531	56477609	.	+	.	gene_id "XLOC_004720"; transcript_id "TCONS_00009785"; exon_number "5"; oId "TCONS_00166948"; class_code "u"; tss_id "TSS6293"; gene_type "lncRNA";
chr10	Cufflinks	exon	56478528	56478719	.	+	.	gene_id "XLOC_004720"; transcript_id "TCONS_00009785"; exon_number "6"; oId "TCONS_00166948"; class_code "u"; tss_id "TSS6293"; gene_type "lncRNA";
chr10	Cufflinks	exon	56547773	56547924	.	+	.	gene_id "XLOC_004720"; transcript_id "TCONS_00009785"; exon_number "7"; oId "TCONS_00166948"; class_code "u"; tss_id "TSS6293"; gene_type "lncRNA";
chr10	Cufflinks	exon	56561004	56561370	.	+	.	gene_id "XLOC_004720"; transcript_id "TCONS_00009785"; exon_number "8"; oId "TCONS_00166948"; class_code "u"; tss_id "TSS6293"; gene_type "lncRNA";
chr10	Cufflinks	exon	56459858	56460675	.	+	.	gene_id "XLOC_004720"; transcript_id "TCONS_00009786"; exon_number "1"; oId "TCONS_00136137"; class_code "u"; tss_id "TSS6294"; gene_type "lncRNA";
chr10	Cufflinks	exon	56466524	56466633	.	+	.	gene_id "XLOC_004720"; transcript_id "TCONS_00009786"; exon_number "2"; oId "TCONS_00136137"; class_code "u"; tss_id "TSS6294"; gene_type "lncRNA";
chr10	Cufflinks	exon	56467008	56467139	.	+	.	gene_id "XLOC_004720"; transcript_id "TCONS_00009786"; exon_number "3"; oId "TCONS_00136137"; class_code "u"; tss_id "TSS6294"; gene_type "lncRNA";
chr10	Cufflinks	exon	56475584	56475673	.	+	.	gene_id "XLOC_004720"; transcript_id "TCONS_00009786"; exon_number "4"; oId "TCONS_00136137"; class_code "u"; tss_id "TSS6294"; gene_type "lncRNA";
chr10	Cufflinks	exon	56477531	56477609	.	+	.	gene_id "XLOC_004720"; transcript_id "TCONS_00009786"; exon_number "5"; oId "TCONS_00136137"; class_code "u"; tss_id "TSS6294"; gene_type "lncRNA";
chr10	Cufflinks	exon	56478528	56478719	.	+	.	gene_id "XLOC_004720"; transcript_id "TCONS_00009786"; exon_number "6"; oId "TCONS_00136137"; class_code "u"; tss_id "TSS6294"; gene_type "lncRNA";
chr10	Cufflinks	exon	56547773	56547924	.	+	.	gene_id "XLOC_004720"; transcript_id "TCONS_00009786"; exon_number "7"; oId "TCONS_00136137"; class_code "u"; tss_id "TSS6294"; gene_type "lncRNA";
chr10	Cufflinks	exon	56561004	56567059	.	+	.	gene_id "XLOC_004720"; transcript_id "TCONS_00009786"; exon_number "8"; oId "TCONS_00136137"; class_code "u"; tss_id "TSS6294"; gene_type "lncRNA";
chr10	Cufflinks	exon	56467024	56467139	.	+	.	gene_id "XLOC_004720"; transcript_id "TCONS_00009787"; exon_number "1"; oId "TCONS_00159318"; class_code "u"; tss_id "TSS6295"; gene_type "lncRNA";
chr10	Cufflinks	exon	56475584	56475673	.	+	.	gene_id "XLOC_004720"; transcript_id "TCONS_00009787"; exon_number "2"; oId "TCONS_00159318"; class_code "u"; tss_id "TSS6295"; gene_type "lncRNA";
chr10	Cufflinks	exon	56477531	56477609	.	+	.	gene_id "XLOC_004720"; transcript_id "TCONS_00009787"; exon_number "3"; oId "TCONS_00159318"; class_code "u"; tss_id "TSS6295"; gene_type "lncRNA";
chr10	Cufflinks	exon	56478528	56478719	.	+	.	gene_id "XLOC_004720"; transcript_id "TCONS_00009787"; exon_number "4"; oId "TCONS_00159318"; class_code "u"; tss_id "TSS6295"; gene_type "lncRNA";
chr10	Cufflinks	exon	56547773	56547970	.	+	.	gene_id "XLOC_004720"; transcript_id "TCONS_00009787"; exon_number "5"; oId "TCONS_00159318"; class_code "u"; tss_id "TSS6295"; gene_type "lncRNA";
chr10	Cufflinks	exon	56766048	56766438	.	+	.	gene_id "XLOC_004753"; transcript_id "TCONS_00008479"; exon_number "1"; oId "TCONS_00009771"; class_code "."; tss_id "TSS6330"; gene_type "lncRNA";
chr10	Cufflinks	exon	56767059	56773372	.	+	.	gene_id "XLOC_004753"; transcript_id "TCONS_00008479"; exon_number "2"; oId "TCONS_00009771"; class_code "."; tss_id "TSS6330"; gene_type "lncRNA";
chr10	Cufflinks	exon	66434751	66435020	.	+	.	gene_id "XLOC_004790"; transcript_id "TCONS_00009788"; exon_number "1"; gene_name "ENSSSCT00000050094.1"; oId "TCONS_00133871"; nearest_ref "ENSSSCT00000050094.1"; class_code "x"; tss_id "TSS6396"; gene_type "lncRNA";
chr10	Cufflinks	exon	66437253	66437693	.	+	.	gene_id "XLOC_004790"; transcript_id "TCONS_00009788"; exon_number "2"; gene_name "ENSSSCT00000050094.1"; oId "TCONS_00133871"; nearest_ref "ENSSSCT00000050094.1"; class_code "x"; tss_id "TSS6396"; gene_type "lncRNA";
chr10	Cufflinks	exon	66438522	66439061	.	+	.	gene_id "XLOC_004790"; transcript_id "TCONS_00009788"; exon_number "3"; gene_name "ENSSSCT00000050094.1"; oId "TCONS_00133871"; nearest_ref "ENSSSCT00000050094.1"; class_code "x"; tss_id "TSS6396"; gene_type "lncRNA";
chr10	Cufflinks	exon	7151191	7151462	.	-	.	gene_id "XLOC_004871"; transcript_id "TCONS_00008697"; exon_number "1"; oId "TCONS_00010023"; class_code "u"; tss_id "TSS6487"; gene_type "other_novel_transcript";
chr10	Cufflinks	exon	7158771	7159022	.	-	.	gene_id "XLOC_004875"; transcript_id "TCONS_00008701"; exon_number "1"; oId "TCONS_00010027"; class_code "u"; tss_id "TSS6491"; gene_type "other_novel_transcript";
chr10	Cufflinks	exon	7259772	7259830	.	-	.	gene_id "XLOC_004894"; transcript_id "TCONS_00009789"; exon_number "1"; oId "TCONS_00145291"; class_code "u"; tss_id "TSS6510"; gene_type "lncRNA";
chr10	Cufflinks	exon	7260164	7260668	.	-	.	gene_id "XLOC_004894"; transcript_id "TCONS_00009789"; exon_number "2"; oId "TCONS_00145291"; class_code "u"; tss_id "TSS6510"; gene_type "lncRNA";
chr10	Cufflinks	exon	10582647	10584924	.	-	.	gene_id "XLOC_004933"; transcript_id "TCONS_00008776"; exon_number "1"; oId "TCONS_00010105"; class_code "."; tss_id "TSS6554"; gene_type "lncRNA";
chr10	Cufflinks	exon	10609892	10610234	.	-	.	gene_id "XLOC_004933"; transcript_id "TCONS_00008776"; exon_number "2"; oId "TCONS_00010105"; class_code "."; tss_id "TSS6554"; gene_type "lncRNA";
chr10	Cufflinks	exon	10598971	10599907	.	-	.	gene_id "XLOC_004933"; transcript_id "TCONS_00008779"; exon_number "1"; oId "TCONS_00010108"; class_code "."; tss_id "TSS6554"; gene_type "lncRNA";
chr10	Cufflinks	exon	10609892	10610234	.	-	.	gene_id "XLOC_004933"; transcript_id "TCONS_00008779"; exon_number "2"; oId "TCONS_00010108"; class_code "."; tss_id "TSS6554"; gene_type "lncRNA";
chr10	Cufflinks	exon	10599137	10599907	.	-	.	gene_id "XLOC_004933"; transcript_id "TCONS_00009790"; exon_number "1"; oId "TCONS_00146736"; class_code "u"; tss_id "TSS6555"; gene_type "lncRNA";
chr10	Cufflinks	exon	10609912	10609935	.	-	.	gene_id "XLOC_004933"; transcript_id "TCONS_00009790"; exon_number "2"; oId "TCONS_00146736"; class_code "u"; tss_id "TSS6555"; gene_type "lncRNA";
chr10	Cufflinks	exon	13559338	13559657	.	-	.	gene_id "XLOC_004963"; transcript_id "TCONS_00008847"; exon_number "1"; oId "TCONS_00010188"; class_code "u"; tss_id "TSS6595"; gene_type "other_novel_transcript";
chr10	Cufflinks	exon	13580459	13581116	.	-	.	gene_id "XLOC_004964"; transcript_id "TCONS_00008848"; exon_number "1"; oId "TCONS_00010189"; class_code "u"; tss_id "TSS6596"; gene_type "other_novel_transcript";
chr10	Cufflinks	exon	13591097	13591678	.	-	.	gene_id "XLOC_004965"; transcript_id "TCONS_00008849"; exon_number "1"; oId "TCONS_00010190"; class_code "u"; tss_id "TSS6597"; gene_type "other_novel_transcript";
chr10	Cufflinks	exon	13604142	13604680	.	-	.	gene_id "XLOC_004967"; transcript_id "TCONS_00008851"; exon_number "1"; oId "TCONS_00010192"; class_code "u"; tss_id "TSS6599"; gene_type "other_novel_transcript";
chr10	Cufflinks	exon	13606107	13608187	.	-	.	gene_id "XLOC_004968"; transcript_id "TCONS_00008852"; exon_number "1"; oId "TCONS_00010193"; class_code "u"; tss_id "TSS6600"; gene_type "other_novel_transcript";
chr10	Cufflinks	exon	17154033	17155563	.	-	.	gene_id "XLOC_004993"; transcript_id "TCONS_00008920"; exon_number "1"; oId "TCONS_00010283"; class_code "."; tss_id "TSS6640"; gene_type "lncRNA";
chr10	Cufflinks	exon	17156158	17156648	.	-	.	gene_id "XLOC_004993"; transcript_id "TCONS_00008920"; exon_number "2"; oId "TCONS_00010283"; class_code "."; tss_id "TSS6640"; gene_type "lncRNA";
chr10	Cufflinks	exon	17448051	17448136	.	-	.	gene_id "XLOC_004998"; transcript_id "TCONS_00009791"; exon_number "1"; oId "TCONS_00144866"; class_code "u"; tss_id "TSS6645"; gene_type "lncRNA";
chr10	Cufflinks	exon	17449035	17449269	.	-	.	gene_id "XLOC_004998"; transcript_id "TCONS_00009791"; exon_number "2"; oId "TCONS_00144866"; class_code "u"; tss_id "TSS6645"; gene_type "lncRNA";
chr10	Cufflinks	exon	21674562	21676141	.	-	.	gene_id "XLOC_005021"; transcript_id "TCONS_00008988"; exon_number "1"; oId "TCONS_00010359"; class_code "u"; tss_id "TSS6681"; gene_type "other_novel_transcript";
chr10	Cufflinks	exon	21676723	21683555	.	-	.	gene_id "XLOC_005022"; transcript_id "TCONS_00008989"; exon_number "1"; oId "TCONS_00010360"; class_code "u"; tss_id "TSS6682"; gene_type "other_novel_transcript";
chr10	Cufflinks	exon	21683632	21694229	.	-	.	gene_id "XLOC_005023"; transcript_id "TCONS_00008990"; exon_number "1"; oId "TCONS_00010361"; class_code "u"; tss_id "TSS6683"; gene_type "other_novel_transcript";
chr10	Cufflinks	exon	21697334	21698795	.	-	.	gene_id "XLOC_005026"; transcript_id "TCONS_00008994"; exon_number "1"; oId "TCONS_00010365"; class_code "u"; tss_id "TSS6686"; gene_type "other_novel_transcript";
chr10	Cufflinks	exon	21701807	21702212	.	-	.	gene_id "XLOC_005026"; transcript_id "TCONS_00008994"; exon_number "2"; oId "TCONS_00010365"; class_code "u"; tss_id "TSS6686"; gene_type "other_novel_transcript";
chr10	Cufflinks	exon	21740355	21740523	.	-	.	gene_id "XLOC_005026"; transcript_id "TCONS_00008994"; exon_number "3"; oId "TCONS_00010365"; class_code "u"; tss_id "TSS6686"; gene_type "other_novel_transcript";
chr10	Cufflinks	exon	21777903	21778115	.	-	.	gene_id "XLOC_005026"; transcript_id "TCONS_00008994"; exon_number "4"; oId "TCONS_00010365"; class_code "u"; tss_id "TSS6686"; gene_type "other_novel_transcript";
chr10	Cufflinks	exon	21735477	21740523	.	-	.	gene_id "XLOC_005026"; transcript_id "TCONS_00009000"; exon_number "1"; oId "TCONS_00010371"; class_code "u"; tss_id "TSS6687"; gene_type "other_novel_transcript";
chr10	Cufflinks	exon	21777903	21778277	.	-	.	gene_id "XLOC_005026"; transcript_id "TCONS_00009000"; exon_number "2"; oId "TCONS_00010371"; class_code "u"; tss_id "TSS6687"; gene_type "other_novel_transcript";
chr10	Cufflinks	exon	21735663	21739776	.	-	.	gene_id "XLOC_005026"; transcript_id "TCONS_00009792"; exon_number "1"; oId "TCONS_00156138"; class_code "u"; tss_id "TSS6688"; gene_type "lncRNA";
chr10	Cufflinks	exon	21740355	21740592	.	-	.	gene_id "XLOC_005026"; transcript_id "TCONS_00009792"; exon_number "2"; oId "TCONS_00156138"; class_code "u"; tss_id "TSS6688"; gene_type "lncRNA";
chr10	Cufflinks	exon	21768058	21777012	.	-	.	gene_id "XLOC_005026"; transcript_id "TCONS_00009007"; exon_number "1"; oId "TCONS_00010378"; class_code "u"; tss_id "TSS6689"; gene_type "other_novel_transcript";
chr10	Cufflinks	exon	21768244	21776777	.	-	.	gene_id "XLOC_005026"; transcript_id "TCONS_00009793"; exon_number "1"; oId "TCONS_00142912"; class_code "u"; tss_id "TSS6686"; gene_type "lncRNA";
chr10	Cufflinks	exon	21777903	21778147	.	-	.	gene_id "XLOC_005026"; transcript_id "TCONS_00009793"; exon_number "2"; oId "TCONS_00142912"; class_code "u"; tss_id "TSS6686"; gene_type "lncRNA";
chr10	Cufflinks	exon	21777072	21778090	.	-	.	gene_id "XLOC_005026"; transcript_id "TCONS_00009008"; exon_number "1"; oId "TCONS_00010379"; class_code "u"; tss_id "TSS6686"; gene_type "other_novel_transcript";
chr10	Cufflinks	exon	21698872	21700073	.	-	.	gene_id "XLOC_005027"; transcript_id "TCONS_00008995"; exon_number "1"; oId "TCONS_00010366"; class_code "u"; tss_id "TSS6690"; gene_type "other_novel_transcript";
chr10	Cufflinks	exon	21704408	21713035	.	-	.	gene_id "XLOC_005028"; transcript_id "TCONS_00008996"; exon_number "1"; oId "TCONS_00010367"; class_code "u"; tss_id "TSS6691"; gene_type "other_novel_transcript";
chr10	Cufflinks	exon	21721197	21721418	.	-	.	gene_id "XLOC_005029"; transcript_id "TCONS_00008997"; exon_number "1"; oId "TCONS_00010368"; class_code "u"; tss_id "TSS6692"; gene_type "other_novel_transcript";
chr10	Cufflinks	exon	21724603	21734782	.	-	.	gene_id "XLOC_005030"; transcript_id "TCONS_00008998"; exon_number "1"; oId "TCONS_00010369"; class_code "u"; tss_id "TSS6693"; gene_type "other_novel_transcript";
chr10	Cufflinks	exon	21734835	21735395	.	-	.	gene_id "XLOC_005031"; transcript_id "TCONS_00008999"; exon_number "1"; oId "TCONS_00010370"; class_code "u"; tss_id "TSS6694"; gene_type "other_novel_transcript";
chr10	Cufflinks	exon	21743767	21744150	.	-	.	gene_id "XLOC_005032"; transcript_id "TCONS_00009001"; exon_number "1"; oId "TCONS_00010372"; class_code "u"; tss_id "TSS6695"; gene_type "other_novel_transcript";
chr10	Cufflinks	exon	21744605	21745029	.	-	.	gene_id "XLOC_005033"; transcript_id "TCONS_00009002"; exon_number "1"; oId "TCONS_00010373"; class_code "u"; tss_id "TSS6696"; gene_type "other_novel_transcript";
chr10	Cufflinks	exon	21748656	21750761	.	-	.	gene_id "XLOC_005034"; transcript_id "TCONS_00009003"; exon_number "1"; oId "TCONS_00010374"; class_code "u"; tss_id "TSS6697"; gene_type "other_novel_transcript";
chr10	Cufflinks	exon	21752867	21756225	.	-	.	gene_id "XLOC_005035"; transcript_id "TCONS_00009004"; exon_number "1"; oId "TCONS_00010375"; class_code "u"; tss_id "TSS6698"; gene_type "other_novel_transcript";
chr10	Cufflinks	exon	21758423	21762838	.	-	.	gene_id "XLOC_005036"; transcript_id "TCONS_00009005"; exon_number "1"; oId "TCONS_00010376"; class_code "u"; tss_id "TSS6699"; gene_type "other_novel_transcript";
chr10	Cufflinks	exon	21765654	21767975	.	-	.	gene_id "XLOC_005037"; transcript_id "TCONS_00009006"; exon_number "1"; oId "TCONS_00010377"; class_code "u"; tss_id "TSS6700"; gene_type "other_novel_transcript";
chr10	Cufflinks	exon	22959720	22961344	.	-	.	gene_id "XLOC_005042"; transcript_id "TCONS_00009794"; exon_number "1"; oId "TCONS_00145646"; class_code "u"; tss_id "TSS6706"; gene_type "lncRNA";
chr10	Cufflinks	exon	22961694	22961851	.	-	.	gene_id "XLOC_005042"; transcript_id "TCONS_00009794"; exon_number "2"; oId "TCONS_00145646"; class_code "u"; tss_id "TSS6706"; gene_type "lncRNA";
chr10	Cufflinks	exon	22981393	22981476	.	-	.	gene_id "XLOC_005042"; transcript_id "TCONS_00009794"; exon_number "3"; oId "TCONS_00145646"; class_code "u"; tss_id "TSS6706"; gene_type "lncRNA";
chr10	Cufflinks	exon	27584814	27584919	.	-	.	gene_id "XLOC_005087"; transcript_id "TCONS_00009795"; exon_number "1"; oId "TCONS_00164524"; class_code "u"; tss_id "TSS6779"; gene_type "lncRNA";
chr10	Cufflinks	exon	27587416	27588474	.	-	.	gene_id "XLOC_005087"; transcript_id "TCONS_00009795"; exon_number "2"; oId "TCONS_00164524"; class_code "u"; tss_id "TSS6779"; gene_type "lncRNA";
chr10	Cufflinks	exon	30099732	30100188	.	-	.	gene_id "XLOC_005107"; transcript_id "TCONS_00009796"; exon_number "1"; gene_name "ENSSSCT00000054821.1"; oId "TCONS_00152889"; nearest_ref "ENSSSCT00000054821.1"; class_code "i"; tss_id "TSS6809"; gene_type "lncRNA";
chr10	Cufflinks	exon	30100488	30100625	.	-	.	gene_id "XLOC_005107"; transcript_id "TCONS_00009796"; exon_number "2"; gene_name "ENSSSCT00000054821.1"; oId "TCONS_00152889"; nearest_ref "ENSSSCT00000054821.1"; class_code "i"; tss_id "TSS6809"; gene_type "lncRNA";
chr10	Cufflinks	exon	30956568	30956838	.	-	.	gene_id "XLOC_005110"; transcript_id "TCONS_00009180"; exon_number "1"; oId "TCONS_00010566"; class_code "u"; tss_id "TSS6813"; gene_type "other_novel_transcript";
chr10	Cufflinks	exon	39875027	39875967	.	-	.	gene_id "XLOC_005169"; transcript_id "TCONS_00009797"; exon_number "1"; oId "TCONS_00161807"; class_code "u"; tss_id "TSS6882"; gene_type "lncRNA";
chr10	Cufflinks	exon	39876333	39876355	.	-	.	gene_id "XLOC_005169"; transcript_id "TCONS_00009797"; exon_number "2"; oId "TCONS_00161807"; class_code "u"; tss_id "TSS6882"; gene_type "lncRNA";
chr10	Cufflinks	exon	39887265	39890933	.	-	.	gene_id "XLOC_005170"; transcript_id "TCONS_00009798"; exon_number "1"; gene_name "ENSSSCT00000063562.1"; oId "TCONS_00140285"; nearest_ref "ENSSSCT00000063562.1"; class_code "x"; tss_id "TSS6884"; gene_type "lncRNA";
chr10	Cufflinks	exon	39925680	39925804	.	-	.	gene_id "XLOC_005170"; transcript_id "TCONS_00009798"; exon_number "2"; gene_name "ENSSSCT00000063562.1"; oId "TCONS_00140285"; nearest_ref "ENSSSCT00000063562.1"; class_code "x"; tss_id "TSS6884"; gene_type "lncRNA";
chr10	Cufflinks	exon	39932388	39932708	.	-	.	gene_id "XLOC_005170"; transcript_id "TCONS_00009798"; exon_number "3"; gene_name "ENSSSCT00000063562.1"; oId "TCONS_00140285"; nearest_ref "ENSSSCT00000063562.1"; class_code "x"; tss_id "TSS6884"; gene_type "lncRNA";
chr10	Cufflinks	exon	39920650	39920832	.	-	.	gene_id "XLOC_005170"; transcript_id "TCONS_00009799"; exon_number "1"; oId "TCONS_00140286"; class_code "u"; tss_id "TSS6886"; gene_type "lncRNA";
chr10	Cufflinks	exon	39925680	39925804	.	-	.	gene_id "XLOC_005170"; transcript_id "TCONS_00009799"; exon_number "2"; oId "TCONS_00140286"; class_code "u"; tss_id "TSS6886"; gene_type "lncRNA";
chr10	Cufflinks	exon	39932388	39932540	.	-	.	gene_id "XLOC_005170"; transcript_id "TCONS_00009799"; exon_number "3"; oId "TCONS_00140286"; class_code "u"; tss_id "TSS6886"; gene_type "lncRNA";
chr10	Cufflinks	exon	39925584	39925804	.	-	.	gene_id "XLOC_005170"; transcript_id "TCONS_00009800"; exon_number "1"; oId "TCONS_00140287"; class_code "u"; tss_id "TSS6886"; gene_type "lncRNA";
chr10	Cufflinks	exon	39932388	39932589	.	-	.	gene_id "XLOC_005170"; transcript_id "TCONS_00009800"; exon_number "2"; oId "TCONS_00140287"; class_code "u"; tss_id "TSS6886"; gene_type "lncRNA";
chr10	Cufflinks	exon	41567082	41567117	.	-	.	gene_id "XLOC_005183"; transcript_id "TCONS_00009801"; exon_number "1"; oId "TCONS_00146217"; class_code "u"; tss_id "TSS6902"; gene_type "lncRNA";
chr10	Cufflinks	exon	41567264	41567420	.	-	.	gene_id "XLOC_005183"; transcript_id "TCONS_00009801"; exon_number "2"; oId "TCONS_00146217"; class_code "u"; tss_id "TSS6902"; gene_type "lncRNA";
chr10	Cufflinks	exon	41567980	41568111	.	-	.	gene_id "XLOC_005183"; transcript_id "TCONS_00009801"; exon_number "3"; oId "TCONS_00146217"; class_code "u"; tss_id "TSS6902"; gene_type "lncRNA";
chr10	Cufflinks	exon	41569847	41569876	.	-	.	gene_id "XLOC_005183"; transcript_id "TCONS_00009801"; exon_number "4"; oId "TCONS_00146217"; class_code "u"; tss_id "TSS6902"; gene_type "lncRNA";
chr10	Cufflinks	exon	41784302	41784999	.	-	.	gene_id "XLOC_005185"; transcript_id "TCONS_00009294"; exon_number "1"; oId "TCONS_00010699"; class_code "."; tss_id "TSS6905"; gene_type "lncRNA";
chr10	Cufflinks	exon	41787418	41787673	.	-	.	gene_id "XLOC_005185"; transcript_id "TCONS_00009294"; exon_number "2"; oId "TCONS_00010699"; class_code "."; tss_id "TSS6905"; gene_type "lncRNA";
chr10	Cufflinks	exon	41784547	41785000	.	-	.	gene_id "XLOC_005185"; transcript_id "TCONS_00009802"; exon_number "1"; oId "TCONS_00144543"; class_code "u"; tss_id "TSS6906"; gene_type "lncRNA";
chr10	Cufflinks	exon	41787418	41787501	.	-	.	gene_id "XLOC_005185"; transcript_id "TCONS_00009802"; exon_number "2"; oId "TCONS_00144543"; class_code "u"; tss_id "TSS6906"; gene_type "lncRNA";
chr10	Cufflinks	exon	41916339	41916370	.	-	.	gene_id "XLOC_005191"; transcript_id "TCONS_00009803"; exon_number "1"; oId "TCONS_00143078"; class_code "u"; tss_id "TSS6914"; gene_type "lncRNA";
chr10	Cufflinks	exon	41943202	41943309	.	-	.	gene_id "XLOC_005191"; transcript_id "TCONS_00009803"; exon_number "2"; oId "TCONS_00143078"; class_code "u"; tss_id "TSS6914"; gene_type "lncRNA";
chr10	Cufflinks	exon	42013394	42013573	.	-	.	gene_id "XLOC_005191"; transcript_id "TCONS_00009803"; exon_number "3"; oId "TCONS_00143078"; class_code "u"; tss_id "TSS6914"; gene_type "lncRNA";
chr10	Cufflinks	exon	48163988	48164543	.	-	.	gene_id "XLOC_005235"; transcript_id "TCONS_00009804"; exon_number "1"; gene_name "ENSSSCT00000043135.1"; oId "TCONS_00151055"; nearest_ref "ENSSSCT00000043135.1"; class_code "x"; tss_id "TSS6971"; gene_type "lncRNA";
chr10	Cufflinks	exon	48178725	48179059	.	-	.	gene_id "XLOC_005235"; transcript_id "TCONS_00009804"; exon_number "2"; gene_name "ENSSSCT00000043135.1"; oId "TCONS_00151055"; nearest_ref "ENSSSCT00000043135.1"; class_code "x"; tss_id "TSS6971"; gene_type "lncRNA";
chr10	Cufflinks	exon	50776703	50777133	.	-	.	gene_id "XLOC_005264"; transcript_id "TCONS_00009805"; exon_number "1"; gene_name "ENSSSCT00000012119.3"; oId "TCONS_00155364"; nearest_ref "ENSSSCT00000012119.3"; class_code "i"; tss_id "TSS7015"; gene_type "lncRNA";
chr10	Cufflinks	exon	50777434	50777481	.	-	.	gene_id "XLOC_005264"; transcript_id "TCONS_00009805"; exon_number "2"; gene_name "ENSSSCT00000012119.3"; oId "TCONS_00155364"; nearest_ref "ENSSSCT00000012119.3"; class_code "i"; tss_id "TSS7015"; gene_type "lncRNA";
chr10	Cufflinks	exon	53477046	53477087	.	-	.	gene_id "XLOC_005311"; transcript_id "TCONS_00009806"; exon_number "1"; oId "TCONS_00135881"; class_code "u"; tss_id "TSS7072"; gene_type "lncRNA";
chr10	Cufflinks	exon	53500262	53500409	.	-	.	gene_id "XLOC_005311"; transcript_id "TCONS_00009806"; exon_number "2"; oId "TCONS_00135881"; class_code "u"; tss_id "TSS7072"; gene_type "lncRNA";
chr10	Cufflinks	exon	53500526	53501038	.	-	.	gene_id "XLOC_005311"; transcript_id "TCONS_00009806"; exon_number "3"; oId "TCONS_00135881"; class_code "u"; tss_id "TSS7072"; gene_type "lncRNA";
chr10	Cufflinks	exon	57482895	57483240	.	-	.	gene_id "XLOC_005342"; transcript_id "TCONS_00009569"; exon_number "1"; oId "TCONS_00011015"; class_code "u"; tss_id "TSS7113"; gene_type "other_novel_transcript";
chr10	Cufflinks	exon	57812847	57816263	.	-	.	gene_id "XLOC_005346"; transcript_id "TCONS_00009807"; exon_number "1"; oId "TCONS_00137934"; class_code "u"; tss_id "TSS7117"; gene_type "lncRNA";
chr10	Cufflinks	exon	57828809	57829454	.	-	.	gene_id "XLOC_005346"; transcript_id "TCONS_00009807"; exon_number "2"; oId "TCONS_00137934"; class_code "u"; tss_id "TSS7117"; gene_type "lncRNA";
chr10	Cufflinks	exon	59199549	59199739	.	-	.	gene_id "XLOC_005351"; transcript_id "TCONS_00009808"; exon_number "1"; oId "TCONS_00148758"; class_code "u"; tss_id "TSS7128"; gene_type "lncRNA";
chr10	Cufflinks	exon	59199997	59203680	.	-	.	gene_id "XLOC_005351"; transcript_id "TCONS_00009808"; exon_number "2"; oId "TCONS_00148758"; class_code "u"; tss_id "TSS7128"; gene_type "lncRNA";
chr10	Cufflinks	exon	61188672	61189145	.	-	.	gene_id "XLOC_005397"; transcript_id "TCONS_00009654"; exon_number "1"; oId "TCONS_00011114"; class_code "u"; tss_id "TSS7185"; gene_type "other_novel_transcript";
chr10	Cufflinks	exon	61340701	61341685	.	-	.	gene_id "XLOC_005399"; transcript_id "TCONS_00009809"; exon_number "1"; oId "TCONS_00167749"; class_code "u"; tss_id "TSS7187"; gene_type "lncRNA";
chr10	Cufflinks	exon	61341871	61342199	.	-	.	gene_id "XLOC_005399"; transcript_id "TCONS_00009809"; exon_number "2"; oId "TCONS_00167749"; class_code "u"; tss_id "TSS7187"; gene_type "lncRNA";
chr10	Cufflinks	exon	65522850	65524957	.	-	.	gene_id "XLOC_005428"; transcript_id "TCONS_00009722"; exon_number "1"; oId "TCONS_00011194"; class_code "."; tss_id "TSS7234"; gene_type "lncRNA";
chr10	Cufflinks	exon	65526360	65526576	.	-	.	gene_id "XLOC_005428"; transcript_id "TCONS_00009722"; exon_number "2"; oId "TCONS_00011194"; class_code "."; tss_id "TSS7234"; gene_type "lncRNA";
chr11	Cufflinks	exon	2842541	2843153	.	+	.	gene_id "XLOC_005465"; transcript_id "TCONS_00011895"; exon_number "1"; gene_name "ENSSSCT00000010181.3"; oId "TCONS_00192502"; nearest_ref "ENSSSCT00000010181.3"; class_code "i"; tss_id "TSS7288"; gene_type "lncRNA";
chr11	Cufflinks	exon	2845421	2845943	.	+	.	gene_id "XLOC_005465"; transcript_id "TCONS_00011895"; exon_number "2"; gene_name "ENSSSCT00000010181.3"; oId "TCONS_00192502"; nearest_ref "ENSSSCT00000010181.3"; class_code "i"; tss_id "TSS7288"; gene_type "lncRNA";
chr11	Cufflinks	exon	2842541	2843153	.	+	.	gene_id "XLOC_005465"; transcript_id "TCONS_00011894"; exon_number "1"; gene_name "ENSSSCT00000010181.3"; oId "TCONS_00178702"; nearest_ref "ENSSSCT00000010181.3"; class_code "i"; tss_id "TSS7288"; gene_type "lncRNA";
chr11	Cufflinks	exon	2844762	2844976	.	+	.	gene_id "XLOC_005465"; transcript_id "TCONS_00011894"; exon_number "2"; gene_name "ENSSSCT00000010181.3"; oId "TCONS_00178702"; nearest_ref "ENSSSCT00000010181.3"; class_code "i"; tss_id "TSS7288"; gene_type "lncRNA";
chr11	Cufflinks	exon	2845421	2845943	.	+	.	gene_id "XLOC_005465"; transcript_id "TCONS_00011894"; exon_number "3"; gene_name "ENSSSCT00000010181.3"; oId "TCONS_00178702"; nearest_ref "ENSSSCT00000010181.3"; class_code "i"; tss_id "TSS7288"; gene_type "lncRNA";
chr11	Cufflinks	exon	4042383	4043097	.	+	.	gene_id "XLOC_005469"; transcript_id "TCONS_00009860"; exon_number "1"; gene_name "ENSSSCT00000060492.1"; oId "TCONS_00011317"; nearest_ref "ENSSSCT00000060492.1"; class_code "x"; tss_id "TSS7297"; gene_type "lncRNA";
chr11	Cufflinks	exon	4043316	4043376	.	+	.	gene_id "XLOC_005469"; transcript_id "TCONS_00009860"; exon_number "2"; gene_name "ENSSSCT00000060492.1"; oId "TCONS_00011317"; nearest_ref "ENSSSCT00000060492.1"; class_code "x"; tss_id "TSS7297"; gene_type "lncRNA";
chr11	Cufflinks	exon	4043562	4043736	.	+	.	gene_id "XLOC_005469"; transcript_id "TCONS_00009860"; exon_number "3"; gene_name "ENSSSCT00000060492.1"; oId "TCONS_00011317"; nearest_ref "ENSSSCT00000060492.1"; class_code "x"; tss_id "TSS7297"; gene_type "lncRNA";
chr11	Cufflinks	exon	4044089	4045254	.	+	.	gene_id "XLOC_005469"; transcript_id "TCONS_00009860"; exon_number "4"; gene_name "ENSSSCT00000060492.1"; oId "TCONS_00011317"; nearest_ref "ENSSSCT00000060492.1"; class_code "x"; tss_id "TSS7297"; gene_type "lncRNA";
chr11	Cufflinks	exon	7142396	7142897	.	+	.	gene_id "XLOC_005511"; transcript_id "TCONS_00009930"; exon_number "1"; oId "TCONS_00011393"; class_code "."; tss_id "TSS7355"; gene_type "lncRNA";
chr11	Cufflinks	exon	7144334	7147122	.	+	.	gene_id "XLOC_005511"; transcript_id "TCONS_00009930"; exon_number "2"; oId "TCONS_00011393"; class_code "."; tss_id "TSS7355"; gene_type "lncRNA";
chr11	Cufflinks	exon	7393096	7393439	.	+	.	gene_id "XLOC_005517"; transcript_id "TCONS_00011896"; exon_number "1"; oId "TCONS_00172510"; class_code "u"; tss_id "TSS7363"; gene_type "lncRNA";
chr11	Cufflinks	exon	7394372	7397027	.	+	.	gene_id "XLOC_005517"; transcript_id "TCONS_00011896"; exon_number "2"; oId "TCONS_00172510"; class_code "u"; tss_id "TSS7363"; gene_type "lncRNA";
chr11	Cufflinks	exon	8353399	8354750	.	+	.	gene_id "XLOC_005531"; transcript_id "TCONS_00009962"; exon_number "1"; oId "TCONS_00011428"; class_code "."; tss_id "TSS7384"; gene_type "lncRNA";
chr11	Cufflinks	exon	8355045	8355269	.	+	.	gene_id "XLOC_005531"; transcript_id "TCONS_00009962"; exon_number "2"; oId "TCONS_00011428"; class_code "."; tss_id "TSS7384"; gene_type "lncRNA";
chr11	Cufflinks	exon	8628838	8629013	.	+	.	gene_id "XLOC_005557"; transcript_id "TCONS_00011897"; exon_number "1"; gene_name "ENSSSCT00000010234.3"; oId "TCONS_00186314"; nearest_ref "ENSSSCT00000010234.3"; class_code "i"; tss_id "TSS7410"; gene_type "lncRNA";
chr11	Cufflinks	exon	8629070	8629351	.	+	.	gene_id "XLOC_005557"; transcript_id "TCONS_00011897"; exon_number "2"; gene_name "ENSSSCT00000010234.3"; oId "TCONS_00186314"; nearest_ref "ENSSSCT00000010234.3"; class_code "i"; tss_id "TSS7410"; gene_type "lncRNA";
chr11	Cufflinks	exon	15876712	15877013	.	+	.	gene_id "XLOC_005650"; transcript_id "TCONS_00011898"; exon_number "1"; oId "TCONS_00177829"; class_code "u"; tss_id "TSS7513"; gene_type "lncRNA";
chr11	Cufflinks	exon	15877331	15877495	.	+	.	gene_id "XLOC_005650"; transcript_id "TCONS_00011898"; exon_number "2"; oId "TCONS_00177829"; class_code "u"; tss_id "TSS7513"; gene_type "lncRNA";
chr11	Cufflinks	exon	16869010	16869274	.	+	.	gene_id "XLOC_005657"; transcript_id "TCONS_00011899"; exon_number "1"; gene_name "ENSSSCT00000059543.1"; oId "TCONS_00181977"; nearest_ref "ENSSSCT00000059543.1"; class_code "i"; tss_id "TSS7523"; gene_type "lncRNA";
chr11	Cufflinks	exon	16872392	16875640	.	+	.	gene_id "XLOC_005657"; transcript_id "TCONS_00011899"; exon_number "2"; gene_name "ENSSSCT00000059543.1"; oId "TCONS_00181977"; nearest_ref "ENSSSCT00000059543.1"; class_code "i"; tss_id "TSS7523"; gene_type "lncRNA";
chr11	Cufflinks	exon	17011657	17020190	.	+	.	gene_id "XLOC_005659"; transcript_id "TCONS_00010138"; exon_number "1"; oId "TCONS_00011619"; class_code "u"; tss_id "TSS7525"; gene_type "other_novel_transcript";
chr11	Cufflinks	exon	17690306	17690489	.	+	.	gene_id "XLOC_005661"; transcript_id "TCONS_00011900"; exon_number "1"; gene_name "ENSSSCT00000063524.1"; oId "TCONS_00171650"; nearest_ref "ENSSSCT00000063524.1"; class_code "x"; tss_id "TSS7527"; gene_type "lncRNA";
chr11	Cufflinks	exon	17737683	17738447	.	+	.	gene_id "XLOC_005661"; transcript_id "TCONS_00011900"; exon_number "2"; gene_name "ENSSSCT00000063524.1"; oId "TCONS_00171650"; nearest_ref "ENSSSCT00000063524.1"; class_code "x"; tss_id "TSS7527"; gene_type "lncRNA";
chr11	Cufflinks	exon	17757689	17761081	.	+	.	gene_id "XLOC_005661"; transcript_id "TCONS_00011901"; exon_number "1"; gene_name "ENSSSCT00000045516.1"; oId "TCONS_00173633"; nearest_ref "ENSSSCT00000045516.1"; class_code "x"; tss_id "TSS7534"; gene_type "lncRNA";
chr11	Cufflinks	exon	17761434	17761545	.	+	.	gene_id "XLOC_005661"; transcript_id "TCONS_00011901"; exon_number "2"; gene_name "ENSSSCT00000045516.1"; oId "TCONS_00173633"; nearest_ref "ENSSSCT00000045516.1"; class_code "x"; tss_id "TSS7534"; gene_type "lncRNA";
chr11	Cufflinks	exon	17778900	17779114	.	+	.	gene_id "XLOC_005661"; transcript_id "TCONS_00011901"; exon_number "3"; gene_name "ENSSSCT00000045516.1"; oId "TCONS_00173633"; nearest_ref "ENSSSCT00000045516.1"; class_code "x"; tss_id "TSS7534"; gene_type "lncRNA";
chr11	Cufflinks	exon	17781637	17781703	.	+	.	gene_id "XLOC_005661"; transcript_id "TCONS_00011901"; exon_number "4"; gene_name "ENSSSCT00000045516.1"; oId "TCONS_00173633"; nearest_ref "ENSSSCT00000045516.1"; class_code "x"; tss_id "TSS7534"; gene_type "lncRNA";
chr11	Cufflinks	exon	17807495	17814254	.	+	.	gene_id "XLOC_005661"; transcript_id "TCONS_00011901"; exon_number "5"; gene_name "ENSSSCT00000045516.1"; oId "TCONS_00173633"; nearest_ref "ENSSSCT00000045516.1"; class_code "x"; tss_id "TSS7534"; gene_type "lncRNA";
chr11	Cufflinks	exon	17713349	17717922	.	+	.	gene_id "XLOC_005663"; transcript_id "TCONS_00010142"; exon_number "1"; oId "TCONS_00011623"; class_code "u"; tss_id "TSS7538"; gene_type "other_novel_transcript";
chr11	Cufflinks	exon	17819638	17821502	.	+	.	gene_id "XLOC_005666"; transcript_id "TCONS_00011903"; exon_number "1"; gene_name "ENSSSCT00000058110.1"; oId "TCONS_00175869"; nearest_ref "ENSSSCT00000058110.1"; class_code "i"; tss_id "TSS7541"; gene_type "lncRNA";
chr11	Cufflinks	exon	17824346	17824707	.	+	.	gene_id "XLOC_005666"; transcript_id "TCONS_00011903"; exon_number "2"; gene_name "ENSSSCT00000058110.1"; oId "TCONS_00175869"; nearest_ref "ENSSSCT00000058110.1"; class_code "i"; tss_id "TSS7541"; gene_type "lncRNA";
chr11	Cufflinks	exon	17951024	17951809	.	+	.	gene_id "XLOC_005670"; transcript_id "TCONS_00011904"; exon_number "1"; gene_name "ENSSSCT00000030501.2"; oId "TCONS_00181326"; nearest_ref "ENSSSCT00000030501.2"; class_code "i"; tss_id "TSS7545"; gene_type "lncRNA";
chr11	Cufflinks	exon	17952127	17952296	.	+	.	gene_id "XLOC_005670"; transcript_id "TCONS_00011904"; exon_number "2"; gene_name "ENSSSCT00000030501.2"; oId "TCONS_00181326"; nearest_ref "ENSSSCT00000030501.2"; class_code "i"; tss_id "TSS7545"; gene_type "lncRNA";
chr11	Cufflinks	exon	18518194	18518250	.	+	.	gene_id "XLOC_005677"; transcript_id "TCONS_00011905"; exon_number "1"; oId "TCONS_00171982"; class_code "u"; tss_id "TSS7556"; gene_type "lncRNA";
chr11	Cufflinks	exon	18519438	18520957	.	+	.	gene_id "XLOC_005677"; transcript_id "TCONS_00011905"; exon_number "2"; oId "TCONS_00171982"; class_code "u"; tss_id "TSS7556"; gene_type "lncRNA";
chr11	Cufflinks	exon	25866392	25866757	.	+	.	gene_id "XLOC_005720"; transcript_id "TCONS_00011906"; exon_number "1"; gene_name "ENSSSCT00000024675.2"; oId "TCONS_00187802"; nearest_ref "ENSSSCT00000024675.2"; class_code "i"; tss_id "TSS7633"; gene_type "lncRNA";
chr11	Cufflinks	exon	25867077	25867105	.	+	.	gene_id "XLOC_005720"; transcript_id "TCONS_00011906"; exon_number "2"; gene_name "ENSSSCT00000024675.2"; oId "TCONS_00187802"; nearest_ref "ENSSSCT00000024675.2"; class_code "i"; tss_id "TSS7633"; gene_type "lncRNA";
chr11	Cufflinks	exon	43892081	43892243	.	+	.	gene_id "XLOC_005741"; transcript_id "TCONS_00010297"; exon_number "1"; gene_name "ENSSSCT00000010367.3"; oId "TCONS_00011804"; nearest_ref "ENSSSCT00000010367.3"; class_code "x"; tss_id "TSS7657"; gene_type "other_novel_transcript";
chr11	Cufflinks	exon	43899998	43900277	.	+	.	gene_id "XLOC_005741"; transcript_id "TCONS_00010297"; exon_number "2"; gene_name "ENSSSCT00000010367.3"; oId "TCONS_00011804"; nearest_ref "ENSSSCT00000010367.3"; class_code "x"; tss_id "TSS7657"; gene_type "other_novel_transcript";
chr11	Cufflinks	exon	43906032	43906606	.	+	.	gene_id "XLOC_005741"; transcript_id "TCONS_00010297"; exon_number "3"; gene_name "ENSSSCT00000010367.3"; oId "TCONS_00011804"; nearest_ref "ENSSSCT00000010367.3"; class_code "x"; tss_id "TSS7657"; gene_type "other_novel_transcript";
chr11	Cufflinks	exon	44300864	44301194	.	+	.	gene_id "XLOC_005744"; transcript_id "TCONS_00010300"; exon_number "1"; oId "TCONS_00011807"; class_code "u"; tss_id "TSS7660"; gene_type "other_novel_transcript";
chr11	Cufflinks	exon	52175766	52175843	.	+	.	gene_id "XLOC_005765"; transcript_id "TCONS_00011907"; exon_number "1"; oId "TCONS_00182058"; class_code "u"; tss_id "TSS7693"; gene_type "lncRNA";
chr11	Cufflinks	exon	52260659	52260785	.	+	.	gene_id "XLOC_005765"; transcript_id "TCONS_00011907"; exon_number "2"; oId "TCONS_00182058"; class_code "u"; tss_id "TSS7693"; gene_type "lncRNA";
chr11	Cufflinks	exon	52310948	52311047	.	+	.	gene_id "XLOC_005765"; transcript_id "TCONS_00011907"; exon_number "3"; oId "TCONS_00182058"; class_code "u"; tss_id "TSS7693"; gene_type "lncRNA";
chr11	Cufflinks	exon	52335077	52335181	.	+	.	gene_id "XLOC_005765"; transcript_id "TCONS_00011907"; exon_number "4"; oId "TCONS_00182058"; class_code "u"; tss_id "TSS7693"; gene_type "lncRNA";
chr11	Cufflinks	exon	52260657	52260785	.	+	.	gene_id "XLOC_005765"; transcript_id "TCONS_00011908"; exon_number "1"; oId "TCONS_00187822"; class_code "u"; tss_id "TSS7694"; gene_type "lncRNA";
chr11	Cufflinks	exon	52310948	52311047	.	+	.	gene_id "XLOC_005765"; transcript_id "TCONS_00011908"; exon_number "2"; oId "TCONS_00187822"; class_code "u"; tss_id "TSS7694"; gene_type "lncRNA";
chr11	Cufflinks	exon	52347162	52361173	.	+	.	gene_id "XLOC_005765"; transcript_id "TCONS_00011908"; exon_number "3"; oId "TCONS_00187822"; class_code "u"; tss_id "TSS7694"; gene_type "lncRNA";
chr11	Cufflinks	exon	52260718	52260785	.	+	.	gene_id "XLOC_005765"; transcript_id "TCONS_00011909"; exon_number "1"; oId "TCONS_00200956"; class_code "u"; tss_id "TSS7694"; gene_type "lncRNA";
chr11	Cufflinks	exon	52310948	52311047	.	+	.	gene_id "XLOC_005765"; transcript_id "TCONS_00011909"; exon_number "2"; oId "TCONS_00200956"; class_code "u"; tss_id "TSS7694"; gene_type "lncRNA";
chr11	Cufflinks	exon	52354898	52355302	.	+	.	gene_id "XLOC_005765"; transcript_id "TCONS_00011909"; exon_number "3"; oId "TCONS_00200956"; class_code "u"; tss_id "TSS7694"; gene_type "lncRNA";
chr11	Cufflinks	exon	52550742	52550808	.	+	.	gene_id "XLOC_005778"; transcript_id "TCONS_00011910"; exon_number "1"; oId "TCONS_00188740"; class_code "u"; tss_id "TSS7710"; gene_type "lncRNA";
chr11	Cufflinks	exon	52564015	52564299	.	+	.	gene_id "XLOC_005778"; transcript_id "TCONS_00011910"; exon_number "2"; oId "TCONS_00188740"; class_code "u"; tss_id "TSS7710"; gene_type "lncRNA";
chr11	Cufflinks	exon	56921743	56922310	.	+	.	gene_id "XLOC_005784"; transcript_id "TCONS_00010371"; exon_number "1"; oId "TCONS_00011884"; class_code "."; tss_id "TSS7716"; gene_type "lncRNA";
chr11	Cufflinks	exon	56979117	56987296	.	+	.	gene_id "XLOC_005784"; transcript_id "TCONS_00010371"; exon_number "2"; oId "TCONS_00011884"; class_code "."; tss_id "TSS7716"; gene_type "lncRNA";
chr11	Cufflinks	exon	56921762	56922310	.	+	.	gene_id "XLOC_005784"; transcript_id "TCONS_00010372"; exon_number "1"; oId "TCONS_00011885"; class_code "."; tss_id "TSS7716"; gene_type "lncRNA";
chr11	Cufflinks	exon	56979117	56979159	.	+	.	gene_id "XLOC_005784"; transcript_id "TCONS_00010372"; exon_number "2"; oId "TCONS_00011885"; class_code "."; tss_id "TSS7716"; gene_type "lncRNA";
chr11	Cufflinks	exon	57178421	57178466	.	+	.	gene_id "XLOC_005784"; transcript_id "TCONS_00010372"; exon_number "3"; oId "TCONS_00011885"; class_code "."; tss_id "TSS7716"; gene_type "lncRNA";
chr11	Cufflinks	exon	57182431	57186572	.	+	.	gene_id "XLOC_005784"; transcript_id "TCONS_00010372"; exon_number "4"; oId "TCONS_00011885"; class_code "."; tss_id "TSS7716"; gene_type "lncRNA";
chr11	Cufflinks	exon	58941983	58942026	.	+	.	gene_id "XLOC_005857"; transcript_id "TCONS_00011912"; exon_number "1"; oId "TCONS_00171681"; class_code "u"; tss_id "TSS7792"; gene_type "lncRNA";
chr11	Cufflinks	exon	58942573	58942660	.	+	.	gene_id "XLOC_005857"; transcript_id "TCONS_00011912"; exon_number "2"; oId "TCONS_00171681"; class_code "u"; tss_id "TSS7792"; gene_type "lncRNA";
chr11	Cufflinks	exon	58959902	58959952	.	+	.	gene_id "XLOC_005857"; transcript_id "TCONS_00011912"; exon_number "3"; oId "TCONS_00171681"; class_code "u"; tss_id "TSS7792"; gene_type "lncRNA";
chr11	Cufflinks	exon	58961252	58961298	.	+	.	gene_id "XLOC_005857"; transcript_id "TCONS_00011912"; exon_number "4"; oId "TCONS_00171681"; class_code "u"; tss_id "TSS7792"; gene_type "lncRNA";
chr11	Cufflinks	exon	59143133	59143295	.	+	.	gene_id "XLOC_005857"; transcript_id "TCONS_00011912"; exon_number "5"; oId "TCONS_00171681"; class_code "u"; tss_id "TSS7792"; gene_type "lncRNA";
chr11	Cufflinks	exon	59143371	59143459	.	+	.	gene_id "XLOC_005857"; transcript_id "TCONS_00011912"; exon_number "6"; oId "TCONS_00171681"; class_code "u"; tss_id "TSS7792"; gene_type "lncRNA";
chr11	Cufflinks	exon	59169137	59169272	.	+	.	gene_id "XLOC_005857"; transcript_id "TCONS_00011912"; exon_number "7"; oId "TCONS_00171681"; class_code "u"; tss_id "TSS7792"; gene_type "lncRNA";
chr11	Cufflinks	exon	59180156	59180266	.	+	.	gene_id "XLOC_005857"; transcript_id "TCONS_00011912"; exon_number "8"; oId "TCONS_00171681"; class_code "u"; tss_id "TSS7792"; gene_type "lncRNA";
chr11	Cufflinks	exon	58941983	58942026	.	+	.	gene_id "XLOC_005857"; transcript_id "TCONS_00011911"; exon_number "1"; oId "TCONS_00171680"; class_code "u"; tss_id "TSS7792"; gene_type "lncRNA";
chr11	Cufflinks	exon	58942573	58942660	.	+	.	gene_id "XLOC_005857"; transcript_id "TCONS_00011911"; exon_number "2"; oId "TCONS_00171680"; class_code "u"; tss_id "TSS7792"; gene_type "lncRNA";
chr11	Cufflinks	exon	58959902	58959952	.	+	.	gene_id "XLOC_005857"; transcript_id "TCONS_00011911"; exon_number "3"; oId "TCONS_00171680"; class_code "u"; tss_id "TSS7792"; gene_type "lncRNA";
chr11	Cufflinks	exon	58961252	58961298	.	+	.	gene_id "XLOC_005857"; transcript_id "TCONS_00011911"; exon_number "4"; oId "TCONS_00171680"; class_code "u"; tss_id "TSS7792"; gene_type "lncRNA";
chr11	Cufflinks	exon	59169137	59169272	.	+	.	gene_id "XLOC_005857"; transcript_id "TCONS_00011911"; exon_number "5"; oId "TCONS_00171680"; class_code "u"; tss_id "TSS7792"; gene_type "lncRNA";
chr11	Cufflinks	exon	59180156	59180266	.	+	.	gene_id "XLOC_005857"; transcript_id "TCONS_00011911"; exon_number "6"; oId "TCONS_00171680"; class_code "u"; tss_id "TSS7792"; gene_type "lncRNA";
chr11	Cufflinks	exon	60732191	60732559	.	+	.	gene_id "XLOC_005864"; transcript_id "TCONS_00011913"; exon_number "1"; oId "TCONS_00189542"; class_code "u"; tss_id "TSS7800"; gene_type "lncRNA";
chr11	Cufflinks	exon	60733770	60734655	.	+	.	gene_id "XLOC_005864"; transcript_id "TCONS_00011913"; exon_number "2"; oId "TCONS_00189542"; class_code "u"; tss_id "TSS7800"; gene_type "lncRNA";
chr11	Cufflinks	exon	63757488	63758091	.	+	.	gene_id "XLOC_005928"; transcript_id "TCONS_00011914"; exon_number "1"; oId "TCONS_00186647"; class_code "u"; tss_id "TSS7880"; gene_type "lncRNA";
chr11	Cufflinks	exon	63764131	63767211	.	+	.	gene_id "XLOC_005928"; transcript_id "TCONS_00011914"; exon_number "2"; oId "TCONS_00186647"; class_code "u"; tss_id "TSS7880"; gene_type "lncRNA";
chr11	Cufflinks	exon	64448364	64448914	.	+	.	gene_id "XLOC_005939"; transcript_id "TCONS_00011915"; exon_number "1"; oId "TCONS_00172883"; class_code "u"; tss_id "TSS7892"; gene_type "lncRNA";
chr11	Cufflinks	exon	64453416	64456154	.	+	.	gene_id "XLOC_005939"; transcript_id "TCONS_00011915"; exon_number "2"; oId "TCONS_00172883"; class_code "u"; tss_id "TSS7892"; gene_type "lncRNA";
chr11	Cufflinks	exon	64448370	64448914	.	+	.	gene_id "XLOC_005939"; transcript_id "TCONS_00010549"; exon_number "1"; oId "TCONS_00012066"; class_code "u"; tss_id "TSS7892"; gene_type "other_novel_transcript";
chr11	Cufflinks	exon	64453416	64453526	.	+	.	gene_id "XLOC_005939"; transcript_id "TCONS_00010549"; exon_number "2"; oId "TCONS_00012066"; class_code "u"; tss_id "TSS7892"; gene_type "other_novel_transcript";
chr11	Cufflinks	exon	64454046	64454988	.	+	.	gene_id "XLOC_005939"; transcript_id "TCONS_00010549"; exon_number "3"; oId "TCONS_00012066"; class_code "u"; tss_id "TSS7892"; gene_type "other_novel_transcript";
chr11	Cufflinks	exon	64450000	64451509	.	+	.	gene_id "XLOC_005940"; transcript_id "TCONS_00010550"; exon_number "1"; oId "TCONS_00012067"; class_code "u"; tss_id "TSS7893"; gene_type "other_novel_transcript";
chr11	Cufflinks	exon	64456274	64456618	.	+	.	gene_id "XLOC_005941"; transcript_id "TCONS_00010551"; exon_number "1"; oId "TCONS_00012068"; class_code "u"; tss_id "TSS7894"; gene_type "other_novel_transcript";
chr11	Cufflinks	exon	64775128	64775456	.	+	.	gene_id "XLOC_005944"; transcript_id "TCONS_00010557"; exon_number "1"; oId "TCONS_00012074"; class_code "u"; tss_id "TSS7898"; gene_type "other_novel_transcript";
chr11	Cufflinks	exon	64812976	64813394	.	+	.	gene_id "XLOC_005946"; transcript_id "TCONS_00010559"; exon_number "1"; oId "TCONS_00012076"; class_code "u"; tss_id "TSS7900"; gene_type "other_novel_transcript";
chr11	Cufflinks	exon	64814254	64814576	.	+	.	gene_id "XLOC_005947"; transcript_id "TCONS_00010560"; exon_number "1"; oId "TCONS_00012077"; class_code "u"; tss_id "TSS7901"; gene_type "other_novel_transcript";
chr11	Cufflinks	exon	66205742	66205904	.	+	.	gene_id "XLOC_006044"; transcript_id "TCONS_00010659"; exon_number "1"; oId "TCONS_00012178"; class_code "."; tss_id "TSS8000"; gene_type "lncRNA";
chr11	Cufflinks	exon	66210464	66215056	.	+	.	gene_id "XLOC_006044"; transcript_id "TCONS_00010659"; exon_number "2"; oId "TCONS_00012178"; class_code "."; tss_id "TSS8000"; gene_type "lncRNA";
chr11	Cufflinks	exon	66721690	66722285	.	+	.	gene_id "XLOC_006046"; transcript_id "TCONS_00011916"; exon_number "1"; oId "TCONS_00171045"; class_code "u"; tss_id "TSS8005"; gene_type "lncRNA";
chr11	Cufflinks	exon	66722865	66723397	.	+	.	gene_id "XLOC_006046"; transcript_id "TCONS_00011916"; exon_number "2"; oId "TCONS_00171045"; class_code "u"; tss_id "TSS8005"; gene_type "lncRNA";
chr11	Cufflinks	exon	71022799	71024093	.	+	.	gene_id "XLOC_006075"; transcript_id "TCONS_00010717"; exon_number "1"; oId "TCONS_00012245"; class_code "."; tss_id "TSS8041"; gene_type "lncRNA";
chr11	Cufflinks	exon	71024248	71025662	.	+	.	gene_id "XLOC_006075"; transcript_id "TCONS_00010717"; exon_number "2"; oId "TCONS_00012245"; class_code "."; tss_id "TSS8041"; gene_type "lncRNA";
chr11	Cufflinks	exon	74718583	74718968	.	+	.	gene_id "XLOC_006107"; transcript_id "TCONS_00010756"; exon_number "1"; oId "TCONS_00012289"; class_code "."; tss_id "TSS8077"; gene_type "lncRNA";
chr11	Cufflinks	exon	74719366	74721062	.	+	.	gene_id "XLOC_006107"; transcript_id "TCONS_00010756"; exon_number "2"; oId "TCONS_00012289"; class_code "."; tss_id "TSS8077"; gene_type "lncRNA";
chr11	Cufflinks	exon	76503199	76503294	.	+	.	gene_id "XLOC_006118"; transcript_id "TCONS_00010772"; exon_number "1"; oId "TCONS_00012308"; class_code "."; tss_id "TSS8091"; gene_type "lncRNA";
chr11	Cufflinks	exon	76516721	76516992	.	+	.	gene_id "XLOC_006118"; transcript_id "TCONS_00010772"; exon_number "2"; oId "TCONS_00012308"; class_code "."; tss_id "TSS8091"; gene_type "lncRNA";
chr11	Cufflinks	exon	76514170	76514572	.	+	.	gene_id "XLOC_006118"; transcript_id "TCONS_00010773"; exon_number "1"; oId "TCONS_00012309"; class_code "."; tss_id "TSS8092"; gene_type "lncRNA";
chr11	Cufflinks	exon	76516721	76516992	.	+	.	gene_id "XLOC_006118"; transcript_id "TCONS_00010773"; exon_number "2"; oId "TCONS_00012309"; class_code "."; tss_id "TSS8092"; gene_type "lncRNA";
chr11	Cufflinks	exon	76557096	76557349	.	+	.	gene_id "XLOC_006119"; transcript_id "TCONS_00011917"; exon_number "1"; oId "TCONS_00188157"; class_code "u"; tss_id "TSS8093"; gene_type "lncRNA";
chr11	Cufflinks	exon	76559191	76559758	.	+	.	gene_id "XLOC_006119"; transcript_id "TCONS_00011917"; exon_number "2"; oId "TCONS_00188157"; class_code "u"; tss_id "TSS8093"; gene_type "lncRNA";
chr11	Cufflinks	exon	78313264	78313728	.	+	.	gene_id "XLOC_006135"; transcript_id "TCONS_00010808"; exon_number "1"; oId "TCONS_00012356"; class_code "u"; tss_id "TSS8119"; gene_type "other_novel_transcript";
chr11	Cufflinks	exon	477024	478377	.	-	.	gene_id "XLOC_006152"; transcript_id "TCONS_00011918"; exon_number "1"; gene_name "ENSSSCT00000061826.1"; oId "TCONS_00171132"; nearest_ref "ENSSSCT00000061826.1"; class_code "x"; tss_id "TSS8153"; gene_type "lncRNA";
chr11	Cufflinks	exon	482559	482662	.	-	.	gene_id "XLOC_006152"; transcript_id "TCONS_00011918"; exon_number "2"; gene_name "ENSSSCT00000061826.1"; oId "TCONS_00171132"; nearest_ref "ENSSSCT00000061826.1"; class_code "x"; tss_id "TSS8153"; gene_type "lncRNA";
chr11	Cufflinks	exon	483736	483833	.	-	.	gene_id "XLOC_006152"; transcript_id "TCONS_00011918"; exon_number "3"; gene_name "ENSSSCT00000061826.1"; oId "TCONS_00171132"; nearest_ref "ENSSSCT00000061826.1"; class_code "x"; tss_id "TSS8153"; gene_type "lncRNA";
chr11	Cufflinks	exon	501139	506189	.	-	.	gene_id "XLOC_006152"; transcript_id "TCONS_00011918"; exon_number "4"; gene_name "ENSSSCT00000061826.1"; oId "TCONS_00171132"; nearest_ref "ENSSSCT00000061826.1"; class_code "x"; tss_id "TSS8153"; gene_type "lncRNA";
chr11	Cufflinks	exon	480523	482554	.	-	.	gene_id "XLOC_006153"; transcript_id "TCONS_00010859"; exon_number "1"; oId "TCONS_00012415"; class_code "u"; tss_id "TSS8155"; gene_type "other_novel_transcript";
chr11	Cufflinks	exon	2831341	2832838	.	-	.	gene_id "XLOC_006182"; transcript_id "TCONS_00011919"; exon_number "1"; gene_name "ENSSSCT00000055071.1"; oId "TCONS_00179106"; nearest_ref "ENSSSCT00000055071.1"; class_code "i"; tss_id "TSS8204"; gene_type "lncRNA";
chr11	Cufflinks	exon	2833419	2833483	.	-	.	gene_id "XLOC_006182"; transcript_id "TCONS_00011919"; exon_number "2"; gene_name "ENSSSCT00000055071.1"; oId "TCONS_00179106"; nearest_ref "ENSSSCT00000055071.1"; class_code "i"; tss_id "TSS8204"; gene_type "lncRNA";
chr11	Cufflinks	exon	3119156	3120222	.	-	.	gene_id "XLOC_006183"; transcript_id "TCONS_00010943"; exon_number "1"; oId "TCONS_00012512"; class_code "u"; tss_id "TSS8205"; gene_type "other_novel_transcript";
chr11	Cufflinks	exon	3120956	3122560	.	-	.	gene_id "XLOC_006184"; transcript_id "TCONS_00010944"; exon_number "1"; oId "TCONS_00012513"; class_code "u"; tss_id "TSS8206"; gene_type "other_novel_transcript";
chr11	Cufflinks	exon	5477922	5480439	.	-	.	gene_id "XLOC_006205"; transcript_id "TCONS_00011920"; exon_number "1"; oId "TCONS_00176921"; class_code "u"; tss_id "TSS8238"; gene_type "lncRNA";
chr11	Cufflinks	exon	5485954	5486096	.	-	.	gene_id "XLOC_006205"; transcript_id "TCONS_00011920"; exon_number "2"; oId "TCONS_00176921"; class_code "u"; tss_id "TSS8238"; gene_type "lncRNA";
chr11	Cufflinks	exon	5486426	5486989	.	-	.	gene_id "XLOC_006205"; transcript_id "TCONS_00011920"; exon_number "3"; oId "TCONS_00176921"; class_code "u"; tss_id "TSS8238"; gene_type "lncRNA";
chr11	Cufflinks	exon	5480516	5482603	.	-	.	gene_id "XLOC_006205"; transcript_id "TCONS_00010984"; exon_number "1"; oId "TCONS_00012558"; class_code "."; tss_id "TSS8238"; gene_type "lncRNA";
chr11	Cufflinks	exon	5485954	5486096	.	-	.	gene_id "XLOC_006205"; transcript_id "TCONS_00010984"; exon_number "2"; oId "TCONS_00012558"; class_code "."; tss_id "TSS8238"; gene_type "lncRNA";
chr11	Cufflinks	exon	5486426	5486970	.	-	.	gene_id "XLOC_006205"; transcript_id "TCONS_00010984"; exon_number "3"; oId "TCONS_00012558"; class_code "."; tss_id "TSS8238"; gene_type "lncRNA";
chr11	Cufflinks	exon	5482735	5486096	.	-	.	gene_id "XLOC_006205"; transcript_id "TCONS_00010985"; exon_number "1"; oId "TCONS_00186991"; class_code "."; tss_id "TSS8239"; gene_type "lncRNA";
chr11	Cufflinks	exon	5486426	5486851	.	-	.	gene_id "XLOC_006205"; transcript_id "TCONS_00010985"; exon_number "2"; oId "TCONS_00186991"; class_code "."; tss_id "TSS8239"; gene_type "lncRNA";
chr11	Cufflinks	exon	6973474	6973498	.	-	.	gene_id "XLOC_006224"; transcript_id "TCONS_00011921"; exon_number "1"; oId "TCONS_00175567"; class_code "u"; tss_id "TSS8262"; gene_type "lncRNA";
chr11	Cufflinks	exon	6973624	6974346	.	-	.	gene_id "XLOC_006224"; transcript_id "TCONS_00011921"; exon_number "2"; oId "TCONS_00175567"; class_code "u"; tss_id "TSS8262"; gene_type "lncRNA";
chr11	Cufflinks	exon	7364291	7364373	.	-	.	gene_id "XLOC_006241"; transcript_id "TCONS_00011922"; exon_number "1"; oId "TCONS_00173034"; class_code "u"; tss_id "TSS8286"; gene_type "lncRNA";
chr11	Cufflinks	exon	7370432	7371283	.	-	.	gene_id "XLOC_006241"; transcript_id "TCONS_00011922"; exon_number "2"; oId "TCONS_00173034"; class_code "u"; tss_id "TSS8286"; gene_type "lncRNA";
chr11	Cufflinks	exon	8882571	8883521	.	-	.	gene_id "XLOC_006250"; transcript_id "TCONS_00011923"; exon_number "1"; oId "TCONS_00184754"; class_code "u"; tss_id "TSS8299"; gene_type "lncRNA";
chr11	Cufflinks	exon	8884870	8884922	.	-	.	gene_id "XLOC_006250"; transcript_id "TCONS_00011923"; exon_number "2"; oId "TCONS_00184754"; class_code "u"; tss_id "TSS8299"; gene_type "lncRNA";
chr11	Cufflinks	exon	9661822	9662015	.	-	.	gene_id "XLOC_006274"; transcript_id "TCONS_00011084"; exon_number "1"; oId "TCONS_00012673"; class_code "u"; tss_id "TSS8325"; gene_type "other_novel_transcript";
chr11	Cufflinks	exon	9676408	9681754	.	-	.	gene_id "XLOC_006279"; transcript_id "TCONS_00011089"; exon_number "1"; oId "TCONS_00012678"; class_code "."; tss_id "TSS8330"; gene_type "lncRNA";
chr11	Cufflinks	exon	9682039	9684328	.	-	.	gene_id "XLOC_006279"; transcript_id "TCONS_00011089"; exon_number "2"; oId "TCONS_00012678"; class_code "."; tss_id "TSS8330"; gene_type "lncRNA";
chr11	Cufflinks	exon	9703331	9704364	.	-	.	gene_id "XLOC_006282"; transcript_id "TCONS_00011924"; exon_number "1"; oId "TCONS_00180927"; class_code "u"; tss_id "TSS8334"; gene_type "lncRNA";
chr11	Cufflinks	exon	9706622	9706831	.	-	.	gene_id "XLOC_006282"; transcript_id "TCONS_00011924"; exon_number "2"; oId "TCONS_00180927"; class_code "u"; tss_id "TSS8334"; gene_type "lncRNA";
chr11	Cufflinks	exon	9712098	9712994	.	-	.	gene_id "XLOC_006283"; transcript_id "TCONS_00011925"; exon_number "1"; oId "TCONS_00184882"; class_code "u"; tss_id "TSS8336"; gene_type "lncRNA";
chr11	Cufflinks	exon	9719800	9719854	.	-	.	gene_id "XLOC_006283"; transcript_id "TCONS_00011925"; exon_number "2"; oId "TCONS_00184882"; class_code "u"; tss_id "TSS8336"; gene_type "lncRNA";
chr11	Cufflinks	exon	9725415	9737478	.	-	.	gene_id "XLOC_006289"; transcript_id "TCONS_00011100"; exon_number "1"; oId "TCONS_00012689"; class_code "u"; tss_id "TSS8343"; gene_type "other_novel_transcript";
chr11	Cufflinks	exon	9732816	9736874	.	-	.	gene_id "XLOC_006289"; transcript_id "TCONS_00011926"; exon_number "1"; oId "TCONS_00177503"; class_code "u"; tss_id "TSS8344"; gene_type "lncRNA";
chr11	Cufflinks	exon	9737987	9738355	.	-	.	gene_id "XLOC_006289"; transcript_id "TCONS_00011926"; exon_number "2"; oId "TCONS_00177503"; class_code "u"; tss_id "TSS8344"; gene_type "lncRNA";
chr11	Cufflinks	exon	9737547	9737849	.	-	.	gene_id "XLOC_006290"; transcript_id "TCONS_00011101"; exon_number "1"; oId "TCONS_00012690"; class_code "u"; tss_id "TSS8345"; gene_type "other_novel_transcript";
chr11	Cufflinks	exon	9820944	9822183	.	-	.	gene_id "XLOC_006303"; transcript_id "TCONS_00011927"; exon_number "1"; oId "TCONS_00182199"; class_code "u"; tss_id "TSS8359"; gene_type "lncRNA";
chr11	Cufflinks	exon	9823183	9823216	.	-	.	gene_id "XLOC_006303"; transcript_id "TCONS_00011927"; exon_number "2"; oId "TCONS_00182199"; class_code "u"; tss_id "TSS8359"; gene_type "lncRNA";
chr11	Cufflinks	exon	9894098	9894233	.	-	.	gene_id "XLOC_006303"; transcript_id "TCONS_00011927"; exon_number "3"; oId "TCONS_00182199"; class_code "u"; tss_id "TSS8359"; gene_type "lncRNA";
chr11	Cufflinks	exon	9894938	9895238	.	-	.	gene_id "XLOC_006303"; transcript_id "TCONS_00011927"; exon_number "4"; oId "TCONS_00182199"; class_code "u"; tss_id "TSS8359"; gene_type "lncRNA";
chr11	Cufflinks	exon	9912698	9912760	.	-	.	gene_id "XLOC_006303"; transcript_id "TCONS_00011927"; exon_number "5"; oId "TCONS_00182199"; class_code "u"; tss_id "TSS8359"; gene_type "lncRNA";
chr11	Cufflinks	exon	9822547	9823216	.	-	.	gene_id "XLOC_006303"; transcript_id "TCONS_00011928"; exon_number "1"; gene_name "ENSSSCT00000040594.1"; oId "TCONS_00175156"; nearest_ref "ENSSSCT00000040594.1"; class_code "x"; tss_id "TSS8360"; gene_type "lncRNA";
chr11	Cufflinks	exon	9894098	9894233	.	-	.	gene_id "XLOC_006303"; transcript_id "TCONS_00011928"; exon_number "2"; gene_name "ENSSSCT00000040594.1"; oId "TCONS_00175156"; nearest_ref "ENSSSCT00000040594.1"; class_code "x"; tss_id "TSS8360"; gene_type "lncRNA";
chr11	Cufflinks	exon	9894938	9895238	.	-	.	gene_id "XLOC_006303"; transcript_id "TCONS_00011928"; exon_number "3"; gene_name "ENSSSCT00000040594.1"; oId "TCONS_00175156"; nearest_ref "ENSSSCT00000040594.1"; class_code "x"; tss_id "TSS8360"; gene_type "lncRNA";
chr11	Cufflinks	exon	10029476	10029558	.	-	.	gene_id "XLOC_006303"; transcript_id "TCONS_00011928"; exon_number "4"; gene_name "ENSSSCT00000040594.1"; oId "TCONS_00175156"; nearest_ref "ENSSSCT00000040594.1"; class_code "x"; tss_id "TSS8360"; gene_type "lncRNA";
chr11	Cufflinks	exon	14728305	14728354	.	-	.	gene_id "XLOC_006357"; transcript_id "TCONS_00011929"; exon_number "1"; oId "TCONS_00184645"; class_code "u"; tss_id "TSS8430"; gene_type "lncRNA";
chr11	Cufflinks	exon	14729999	14730052	.	-	.	gene_id "XLOC_006357"; transcript_id "TCONS_00011929"; exon_number "2"; oId "TCONS_00184645"; class_code "u"; tss_id "TSS8430"; gene_type "lncRNA";
chr11	Cufflinks	exon	14788581	14788717	.	-	.	gene_id "XLOC_006357"; transcript_id "TCONS_00011929"; exon_number "3"; oId "TCONS_00184645"; class_code "u"; tss_id "TSS8430"; gene_type "lncRNA";
chr11	Cufflinks	exon	14815368	14815467	.	-	.	gene_id "XLOC_006357"; transcript_id "TCONS_00011929"; exon_number "4"; oId "TCONS_00184645"; class_code "u"; tss_id "TSS8430"; gene_type "lncRNA";
chr11	Cufflinks	exon	14815598	14815672	.	-	.	gene_id "XLOC_006357"; transcript_id "TCONS_00011929"; exon_number "5"; oId "TCONS_00184645"; class_code "u"; tss_id "TSS8430"; gene_type "lncRNA";
chr11	Cufflinks	exon	14873484	14873503	.	-	.	gene_id "XLOC_006357"; transcript_id "TCONS_00011930"; exon_number "1"; oId "TCONS_00180253"; class_code "u"; tss_id "TSS8431"; gene_type "lncRNA";
chr11	Cufflinks	exon	14944570	14944889	.	-	.	gene_id "XLOC_006357"; transcript_id "TCONS_00011930"; exon_number "2"; oId "TCONS_00180253"; class_code "u"; tss_id "TSS8431"; gene_type "lncRNA";
chr11	Cufflinks	exon	15198209	15198284	.	-	.	gene_id "XLOC_006357"; transcript_id "TCONS_00011930"; exon_number "3"; oId "TCONS_00180253"; class_code "u"; tss_id "TSS8431"; gene_type "lncRNA";
chr11	Cufflinks	exon	15271403	15271581	.	-	.	gene_id "XLOC_006357"; transcript_id "TCONS_00011930"; exon_number "4"; oId "TCONS_00180253"; class_code "u"; tss_id "TSS8431"; gene_type "lncRNA";
chr11	Cufflinks	exon	15381338	15385335	.	-	.	gene_id "XLOC_006378"; transcript_id "TCONS_00011931"; exon_number "1"; gene_name "ENSSSCT00000035744.2"; oId "TCONS_00174037"; nearest_ref "ENSSSCT00000035744.2"; class_code "i"; tss_id "TSS8452"; gene_type "lncRNA";
chr11	Cufflinks	exon	15385931	15394676	.	-	.	gene_id "XLOC_006378"; transcript_id "TCONS_00011931"; exon_number "2"; gene_name "ENSSSCT00000035744.2"; oId "TCONS_00174037"; nearest_ref "ENSSSCT00000035744.2"; class_code "i"; tss_id "TSS8452"; gene_type "lncRNA";
chr11	Cufflinks	exon	16849392	16849864	.	-	.	gene_id "XLOC_006393"; transcript_id "TCONS_00011932"; exon_number "1"; gene_name "ENSSSCT00000047378.1"; oId "TCONS_00190937"; nearest_ref "ENSSSCT00000047378.1"; class_code "i"; tss_id "TSS8479"; gene_type "lncRNA";
chr11	Cufflinks	exon	16857140	16857555	.	-	.	gene_id "XLOC_006393"; transcript_id "TCONS_00011932"; exon_number "2"; gene_name "ENSSSCT00000047378.1"; oId "TCONS_00190937"; nearest_ref "ENSSSCT00000047378.1"; class_code "i"; tss_id "TSS8479"; gene_type "lncRNA";
chr11	Cufflinks	exon	17687259	17688124	.	-	.	gene_id "XLOC_006395"; transcript_id "TCONS_00011933"; exon_number "1"; oId "TCONS_00189701"; class_code "u"; tss_id "TSS8482"; gene_type "lncRNA";
chr11	Cufflinks	exon	17688811	17688872	.	-	.	gene_id "XLOC_006395"; transcript_id "TCONS_00011933"; exon_number "2"; oId "TCONS_00189701"; class_code "u"; tss_id "TSS8482"; gene_type "lncRNA";
chr11	Cufflinks	exon	18425461	18426102	.	-	.	gene_id "XLOC_006409"; transcript_id "TCONS_00011297"; exon_number "1"; oId "TCONS_00012911"; class_code "."; tss_id "TSS8499"; gene_type "lncRNA";
chr11	Cufflinks	exon	18459324	18459444	.	-	.	gene_id "XLOC_006409"; transcript_id "TCONS_00011297"; exon_number "2"; oId "TCONS_00012911"; class_code "."; tss_id "TSS8499"; gene_type "lncRNA";
chr11	Cufflinks	exon	18461318	18461735	.	-	.	gene_id "XLOC_006409"; transcript_id "TCONS_00011297"; exon_number "3"; oId "TCONS_00012911"; class_code "."; tss_id "TSS8499"; gene_type "lncRNA";
chr11	Cufflinks	exon	18425629	18426102	.	-	.	gene_id "XLOC_006409"; transcript_id "TCONS_00011934"; exon_number "1"; oId "TCONS_00173127"; class_code "u"; tss_id "TSS8500"; gene_type "lncRNA";
chr11	Cufflinks	exon	18459324	18459446	.	-	.	gene_id "XLOC_006409"; transcript_id "TCONS_00011934"; exon_number "2"; oId "TCONS_00173127"; class_code "u"; tss_id "TSS8500"; gene_type "lncRNA";
chr11	Cufflinks	exon	18461318	18461364	.	-	.	gene_id "XLOC_006409"; transcript_id "TCONS_00011934"; exon_number "3"; oId "TCONS_00173127"; class_code "u"; tss_id "TSS8500"; gene_type "lncRNA";
chr11	Cufflinks	exon	18425790	18426102	.	-	.	gene_id "XLOC_006409"; transcript_id "TCONS_00011935"; exon_number "1"; oId "TCONS_00173128"; class_code "u"; tss_id "TSS8499"; gene_type "lncRNA";
chr11	Cufflinks	exon	18459317	18459444	.	-	.	gene_id "XLOC_006409"; transcript_id "TCONS_00011935"; exon_number "2"; oId "TCONS_00173128"; class_code "u"; tss_id "TSS8499"; gene_type "lncRNA";
chr11	Cufflinks	exon	18461318	18461660	.	-	.	gene_id "XLOC_006409"; transcript_id "TCONS_00011935"; exon_number "3"; oId "TCONS_00173128"; class_code "u"; tss_id "TSS8499"; gene_type "lncRNA";
chr11	Cufflinks	exon	18425804	18426102	.	-	.	gene_id "XLOC_006409"; transcript_id "TCONS_00011936"; exon_number "1"; oId "TCONS_00184653"; class_code "u"; tss_id "TSS8500"; gene_type "lncRNA";
chr11	Cufflinks	exon	18459324	18459445	.	-	.	gene_id "XLOC_006409"; transcript_id "TCONS_00011936"; exon_number "2"; oId "TCONS_00184653"; class_code "u"; tss_id "TSS8500"; gene_type "lncRNA";
chr11	Cufflinks	exon	18461318	18461373	.	-	.	gene_id "XLOC_006409"; transcript_id "TCONS_00011936"; exon_number "3"; oId "TCONS_00184653"; class_code "u"; tss_id "TSS8500"; gene_type "lncRNA";
chr11	Cufflinks	exon	18458732	18459444	.	-	.	gene_id "XLOC_006409"; transcript_id "TCONS_00011937"; exon_number "1"; oId "TCONS_00178339"; class_code "u"; tss_id "TSS8499"; gene_type "lncRNA";
chr11	Cufflinks	exon	18461318	18461641	.	-	.	gene_id "XLOC_006409"; transcript_id "TCONS_00011937"; exon_number "2"; oId "TCONS_00178339"; class_code "u"; tss_id "TSS8499"; gene_type "lncRNA";
chr11	Cufflinks	exon	19041779	19042479	.	-	.	gene_id "XLOC_006419"; transcript_id "TCONS_00011938"; exon_number "1"; oId "TCONS_00169944"; class_code "u"; tss_id "TSS8518"; gene_type "lncRNA";
chr11	Cufflinks	exon	19053609	19053851	.	-	.	gene_id "XLOC_006419"; transcript_id "TCONS_00011938"; exon_number "2"; oId "TCONS_00169944"; class_code "u"; tss_id "TSS8518"; gene_type "lncRNA";
chr11	Cufflinks	exon	21867304	21867977	.	-	.	gene_id "XLOC_006433"; transcript_id "TCONS_00011939"; exon_number "1"; gene_name "ENSSSCT00000049528.1"; oId "TCONS_00173180"; nearest_ref "ENSSSCT00000049528.1"; class_code "i"; tss_id "TSS8535"; gene_type "lncRNA";
chr11	Cufflinks	exon	21868049	21868280	.	-	.	gene_id "XLOC_006433"; transcript_id "TCONS_00011939"; exon_number "2"; gene_name "ENSSSCT00000049528.1"; oId "TCONS_00173180"; nearest_ref "ENSSSCT00000049528.1"; class_code "i"; tss_id "TSS8535"; gene_type "lncRNA";
chr11	Cufflinks	exon	22435290	22436161	.	-	.	gene_id "XLOC_006441"; transcript_id "TCONS_00011940"; exon_number "1"; oId "TCONS_00182297"; class_code "u"; tss_id "TSS8545"; gene_type "lncRNA";
chr11	Cufflinks	exon	22449504	22449654	.	-	.	gene_id "XLOC_006441"; transcript_id "TCONS_00011940"; exon_number "2"; oId "TCONS_00182297"; class_code "u"; tss_id "TSS8545"; gene_type "lncRNA";
chr11	Cufflinks	exon	22472614	22473001	.	-	.	gene_id "XLOC_006441"; transcript_id "TCONS_00011940"; exon_number "3"; oId "TCONS_00182297"; class_code "u"; tss_id "TSS8545"; gene_type "lncRNA";
chr11	Cufflinks	exon	22477303	22477412	.	-	.	gene_id "XLOC_006441"; transcript_id "TCONS_00011940"; exon_number "4"; oId "TCONS_00182297"; class_code "u"; tss_id "TSS8545"; gene_type "lncRNA";
chr11	Cufflinks	exon	23627014	23627585	.	-	.	gene_id "XLOC_006449"; transcript_id "TCONS_00011941"; exon_number "1"; gene_name "ENSSSCT00000062725.1"; oId "TCONS_00174772"; nearest_ref "ENSSSCT00000062725.1"; class_code "i"; tss_id "TSS8558"; gene_type "lncRNA";
chr11	Cufflinks	exon	23628270	23629102	.	-	.	gene_id "XLOC_006449"; transcript_id "TCONS_00011941"; exon_number "2"; gene_name "ENSSSCT00000062725.1"; oId "TCONS_00174772"; nearest_ref "ENSSSCT00000062725.1"; class_code "i"; tss_id "TSS8558"; gene_type "lncRNA";
chr11	Cufflinks	exon	33256241	33257768	.	-	.	gene_id "XLOC_006473"; transcript_id "TCONS_00011428"; exon_number "1"; gene_name "ENSSSCT00000024660.2"; oId "TCONS_00013065"; nearest_ref "ENSSSCT00000024660.2"; class_code "x"; tss_id "TSS8592"; gene_type "lncRNA";
chr11	Cufflinks	exon	33258448	33258908	.	-	.	gene_id "XLOC_006473"; transcript_id "TCONS_00011428"; exon_number "2"; gene_name "ENSSSCT00000024660.2"; oId "TCONS_00013065"; nearest_ref "ENSSSCT00000024660.2"; class_code "x"; tss_id "TSS8592"; gene_type "lncRNA";
chr11	Cufflinks	exon	38827540	38829730	.	-	.	gene_id "XLOC_006485"; transcript_id "TCONS_00011442"; exon_number "1"; gene_name "ENSSSCT00000064424.1"; oId "TCONS_00013079"; nearest_ref "ENSSSCT00000064424.1"; class_code "x"; tss_id "TSS8604"; gene_type "other_novel_transcript";
chr11	Cufflinks	exon	39095994	39108992	.	-	.	gene_id "XLOC_006485"; transcript_id "TCONS_00011442"; exon_number "2"; gene_name "ENSSSCT00000064424.1"; oId "TCONS_00013079"; nearest_ref "ENSSSCT00000064424.1"; class_code "x"; tss_id "TSS8604"; gene_type "other_novel_transcript";
chr11	Cufflinks	exon	39039299	39078291	.	-	.	gene_id "XLOC_006486"; transcript_id "TCONS_00011443"; exon_number "1"; gene_name "ENSSSCT00000064424.1"; oId "TCONS_00013080"; nearest_ref "ENSSSCT00000064424.1"; class_code "x"; tss_id "TSS8605"; gene_type "other_novel_transcript";
chr11	Cufflinks	exon	39235518	39236315	.	-	.	gene_id "XLOC_006487"; transcript_id "TCONS_00011942"; exon_number "1"; oId "TCONS_00199479"; class_code "u"; tss_id "TSS8606"; gene_type "lncRNA";
chr11	Cufflinks	exon	39292098	39321229	.	-	.	gene_id "XLOC_006487"; transcript_id "TCONS_00011942"; exon_number "2"; oId "TCONS_00199479"; class_code "u"; tss_id "TSS8606"; gene_type "lncRNA";
chr11	Cufflinks	exon	39244213	39321247	.	-	.	gene_id "XLOC_006487"; transcript_id "TCONS_00011444"; exon_number "1"; oId "TCONS_00013081"; class_code "u"; tss_id "TSS8606"; gene_type "other_novel_transcript";
chr11	Cufflinks	exon	39321310	39339170	.	-	.	gene_id "XLOC_006488"; transcript_id "TCONS_00011445"; exon_number "1"; oId "TCONS_00013082"; class_code "u"; tss_id "TSS8607"; gene_type "other_novel_transcript";
chr11	Cufflinks	exon	44063989	44064228	.	-	.	gene_id "XLOC_006494"; transcript_id "TCONS_00011943"; exon_number "1"; gene_name "ENSSSCT00000010367.3"; oId "TCONS_00191657"; nearest_ref "ENSSSCT00000010367.3"; class_code "i"; tss_id "TSS8617"; gene_type "lncRNA";
chr11	Cufflinks	exon	44108610	44112861	.	-	.	gene_id "XLOC_006494"; transcript_id "TCONS_00011943"; exon_number "2"; gene_name "ENSSSCT00000010367.3"; oId "TCONS_00191657"; nearest_ref "ENSSSCT00000010367.3"; class_code "i"; tss_id "TSS8617"; gene_type "lncRNA";
chr11	Cufflinks	exon	48495472	48495517	.	-	.	gene_id "XLOC_006513"; transcript_id "TCONS_00011944"; exon_number "1"; oId "TCONS_00197648"; class_code "u"; tss_id "TSS8645"; gene_type "lncRNA";
chr11	Cufflinks	exon	48626129	48627546	.	-	.	gene_id "XLOC_006513"; transcript_id "TCONS_00011944"; exon_number "2"; oId "TCONS_00197648"; class_code "u"; tss_id "TSS8645"; gene_type "lncRNA";
chr11	Cufflinks	exon	48625847	48627602	.	-	.	gene_id "XLOC_006513"; transcript_id "TCONS_00011504"; exon_number "1"; oId "TCONS_00013157"; class_code "u"; tss_id "TSS8645"; gene_type "other_novel_transcript";
chr11	Cufflinks	exon	48627377	48628064	.	-	.	gene_id "XLOC_006513"; transcript_id "TCONS_00011945"; exon_number "1"; oId "TCONS_00189775"; class_code "u"; tss_id "TSS8646"; gene_type "lncRNA";
chr11	Cufflinks	exon	48631851	48631931	.	-	.	gene_id "XLOC_006513"; transcript_id "TCONS_00011945"; exon_number "2"; oId "TCONS_00189775"; class_code "u"; tss_id "TSS8646"; gene_type "lncRNA";
chr11	Cufflinks	exon	48729608	48729742	.	-	.	gene_id "XLOC_006513"; transcript_id "TCONS_00011945"; exon_number "3"; oId "TCONS_00189775"; class_code "u"; tss_id "TSS8646"; gene_type "lncRNA";
chr11	Cufflinks	exon	48756884	48757258	.	-	.	gene_id "XLOC_006513"; transcript_id "TCONS_00011945"; exon_number "4"; oId "TCONS_00189775"; class_code "u"; tss_id "TSS8646"; gene_type "lncRNA";
chr11	Cufflinks	exon	48729261	48729742	.	-	.	gene_id "XLOC_006513"; transcript_id "TCONS_00011946"; exon_number "1"; oId "TCONS_00187560"; class_code "u"; tss_id "TSS8647"; gene_type "lncRNA";
chr11	Cufflinks	exon	48756884	48757017	.	-	.	gene_id "XLOC_006513"; transcript_id "TCONS_00011946"; exon_number "2"; oId "TCONS_00187560"; class_code "u"; tss_id "TSS8647"; gene_type "lncRNA";
chr11	Cufflinks	exon	48676392	48677164	.	-	.	gene_id "XLOC_006526"; transcript_id "TCONS_00011510"; exon_number "1"; oId "TCONS_00013163"; class_code "u"; tss_id "TSS8660"; gene_type "other_novel_transcript";
chr11	Cufflinks	exon	48710429	48710870	.	-	.	gene_id "XLOC_006532"; transcript_id "TCONS_00011516"; exon_number "1"; oId "TCONS_00013169"; class_code "u"; tss_id "TSS8666"; gene_type "other_novel_transcript";
chr11	Cufflinks	exon	48715869	48717770	.	-	.	gene_id "XLOC_006535"; transcript_id "TCONS_00011519"; exon_number "1"; oId "TCONS_00013172"; class_code "u"; tss_id "TSS8669"; gene_type "other_novel_transcript";
chr11	Cufflinks	exon	48845485	48846235	.	-	.	gene_id "XLOC_006537"; transcript_id "TCONS_00011521"; exon_number "1"; oId "TCONS_00013174"; class_code "u"; tss_id "TSS8671"; gene_type "other_novel_transcript";
chr11	Cufflinks	exon	48862609	48864113	.	-	.	gene_id "XLOC_006538"; transcript_id "TCONS_00011947"; exon_number "1"; oId "TCONS_00195250"; class_code "u"; tss_id "TSS8672"; gene_type "lncRNA";
chr11	Cufflinks	exon	48865710	48865756	.	-	.	gene_id "XLOC_006538"; transcript_id "TCONS_00011947"; exon_number "2"; oId "TCONS_00195250"; class_code "u"; tss_id "TSS8672"; gene_type "lncRNA";
chr11	Cufflinks	exon	48869244	48870166	.	-	.	gene_id "XLOC_006539"; transcript_id "TCONS_00011522"; exon_number "1"; oId "TCONS_00013175"; class_code "u"; tss_id "TSS8673"; gene_type "other_novel_transcript";
chr11	Cufflinks	exon	48874335	48875709	.	-	.	gene_id "XLOC_006540"; transcript_id "TCONS_00011523"; exon_number "1"; oId "TCONS_00013176"; class_code "u"; tss_id "TSS8674"; gene_type "other_novel_transcript";
chr11	Cufflinks	exon	48883820	48884165	.	-	.	gene_id "XLOC_006541"; transcript_id "TCONS_00011524"; exon_number "1"; oId "TCONS_00013177"; class_code "u"; tss_id "TSS8675"; gene_type "other_novel_transcript";
chr11	Cufflinks	exon	48901827	48903106	.	-	.	gene_id "XLOC_006542"; transcript_id "TCONS_00011525"; exon_number "1"; oId "TCONS_00013178"; class_code "u"; tss_id "TSS8676"; gene_type "other_novel_transcript";
chr11	Cufflinks	exon	48905694	48906790	.	-	.	gene_id "XLOC_006543"; transcript_id "TCONS_00011526"; exon_number "1"; oId "TCONS_00013179"; class_code "u"; tss_id "TSS8677"; gene_type "other_novel_transcript";
chr11	Cufflinks	exon	48926653	48930143	.	-	.	gene_id "XLOC_006544"; transcript_id "TCONS_00011527"; exon_number "1"; oId "TCONS_00013180"; class_code "u"; tss_id "TSS8678"; gene_type "other_novel_transcript";
chr11	Cufflinks	exon	48932739	48933846	.	-	.	gene_id "XLOC_006545"; transcript_id "TCONS_00011528"; exon_number "1"; oId "TCONS_00013181"; class_code "u"; tss_id "TSS8679"; gene_type "other_novel_transcript";
chr11	Cufflinks	exon	48939791	48942856	.	-	.	gene_id "XLOC_006546"; transcript_id "TCONS_00011529"; exon_number "1"; oId "TCONS_00013182"; class_code "u"; tss_id "TSS8680"; gene_type "other_novel_transcript";
chr11	Cufflinks	exon	49037561	49038067	.	-	.	gene_id "XLOC_006548"; transcript_id "TCONS_00011531"; exon_number "1"; oId "TCONS_00013184"; class_code "u"; tss_id "TSS8682"; gene_type "other_novel_transcript";
chr11	Cufflinks	exon	49048502	49048820	.	-	.	gene_id "XLOC_006549"; transcript_id "TCONS_00011532"; exon_number "1"; oId "TCONS_00013185"; class_code "u"; tss_id "TSS8683"; gene_type "other_novel_transcript";
chr11	Cufflinks	exon	49049543	49050185	.	-	.	gene_id "XLOC_006550"; transcript_id "TCONS_00011533"; exon_number "1"; oId "TCONS_00013186"; class_code "u"; tss_id "TSS8684"; gene_type "other_novel_transcript";
chr11	Cufflinks	exon	49074688	49075231	.	-	.	gene_id "XLOC_006551"; transcript_id "TCONS_00011534"; exon_number "1"; oId "TCONS_00013187"; class_code "u"; tss_id "TSS8685"; gene_type "other_novel_transcript";
chr11	Cufflinks	exon	51862538	51863074	.	-	.	gene_id "XLOC_006562"; transcript_id "TCONS_00011564"; exon_number "1"; oId "TCONS_00013223"; class_code "."; tss_id "TSS8700"; gene_type "lncRNA";
chr11	Cufflinks	exon	51866396	51866454	.	-	.	gene_id "XLOC_006562"; transcript_id "TCONS_00011564"; exon_number "2"; oId "TCONS_00013223"; class_code "."; tss_id "TSS8700"; gene_type "lncRNA";
chr11	Cufflinks	exon	51866809	51867239	.	-	.	gene_id "XLOC_006562"; transcript_id "TCONS_00011564"; exon_number "3"; oId "TCONS_00013223"; class_code "."; tss_id "TSS8700"; gene_type "lncRNA";
chr11	Cufflinks	exon	55420082	55420151	.	-	.	gene_id "XLOC_006595"; transcript_id "TCONS_00011949"; exon_number "1"; oId "TCONS_00189243"; class_code "u"; tss_id "TSS8736"; gene_type "lncRNA";
chr11	Cufflinks	exon	55421762	55421863	.	-	.	gene_id "XLOC_006595"; transcript_id "TCONS_00011949"; exon_number "2"; oId "TCONS_00189243"; class_code "u"; tss_id "TSS8736"; gene_type "lncRNA";
chr11	Cufflinks	exon	55427098	55427187	.	-	.	gene_id "XLOC_006595"; transcript_id "TCONS_00011949"; exon_number "3"; oId "TCONS_00189243"; class_code "u"; tss_id "TSS8736"; gene_type "lncRNA";
chr11	Cufflinks	exon	55444211	55444302	.	-	.	gene_id "XLOC_006595"; transcript_id "TCONS_00011949"; exon_number "4"; oId "TCONS_00189243"; class_code "u"; tss_id "TSS8736"; gene_type "lncRNA";
chr11	Cufflinks	exon	55471466	55471598	.	-	.	gene_id "XLOC_006595"; transcript_id "TCONS_00011949"; exon_number "5"; oId "TCONS_00189243"; class_code "u"; tss_id "TSS8736"; gene_type "lncRNA";
chr11	Cufflinks	exon	55520530	55520604	.	-	.	gene_id "XLOC_006595"; transcript_id "TCONS_00011949"; exon_number "6"; oId "TCONS_00189243"; class_code "u"; tss_id "TSS8736"; gene_type "lncRNA";
chr11	Cufflinks	exon	55598249	55598360	.	-	.	gene_id "XLOC_006595"; transcript_id "TCONS_00011949"; exon_number "7"; oId "TCONS_00189243"; class_code "u"; tss_id "TSS8736"; gene_type "lncRNA";
chr11	Cufflinks	exon	55598961	55599459	.	-	.	gene_id "XLOC_006595"; transcript_id "TCONS_00011949"; exon_number "8"; oId "TCONS_00189243"; class_code "u"; tss_id "TSS8736"; gene_type "lncRNA";
chr11	Cufflinks	exon	55470933	55471598	.	-	.	gene_id "XLOC_006595"; transcript_id "TCONS_00011950"; exon_number "1"; oId "TCONS_00188664"; class_code "u"; tss_id "TSS8738"; gene_type "lncRNA";
chr11	Cufflinks	exon	55472112	55472267	.	-	.	gene_id "XLOC_006595"; transcript_id "TCONS_00011950"; exon_number "2"; oId "TCONS_00188664"; class_code "u"; tss_id "TSS8738"; gene_type "lncRNA";
chr11	Cufflinks	exon	55520529	55520604	.	-	.	gene_id "XLOC_006595"; transcript_id "TCONS_00011951"; exon_number "1"; oId "TCONS_00171846"; class_code "u"; tss_id "TSS8739"; gene_type "lncRNA";
chr11	Cufflinks	exon	55642015	55642084	.	-	.	gene_id "XLOC_006595"; transcript_id "TCONS_00011951"; exon_number "2"; oId "TCONS_00171846"; class_code "u"; tss_id "TSS8739"; gene_type "lncRNA";
chr11	Cufflinks	exon	55691449	55691565	.	-	.	gene_id "XLOC_006595"; transcript_id "TCONS_00011951"; exon_number "3"; oId "TCONS_00171846"; class_code "u"; tss_id "TSS8739"; gene_type "lncRNA";
chr11	Cufflinks	exon	55696086	55696409	.	-	.	gene_id "XLOC_006595"; transcript_id "TCONS_00011951"; exon_number "4"; oId "TCONS_00171846"; class_code "u"; tss_id "TSS8739"; gene_type "lncRNA";
chr11	Cufflinks	exon	55577745	55578123	.	-	.	gene_id "XLOC_006595"; transcript_id "TCONS_00011952"; exon_number "1"; oId "TCONS_00188670"; class_code "u"; tss_id "TSS8740"; gene_type "lncRNA";
chr11	Cufflinks	exon	55598249	55598360	.	-	.	gene_id "XLOC_006595"; transcript_id "TCONS_00011952"; exon_number "2"; oId "TCONS_00188670"; class_code "u"; tss_id "TSS8740"; gene_type "lncRNA";
chr11	Cufflinks	exon	55598961	55599089	.	-	.	gene_id "XLOC_006595"; transcript_id "TCONS_00011952"; exon_number "3"; oId "TCONS_00188670"; class_code "u"; tss_id "TSS8740"; gene_type "lncRNA";
chr11	Cufflinks	exon	55599575	55599667	.	-	.	gene_id "XLOC_006595"; transcript_id "TCONS_00011621"; exon_number "1"; oId "TCONS_00013281"; class_code "."; tss_id "TSS8739"; gene_type "lncRNA";
chr11	Cufflinks	exon	55642015	55642084	.	-	.	gene_id "XLOC_006595"; transcript_id "TCONS_00011621"; exon_number "2"; oId "TCONS_00013281"; class_code "."; tss_id "TSS8739"; gene_type "lncRNA";
chr11	Cufflinks	exon	55691449	55691565	.	-	.	gene_id "XLOC_006595"; transcript_id "TCONS_00011621"; exon_number "3"; oId "TCONS_00013281"; class_code "."; tss_id "TSS8739"; gene_type "lncRNA";
chr11	Cufflinks	exon	55696189	55696406	.	-	.	gene_id "XLOC_006595"; transcript_id "TCONS_00011621"; exon_number "4"; oId "TCONS_00013281"; class_code "."; tss_id "TSS8739"; gene_type "lncRNA";
chr11	Cufflinks	exon	55599581	55599667	.	-	.	gene_id "XLOC_006595"; transcript_id "TCONS_00011622"; exon_number "1"; oId "TCONS_00181051"; class_code "."; tss_id "TSS8739"; gene_type "lncRNA";
chr11	Cufflinks	exon	55642015	55642084	.	-	.	gene_id "XLOC_006595"; transcript_id "TCONS_00011622"; exon_number "2"; oId "TCONS_00181051"; class_code "."; tss_id "TSS8739"; gene_type "lncRNA";
chr11	Cufflinks	exon	55691449	55691565	.	-	.	gene_id "XLOC_006595"; transcript_id "TCONS_00011622"; exon_number "3"; oId "TCONS_00181051"; class_code "."; tss_id "TSS8739"; gene_type "lncRNA";
chr11	Cufflinks	exon	55696086	55696437	.	-	.	gene_id "XLOC_006595"; transcript_id "TCONS_00011622"; exon_number "4"; oId "TCONS_00181051"; class_code "."; tss_id "TSS8739"; gene_type "lncRNA";
chr11	Cufflinks	exon	55624547	55624569	.	-	.	gene_id "XLOC_006595"; transcript_id "TCONS_00011953"; exon_number "1"; oId "TCONS_00171856"; class_code "u"; tss_id "TSS8739"; gene_type "lncRNA";
chr11	Cufflinks	exon	55642015	55642084	.	-	.	gene_id "XLOC_006595"; transcript_id "TCONS_00011953"; exon_number "2"; oId "TCONS_00171856"; class_code "u"; tss_id "TSS8739"; gene_type "lncRNA";
chr11	Cufflinks	exon	55691449	55691565	.	-	.	gene_id "XLOC_006595"; transcript_id "TCONS_00011953"; exon_number "3"; oId "TCONS_00171856"; class_code "u"; tss_id "TSS8739"; gene_type "lncRNA";
chr11	Cufflinks	exon	55696189	55696409	.	-	.	gene_id "XLOC_006595"; transcript_id "TCONS_00011953"; exon_number "4"; oId "TCONS_00171856"; class_code "u"; tss_id "TSS8739"; gene_type "lncRNA";
chr11	Cufflinks	exon	55638317	55642084	.	-	.	gene_id "XLOC_006595"; transcript_id "TCONS_00011633"; exon_number "1"; oId "TCONS_00013293"; class_code "."; tss_id "TSS8739"; gene_type "lncRNA";
chr11	Cufflinks	exon	55691449	55691565	.	-	.	gene_id "XLOC_006595"; transcript_id "TCONS_00011633"; exon_number "2"; oId "TCONS_00013293"; class_code "."; tss_id "TSS8739"; gene_type "lncRNA";
chr11	Cufflinks	exon	55696189	55696406	.	-	.	gene_id "XLOC_006595"; transcript_id "TCONS_00011633"; exon_number "3"; oId "TCONS_00013293"; class_code "."; tss_id "TSS8739"; gene_type "lncRNA";
chr11	Cufflinks	exon	57718123	57718577	.	-	.	gene_id "XLOC_006627"; transcript_id "TCONS_00011954"; exon_number "1"; oId "TCONS_00184542"; class_code "u"; tss_id "TSS8777"; gene_type "lncRNA";
chr11	Cufflinks	exon	57792089	57792695	.	-	.	gene_id "XLOC_006627"; transcript_id "TCONS_00011954"; exon_number "2"; oId "TCONS_00184542"; class_code "u"; tss_id "TSS8777"; gene_type "lncRNA";
chr11	Cufflinks	exon	64646816	64647025	.	-	.	gene_id "XLOC_006649"; transcript_id "TCONS_00011670"; exon_number "1"; oId "TCONS_00013334"; class_code "u"; tss_id "TSS8801"; gene_type "other_novel_transcript";
chr11	Cufflinks	exon	68734198	68740448	.	-	.	gene_id "XLOC_006667"; transcript_id "TCONS_00011955"; exon_number "1"; gene_name "ENSSSCT00000010437.3"; oId "TCONS_00198273"; nearest_ref "ENSSSCT00000010437.3"; class_code "x"; tss_id "TSS8831"; gene_type "lncRNA";
chr11	Cufflinks	exon	68815824	68815946	.	-	.	gene_id "XLOC_006667"; transcript_id "TCONS_00011955"; exon_number "2"; gene_name "ENSSSCT00000010437.3"; oId "TCONS_00198273"; nearest_ref "ENSSSCT00000010437.3"; class_code "x"; tss_id "TSS8831"; gene_type "lncRNA";
chr11	Cufflinks	exon	68812850	68814824	.	-	.	gene_id "XLOC_006672"; transcript_id "TCONS_00011713"; exon_number "1"; oId "TCONS_00013381"; class_code "u"; tss_id "TSS8836"; gene_type "other_novel_transcript";
chr11	Cufflinks	exon	70538955	70539825	.	-	.	gene_id "XLOC_006684"; transcript_id "TCONS_00011734"; exon_number "1"; oId "TCONS_00013406"; class_code "u"; tss_id "TSS8850"; gene_type "other_novel_transcript";
chr11	Cufflinks	exon	70540280	70541562	.	-	.	gene_id "XLOC_006685"; transcript_id "TCONS_00011735"; exon_number "1"; oId "TCONS_00013407"; class_code "u"; tss_id "TSS8851"; gene_type "other_novel_transcript";
chr11	Cufflinks	exon	70561680	70562843	.	-	.	gene_id "XLOC_006689"; transcript_id "TCONS_00011739"; exon_number "1"; oId "TCONS_00013411"; class_code "."; tss_id "TSS8855"; gene_type "lncRNA";
chr11	Cufflinks	exon	70563136	70563315	.	-	.	gene_id "XLOC_006689"; transcript_id "TCONS_00011739"; exon_number "2"; oId "TCONS_00013411"; class_code "."; tss_id "TSS8855"; gene_type "lncRNA";
chr11	Cufflinks	exon	70564126	70564947	.	-	.	gene_id "XLOC_006691"; transcript_id "TCONS_00011741"; exon_number "1"; oId "TCONS_00013413"; class_code "u"; tss_id "TSS8857"; gene_type "other_novel_transcript";
chr11	Cufflinks	exon	70567555	70572930	.	-	.	gene_id "XLOC_006692"; transcript_id "TCONS_00011742"; exon_number "1"; oId "TCONS_00013414"; class_code "u"; tss_id "TSS8858"; gene_type "other_novel_transcript";
chr11	Cufflinks	exon	70573094	70573368	.	-	.	gene_id "XLOC_006693"; transcript_id "TCONS_00011743"; exon_number "1"; oId "TCONS_00013415"; class_code "u"; tss_id "TSS8859"; gene_type "other_novel_transcript";
chr11	Cufflinks	exon	70573483	70577947	.	-	.	gene_id "XLOC_006694"; transcript_id "TCONS_00011744"; exon_number "1"; oId "TCONS_00013416"; class_code "u"; tss_id "TSS8860"; gene_type "other_novel_transcript";
chr11	Cufflinks	exon	70579941	70581544	.	-	.	gene_id "XLOC_006695"; transcript_id "TCONS_00011745"; exon_number "1"; oId "TCONS_00013417"; class_code "u"; tss_id "TSS8861"; gene_type "other_novel_transcript";
chr11	Cufflinks	exon	70581677	70582635	.	-	.	gene_id "XLOC_006696"; transcript_id "TCONS_00011746"; exon_number "1"; oId "TCONS_00013418"; class_code "u"; tss_id "TSS8862"; gene_type "other_novel_transcript";
chr11	Cufflinks	exon	70583569	70586183	.	-	.	gene_id "XLOC_006697"; transcript_id "TCONS_00011747"; exon_number "1"; oId "TCONS_00013419"; class_code "u"; tss_id "TSS8863"; gene_type "other_novel_transcript";
chr11	Cufflinks	exon	70590673	70597465	.	-	.	gene_id "XLOC_006700"; transcript_id "TCONS_00011750"; exon_number "1"; oId "TCONS_00013422"; class_code "u"; tss_id "TSS8866"; gene_type "other_novel_transcript";
chr11	Cufflinks	exon	70601944	70645794	.	-	.	gene_id "XLOC_006701"; transcript_id "TCONS_00011751"; exon_number "1"; oId "TCONS_00013423"; class_code "u"; tss_id "TSS8867"; gene_type "other_novel_transcript";
chr11	Cufflinks	exon	70649508	70786063	.	-	.	gene_id "XLOC_006702"; transcript_id "TCONS_00011752"; exon_number "1"; oId "TCONS_00013424"; class_code "u"; tss_id "TSS8868"; gene_type "other_novel_transcript";
chr11	Cufflinks	exon	70788926	70807448	.	-	.	gene_id "XLOC_006704"; transcript_id "TCONS_00011754"; exon_number "1"; oId "TCONS_00013426"; class_code "u"; tss_id "TSS8870"; gene_type "other_novel_transcript";
chr11	Cufflinks	exon	70807516	70848770	.	-	.	gene_id "XLOC_006705"; transcript_id "TCONS_00011755"; exon_number "1"; oId "TCONS_00013427"; class_code "u"; tss_id "TSS8871"; gene_type "other_novel_transcript";
chr11	Cufflinks	exon	70848839	70861966	.	-	.	gene_id "XLOC_006706"; transcript_id "TCONS_00011756"; exon_number "1"; oId "TCONS_00013428"; class_code "u"; tss_id "TSS8872"; gene_type "other_novel_transcript";
chr11	Cufflinks	exon	74635616	74635643	.	-	.	gene_id "XLOC_006723"; transcript_id "TCONS_00011956"; exon_number "1"; oId "TCONS_00181846"; class_code "u"; tss_id "TSS8895"; gene_type "lncRNA";
chr11	Cufflinks	exon	74639687	74640054	.	-	.	gene_id "XLOC_006723"; transcript_id "TCONS_00011956"; exon_number "2"; oId "TCONS_00181846"; class_code "u"; tss_id "TSS8895"; gene_type "lncRNA";
chr11	Cufflinks	exon	76285239	76285579	.	-	.	gene_id "XLOC_006762"; transcript_id "TCONS_00011957"; exon_number "1"; oId "TCONS_00184039"; class_code "u"; tss_id "TSS8938"; gene_type "lncRNA";
chr11	Cufflinks	exon	76290141	76290197	.	-	.	gene_id "XLOC_006762"; transcript_id "TCONS_00011957"; exon_number "2"; oId "TCONS_00184039"; class_code "u"; tss_id "TSS8938"; gene_type "lncRNA";
chr11	Cufflinks	exon	76293964	76294084	.	-	.	gene_id "XLOC_006762"; transcript_id "TCONS_00011957"; exon_number "3"; oId "TCONS_00184039"; class_code "u"; tss_id "TSS8938"; gene_type "lncRNA";
chr11	Cufflinks	exon	76351895	76351926	.	-	.	gene_id "XLOC_006763"; transcript_id "TCONS_00011958"; exon_number "1"; oId "TCONS_00184808"; class_code "u"; tss_id "TSS8940"; gene_type "lncRNA";
chr11	Cufflinks	exon	76352098	76353338	.	-	.	gene_id "XLOC_006763"; transcript_id "TCONS_00011958"; exon_number "2"; oId "TCONS_00184808"; class_code "u"; tss_id "TSS8940"; gene_type "lncRNA";
chr11	Cufflinks	exon	76354969	76356155	.	-	.	gene_id "XLOC_006763"; transcript_id "TCONS_00011958"; exon_number "3"; oId "TCONS_00184808"; class_code "u"; tss_id "TSS8940"; gene_type "lncRNA";
chr11	Cufflinks	exon	76625954	76628599	.	-	.	gene_id "XLOC_006766"; transcript_id "TCONS_00011959"; exon_number "1"; oId "TCONS_00188539"; class_code "u"; tss_id "TSS8944"; gene_type "lncRNA";
chr11	Cufflinks	exon	76631281	76631328	.	-	.	gene_id "XLOC_006766"; transcript_id "TCONS_00011959"; exon_number "2"; oId "TCONS_00188539"; class_code "u"; tss_id "TSS8944"; gene_type "lncRNA";
chr11	Cufflinks	exon	76717958	76722012	.	-	.	gene_id "XLOC_006770"; transcript_id "TCONS_00011836"; exon_number "1"; oId "TCONS_00013512"; class_code "."; tss_id "TSS8950"; gene_type "lncRNA";
chr11	Cufflinks	exon	76728162	76728304	.	-	.	gene_id "XLOC_006770"; transcript_id "TCONS_00011836"; exon_number "2"; oId "TCONS_00013512"; class_code "."; tss_id "TSS8950"; gene_type "lncRNA";
chr11	Cufflinks	exon	76728402	76728452	.	-	.	gene_id "XLOC_006770"; transcript_id "TCONS_00011836"; exon_number "3"; oId "TCONS_00013512"; class_code "."; tss_id "TSS8950"; gene_type "lncRNA";
chr11	Cufflinks	exon	76858186	76859684	.	-	.	gene_id "XLOC_006771"; transcript_id "TCONS_00011837"; exon_number "1"; gene_name "ENSSSCT00000010463.3"; oId "TCONS_00013513"; nearest_ref "ENSSSCT00000010463.3"; class_code "x"; tss_id "TSS8951"; gene_type "other_novel_transcript";
chr11	Cufflinks	exon	76862197	76862369	.	-	.	gene_id "XLOC_006771"; transcript_id "TCONS_00011837"; exon_number "2"; gene_name "ENSSSCT00000010463.3"; oId "TCONS_00013513"; nearest_ref "ENSSSCT00000010463.3"; class_code "x"; tss_id "TSS8951"; gene_type "other_novel_transcript";
chr11	Cufflinks	exon	76864301	76864415	.	-	.	gene_id "XLOC_006771"; transcript_id "TCONS_00011837"; exon_number "3"; gene_name "ENSSSCT00000010463.3"; oId "TCONS_00013513"; nearest_ref "ENSSSCT00000010463.3"; class_code "x"; tss_id "TSS8951"; gene_type "other_novel_transcript";
chr11	Cufflinks	exon	76868278	76868455	.	-	.	gene_id "XLOC_006771"; transcript_id "TCONS_00011837"; exon_number "4"; gene_name "ENSSSCT00000010463.3"; oId "TCONS_00013513"; nearest_ref "ENSSSCT00000010463.3"; class_code "x"; tss_id "TSS8951"; gene_type "other_novel_transcript";
chr11	Cufflinks	exon	76869513	76869725	.	-	.	gene_id "XLOC_006771"; transcript_id "TCONS_00011837"; exon_number "5"; gene_name "ENSSSCT00000010463.3"; oId "TCONS_00013513"; nearest_ref "ENSSSCT00000010463.3"; class_code "x"; tss_id "TSS8951"; gene_type "other_novel_transcript";
chr11	Cufflinks	exon	76870831	76870929	.	-	.	gene_id "XLOC_006771"; transcript_id "TCONS_00011837"; exon_number "6"; gene_name "ENSSSCT00000010463.3"; oId "TCONS_00013513"; nearest_ref "ENSSSCT00000010463.3"; class_code "x"; tss_id "TSS8951"; gene_type "other_novel_transcript";
chr11	Cufflinks	exon	76871689	76871817	.	-	.	gene_id "XLOC_006771"; transcript_id "TCONS_00011837"; exon_number "7"; gene_name "ENSSSCT00000010463.3"; oId "TCONS_00013513"; nearest_ref "ENSSSCT00000010463.3"; class_code "x"; tss_id "TSS8951"; gene_type "other_novel_transcript";
chr11	Cufflinks	exon	76873084	76873155	.	-	.	gene_id "XLOC_006771"; transcript_id "TCONS_00011837"; exon_number "8"; gene_name "ENSSSCT00000010463.3"; oId "TCONS_00013513"; nearest_ref "ENSSSCT00000010463.3"; class_code "x"; tss_id "TSS8951"; gene_type "other_novel_transcript";
chr11	Cufflinks	exon	76873927	76873999	.	-	.	gene_id "XLOC_006771"; transcript_id "TCONS_00011837"; exon_number "9"; gene_name "ENSSSCT00000010463.3"; oId "TCONS_00013513"; nearest_ref "ENSSSCT00000010463.3"; class_code "x"; tss_id "TSS8951"; gene_type "other_novel_transcript";
chr11	Cufflinks	exon	76875593	76875726	.	-	.	gene_id "XLOC_006771"; transcript_id "TCONS_00011837"; exon_number "10"; gene_name "ENSSSCT00000010463.3"; oId "TCONS_00013513"; nearest_ref "ENSSSCT00000010463.3"; class_code "x"; tss_id "TSS8951"; gene_type "other_novel_transcript";
chr11	Cufflinks	exon	76876417	76876602	.	-	.	gene_id "XLOC_006771"; transcript_id "TCONS_00011837"; exon_number "11"; gene_name "ENSSSCT00000010463.3"; oId "TCONS_00013513"; nearest_ref "ENSSSCT00000010463.3"; class_code "x"; tss_id "TSS8951"; gene_type "other_novel_transcript";
chr11	Cufflinks	exon	76878228	76878278	.	-	.	gene_id "XLOC_006771"; transcript_id "TCONS_00011837"; exon_number "12"; gene_name "ENSSSCT00000010463.3"; oId "TCONS_00013513"; nearest_ref "ENSSSCT00000010463.3"; class_code "x"; tss_id "TSS8951"; gene_type "other_novel_transcript";
chr11	Cufflinks	exon	76879383	76879481	.	-	.	gene_id "XLOC_006771"; transcript_id "TCONS_00011837"; exon_number "13"; gene_name "ENSSSCT00000010463.3"; oId "TCONS_00013513"; nearest_ref "ENSSSCT00000010463.3"; class_code "x"; tss_id "TSS8951"; gene_type "other_novel_transcript";
chr11	Cufflinks	exon	76879892	76879972	.	-	.	gene_id "XLOC_006771"; transcript_id "TCONS_00011837"; exon_number "14"; gene_name "ENSSSCT00000010463.3"; oId "TCONS_00013513"; nearest_ref "ENSSSCT00000010463.3"; class_code "x"; tss_id "TSS8951"; gene_type "other_novel_transcript";
chr11	Cufflinks	exon	76880063	76880188	.	-	.	gene_id "XLOC_006771"; transcript_id "TCONS_00011837"; exon_number "15"; gene_name "ENSSSCT00000010463.3"; oId "TCONS_00013513"; nearest_ref "ENSSSCT00000010463.3"; class_code "x"; tss_id "TSS8951"; gene_type "other_novel_transcript";
chr11	Cufflinks	exon	76880863	76881002	.	-	.	gene_id "XLOC_006771"; transcript_id "TCONS_00011837"; exon_number "16"; gene_name "ENSSSCT00000010463.3"; oId "TCONS_00013513"; nearest_ref "ENSSSCT00000010463.3"; class_code "x"; tss_id "TSS8951"; gene_type "other_novel_transcript";
chr11	Cufflinks	exon	76882047	76882136	.	-	.	gene_id "XLOC_006771"; transcript_id "TCONS_00011837"; exon_number "17"; gene_name "ENSSSCT00000010463.3"; oId "TCONS_00013513"; nearest_ref "ENSSSCT00000010463.3"; class_code "x"; tss_id "TSS8951"; gene_type "other_novel_transcript";
chr11	Cufflinks	exon	76882247	76882345	.	-	.	gene_id "XLOC_006771"; transcript_id "TCONS_00011837"; exon_number "18"; gene_name "ENSSSCT00000010463.3"; oId "TCONS_00013513"; nearest_ref "ENSSSCT00000010463.3"; class_code "x"; tss_id "TSS8951"; gene_type "other_novel_transcript";
chr11	Cufflinks	exon	76882497	76882649	.	-	.	gene_id "XLOC_006771"; transcript_id "TCONS_00011837"; exon_number "19"; gene_name "ENSSSCT00000010463.3"; oId "TCONS_00013513"; nearest_ref "ENSSSCT00000010463.3"; class_code "x"; tss_id "TSS8951"; gene_type "other_novel_transcript";
chr11	Cufflinks	exon	76883456	76883545	.	-	.	gene_id "XLOC_006771"; transcript_id "TCONS_00011837"; exon_number "20"; gene_name "ENSSSCT00000010463.3"; oId "TCONS_00013513"; nearest_ref "ENSSSCT00000010463.3"; class_code "x"; tss_id "TSS8951"; gene_type "other_novel_transcript";
chr11	Cufflinks	exon	76883654	76883820	.	-	.	gene_id "XLOC_006771"; transcript_id "TCONS_00011837"; exon_number "21"; gene_name "ENSSSCT00000010463.3"; oId "TCONS_00013513"; nearest_ref "ENSSSCT00000010463.3"; class_code "x"; tss_id "TSS8951"; gene_type "other_novel_transcript";
chr11	Cufflinks	exon	76884527	76884640	.	-	.	gene_id "XLOC_006771"; transcript_id "TCONS_00011837"; exon_number "22"; gene_name "ENSSSCT00000010463.3"; oId "TCONS_00013513"; nearest_ref "ENSSSCT00000010463.3"; class_code "x"; tss_id "TSS8951"; gene_type "other_novel_transcript";
chr11	Cufflinks	exon	76884869	76885019	.	-	.	gene_id "XLOC_006771"; transcript_id "TCONS_00011837"; exon_number "23"; gene_name "ENSSSCT00000010463.3"; oId "TCONS_00013513"; nearest_ref "ENSSSCT00000010463.3"; class_code "x"; tss_id "TSS8951"; gene_type "other_novel_transcript";
chr11	Cufflinks	exon	76886785	76886882	.	-	.	gene_id "XLOC_006771"; transcript_id "TCONS_00011837"; exon_number "24"; gene_name "ENSSSCT00000010463.3"; oId "TCONS_00013513"; nearest_ref "ENSSSCT00000010463.3"; class_code "x"; tss_id "TSS8951"; gene_type "other_novel_transcript";
chr11	Cufflinks	exon	76888017	76888121	.	-	.	gene_id "XLOC_006771"; transcript_id "TCONS_00011837"; exon_number "25"; gene_name "ENSSSCT00000010463.3"; oId "TCONS_00013513"; nearest_ref "ENSSSCT00000010463.3"; class_code "x"; tss_id "TSS8951"; gene_type "other_novel_transcript";
chr11	Cufflinks	exon	76888244	76888336	.	-	.	gene_id "XLOC_006771"; transcript_id "TCONS_00011837"; exon_number "26"; gene_name "ENSSSCT00000010463.3"; oId "TCONS_00013513"; nearest_ref "ENSSSCT00000010463.3"; class_code "x"; tss_id "TSS8951"; gene_type "other_novel_transcript";
chr11	Cufflinks	exon	76890424	76890592	.	-	.	gene_id "XLOC_006771"; transcript_id "TCONS_00011837"; exon_number "27"; gene_name "ENSSSCT00000010463.3"; oId "TCONS_00013513"; nearest_ref "ENSSSCT00000010463.3"; class_code "x"; tss_id "TSS8951"; gene_type "other_novel_transcript";
chr11	Cufflinks	exon	76891125	76891316	.	-	.	gene_id "XLOC_006771"; transcript_id "TCONS_00011837"; exon_number "28"; gene_name "ENSSSCT00000010463.3"; oId "TCONS_00013513"; nearest_ref "ENSSSCT00000010463.3"; class_code "x"; tss_id "TSS8951"; gene_type "other_novel_transcript";
chr11	Cufflinks	exon	76895272	76895342	.	-	.	gene_id "XLOC_006771"; transcript_id "TCONS_00011837"; exon_number "29"; gene_name "ENSSSCT00000010463.3"; oId "TCONS_00013513"; nearest_ref "ENSSSCT00000010463.3"; class_code "x"; tss_id "TSS8951"; gene_type "other_novel_transcript";
chr11	Cufflinks	exon	76895859	76895942	.	-	.	gene_id "XLOC_006771"; transcript_id "TCONS_00011837"; exon_number "30"; gene_name "ENSSSCT00000010463.3"; oId "TCONS_00013513"; nearest_ref "ENSSSCT00000010463.3"; class_code "x"; tss_id "TSS8951"; gene_type "other_novel_transcript";
chr11	Cufflinks	exon	76898371	76898466	.	-	.	gene_id "XLOC_006771"; transcript_id "TCONS_00011837"; exon_number "31"; gene_name "ENSSSCT00000010463.3"; oId "TCONS_00013513"; nearest_ref "ENSSSCT00000010463.3"; class_code "x"; tss_id "TSS8951"; gene_type "other_novel_transcript";
chr11	Cufflinks	exon	76902359	76902523	.	-	.	gene_id "XLOC_006771"; transcript_id "TCONS_00011837"; exon_number "32"; gene_name "ENSSSCT00000010463.3"; oId "TCONS_00013513"; nearest_ref "ENSSSCT00000010463.3"; class_code "x"; tss_id "TSS8951"; gene_type "other_novel_transcript";
chr11	Cufflinks	exon	76904543	76904578	.	-	.	gene_id "XLOC_006771"; transcript_id "TCONS_00011837"; exon_number "33"; gene_name "ENSSSCT00000010463.3"; oId "TCONS_00013513"; nearest_ref "ENSSSCT00000010463.3"; class_code "x"; tss_id "TSS8951"; gene_type "other_novel_transcript";
chr11	Cufflinks	exon	76904919	76905003	.	-	.	gene_id "XLOC_006771"; transcript_id "TCONS_00011837"; exon_number "34"; gene_name "ENSSSCT00000010463.3"; oId "TCONS_00013513"; nearest_ref "ENSSSCT00000010463.3"; class_code "x"; tss_id "TSS8951"; gene_type "other_novel_transcript";
chr11	Cufflinks	exon	76906954	76906995	.	-	.	gene_id "XLOC_006771"; transcript_id "TCONS_00011837"; exon_number "35"; gene_name "ENSSSCT00000010463.3"; oId "TCONS_00013513"; nearest_ref "ENSSSCT00000010463.3"; class_code "x"; tss_id "TSS8951"; gene_type "other_novel_transcript";
chr11	Cufflinks	exon	76908899	76908952	.	-	.	gene_id "XLOC_006771"; transcript_id "TCONS_00011837"; exon_number "36"; gene_name "ENSSSCT00000010463.3"; oId "TCONS_00013513"; nearest_ref "ENSSSCT00000010463.3"; class_code "x"; tss_id "TSS8951"; gene_type "other_novel_transcript";
chr11	Cufflinks	exon	76909041	76909085	.	-	.	gene_id "XLOC_006771"; transcript_id "TCONS_00011837"; exon_number "37"; gene_name "ENSSSCT00000010463.3"; oId "TCONS_00013513"; nearest_ref "ENSSSCT00000010463.3"; class_code "x"; tss_id "TSS8951"; gene_type "other_novel_transcript";
chr11	Cufflinks	exon	76909613	76909663	.	-	.	gene_id "XLOC_006771"; transcript_id "TCONS_00011837"; exon_number "38"; gene_name "ENSSSCT00000010463.3"; oId "TCONS_00013513"; nearest_ref "ENSSSCT00000010463.3"; class_code "x"; tss_id "TSS8951"; gene_type "other_novel_transcript";
chr11	Cufflinks	exon	76909825	76909851	.	-	.	gene_id "XLOC_006771"; transcript_id "TCONS_00011837"; exon_number "39"; gene_name "ENSSSCT00000010463.3"; oId "TCONS_00013513"; nearest_ref "ENSSSCT00000010463.3"; class_code "x"; tss_id "TSS8951"; gene_type "other_novel_transcript";
chr11	Cufflinks	exon	76910333	76910419	.	-	.	gene_id "XLOC_006771"; transcript_id "TCONS_00011837"; exon_number "40"; gene_name "ENSSSCT00000010463.3"; oId "TCONS_00013513"; nearest_ref "ENSSSCT00000010463.3"; class_code "x"; tss_id "TSS8951"; gene_type "other_novel_transcript";
chr11	Cufflinks	exon	76911907	76911948	.	-	.	gene_id "XLOC_006771"; transcript_id "TCONS_00011837"; exon_number "41"; gene_name "ENSSSCT00000010463.3"; oId "TCONS_00013513"; nearest_ref "ENSSSCT00000010463.3"; class_code "x"; tss_id "TSS8951"; gene_type "other_novel_transcript";
chr11	Cufflinks	exon	76912494	76912529	.	-	.	gene_id "XLOC_006771"; transcript_id "TCONS_00011837"; exon_number "42"; gene_name "ENSSSCT00000010463.3"; oId "TCONS_00013513"; nearest_ref "ENSSSCT00000010463.3"; class_code "x"; tss_id "TSS8951"; gene_type "other_novel_transcript";
chr11	Cufflinks	exon	76913819	76913881	.	-	.	gene_id "XLOC_006771"; transcript_id "TCONS_00011837"; exon_number "43"; gene_name "ENSSSCT00000010463.3"; oId "TCONS_00013513"; nearest_ref "ENSSSCT00000010463.3"; class_code "x"; tss_id "TSS8951"; gene_type "other_novel_transcript";
chr11	Cufflinks	exon	76913973	76914056	.	-	.	gene_id "XLOC_006771"; transcript_id "TCONS_00011837"; exon_number "44"; gene_name "ENSSSCT00000010463.3"; oId "TCONS_00013513"; nearest_ref "ENSSSCT00000010463.3"; class_code "x"; tss_id "TSS8951"; gene_type "other_novel_transcript";
chr11	Cufflinks	exon	76915178	76915204	.	-	.	gene_id "XLOC_006771"; transcript_id "TCONS_00011837"; exon_number "45"; gene_name "ENSSSCT00000010463.3"; oId "TCONS_00013513"; nearest_ref "ENSSSCT00000010463.3"; class_code "x"; tss_id "TSS8951"; gene_type "other_novel_transcript";
chr11	Cufflinks	exon	76915618	76915671	.	-	.	gene_id "XLOC_006771"; transcript_id "TCONS_00011837"; exon_number "46"; gene_name "ENSSSCT00000010463.3"; oId "TCONS_00013513"; nearest_ref "ENSSSCT00000010463.3"; class_code "x"; tss_id "TSS8951"; gene_type "other_novel_transcript";
chr11	Cufflinks	exon	76916158	76916220	.	-	.	gene_id "XLOC_006771"; transcript_id "TCONS_00011837"; exon_number "47"; gene_name "ENSSSCT00000010463.3"; oId "TCONS_00013513"; nearest_ref "ENSSSCT00000010463.3"; class_code "x"; tss_id "TSS8951"; gene_type "other_novel_transcript";
chr11	Cufflinks	exon	76916327	76916371	.	-	.	gene_id "XLOC_006771"; transcript_id "TCONS_00011837"; exon_number "48"; gene_name "ENSSSCT00000010463.3"; oId "TCONS_00013513"; nearest_ref "ENSSSCT00000010463.3"; class_code "x"; tss_id "TSS8951"; gene_type "other_novel_transcript";
chr11	Cufflinks	exon	76917417	76917461	.	-	.	gene_id "XLOC_006771"; transcript_id "TCONS_00011837"; exon_number "49"; gene_name "ENSSSCT00000010463.3"; oId "TCONS_00013513"; nearest_ref "ENSSSCT00000010463.3"; class_code "x"; tss_id "TSS8951"; gene_type "other_novel_transcript";
chr11	Cufflinks	exon	76917566	76917655	.	-	.	gene_id "XLOC_006771"; transcript_id "TCONS_00011837"; exon_number "50"; gene_name "ENSSSCT00000010463.3"; oId "TCONS_00013513"; nearest_ref "ENSSSCT00000010463.3"; class_code "x"; tss_id "TSS8951"; gene_type "other_novel_transcript";
chr11	Cufflinks	exon	76941572	76941631	.	-	.	gene_id "XLOC_006771"; transcript_id "TCONS_00011837"; exon_number "51"; gene_name "ENSSSCT00000010463.3"; oId "TCONS_00013513"; nearest_ref "ENSSSCT00000010463.3"; class_code "x"; tss_id "TSS8951"; gene_type "other_novel_transcript";
chr11	Cufflinks	exon	76997217	76997363	.	-	.	gene_id "XLOC_006771"; transcript_id "TCONS_00011837"; exon_number "52"; gene_name "ENSSSCT00000010463.3"; oId "TCONS_00013513"; nearest_ref "ENSSSCT00000010463.3"; class_code "x"; tss_id "TSS8951"; gene_type "other_novel_transcript";
chr11	Cufflinks	exon	77356561	77358101	.	-	.	gene_id "XLOC_006776"; transcript_id "TCONS_00011849"; exon_number "1"; oId "TCONS_00013527"; class_code "."; tss_id "TSS8958"; gene_type "lncRNA";
chr11	Cufflinks	exon	77361847	77362011	.	-	.	gene_id "XLOC_006776"; transcript_id "TCONS_00011849"; exon_number "2"; oId "TCONS_00013527"; class_code "."; tss_id "TSS8958"; gene_type "lncRNA";
chr11	Cufflinks	exon	77356650	77358101	.	-	.	gene_id "XLOC_006776"; transcript_id "TCONS_00011848"; exon_number "1"; oId "TCONS_00171900"; class_code "."; tss_id "TSS8958"; gene_type "lncRNA";
chr11	Cufflinks	exon	77361094	77362012	.	-	.	gene_id "XLOC_006776"; transcript_id "TCONS_00011848"; exon_number "2"; oId "TCONS_00171900"; class_code "."; tss_id "TSS8958"; gene_type "lncRNA";
chr11	Cufflinks	exon	77421782	77422784	.	-	.	gene_id "XLOC_006778"; transcript_id "TCONS_00011960"; exon_number "1"; gene_name "ENSSSCT00000065515.1"; oId "TCONS_00171901"; nearest_ref "ENSSSCT00000065515.1"; class_code "x"; tss_id "TSS8960"; gene_type "lncRNA";
chr11	Cufflinks	exon	77424189	77424272	.	-	.	gene_id "XLOC_006778"; transcript_id "TCONS_00011960"; exon_number "2"; gene_name "ENSSSCT00000065515.1"; oId "TCONS_00171901"; nearest_ref "ENSSSCT00000065515.1"; class_code "x"; tss_id "TSS8960"; gene_type "lncRNA";
chr11	Cufflinks	exon	77428478	77428538	.	-	.	gene_id "XLOC_006778"; transcript_id "TCONS_00011960"; exon_number "3"; gene_name "ENSSSCT00000065515.1"; oId "TCONS_00171901"; nearest_ref "ENSSSCT00000065515.1"; class_code "x"; tss_id "TSS8960"; gene_type "lncRNA";
chr11	Cufflinks	exon	77422104	77422784	.	-	.	gene_id "XLOC_006778"; transcript_id "TCONS_00011961"; exon_number "1"; oId "TCONS_00187711"; class_code "u"; tss_id "TSS8961"; gene_type "lncRNA";
chr11	Cufflinks	exon	77424189	77424272	.	-	.	gene_id "XLOC_006778"; transcript_id "TCONS_00011961"; exon_number "2"; oId "TCONS_00187711"; class_code "u"; tss_id "TSS8961"; gene_type "lncRNA";
chr11	Cufflinks	exon	77425540	77426498	.	-	.	gene_id "XLOC_006778"; transcript_id "TCONS_00011961"; exon_number "3"; oId "TCONS_00187711"; class_code "u"; tss_id "TSS8961"; gene_type "lncRNA";
chr11	Cufflinks	exon	78655693	78656618	.	-	.	gene_id "XLOC_006785"; transcript_id "TCONS_00011864"; exon_number "1"; oId "TCONS_00013544"; class_code "u"; tss_id "TSS8972"; gene_type "other_novel_transcript";
chr11	Cufflinks	exon	78657367	78657705	.	-	.	gene_id "XLOC_006786"; transcript_id "TCONS_00011865"; exon_number "1"; oId "TCONS_00013545"; class_code "u"; tss_id "TSS8973"; gene_type "other_novel_transcript";
chr11	Cufflinks	exon	78658379	78658432	.	-	.	gene_id "XLOC_006787"; transcript_id "TCONS_00011962"; exon_number "1"; oId "TCONS_00175730"; class_code "u"; tss_id "TSS8974"; gene_type "lncRNA";
chr11	Cufflinks	exon	78658642	78659197	.	-	.	gene_id "XLOC_006787"; transcript_id "TCONS_00011962"; exon_number "2"; oId "TCONS_00175730"; class_code "u"; tss_id "TSS8974"; gene_type "lncRNA";
chr12	Cufflinks	exon	1162700	1165862	.	+	.	gene_id "XLOC_006829"; transcript_id "TCONS_00015532"; exon_number "1"; oId "TCONS_00206269"; class_code "u"; tss_id "TSS9040"; gene_type "lncRNA";
chr12	Cufflinks	exon	1167623	1167985	.	+	.	gene_id "XLOC_006829"; transcript_id "TCONS_00015532"; exon_number "2"; oId "TCONS_00206269"; class_code "u"; tss_id "TSS9040"; gene_type "lncRNA";
chr12	Cufflinks	exon	1190624	1191529	.	+	.	gene_id "XLOC_006831"; transcript_id "TCONS_00015533"; exon_number "1"; oId "TCONS_00229204"; class_code "u"; tss_id "TSS9042"; gene_type "lncRNA";
chr12	Cufflinks	exon	1191674	1191962	.	+	.	gene_id "XLOC_006831"; transcript_id "TCONS_00015533"; exon_number "2"; oId "TCONS_00229204"; class_code "u"; tss_id "TSS9042"; gene_type "lncRNA";
chr12	Cufflinks	exon	3802019	3802643	.	+	.	gene_id "XLOC_006865"; transcript_id "TCONS_00015534"; exon_number "1"; oId "TCONS_00222063"; class_code "u"; tss_id "TSS9096"; gene_type "lncRNA";
chr12	Cufflinks	exon	3802794	3802891	.	+	.	gene_id "XLOC_006865"; transcript_id "TCONS_00015534"; exon_number "2"; oId "TCONS_00222063"; class_code "u"; tss_id "TSS9096"; gene_type "lncRNA";
chr12	Cufflinks	exon	3803205	3803766	.	+	.	gene_id "XLOC_006865"; transcript_id "TCONS_00015534"; exon_number "3"; oId "TCONS_00222063"; class_code "u"; tss_id "TSS9096"; gene_type "lncRNA";
chr12	Cufflinks	exon	4109052	4113463	.	+	.	gene_id "XLOC_006869"; transcript_id "TCONS_00015535"; exon_number "1"; oId "TCONS_00205254"; class_code "u"; tss_id "TSS9104"; gene_type "lncRNA";
chr12	Cufflinks	exon	4117407	4117431	.	+	.	gene_id "XLOC_006869"; transcript_id "TCONS_00015535"; exon_number "2"; oId "TCONS_00205254"; class_code "u"; tss_id "TSS9104"; gene_type "lncRNA";
chr12	Cufflinks	exon	6776209	6777105	.	+	.	gene_id "XLOC_006929"; transcript_id "TCONS_00012281"; exon_number "1"; gene_name "ENSSSCT00000023323.2"; oId "TCONS_00013944"; nearest_ref "ENSSSCT00000023323.2"; class_code "x"; tss_id "TSS9192"; gene_type "other_novel_transcript";
chr12	Cufflinks	exon	10441067	10441093	.	+	.	gene_id "XLOC_006951"; transcript_id "TCONS_00012313"; exon_number "1"; gene_name "ENSSSCT00000054230.1"; oId "TCONS_00013979"; nearest_ref "ENSSSCT00000054230.1"; class_code "x"; tss_id "TSS9218"; gene_type "lncRNA";
chr12	Cufflinks	exon	10458264	10458428	.	+	.	gene_id "XLOC_006951"; transcript_id "TCONS_00012313"; exon_number "2"; gene_name "ENSSSCT00000054230.1"; oId "TCONS_00013979"; nearest_ref "ENSSSCT00000054230.1"; class_code "x"; tss_id "TSS9218"; gene_type "lncRNA";
chr12	Cufflinks	exon	10458774	10461742	.	+	.	gene_id "XLOC_006951"; transcript_id "TCONS_00012313"; exon_number "3"; gene_name "ENSSSCT00000054230.1"; oId "TCONS_00013979"; nearest_ref "ENSSSCT00000054230.1"; class_code "x"; tss_id "TSS9218"; gene_type "lncRNA";
chr12	Cufflinks	exon	10450493	10451048	.	+	.	gene_id "XLOC_006951"; transcript_id "TCONS_00015536"; exon_number "1"; oId "TCONS_00243471"; class_code "u"; tss_id "TSS9219"; gene_type "lncRNA";
chr12	Cufflinks	exon	10458264	10458428	.	+	.	gene_id "XLOC_006951"; transcript_id "TCONS_00015536"; exon_number "2"; oId "TCONS_00243471"; class_code "u"; tss_id "TSS9219"; gene_type "lncRNA";
chr12	Cufflinks	exon	10467743	10467813	.	+	.	gene_id "XLOC_006951"; transcript_id "TCONS_00015536"; exon_number "3"; oId "TCONS_00243471"; class_code "u"; tss_id "TSS9219"; gene_type "lncRNA";
chr12	Cufflinks	exon	11368863	11368916	.	+	.	gene_id "XLOC_006960"; transcript_id "TCONS_00015537"; exon_number "1"; oId "TCONS_00212556"; class_code "u"; tss_id "TSS9232"; gene_type "lncRNA";
chr12	Cufflinks	exon	11369889	11370100	.	+	.	gene_id "XLOC_006960"; transcript_id "TCONS_00015537"; exon_number "2"; oId "TCONS_00212556"; class_code "u"; tss_id "TSS9232"; gene_type "lncRNA";
chr12	Cufflinks	exon	11371459	11371852	.	+	.	gene_id "XLOC_006960"; transcript_id "TCONS_00015537"; exon_number "3"; oId "TCONS_00212556"; class_code "u"; tss_id "TSS9232"; gene_type "lncRNA";
chr12	Cufflinks	exon	11372107	11373334	.	+	.	gene_id "XLOC_006960"; transcript_id "TCONS_00015537"; exon_number "4"; oId "TCONS_00212556"; class_code "u"; tss_id "TSS9232"; gene_type "lncRNA";
chr12	Cufflinks	exon	13743519	13743822	.	+	.	gene_id "XLOC_006980"; transcript_id "TCONS_00012362"; exon_number "1"; oId "TCONS_00014036"; class_code "u"; tss_id "TSS9260"; gene_type "other_novel_transcript";
chr12	Cufflinks	exon	13753843	13754226	.	+	.	gene_id "XLOC_006981"; transcript_id "TCONS_00012363"; exon_number "1"; oId "TCONS_00014037"; class_code "u"; tss_id "TSS9261"; gene_type "other_novel_transcript";
chr12	Cufflinks	exon	13757198	13757695	.	+	.	gene_id "XLOC_006982"; transcript_id "TCONS_00012364"; exon_number "1"; oId "TCONS_00014038"; class_code "u"; tss_id "TSS9262"; gene_type "other_novel_transcript";
chr12	Cufflinks	exon	13766415	13766783	.	+	.	gene_id "XLOC_006983"; transcript_id "TCONS_00012365"; exon_number "1"; oId "TCONS_00014039"; class_code "u"; tss_id "TSS9263"; gene_type "other_novel_transcript";
chr12	Cufflinks	exon	13775012	13775395	.	+	.	gene_id "XLOC_006984"; transcript_id "TCONS_00012366"; exon_number "1"; oId "TCONS_00014040"; class_code "u"; tss_id "TSS9264"; gene_type "other_novel_transcript";
chr12	Cufflinks	exon	16043797	16043913	.	+	.	gene_id "XLOC_007012"; transcript_id "TCONS_00015538"; exon_number "1"; oId "TCONS_00227366"; class_code "u"; tss_id "TSS9310"; gene_type "lncRNA";
chr12	Cufflinks	exon	16049097	16049139	.	+	.	gene_id "XLOC_007012"; transcript_id "TCONS_00015538"; exon_number "2"; oId "TCONS_00227366"; class_code "u"; tss_id "TSS9310"; gene_type "lncRNA";
chr12	Cufflinks	exon	16052250	16052672	.	+	.	gene_id "XLOC_007012"; transcript_id "TCONS_00015538"; exon_number "3"; oId "TCONS_00227366"; class_code "u"; tss_id "TSS9310"; gene_type "lncRNA";
chr12	Cufflinks	exon	18256916	18267148	.	+	.	gene_id "XLOC_007031"; transcript_id "TCONS_00012500"; exon_number "1"; gene_name "ENSSSCT00000049922.1"; oId "TCONS_00014209"; nearest_ref "ENSSSCT00000049922.1"; class_code "x"; tss_id "TSS9335"; gene_type "other_novel_transcript";
chr12	Cufflinks	exon	19582440	19582512	.	+	.	gene_id "XLOC_007061"; transcript_id "TCONS_00012600"; exon_number "1"; oId "TCONS_00211278"; class_code "."; tss_id "TSS9394"; gene_type "lncRNA";
chr12	Cufflinks	exon	19585721	19585838	.	+	.	gene_id "XLOC_007061"; transcript_id "TCONS_00012600"; exon_number "2"; oId "TCONS_00211278"; class_code "."; tss_id "TSS9394"; gene_type "lncRNA";
chr12	Cufflinks	exon	19592985	19593175	.	+	.	gene_id "XLOC_007061"; transcript_id "TCONS_00012600"; exon_number "3"; oId "TCONS_00211278"; class_code "."; tss_id "TSS9394"; gene_type "lncRNA";
chr12	Cufflinks	exon	22887776	22888150	.	+	.	gene_id "XLOC_007154"; transcript_id "TCONS_00015539"; exon_number "1"; gene_name "ENSSSCT00000051396.1"; oId "TCONS_00215785"; nearest_ref "ENSSSCT00000051396.1"; class_code "i"; tss_id "TSS9535"; gene_type "lncRNA";
chr12	Cufflinks	exon	22888320	22889329	.	+	.	gene_id "XLOC_007154"; transcript_id "TCONS_00015539"; exon_number "2"; gene_name "ENSSSCT00000051396.1"; oId "TCONS_00215785"; nearest_ref "ENSSSCT00000051396.1"; class_code "i"; tss_id "TSS9535"; gene_type "lncRNA";
chr12	Cufflinks	exon	24293084	24293168	.	+	.	gene_id "XLOC_007184"; transcript_id "TCONS_00015540"; exon_number "1"; oId "TCONS_00218300"; class_code "u"; tss_id "TSS9578"; gene_type "lncRNA";
chr12	Cufflinks	exon	24294498	24294897	.	+	.	gene_id "XLOC_007184"; transcript_id "TCONS_00015540"; exon_number "2"; oId "TCONS_00218300"; class_code "u"; tss_id "TSS9578"; gene_type "lncRNA";
chr12	Cufflinks	exon	27120336	27120804	.	+	.	gene_id "XLOC_007227"; transcript_id "TCONS_00012976"; exon_number "1"; oId "TCONS_00210673"; class_code "."; tss_id "TSS9643"; gene_type "lncRNA";
chr12	Cufflinks	exon	27123490	27124850	.	+	.	gene_id "XLOC_007227"; transcript_id "TCONS_00012976"; exon_number "2"; oId "TCONS_00210673"; class_code "."; tss_id "TSS9643"; gene_type "lncRNA";
chr12	Cufflinks	exon	27146581	27146708	.	+	.	gene_id "XLOC_007228"; transcript_id "TCONS_00015541"; exon_number "1"; oId "TCONS_00206395"; class_code "u"; tss_id "TSS9644"; gene_type "lncRNA";
chr12	Cufflinks	exon	27169999	27170673	.	+	.	gene_id "XLOC_007228"; transcript_id "TCONS_00015541"; exon_number "2"; oId "TCONS_00206395"; class_code "u"; tss_id "TSS9644"; gene_type "lncRNA";
chr12	Cufflinks	exon	33212472	33212828	.	+	.	gene_id "XLOC_007254"; transcript_id "TCONS_00015542"; exon_number "1"; oId "TCONS_00202261"; class_code "u"; tss_id "TSS9675"; gene_type "lncRNA";
chr12	Cufflinks	exon	33214082	33214448	.	+	.	gene_id "XLOC_007254"; transcript_id "TCONS_00015542"; exon_number "2"; oId "TCONS_00202261"; class_code "u"; tss_id "TSS9675"; gene_type "lncRNA";
chr12	Cufflinks	exon	33212479	33212854	.	+	.	gene_id "XLOC_007254"; transcript_id "TCONS_00013017"; exon_number "1"; oId "TCONS_00014807"; class_code "."; tss_id "TSS9675"; gene_type "lncRNA";
chr12	Cufflinks	exon	33214082	33214277	.	+	.	gene_id "XLOC_007254"; transcript_id "TCONS_00013017"; exon_number "2"; oId "TCONS_00014807"; class_code "."; tss_id "TSS9675"; gene_type "lncRNA";
chr12	Cufflinks	exon	33214584	33214737	.	+	.	gene_id "XLOC_007254"; transcript_id "TCONS_00013017"; exon_number "3"; oId "TCONS_00014807"; class_code "."; tss_id "TSS9675"; gene_type "lncRNA";
chr12	Cufflinks	exon	33212503	33212828	.	+	.	gene_id "XLOC_007254"; transcript_id "TCONS_00013019"; exon_number "1"; oId "TCONS_00206981"; class_code "."; tss_id "TSS9675"; gene_type "lncRNA";
chr12	Cufflinks	exon	33214082	33214277	.	+	.	gene_id "XLOC_007254"; transcript_id "TCONS_00013019"; exon_number "2"; oId "TCONS_00206981"; class_code "."; tss_id "TSS9675"; gene_type "lncRNA";
chr12	Cufflinks	exon	33214584	33214869	.	+	.	gene_id "XLOC_007254"; transcript_id "TCONS_00013019"; exon_number "3"; oId "TCONS_00206981"; class_code "."; tss_id "TSS9675"; gene_type "lncRNA";
chr12	Cufflinks	exon	33212510	33212828	.	+	.	gene_id "XLOC_007254"; transcript_id "TCONS_00015543"; exon_number "1"; oId "TCONS_00233758"; class_code "u"; tss_id "TSS9675"; gene_type "lncRNA";
chr12	Cufflinks	exon	33214082	33214224	.	+	.	gene_id "XLOC_007254"; transcript_id "TCONS_00015543"; exon_number "2"; oId "TCONS_00233758"; class_code "u"; tss_id "TSS9675"; gene_type "lncRNA";
chr12	Cufflinks	exon	33214584	33214699	.	+	.	gene_id "XLOC_007254"; transcript_id "TCONS_00015543"; exon_number "3"; oId "TCONS_00233758"; class_code "u"; tss_id "TSS9675"; gene_type "lncRNA";
chr12	Cufflinks	exon	33212519	33212854	.	+	.	gene_id "XLOC_007254"; transcript_id "TCONS_00015544"; exon_number "1"; oId "TCONS_00229269"; class_code "u"; tss_id "TSS9675"; gene_type "lncRNA";
chr12	Cufflinks	exon	33214584	33214592	.	+	.	gene_id "XLOC_007254"; transcript_id "TCONS_00015544"; exon_number "2"; oId "TCONS_00229269"; class_code "u"; tss_id "TSS9675"; gene_type "lncRNA";
chr12	Cufflinks	exon	34282175	34285434	.	+	.	gene_id "XLOC_007261"; transcript_id "TCONS_00013034"; exon_number "1"; oId "TCONS_00014830"; class_code "."; tss_id "TSS9684"; gene_type "lncRNA";
chr12	Cufflinks	exon	34285494	34287689	.	+	.	gene_id "XLOC_007261"; transcript_id "TCONS_00013034"; exon_number "2"; oId "TCONS_00014830"; class_code "."; tss_id "TSS9684"; gene_type "lncRNA";
chr12	Cufflinks	exon	34282188	34285434	.	+	.	gene_id "XLOC_007261"; transcript_id "TCONS_00015545"; exon_number "1"; oId "TCONS_00221492"; class_code "u"; tss_id "TSS9684"; gene_type "lncRNA";
chr12	Cufflinks	exon	34285492	34287606	.	+	.	gene_id "XLOC_007261"; transcript_id "TCONS_00015545"; exon_number "2"; oId "TCONS_00221492"; class_code "u"; tss_id "TSS9684"; gene_type "lncRNA";
chr12	Cufflinks	exon	39199402	39200875	.	+	.	gene_id "XLOC_007310"; transcript_id "TCONS_00013124"; exon_number "1"; gene_name "ENSSSCT00000023424.2"; oId "TCONS_00014934"; nearest_ref "ENSSSCT00000023424.2"; class_code "x"; tss_id "TSS9744"; gene_type "other_novel_transcript";
chr12	Cufflinks	exon	39201456	39201720	.	+	.	gene_id "XLOC_007311"; transcript_id "TCONS_00013125"; exon_number "1"; gene_name "ENSSSCT00000023424.2"; oId "TCONS_00014935"; nearest_ref "ENSSSCT00000023424.2"; class_code "x"; tss_id "TSS9745"; gene_type "lncRNA";
chr12	Cufflinks	exon	39202313	39207152	.	+	.	gene_id "XLOC_007311"; transcript_id "TCONS_00013125"; exon_number "2"; gene_name "ENSSSCT00000023424.2"; oId "TCONS_00014935"; nearest_ref "ENSSSCT00000023424.2"; class_code "x"; tss_id "TSS9745"; gene_type "lncRNA";
chr12	Cufflinks	exon	39530763	39530904	.	+	.	gene_id "XLOC_007316"; transcript_id "TCONS_00015546"; exon_number "1"; gene_name "ENSSSCT00000065828.1"; oId "TCONS_00205528"; nearest_ref "ENSSSCT00000065828.1"; class_code "i"; tss_id "TSS9750"; gene_type "lncRNA";
chr12	Cufflinks	exon	39531556	39531671	.	+	.	gene_id "XLOC_007316"; transcript_id "TCONS_00015546"; exon_number "2"; gene_name "ENSSSCT00000065828.1"; oId "TCONS_00205528"; nearest_ref "ENSSSCT00000065828.1"; class_code "i"; tss_id "TSS9750"; gene_type "lncRNA";
chr12	Cufflinks	exon	39531907	39532535	.	+	.	gene_id "XLOC_007316"; transcript_id "TCONS_00015546"; exon_number "3"; gene_name "ENSSSCT00000065828.1"; oId "TCONS_00205528"; nearest_ref "ENSSSCT00000065828.1"; class_code "i"; tss_id "TSS9750"; gene_type "lncRNA";
chr12	Cufflinks	exon	47125243	47125526	.	+	.	gene_id "XLOC_007437"; transcript_id "TCONS_00015547"; exon_number "1"; gene_name "ENSSSCT00000058531.1"; oId "TCONS_00205572"; nearest_ref "ENSSSCT00000058531.1"; class_code "x"; tss_id "TSS9914"; gene_type "lncRNA";
chr12	Cufflinks	exon	47129083	47130106	.	+	.	gene_id "XLOC_007437"; transcript_id "TCONS_00015547"; exon_number "2"; gene_name "ENSSSCT00000058531.1"; oId "TCONS_00205572"; nearest_ref "ENSSSCT00000058531.1"; class_code "x"; tss_id "TSS9914"; gene_type "lncRNA";
chr12	Cufflinks	exon	48168440	48168694	.	+	.	gene_id "XLOC_007449"; transcript_id "TCONS_00013391"; exon_number "1"; oId "TCONS_00015256"; class_code "u"; tss_id "TSS9936"; gene_type "other_novel_transcript";
chr12	Cufflinks	exon	51986467	51986992	.	+	.	gene_id "XLOC_007493"; transcript_id "TCONS_00015548"; exon_number "1"; oId "TCONS_00223768"; class_code "u"; tss_id "TSS10000"; gene_type "lncRNA";
chr12	Cufflinks	exon	51990164	51990282	.	+	.	gene_id "XLOC_007493"; transcript_id "TCONS_00015548"; exon_number "2"; oId "TCONS_00223768"; class_code "u"; tss_id "TSS10000"; gene_type "lncRNA";
chr12	Cufflinks	exon	51995949	51996308	.	+	.	gene_id "XLOC_007493"; transcript_id "TCONS_00015548"; exon_number "3"; oId "TCONS_00223768"; class_code "u"; tss_id "TSS10000"; gene_type "lncRNA";
chr12	Cufflinks	exon	51986480	51986992	.	+	.	gene_id "XLOC_007493"; transcript_id "TCONS_00013494"; exon_number "1"; oId "TCONS_00015388"; class_code "."; tss_id "TSS10000"; gene_type "lncRNA";
chr12	Cufflinks	exon	51995949	51996834	.	+	.	gene_id "XLOC_007493"; transcript_id "TCONS_00013494"; exon_number "2"; oId "TCONS_00015388"; class_code "."; tss_id "TSS10000"; gene_type "lncRNA";
chr12	Cufflinks	exon	51986514	51986992	.	+	.	gene_id "XLOC_007493"; transcript_id "TCONS_00015549"; exon_number "1"; oId "TCONS_00213344"; class_code "u"; tss_id "TSS10000"; gene_type "lncRNA";
chr12	Cufflinks	exon	51989526	51989569	.	+	.	gene_id "XLOC_007493"; transcript_id "TCONS_00015549"; exon_number "2"; oId "TCONS_00213344"; class_code "u"; tss_id "TSS10000"; gene_type "lncRNA";
chr12	Cufflinks	exon	54289089	54291218	.	+	.	gene_id "XLOC_007544"; transcript_id "TCONS_00015550"; exon_number "1"; oId "TCONS_00229321"; class_code "u"; tss_id "TSS10099"; gene_type "lncRNA";
chr12	Cufflinks	exon	54292098	54292181	.	+	.	gene_id "XLOC_007544"; transcript_id "TCONS_00015550"; exon_number "2"; oId "TCONS_00229321"; class_code "u"; tss_id "TSS10099"; gene_type "lncRNA";
chr12	Cufflinks	exon	55333323	55334044	.	+	.	gene_id "XLOC_007555"; transcript_id "TCONS_00015551"; exon_number "1"; oId "TCONS_00218382"; class_code "u"; tss_id "TSS10110"; gene_type "lncRNA";
chr12	Cufflinks	exon	55334876	55334968	.	+	.	gene_id "XLOC_007555"; transcript_id "TCONS_00015551"; exon_number "2"; oId "TCONS_00218382"; class_code "u"; tss_id "TSS10110"; gene_type "lncRNA";
chr12	Cufflinks	exon	55335465	55335676	.	+	.	gene_id "XLOC_007555"; transcript_id "TCONS_00015551"; exon_number "3"; oId "TCONS_00218382"; class_code "u"; tss_id "TSS10110"; gene_type "lncRNA";
chr12	Cufflinks	exon	55756991	55757165	.	+	.	gene_id "XLOC_007560"; transcript_id "TCONS_00015552"; exon_number "1"; gene_name "ENSSSCT00000056056.1"; oId "TCONS_00240654"; nearest_ref "ENSSSCT00000056056.1"; class_code "i"; tss_id "TSS10117"; gene_type "lncRNA";
chr12	Cufflinks	exon	55757475	55757992	.	+	.	gene_id "XLOC_007560"; transcript_id "TCONS_00015552"; exon_number "2"; gene_name "ENSSSCT00000056056.1"; oId "TCONS_00240654"; nearest_ref "ENSSSCT00000056056.1"; class_code "i"; tss_id "TSS10117"; gene_type "lncRNA";
chr12	Cufflinks	exon	56826574	56826852	.	+	.	gene_id "XLOC_007568"; transcript_id "TCONS_00015553"; exon_number "1"; oId "TCONS_00222810"; class_code "u"; tss_id "TSS10126"; gene_type "lncRNA";
chr12	Cufflinks	exon	56872869	56873271	.	+	.	gene_id "XLOC_007568"; transcript_id "TCONS_00015553"; exon_number "2"; oId "TCONS_00222810"; class_code "u"; tss_id "TSS10126"; gene_type "lncRNA";
chr12	Cufflinks	exon	59174120	59174578	.	+	.	gene_id "XLOC_007613"; transcript_id "TCONS_00015554"; exon_number "1"; oId "TCONS_00209716"; class_code "u"; tss_id "TSS10179"; gene_type "lncRNA";
chr12	Cufflinks	exon	59180662	59180702	.	+	.	gene_id "XLOC_007613"; transcript_id "TCONS_00015554"; exon_number "2"; oId "TCONS_00209716"; class_code "u"; tss_id "TSS10179"; gene_type "lncRNA";
chr12	Cufflinks	exon	59977142	59977817	.	+	.	gene_id "XLOC_007623"; transcript_id "TCONS_00013746"; exon_number "1"; gene_name "ENSSSCT00000019641.3"; oId "TCONS_00210803"; nearest_ref "ENSSSCT00000019641.3"; class_code "x"; tss_id "TSS10192"; gene_type "lncRNA";
chr12	Cufflinks	exon	59978085	59978362	.	+	.	gene_id "XLOC_007623"; transcript_id "TCONS_00013746"; exon_number "2"; gene_name "ENSSSCT00000019641.3"; oId "TCONS_00210803"; nearest_ref "ENSSSCT00000019641.3"; class_code "x"; tss_id "TSS10192"; gene_type "lncRNA";
chr12	Cufflinks	exon	61308525	61308687	.	+	.	gene_id "XLOC_007642"; transcript_id "TCONS_00015555"; exon_number "1"; oId "TCONS_00224410"; class_code "u"; tss_id "TSS10221"; gene_type "lncRNA";
chr12	Cufflinks	exon	61317831	61318087	.	+	.	gene_id "XLOC_007642"; transcript_id "TCONS_00015555"; exon_number "2"; oId "TCONS_00224410"; class_code "u"; tss_id "TSS10221"; gene_type "lncRNA";
chr12	Cufflinks	exon	61318454	61319093	.	+	.	gene_id "XLOC_007642"; transcript_id "TCONS_00015555"; exon_number "3"; oId "TCONS_00224410"; class_code "u"; tss_id "TSS10221"; gene_type "lncRNA";
chr12	Cufflinks	exon	61316061	61316531	.	+	.	gene_id "XLOC_007642"; transcript_id "TCONS_00013794"; exon_number "1"; oId "TCONS_00015754"; class_code "."; tss_id "TSS10222"; gene_type "lncRNA";
chr12	Cufflinks	exon	61317831	61318087	.	+	.	gene_id "XLOC_007642"; transcript_id "TCONS_00013794"; exon_number "2"; oId "TCONS_00015754"; class_code "."; tss_id "TSS10222"; gene_type "lncRNA";
chr12	Cufflinks	exon	61318454	61318646	.	+	.	gene_id "XLOC_007642"; transcript_id "TCONS_00013794"; exon_number "3"; oId "TCONS_00015754"; class_code "."; tss_id "TSS10222"; gene_type "lncRNA";
chr12	Cufflinks	exon	61318927	61319273	.	+	.	gene_id "XLOC_007642"; transcript_id "TCONS_00013794"; exon_number "4"; oId "TCONS_00015754"; class_code "."; tss_id "TSS10222"; gene_type "lncRNA";
chr12	Cufflinks	exon	61316084	61316531	.	+	.	gene_id "XLOC_007642"; transcript_id "TCONS_00015556"; exon_number "1"; oId "TCONS_00206515"; class_code "u"; tss_id "TSS10222"; gene_type "lncRNA";
chr12	Cufflinks	exon	61317831	61318087	.	+	.	gene_id "XLOC_007642"; transcript_id "TCONS_00015556"; exon_number "2"; oId "TCONS_00206515"; class_code "u"; tss_id "TSS10222"; gene_type "lncRNA";
chr12	Cufflinks	exon	61318454	61319119	.	+	.	gene_id "XLOC_007642"; transcript_id "TCONS_00015556"; exon_number "3"; oId "TCONS_00206515"; class_code "u"; tss_id "TSS10222"; gene_type "lncRNA";
chr12	Cufflinks	exon	75265	75689	.	-	.	gene_id "XLOC_007650"; transcript_id "TCONS_00015557"; exon_number "1"; oId "TCONS_00207097"; class_code "u"; tss_id "TSS10237"; gene_type "lncRNA";
chr12	Cufflinks	exon	75806	75858	.	-	.	gene_id "XLOC_007650"; transcript_id "TCONS_00015557"; exon_number "2"; oId "TCONS_00207097"; class_code "u"; tss_id "TSS10237"; gene_type "lncRNA";
chr12	Cufflinks	exon	76628	76720	.	-	.	gene_id "XLOC_007650"; transcript_id "TCONS_00015557"; exon_number "3"; oId "TCONS_00207097"; class_code "u"; tss_id "TSS10237"; gene_type "lncRNA";
chr12	Cufflinks	exon	77443	77523	.	-	.	gene_id "XLOC_007650"; transcript_id "TCONS_00015557"; exon_number "4"; oId "TCONS_00207097"; class_code "u"; tss_id "TSS10237"; gene_type "lncRNA";
chr12	Cufflinks	exon	123584	123697	.	-	.	gene_id "XLOC_007650"; transcript_id "TCONS_00015557"; exon_number "5"; oId "TCONS_00207097"; class_code "u"; tss_id "TSS10237"; gene_type "lncRNA";
chr12	Cufflinks	exon	1046636	1046930	.	-	.	gene_id "XLOC_007670"; transcript_id "TCONS_00015558"; exon_number "1"; oId "TCONS_00217862"; class_code "u"; tss_id "TSS10276"; gene_type "lncRNA";
chr12	Cufflinks	exon	1048034	1048057	.	-	.	gene_id "XLOC_007670"; transcript_id "TCONS_00015558"; exon_number "2"; oId "TCONS_00217862"; class_code "u"; tss_id "TSS10276"; gene_type "lncRNA";
chr12	Cufflinks	exon	1155952	1157298	.	-	.	gene_id "XLOC_007677"; transcript_id "TCONS_00013872"; exon_number "1"; oId "TCONS_00015842"; class_code "u"; tss_id "TSS10284"; gene_type "other_novel_transcript";
chr12	Cufflinks	exon	3801937	3802623	.	-	.	gene_id "XLOC_007717"; transcript_id "TCONS_00015559"; exon_number "1"; oId "TCONS_00227578"; class_code "u"; tss_id "TSS10344"; gene_type "lncRNA";
chr12	Cufflinks	exon	3802808	3803032	.	-	.	gene_id "XLOC_007717"; transcript_id "TCONS_00015559"; exon_number "2"; oId "TCONS_00227578"; class_code "u"; tss_id "TSS10344"; gene_type "lncRNA";
chr12	Cufflinks	exon	3801989	3802623	.	-	.	gene_id "XLOC_007717"; transcript_id "TCONS_00015560"; exon_number "1"; oId "TCONS_00219944"; class_code "u"; tss_id "TSS10345"; gene_type "lncRNA";
chr12	Cufflinks	exon	3802808	3802913	.	-	.	gene_id "XLOC_007717"; transcript_id "TCONS_00015560"; exon_number "2"; oId "TCONS_00219944"; class_code "u"; tss_id "TSS10345"; gene_type "lncRNA";
chr12	Cufflinks	exon	3803068	3805686	.	-	.	gene_id "XLOC_007717"; transcript_id "TCONS_00015560"; exon_number "3"; oId "TCONS_00219944"; class_code "u"; tss_id "TSS10345"; gene_type "lncRNA";
chr12	Cufflinks	exon	9768944	9770788	.	-	.	gene_id "XLOC_007779"; transcript_id "TCONS_00014115"; exon_number "1"; oId "TCONS_00016126"; class_code "."; tss_id "TSS10449"; gene_type "lncRNA";
chr12	Cufflinks	exon	9774102	9774324	.	-	.	gene_id "XLOC_007779"; transcript_id "TCONS_00014115"; exon_number "2"; oId "TCONS_00016126"; class_code "."; tss_id "TSS10449"; gene_type "lncRNA";
chr12	Cufflinks	exon	9876794	9876853	.	-	.	gene_id "XLOC_007779"; transcript_id "TCONS_00014115"; exon_number "3"; oId "TCONS_00016126"; class_code "."; tss_id "TSS10449"; gene_type "lncRNA";
chr12	Cufflinks	exon	10125117	10125593	.	-	.	gene_id "XLOC_007779"; transcript_id "TCONS_00014115"; exon_number "4"; oId "TCONS_00016126"; class_code "."; tss_id "TSS10449"; gene_type "lncRNA";
chr12	Cufflinks	exon	11693098	11693260	.	-	.	gene_id "XLOC_007797"; transcript_id "TCONS_00015561"; exon_number "1"; oId "TCONS_00209864"; class_code "u"; tss_id "TSS10471"; gene_type "lncRNA";
chr12	Cufflinks	exon	11708116	11708281	.	-	.	gene_id "XLOC_007797"; transcript_id "TCONS_00015561"; exon_number "2"; oId "TCONS_00209864"; class_code "u"; tss_id "TSS10471"; gene_type "lncRNA";
chr12	Cufflinks	exon	11714729	11714975	.	-	.	gene_id "XLOC_007797"; transcript_id "TCONS_00015561"; exon_number "3"; oId "TCONS_00209864"; class_code "u"; tss_id "TSS10471"; gene_type "lncRNA";
chr12	Cufflinks	exon	13488589	13490759	.	-	.	gene_id "XLOC_007814"; transcript_id "TCONS_00015562"; exon_number "1"; oId "TCONS_00223435"; class_code "u"; tss_id "TSS10495"; gene_type "lncRNA";
chr12	Cufflinks	exon	13491758	13493068	.	-	.	gene_id "XLOC_007814"; transcript_id "TCONS_00015562"; exon_number "2"; oId "TCONS_00223435"; class_code "u"; tss_id "TSS10495"; gene_type "lncRNA";
chr12	Cufflinks	exon	17732697	17732721	.	-	.	gene_id "XLOC_007857"; transcript_id "TCONS_00015563"; exon_number "1"; gene_name "ENSSSCT00000047323.1"; oId "TCONS_00205860"; nearest_ref "ENSSSCT00000047323.1"; class_code "x"; tss_id "TSS10561"; gene_type "lncRNA";
chr12	Cufflinks	exon	17733245	17733381	.	-	.	gene_id "XLOC_007857"; transcript_id "TCONS_00015563"; exon_number "2"; gene_name "ENSSSCT00000047323.1"; oId "TCONS_00205860"; nearest_ref "ENSSSCT00000047323.1"; class_code "x"; tss_id "TSS10561"; gene_type "lncRNA";
chr12	Cufflinks	exon	17755502	17755634	.	-	.	gene_id "XLOC_007857"; transcript_id "TCONS_00015563"; exon_number "3"; gene_name "ENSSSCT00000047323.1"; oId "TCONS_00205860"; nearest_ref "ENSSSCT00000047323.1"; class_code "x"; tss_id "TSS10561"; gene_type "lncRNA";
chr12	Cufflinks	exon	17767814	17767865	.	-	.	gene_id "XLOC_007857"; transcript_id "TCONS_00015563"; exon_number "4"; gene_name "ENSSSCT00000047323.1"; oId "TCONS_00205860"; nearest_ref "ENSSSCT00000047323.1"; class_code "x"; tss_id "TSS10561"; gene_type "lncRNA";
chr12	Cufflinks	exon	19219234	19219789	.	-	.	gene_id "XLOC_007884"; transcript_id "TCONS_00014335"; exon_number "1"; oId "TCONS_00016390"; class_code "."; tss_id "TSS10601"; gene_type "lncRNA";
chr12	Cufflinks	exon	19221009	19221200	.	-	.	gene_id "XLOC_007884"; transcript_id "TCONS_00014335"; exon_number "2"; oId "TCONS_00016390"; class_code "."; tss_id "TSS10601"; gene_type "lncRNA";
chr12	Cufflinks	exon	19221428	19221579	.	-	.	gene_id "XLOC_007884"; transcript_id "TCONS_00014335"; exon_number "3"; oId "TCONS_00016390"; class_code "."; tss_id "TSS10601"; gene_type "lncRNA";
chr12	Cufflinks	exon	19220653	19221200	.	-	.	gene_id "XLOC_007884"; transcript_id "TCONS_00014336"; exon_number "1"; oId "TCONS_00203766"; class_code "."; tss_id "TSS10601"; gene_type "lncRNA";
chr12	Cufflinks	exon	19221428	19221532	.	-	.	gene_id "XLOC_007884"; transcript_id "TCONS_00014336"; exon_number "2"; oId "TCONS_00203766"; class_code "."; tss_id "TSS10601"; gene_type "lncRNA";
chr12	Cufflinks	exon	20104287	20104553	.	-	.	gene_id "XLOC_007905"; transcript_id "TCONS_00015564"; exon_number "1"; oId "TCONS_00227136"; class_code "u"; tss_id "TSS10635"; gene_type "lncRNA";
chr12	Cufflinks	exon	20107896	20108002	.	-	.	gene_id "XLOC_007905"; transcript_id "TCONS_00015564"; exon_number "2"; oId "TCONS_00227136"; class_code "u"; tss_id "TSS10635"; gene_type "lncRNA";
chr12	Cufflinks	exon	23215198	23217874	.	-	.	gene_id "XLOC_007950"; transcript_id "TCONS_00014504"; exon_number "1"; oId "TCONS_00016588"; class_code "."; tss_id "TSS10711"; gene_type "lncRNA";
chr12	Cufflinks	exon	23218457	23218843	.	-	.	gene_id "XLOC_007950"; transcript_id "TCONS_00014504"; exon_number "2"; oId "TCONS_00016588"; class_code "."; tss_id "TSS10711"; gene_type "lncRNA";
chr12	Cufflinks	exon	23215198	23217874	.	-	.	gene_id "XLOC_007950"; transcript_id "TCONS_00014503"; exon_number "1"; oId "TCONS_00016587"; class_code "."; tss_id "TSS10711"; gene_type "lncRNA";
chr12	Cufflinks	exon	23218470	23218843	.	-	.	gene_id "XLOC_007950"; transcript_id "TCONS_00014503"; exon_number "2"; oId "TCONS_00016587"; class_code "."; tss_id "TSS10711"; gene_type "lncRNA";
chr12	Cufflinks	exon	24164982	24165169	.	-	.	gene_id "XLOC_007971"; transcript_id "TCONS_00015565"; exon_number "1"; gene_name "ENSSSCT00000019070.3"; oId "TCONS_00211626"; nearest_ref "ENSSSCT00000019070.3"; class_code "x"; tss_id "TSS10743"; gene_type "lncRNA";
chr12	Cufflinks	exon	24174093	24174202	.	-	.	gene_id "XLOC_007971"; transcript_id "TCONS_00015565"; exon_number "2"; gene_name "ENSSSCT00000019070.3"; oId "TCONS_00211626"; nearest_ref "ENSSSCT00000019070.3"; class_code "x"; tss_id "TSS10743"; gene_type "lncRNA";
chr12	Cufflinks	exon	24192665	24192720	.	-	.	gene_id "XLOC_007971"; transcript_id "TCONS_00015565"; exon_number "3"; gene_name "ENSSSCT00000019070.3"; oId "TCONS_00211626"; nearest_ref "ENSSSCT00000019070.3"; class_code "x"; tss_id "TSS10743"; gene_type "lncRNA";
chr12	Cufflinks	exon	24855841	24856613	.	-	.	gene_id "XLOC_007989"; transcript_id "TCONS_00015566"; exon_number "1"; oId "TCONS_00208482"; class_code "u"; tss_id "TSS10767"; gene_type "lncRNA";
chr12	Cufflinks	exon	24858352	24858692	.	-	.	gene_id "XLOC_007989"; transcript_id "TCONS_00015566"; exon_number "2"; oId "TCONS_00208482"; class_code "u"; tss_id "TSS10767"; gene_type "lncRNA";
chr12	Cufflinks	exon	26598515	26601484	.	-	.	gene_id "XLOC_008018"; transcript_id "TCONS_00014625"; exon_number "1"; gene_name "ENSSSCT00000022259.2"; oId "TCONS_00016726"; nearest_ref "ENSSSCT00000022259.2"; class_code "x"; tss_id "TSS10804"; gene_type "other_novel_transcript";
chr12	Cufflinks	exon	26607003	26607221	.	-	.	gene_id "XLOC_008019"; transcript_id "TCONS_00014626"; exon_number "1"; oId "TCONS_00016727"; class_code "."; tss_id "TSS10805"; gene_type "lncRNA";
chr12	Cufflinks	exon	26607615	26607807	.	-	.	gene_id "XLOC_008019"; transcript_id "TCONS_00014626"; exon_number "2"; oId "TCONS_00016727"; class_code "."; tss_id "TSS10805"; gene_type "lncRNA";
chr12	Cufflinks	exon	26619942	26620170	.	-	.	gene_id "XLOC_008019"; transcript_id "TCONS_00014626"; exon_number "3"; oId "TCONS_00016727"; class_code "."; tss_id "TSS10805"; gene_type "lncRNA";
chr12	Cufflinks	exon	26622810	26622939	.	-	.	gene_id "XLOC_008019"; transcript_id "TCONS_00014626"; exon_number "4"; oId "TCONS_00016727"; class_code "."; tss_id "TSS10805"; gene_type "lncRNA";
chr12	Cufflinks	exon	26607003	26607221	.	-	.	gene_id "XLOC_008019"; transcript_id "TCONS_00014627"; exon_number "1"; oId "TCONS_00016728"; class_code "."; tss_id "TSS10806"; gene_type "lncRNA";
chr12	Cufflinks	exon	26619942	26620170	.	-	.	gene_id "XLOC_008019"; transcript_id "TCONS_00014627"; exon_number "2"; oId "TCONS_00016728"; class_code "."; tss_id "TSS10806"; gene_type "lncRNA";
chr12	Cufflinks	exon	26622810	26623054	.	-	.	gene_id "XLOC_008019"; transcript_id "TCONS_00014627"; exon_number "3"; oId "TCONS_00016728"; class_code "."; tss_id "TSS10806"; gene_type "lncRNA";
chr12	Cufflinks	exon	26619148	26620170	.	-	.	gene_id "XLOC_008019"; transcript_id "TCONS_00015567"; exon_number "1"; oId "TCONS_00211649"; class_code "u"; tss_id "TSS10806"; gene_type "lncRNA";
chr12	Cufflinks	exon	26622810	26623054	.	-	.	gene_id "XLOC_008019"; transcript_id "TCONS_00015567"; exon_number "2"; oId "TCONS_00211649"; class_code "u"; tss_id "TSS10806"; gene_type "lncRNA";
chr12	Cufflinks	exon	27923550	27923912	.	-	.	gene_id "XLOC_008029"; transcript_id "TCONS_00015568"; exon_number "1"; oId "TCONS_00214011"; class_code "u"; tss_id "TSS10824"; gene_type "lncRNA";
chr12	Cufflinks	exon	27940581	27940682	.	-	.	gene_id "XLOC_008029"; transcript_id "TCONS_00015568"; exon_number "2"; oId "TCONS_00214011"; class_code "u"; tss_id "TSS10824"; gene_type "lncRNA";
chr12	Cufflinks	exon	34609807	34610397	.	-	.	gene_id "XLOC_008053"; transcript_id "TCONS_00014710"; exon_number "1"; oId "TCONS_00016826"; class_code "u"; tss_id "TSS10853"; gene_type "other_novel_transcript";
chr12	Cufflinks	exon	36832766	36833240	.	-	.	gene_id "XLOC_008087"; transcript_id "TCONS_00014777"; exon_number "1"; oId "TCONS_00016897"; class_code "u"; tss_id "TSS10897"; gene_type "other_novel_transcript";
chr12	Cufflinks	exon	38438929	38441814	.	-	.	gene_id "XLOC_008097"; transcript_id "TCONS_00014800"; exon_number "1"; oId "TCONS_00016925"; class_code "u"; tss_id "TSS10910"; gene_type "other_novel_transcript";
chr12	Cufflinks	exon	38441921	38449902	.	-	.	gene_id "XLOC_008097"; transcript_id "TCONS_00014800"; exon_number "2"; oId "TCONS_00016925"; class_code "u"; tss_id "TSS10910"; gene_type "other_novel_transcript";
chr12	Cufflinks	exon	38445775	38450403	.	-	.	gene_id "XLOC_008097"; transcript_id "TCONS_00015569"; exon_number "1"; oId "TCONS_00243750"; class_code "u"; tss_id "TSS10911"; gene_type "lncRNA";
chr12	Cufflinks	exon	38450504	38450684	.	-	.	gene_id "XLOC_008097"; transcript_id "TCONS_00015569"; exon_number "2"; oId "TCONS_00243750"; class_code "u"; tss_id "TSS10911"; gene_type "lncRNA";
chr12	Cufflinks	exon	42560356	42561279	.	-	.	gene_id "XLOC_008131"; transcript_id "TCONS_00015570"; exon_number "1"; oId "TCONS_00208626"; class_code "u"; tss_id "TSS10964"; gene_type "lncRNA";
chr12	Cufflinks	exon	42563977	42566978	.	-	.	gene_id "XLOC_008131"; transcript_id "TCONS_00015570"; exon_number "2"; oId "TCONS_00208626"; class_code "u"; tss_id "TSS10964"; gene_type "lncRNA";
chr12	Cufflinks	exon	43319579	43319931	.	-	.	gene_id "XLOC_008140"; transcript_id "TCONS_00015571"; exon_number "1"; oId "TCONS_00220212"; class_code "u"; tss_id "TSS10980"; gene_type "lncRNA";
chr12	Cufflinks	exon	43320425	43320495	.	-	.	gene_id "XLOC_008140"; transcript_id "TCONS_00015571"; exon_number "2"; oId "TCONS_00220212"; class_code "u"; tss_id "TSS10980"; gene_type "lncRNA";
chr12	Cufflinks	exon	43322248	43322500	.	-	.	gene_id "XLOC_008140"; transcript_id "TCONS_00015571"; exon_number "3"; oId "TCONS_00220212"; class_code "u"; tss_id "TSS10980"; gene_type "lncRNA";
chr12	Cufflinks	exon	43319655	43319931	.	-	.	gene_id "XLOC_008140"; transcript_id "TCONS_00015572"; exon_number "1"; oId "TCONS_00226594"; class_code "u"; tss_id "TSS10982"; gene_type "lncRNA";
chr12	Cufflinks	exon	43320425	43320495	.	-	.	gene_id "XLOC_008140"; transcript_id "TCONS_00015572"; exon_number "2"; oId "TCONS_00226594"; class_code "u"; tss_id "TSS10982"; gene_type "lncRNA";
chr12	Cufflinks	exon	43320873	43323539	.	-	.	gene_id "XLOC_008140"; transcript_id "TCONS_00015572"; exon_number "3"; oId "TCONS_00226594"; class_code "u"; tss_id "TSS10982"; gene_type "lncRNA";
chr12	Cufflinks	exon	43332854	43333947	.	-	.	gene_id "XLOC_008141"; transcript_id "TCONS_00014913"; exon_number "1"; oId "TCONS_00017063"; class_code "u"; tss_id "TSS10984"; gene_type "other_novel_transcript";
chr12	Cufflinks	exon	43593720	43593936	.	-	.	gene_id "XLOC_008146"; transcript_id "TCONS_00015573"; exon_number "1"; gene_name "ENSSSCT00000019317.3"; oId "TCONS_00216383"; nearest_ref "ENSSSCT00000019317.3"; class_code "i"; tss_id "TSS10993"; gene_type "lncRNA";
chr12	Cufflinks	exon	43594245	43594606	.	-	.	gene_id "XLOC_008146"; transcript_id "TCONS_00015573"; exon_number "2"; gene_name "ENSSSCT00000019317.3"; oId "TCONS_00216383"; nearest_ref "ENSSSCT00000019317.3"; class_code "i"; tss_id "TSS10993"; gene_type "lncRNA";
chr12	Cufflinks	exon	44857739	44857827	.	-	.	gene_id "XLOC_008158"; transcript_id "TCONS_00015574"; exon_number "1"; oId "TCONS_00212374"; class_code "u"; tss_id "TSS11012"; gene_type "lncRNA";
chr12	Cufflinks	exon	44858063	44858708	.	-	.	gene_id "XLOC_008158"; transcript_id "TCONS_00015574"; exon_number "2"; oId "TCONS_00212374"; class_code "u"; tss_id "TSS11012"; gene_type "lncRNA";
chr12	Cufflinks	exon	45078032	45083523	.	-	.	gene_id "XLOC_008167"; transcript_id "TCONS_00014958"; exon_number "1"; gene_name "ENSSSCT00000019348.3"; oId "TCONS_00017130"; nearest_ref "ENSSSCT00000019348.3"; class_code "x"; tss_id "TSS11022"; gene_type "lncRNA";
chr12	Cufflinks	exon	45087313	45088225	.	-	.	gene_id "XLOC_008167"; transcript_id "TCONS_00014958"; exon_number "2"; gene_name "ENSSSCT00000019348.3"; oId "TCONS_00017130"; nearest_ref "ENSSSCT00000019348.3"; class_code "x"; tss_id "TSS11022"; gene_type "lncRNA";
chr12	Cufflinks	exon	45078032	45088226	.	-	.	gene_id "XLOC_008167"; transcript_id "TCONS_00014959"; exon_number "1"; gene_name "ENSSSCT00000019348.3"; oId "TCONS_00017131"; nearest_ref "ENSSSCT00000019348.3"; class_code "x"; tss_id "TSS11022"; gene_type "other_novel_transcript";
chr12	Cufflinks	exon	45089121	45089380	.	-	.	gene_id "XLOC_008170"; transcript_id "TCONS_00014962"; exon_number "1"; oId "TCONS_00017134"; class_code "u"; tss_id "TSS11025"; gene_type "other_novel_transcript";
chr12	Cufflinks	exon	45910979	45922955	.	-	.	gene_id "XLOC_008189"; transcript_id "TCONS_00015003"; exon_number "1"; oId "TCONS_00017180"; class_code "u"; tss_id "TSS11053"; gene_type "other_novel_transcript";
chr12	Cufflinks	exon	45925299	45926090	.	-	.	gene_id "XLOC_008190"; transcript_id "TCONS_00015575"; exon_number "1"; oId "TCONS_00222952"; class_code "u"; tss_id "TSS11054"; gene_type "lncRNA";
chr12	Cufflinks	exon	45927221	45927268	.	-	.	gene_id "XLOC_008190"; transcript_id "TCONS_00015575"; exon_number "2"; oId "TCONS_00222952"; class_code "u"; tss_id "TSS11054"; gene_type "lncRNA";
chr12	Cufflinks	exon	45929029	45932960	.	-	.	gene_id "XLOC_008191"; transcript_id "TCONS_00015004"; exon_number "1"; oId "TCONS_00017181"; class_code "u"; tss_id "TSS11055"; gene_type "other_novel_transcript";
chr12	Cufflinks	exon	47030414	47030879	.	-	.	gene_id "XLOC_008209"; transcript_id "TCONS_00015576"; exon_number "1"; gene_name "ENSSSCT00000022331.2"; oId "TCONS_00212391"; nearest_ref "ENSSSCT00000022331.2"; class_code "i"; tss_id "TSS11077"; gene_type "lncRNA";
chr12	Cufflinks	exon	47031141	47031177	.	-	.	gene_id "XLOC_008209"; transcript_id "TCONS_00015576"; exon_number "2"; gene_name "ENSSSCT00000022331.2"; oId "TCONS_00212391"; nearest_ref "ENSSSCT00000022331.2"; class_code "i"; tss_id "TSS11077"; gene_type "lncRNA";
chr12	Cufflinks	exon	52433121	52435016	.	-	.	gene_id "XLOC_008306"; transcript_id "TCONS_00015577"; exon_number "1"; gene_name "ENSSSCT00000063786.1"; oId "TCONS_00204914"; nearest_ref "ENSSSCT00000063786.1"; class_code "x"; tss_id "TSS11224"; gene_type "lncRNA";
chr12	Cufflinks	exon	52435318	52435611	.	-	.	gene_id "XLOC_008306"; transcript_id "TCONS_00015577"; exon_number "2"; gene_name "ENSSSCT00000063786.1"; oId "TCONS_00204914"; nearest_ref "ENSSSCT00000063786.1"; class_code "x"; tss_id "TSS11224"; gene_type "lncRNA";
chr12	Cufflinks	exon	53420028	53421665	.	-	.	gene_id "XLOC_008340"; transcript_id "TCONS_00015578"; exon_number "1"; oId "TCONS_00243391"; class_code "u"; tss_id "TSS11277"; gene_type "lncRNA";
chr12	Cufflinks	exon	53422397	53422546	.	-	.	gene_id "XLOC_008340"; transcript_id "TCONS_00015578"; exon_number "2"; oId "TCONS_00243391"; class_code "u"; tss_id "TSS11277"; gene_type "lncRNA";
chr12	Cufflinks	exon	53423074	53423234	.	-	.	gene_id "XLOC_008340"; transcript_id "TCONS_00015578"; exon_number "3"; oId "TCONS_00243391"; class_code "u"; tss_id "TSS11277"; gene_type "lncRNA";
chr12	Cufflinks	exon	55488252	55490679	.	-	.	gene_id "XLOC_008366"; transcript_id "TCONS_00015382"; exon_number "1"; oId "TCONS_00017628"; class_code "."; tss_id "TSS11316"; gene_type "lncRNA";
chr12	Cufflinks	exon	55496773	55497237	.	-	.	gene_id "XLOC_008366"; transcript_id "TCONS_00015382"; exon_number "2"; oId "TCONS_00017628"; class_code "."; tss_id "TSS11316"; gene_type "lncRNA";
chr12	Cufflinks	exon	57969133	57976278	.	-	.	gene_id "XLOC_008382"; transcript_id "TCONS_00015579"; exon_number "1"; oId "TCONS_00240953"; class_code "u"; tss_id "TSS11335"; gene_type "lncRNA";
chr12	Cufflinks	exon	57987133	57987977	.	-	.	gene_id "XLOC_008382"; transcript_id "TCONS_00015579"; exon_number "2"; oId "TCONS_00240953"; class_code "u"; tss_id "TSS11335"; gene_type "lncRNA";
chr12	Cufflinks	exon	57994440	57996393	.	-	.	gene_id "XLOC_008382"; transcript_id "TCONS_00015579"; exon_number "3"; oId "TCONS_00240953"; class_code "u"; tss_id "TSS11335"; gene_type "lncRNA";
chr12	Cufflinks	exon	57987976	57987977	.	-	.	gene_id "XLOC_008382"; transcript_id "TCONS_00015580"; exon_number "1"; oId "TCONS_00230206"; class_code "u"; tss_id "TSS11334"; gene_type "lncRNA";
chr12	Cufflinks	exon	58011513	58011772	.	-	.	gene_id "XLOC_008382"; transcript_id "TCONS_00015580"; exon_number "2"; oId "TCONS_00230206"; class_code "u"; tss_id "TSS11334"; gene_type "lncRNA";
chr12	Cufflinks	exon	57994493	57994581	.	-	.	gene_id "XLOC_008382"; transcript_id "TCONS_00015581"; exon_number "1"; oId "TCONS_00222021"; class_code "u"; tss_id "TSS11336"; gene_type "lncRNA";
chr12	Cufflinks	exon	57994878	57995096	.	-	.	gene_id "XLOC_008382"; transcript_id "TCONS_00015581"; exon_number "2"; oId "TCONS_00222021"; class_code "u"; tss_id "TSS11336"; gene_type "lncRNA";
chr12	Cufflinks	exon	57995221	57998279	.	-	.	gene_id "XLOC_008382"; transcript_id "TCONS_00015581"; exon_number "3"; oId "TCONS_00222021"; class_code "u"; tss_id "TSS11336"; gene_type "lncRNA";
chr12	Cufflinks	exon	57998855	58011183	.	-	.	gene_id "XLOC_008382"; transcript_id "TCONS_00015403"; exon_number "1"; oId "TCONS_00017650"; class_code "u"; tss_id "TSS11337"; gene_type "other_novel_transcript";
chr12	Cufflinks	exon	57998910	57999212	.	-	.	gene_id "XLOC_008382"; transcript_id "TCONS_00015582"; exon_number "1"; oId "TCONS_00230986"; class_code "u"; tss_id "TSS11334"; gene_type "lncRNA";
chr12	Cufflinks	exon	58011516	58011776	.	-	.	gene_id "XLOC_008382"; transcript_id "TCONS_00015582"; exon_number "2"; oId "TCONS_00230986"; class_code "u"; tss_id "TSS11334"; gene_type "lncRNA";
chr12	Cufflinks	exon	58009243	58009307	.	-	.	gene_id "XLOC_008382"; transcript_id "TCONS_00015583"; exon_number "1"; oId "TCONS_00223244"; class_code "u"; tss_id "TSS11334"; gene_type "lncRNA";
chr12	Cufflinks	exon	58011516	58011780	.	-	.	gene_id "XLOC_008382"; transcript_id "TCONS_00015583"; exon_number "2"; oId "TCONS_00223244"; class_code "u"; tss_id "TSS11334"; gene_type "lncRNA";
chr12	Cufflinks	exon	59959904	59960116	.	-	.	gene_id "XLOC_008402"; transcript_id "TCONS_00015584"; exon_number "1"; oId "TCONS_00205144"; class_code "u"; tss_id "TSS11376"; gene_type "lncRNA";
chr12	Cufflinks	exon	59960226	59960529	.	-	.	gene_id "XLOC_008402"; transcript_id "TCONS_00015584"; exon_number "2"; oId "TCONS_00205144"; class_code "u"; tss_id "TSS11376"; gene_type "lncRNA";
chr12	Cufflinks	exon	60157560	60158694	.	-	.	gene_id "XLOC_008410"; transcript_id "TCONS_00015474"; exon_number "1"; gene_name "ENSSSCT00000053904.1"; oId "TCONS_00017731"; nearest_ref "ENSSSCT00000053904.1"; class_code "x"; tss_id "TSS11387"; gene_type "lncRNA";
chr12	Cufflinks	exon	60161870	60161952	.	-	.	gene_id "XLOC_008410"; transcript_id "TCONS_00015474"; exon_number "2"; gene_name "ENSSSCT00000053904.1"; oId "TCONS_00017731"; nearest_ref "ENSSSCT00000053904.1"; class_code "x"; tss_id "TSS11387"; gene_type "lncRNA";
chr12	Cufflinks	exon	61325631	61331314	.	-	.	gene_id "XLOC_008431"; transcript_id "TCONS_00015585"; exon_number "1"; gene_name "ENSSSCT00000044901.1"; oId "TCONS_00211129"; nearest_ref "ENSSSCT00000044901.1"; class_code "i"; tss_id "TSS11422"; gene_type "lncRNA";
chr12	Cufflinks	exon	61332237	61332933	.	-	.	gene_id "XLOC_008431"; transcript_id "TCONS_00015585"; exon_number "2"; gene_name "ENSSSCT00000044901.1"; oId "TCONS_00211129"; nearest_ref "ENSSSCT00000044901.1"; class_code "i"; tss_id "TSS11422"; gene_type "lncRNA";
chr13	Cufflinks	exon	5416985	5417467	.	+	.	gene_id "XLOC_008475"; transcript_id "TCONS_00022563"; exon_number "1"; oId "TCONS_00346406"; class_code "u"; tss_id "TSS11483"; gene_type "lncRNA";
chr13	Cufflinks	exon	5434927	5434989	.	+	.	gene_id "XLOC_008475"; transcript_id "TCONS_00022563"; exon_number "2"; oId "TCONS_00346406"; class_code "u"; tss_id "TSS11483"; gene_type "lncRNA";
chr13	Cufflinks	exon	5437197	5437272	.	+	.	gene_id "XLOC_008475"; transcript_id "TCONS_00022563"; exon_number "3"; oId "TCONS_00346406"; class_code "u"; tss_id "TSS11483"; gene_type "lncRNA";
chr13	Cufflinks	exon	5445568	5448718	.	+	.	gene_id "XLOC_008475"; transcript_id "TCONS_00022563"; exon_number "4"; oId "TCONS_00346406"; class_code "u"; tss_id "TSS11483"; gene_type "lncRNA";
chr13	Cufflinks	exon	5417030	5417467	.	+	.	gene_id "XLOC_008475"; transcript_id "TCONS_00022564"; exon_number "1"; oId "TCONS_00260786"; class_code "u"; tss_id "TSS11483"; gene_type "lncRNA";
chr13	Cufflinks	exon	5434927	5434989	.	+	.	gene_id "XLOC_008475"; transcript_id "TCONS_00022564"; exon_number "2"; oId "TCONS_00260786"; class_code "u"; tss_id "TSS11483"; gene_type "lncRNA";
chr13	Cufflinks	exon	5437197	5437638	.	+	.	gene_id "XLOC_008475"; transcript_id "TCONS_00022564"; exon_number "3"; oId "TCONS_00260786"; class_code "u"; tss_id "TSS11483"; gene_type "lncRNA";
chr13	Cufflinks	exon	5434255	5437520	.	+	.	gene_id "XLOC_008475"; transcript_id "TCONS_00015664"; exon_number "1"; oId "TCONS_00017881"; class_code "u"; tss_id "TSS11484"; gene_type "other_novel_transcript";
chr13	Cufflinks	exon	5418285	5423746	.	+	.	gene_id "XLOC_008476"; transcript_id "TCONS_00015660"; exon_number "1"; oId "TCONS_00017877"; class_code "u"; tss_id "TSS11486"; gene_type "other_novel_transcript";
chr13	Cufflinks	exon	5423948	5427391	.	+	.	gene_id "XLOC_008477"; transcript_id "TCONS_00015661"; exon_number "1"; oId "TCONS_00017878"; class_code "u"; tss_id "TSS11487"; gene_type "other_novel_transcript";
chr13	Cufflinks	exon	5428266	5429766	.	+	.	gene_id "XLOC_008478"; transcript_id "TCONS_00015662"; exon_number "1"; oId "TCONS_00017879"; class_code "u"; tss_id "TSS11488"; gene_type "other_novel_transcript";
chr13	Cufflinks	exon	5429887	5430738	.	+	.	gene_id "XLOC_008479"; transcript_id "TCONS_00015663"; exon_number "1"; oId "TCONS_00017880"; class_code "u"; tss_id "TSS11489"; gene_type "other_novel_transcript";
chr13	Cufflinks	exon	5438642	5439423	.	+	.	gene_id "XLOC_008480"; transcript_id "TCONS_00015665"; exon_number "1"; oId "TCONS_00017882"; class_code "u"; tss_id "TSS11490"; gene_type "other_novel_transcript";
chr13	Cufflinks	exon	9844324	9844612	.	+	.	gene_id "XLOC_008494"; transcript_id "TCONS_00022565"; exon_number "1"; oId "TCONS_00287736"; class_code "u"; tss_id "TSS11506"; gene_type "lncRNA";
chr13	Cufflinks	exon	9851869	9851907	.	+	.	gene_id "XLOC_008494"; transcript_id "TCONS_00022565"; exon_number "2"; oId "TCONS_00287736"; class_code "u"; tss_id "TSS11506"; gene_type "lncRNA";
chr13	Cufflinks	exon	9905238	9905304	.	+	.	gene_id "XLOC_008494"; transcript_id "TCONS_00022565"; exon_number "3"; oId "TCONS_00287736"; class_code "u"; tss_id "TSS11506"; gene_type "lncRNA";
chr13	Cufflinks	exon	9906300	9906385	.	+	.	gene_id "XLOC_008494"; transcript_id "TCONS_00022565"; exon_number "4"; oId "TCONS_00287736"; class_code "u"; tss_id "TSS11506"; gene_type "lncRNA";
chr13	Cufflinks	exon	10045316	10045770	.	+	.	gene_id "XLOC_008498"; transcript_id "TCONS_00015689"; exon_number "1"; oId "TCONS_00017907"; class_code "u"; tss_id "TSS11511"; gene_type "other_novel_transcript";
chr13	Cufflinks	exon	10063218	10063660	.	+	.	gene_id "XLOC_008501"; transcript_id "TCONS_00015692"; exon_number "1"; oId "TCONS_00017910"; class_code "u"; tss_id "TSS11514"; gene_type "other_novel_transcript";
chr13	Cufflinks	exon	10073440	10074591	.	+	.	gene_id "XLOC_008502"; transcript_id "TCONS_00015693"; exon_number "1"; oId "TCONS_00017911"; class_code "u"; tss_id "TSS11515"; gene_type "other_novel_transcript";
chr13	Cufflinks	exon	10127042	10127662	.	+	.	gene_id "XLOC_008510"; transcript_id "TCONS_00015701"; exon_number "1"; oId "TCONS_00017919"; class_code "u"; tss_id "TSS11523"; gene_type "other_novel_transcript";
chr13	Cufflinks	exon	10226055	10226294	.	+	.	gene_id "XLOC_008526"; transcript_id "TCONS_00015717"; exon_number "1"; oId "TCONS_00017935"; class_code "u"; tss_id "TSS11539"; gene_type "other_novel_transcript";
chr13	Cufflinks	exon	25848058	25848228	.	+	.	gene_id "XLOC_008716"; transcript_id "TCONS_00022566"; exon_number "1"; gene_name "ENSSSCT00000046284.1"; oId "TCONS_00252087"; nearest_ref "ENSSSCT00000046284.1"; class_code "i"; tss_id "TSS11778"; gene_type "lncRNA";
chr13	Cufflinks	exon	25848551	25848863	.	+	.	gene_id "XLOC_008716"; transcript_id "TCONS_00022566"; exon_number "2"; gene_name "ENSSSCT00000046284.1"; oId "TCONS_00252087"; nearest_ref "ENSSSCT00000046284.1"; class_code "i"; tss_id "TSS11778"; gene_type "lncRNA";
chr13	Cufflinks	exon	25950672	25950749	.	+	.	gene_id "XLOC_008717"; transcript_id "TCONS_00022567"; exon_number "1"; oId "TCONS_00294946"; class_code "u"; tss_id "TSS11780"; gene_type "lncRNA";
chr13	Cufflinks	exon	25966916	25967066	.	+	.	gene_id "XLOC_008717"; transcript_id "TCONS_00022567"; exon_number "2"; oId "TCONS_00294946"; class_code "u"; tss_id "TSS11780"; gene_type "lncRNA";
chr13	Cufflinks	exon	25969274	25969397	.	+	.	gene_id "XLOC_008717"; transcript_id "TCONS_00022567"; exon_number "3"; oId "TCONS_00294946"; class_code "u"; tss_id "TSS11780"; gene_type "lncRNA";
chr13	Cufflinks	exon	25980453	25980650	.	+	.	gene_id "XLOC_008717"; transcript_id "TCONS_00022567"; exon_number "4"; oId "TCONS_00294946"; class_code "u"; tss_id "TSS11780"; gene_type "lncRNA";
chr13	Cufflinks	exon	27324496	27324825	.	+	.	gene_id "XLOC_008746"; transcript_id "TCONS_00016095"; exon_number "1"; oId "TCONS_00277500"; class_code "."; tss_id "TSS11820"; gene_type "lncRNA";
chr13	Cufflinks	exon	27328873	27332172	.	+	.	gene_id "XLOC_008746"; transcript_id "TCONS_00016095"; exon_number "2"; oId "TCONS_00277500"; class_code "."; tss_id "TSS11820"; gene_type "lncRNA";
chr13	Cufflinks	exon	27324551	27324825	.	+	.	gene_id "XLOC_008746"; transcript_id "TCONS_00022568"; exon_number "1"; oId "TCONS_00285504"; class_code "u"; tss_id "TSS11820"; gene_type "lncRNA";
chr13	Cufflinks	exon	27328873	27328931	.	+	.	gene_id "XLOC_008746"; transcript_id "TCONS_00022568"; exon_number "2"; oId "TCONS_00285504"; class_code "u"; tss_id "TSS11820"; gene_type "lncRNA";
chr13	Cufflinks	exon	27443225	27443337	.	+	.	gene_id "XLOC_008746"; transcript_id "TCONS_00022568"; exon_number "3"; oId "TCONS_00285504"; class_code "u"; tss_id "TSS11820"; gene_type "lncRNA";
chr13	Cufflinks	exon	27447583	27447596	.	+	.	gene_id "XLOC_008746"; transcript_id "TCONS_00022568"; exon_number "4"; oId "TCONS_00285504"; class_code "u"; tss_id "TSS11820"; gene_type "lncRNA";
chr13	Cufflinks	exon	27373474	27373806	.	+	.	gene_id "XLOC_008756"; transcript_id "TCONS_00016106"; exon_number "1"; oId "TCONS_00018380"; class_code "u"; tss_id "TSS11831"; gene_type "other_novel_transcript";
chr13	Cufflinks	exon	29472790	29473155	.	+	.	gene_id "XLOC_008796"; transcript_id "TCONS_00016180"; exon_number "1"; gene_name "ENSSSCT00000047472.1"; oId "TCONS_00018468"; nearest_ref "ENSSSCT00000047472.1"; class_code "x"; tss_id "TSS11887"; gene_type "other_novel_transcript";
chr13	Cufflinks	exon	29474597	29477939	.	+	.	gene_id "XLOC_008796"; transcript_id "TCONS_00016180"; exon_number "2"; gene_name "ENSSSCT00000047472.1"; oId "TCONS_00018468"; nearest_ref "ENSSSCT00000047472.1"; class_code "x"; tss_id "TSS11887"; gene_type "other_novel_transcript";
chr13	Cufflinks	exon	29996436	29996758	.	+	.	gene_id "XLOC_008803"; transcript_id "TCONS_00022569"; exon_number "1"; oId "TCONS_00244480"; class_code "u"; tss_id "TSS11899"; gene_type "lncRNA";
chr13	Cufflinks	exon	29997777	30001778	.	+	.	gene_id "XLOC_008803"; transcript_id "TCONS_00022569"; exon_number "2"; oId "TCONS_00244480"; class_code "u"; tss_id "TSS11899"; gene_type "lncRNA";
chr13	Cufflinks	exon	30992160	30992221	.	+	.	gene_id "XLOC_008813"; transcript_id "TCONS_00022570"; exon_number "1"; oId "TCONS_00328663"; class_code "u"; tss_id "TSS11918"; gene_type "lncRNA";
chr13	Cufflinks	exon	30992816	30993018	.	+	.	gene_id "XLOC_008813"; transcript_id "TCONS_00022570"; exon_number "2"; oId "TCONS_00328663"; class_code "u"; tss_id "TSS11918"; gene_type "lncRNA";
chr13	Cufflinks	exon	31055192	31055480	.	+	.	gene_id "XLOC_008814"; transcript_id "TCONS_00022571"; exon_number "1"; oId "TCONS_00280858"; class_code "u"; tss_id "TSS11920"; gene_type "lncRNA";
chr13	Cufflinks	exon	31062598	31062665	.	+	.	gene_id "XLOC_008814"; transcript_id "TCONS_00022571"; exon_number "2"; oId "TCONS_00280858"; class_code "u"; tss_id "TSS11920"; gene_type "lncRNA";
chr13	Cufflinks	exon	31103033	31105147	.	+	.	gene_id "XLOC_008814"; transcript_id "TCONS_00022571"; exon_number "3"; oId "TCONS_00280858"; class_code "u"; tss_id "TSS11920"; gene_type "lncRNA";
chr13	Cufflinks	exon	43135133	43135359	.	+	.	gene_id "XLOC_008908"; transcript_id "TCONS_00016487"; exon_number "1"; oId "TCONS_00018862"; class_code "u"; tss_id "TSS12073"; gene_type "other_novel_transcript";
chr13	Cufflinks	exon	43145820	43146046	.	+	.	gene_id "XLOC_008910"; transcript_id "TCONS_00016489"; exon_number "1"; oId "TCONS_00018864"; class_code "u"; tss_id "TSS12075"; gene_type "other_novel_transcript";
chr13	Cufflinks	exon	43166664	43167088	.	+	.	gene_id "XLOC_008913"; transcript_id "TCONS_00022572"; exon_number "1"; oId "TCONS_00317470"; class_code "u"; tss_id "TSS12078"; gene_type "lncRNA";
chr13	Cufflinks	exon	43167708	43168310	.	+	.	gene_id "XLOC_008913"; transcript_id "TCONS_00022572"; exon_number "2"; oId "TCONS_00317470"; class_code "u"; tss_id "TSS12078"; gene_type "lncRNA";
chr13	Cufflinks	exon	43184021	43184321	.	+	.	gene_id "XLOC_008914"; transcript_id "TCONS_00016493"; exon_number "1"; oId "TCONS_00018868"; class_code "u"; tss_id "TSS12079"; gene_type "other_novel_transcript";
chr13	Cufflinks	exon	43329655	43329878	.	+	.	gene_id "XLOC_008915"; transcript_id "TCONS_00016495"; exon_number "1"; oId "TCONS_00018870"; class_code "u"; tss_id "TSS12080"; gene_type "other_novel_transcript";
chr13	Cufflinks	exon	43344932	43345481	.	+	.	gene_id "XLOC_008916"; transcript_id "TCONS_00016496"; exon_number "1"; oId "TCONS_00018871"; class_code "u"; tss_id "TSS12081"; gene_type "other_novel_transcript";
chr13	Cufflinks	exon	43358733	43359567	.	+	.	gene_id "XLOC_008918"; transcript_id "TCONS_00016498"; exon_number "1"; oId "TCONS_00018873"; class_code "u"; tss_id "TSS12083"; gene_type "other_novel_transcript";
chr13	Cufflinks	exon	43360468	43361440	.	+	.	gene_id "XLOC_008919"; transcript_id "TCONS_00016499"; exon_number "1"; oId "TCONS_00018874"; class_code "u"; tss_id "TSS12084"; gene_type "other_novel_transcript";
chr13	Cufflinks	exon	43362959	43364605	.	+	.	gene_id "XLOC_008920"; transcript_id "TCONS_00016500"; exon_number "1"; oId "TCONS_00018875"; class_code "u"; tss_id "TSS12085"; gene_type "other_novel_transcript";
chr13	Cufflinks	exon	43369451	43370186	.	+	.	gene_id "XLOC_008921"; transcript_id "TCONS_00016501"; exon_number "1"; oId "TCONS_00018876"; class_code "u"; tss_id "TSS12086"; gene_type "other_novel_transcript";
chr13	Cufflinks	exon	43376235	43376355	.	+	.	gene_id "XLOC_008922"; transcript_id "TCONS_00022573"; exon_number "1"; oId "TCONS_00283502"; class_code "u"; tss_id "TSS12087"; gene_type "lncRNA";
chr13	Cufflinks	exon	43376670	43377616	.	+	.	gene_id "XLOC_008922"; transcript_id "TCONS_00022573"; exon_number "2"; oId "TCONS_00283502"; class_code "u"; tss_id "TSS12087"; gene_type "lncRNA";
chr13	Cufflinks	exon	43379118	43379427	.	+	.	gene_id "XLOC_008923"; transcript_id "TCONS_00016502"; exon_number "1"; oId "TCONS_00018877"; class_code "u"; tss_id "TSS12088"; gene_type "other_novel_transcript";
chr13	Cufflinks	exon	43397651	43397681	.	+	.	gene_id "XLOC_008924"; transcript_id "TCONS_00022574"; exon_number "1"; oId "TCONS_00283504"; class_code "u"; tss_id "TSS12089"; gene_type "lncRNA";
chr13	Cufflinks	exon	43398039	43398462	.	+	.	gene_id "XLOC_008924"; transcript_id "TCONS_00022574"; exon_number "2"; oId "TCONS_00283504"; class_code "u"; tss_id "TSS12089"; gene_type "lncRNA";
chr13	Cufflinks	exon	44888134	44888537	.	+	.	gene_id "XLOC_008930"; transcript_id "TCONS_00016511"; exon_number "1"; oId "TCONS_00018887"; class_code "u"; tss_id "TSS12097"; gene_type "other_novel_transcript";
chr13	Cufflinks	exon	44888844	44889226	.	+	.	gene_id "XLOC_008931"; transcript_id "TCONS_00016512"; exon_number "1"; oId "TCONS_00018888"; class_code "u"; tss_id "TSS12098"; gene_type "other_novel_transcript";
chr13	Cufflinks	exon	46075328	46075828	.	+	.	gene_id "XLOC_008937"; transcript_id "TCONS_00016526"; exon_number "1"; gene_name "ENSSSCT00000012579.3"; oId "TCONS_00018908"; nearest_ref "ENSSSCT00000012579.3"; class_code "x"; tss_id "TSS12106"; gene_type "lncRNA";
chr13	Cufflinks	exon	46083213	46087561	.	+	.	gene_id "XLOC_008937"; transcript_id "TCONS_00016526"; exon_number "2"; gene_name "ENSSSCT00000012579.3"; oId "TCONS_00018908"; nearest_ref "ENSSSCT00000012579.3"; class_code "x"; tss_id "TSS12106"; gene_type "lncRNA";
chr13	Cufflinks	exon	46100405	46104844	.	+	.	gene_id "XLOC_008937"; transcript_id "TCONS_00016526"; exon_number "3"; gene_name "ENSSSCT00000012579.3"; oId "TCONS_00018908"; nearest_ref "ENSSSCT00000012579.3"; class_code "x"; tss_id "TSS12106"; gene_type "lncRNA";
chr13	Cufflinks	exon	46075395	46075828	.	+	.	gene_id "XLOC_008937"; transcript_id "TCONS_00016527"; exon_number "1"; gene_name "ENSSSCT00000012579.3"; oId "TCONS_00018909"; nearest_ref "ENSSSCT00000012579.3"; class_code "x"; tss_id "TSS12106"; gene_type "lncRNA";
chr13	Cufflinks	exon	46083213	46090048	.	+	.	gene_id "XLOC_008937"; transcript_id "TCONS_00016527"; exon_number "2"; gene_name "ENSSSCT00000012579.3"; oId "TCONS_00018909"; nearest_ref "ENSSSCT00000012579.3"; class_code "x"; tss_id "TSS12106"; gene_type "lncRNA";
chr13	Cufflinks	exon	49090704	49090769	.	+	.	gene_id "XLOC_008973"; transcript_id "TCONS_00022575"; exon_number "1"; oId "TCONS_00310984"; class_code "u"; tss_id "TSS12143"; gene_type "lncRNA";
chr13	Cufflinks	exon	49092684	49092839	.	+	.	gene_id "XLOC_008973"; transcript_id "TCONS_00022575"; exon_number "2"; oId "TCONS_00310984"; class_code "u"; tss_id "TSS12143"; gene_type "lncRNA";
chr13	Cufflinks	exon	49143237	49143366	.	+	.	gene_id "XLOC_008973"; transcript_id "TCONS_00022575"; exon_number "3"; oId "TCONS_00310984"; class_code "u"; tss_id "TSS12143"; gene_type "lncRNA";
chr13	Cufflinks	exon	49615215	49639670	.	+	.	gene_id "XLOC_008975"; transcript_id "TCONS_00022576"; exon_number "1"; oId "TCONS_00348848"; class_code "u"; tss_id "TSS12145"; gene_type "lncRNA";
chr13	Cufflinks	exon	49848952	49849089	.	+	.	gene_id "XLOC_008975"; transcript_id "TCONS_00022576"; exon_number "2"; oId "TCONS_00348848"; class_code "u"; tss_id "TSS12145"; gene_type "lncRNA";
chr13	Cufflinks	exon	49961907	49962031	.	+	.	gene_id "XLOC_008975"; transcript_id "TCONS_00022576"; exon_number "3"; oId "TCONS_00348848"; class_code "u"; tss_id "TSS12145"; gene_type "lncRNA";
chr13	Cufflinks	exon	49967481	49971839	.	+	.	gene_id "XLOC_008975"; transcript_id "TCONS_00022576"; exon_number "4"; oId "TCONS_00348848"; class_code "u"; tss_id "TSS12145"; gene_type "lncRNA";
chr13	Cufflinks	exon	49776623	49780393	.	+	.	gene_id "XLOC_008975"; transcript_id "TCONS_00022577"; exon_number "1"; oId "TCONS_00343260"; class_code "u"; tss_id "TSS12146"; gene_type "lncRNA";
chr13	Cufflinks	exon	49799915	49800004	.	+	.	gene_id "XLOC_008975"; transcript_id "TCONS_00022577"; exon_number "2"; oId "TCONS_00343260"; class_code "u"; tss_id "TSS12146"; gene_type "lncRNA";
chr13	Cufflinks	exon	49803675	49803712	.	+	.	gene_id "XLOC_008975"; transcript_id "TCONS_00022577"; exon_number "3"; oId "TCONS_00343260"; class_code "u"; tss_id "TSS12146"; gene_type "lncRNA";
chr13	Cufflinks	exon	49848952	49849089	.	+	.	gene_id "XLOC_008975"; transcript_id "TCONS_00022577"; exon_number "4"; oId "TCONS_00343260"; class_code "u"; tss_id "TSS12146"; gene_type "lncRNA";
chr13	Cufflinks	exon	49961907	49962031	.	+	.	gene_id "XLOC_008975"; transcript_id "TCONS_00022577"; exon_number "5"; oId "TCONS_00343260"; class_code "u"; tss_id "TSS12146"; gene_type "lncRNA";
chr13	Cufflinks	exon	49967481	49972452	.	+	.	gene_id "XLOC_008975"; transcript_id "TCONS_00022577"; exon_number "6"; oId "TCONS_00343260"; class_code "u"; tss_id "TSS12146"; gene_type "lncRNA";
chr13	Cufflinks	exon	49961777	49962031	.	+	.	gene_id "XLOC_008975"; transcript_id "TCONS_00022578"; exon_number "1"; oId "TCONS_00271275"; class_code "u"; tss_id "TSS12147"; gene_type "lncRNA";
chr13	Cufflinks	exon	49967481	49969272	.	+	.	gene_id "XLOC_008975"; transcript_id "TCONS_00022578"; exon_number "2"; oId "TCONS_00271275"; class_code "u"; tss_id "TSS12147"; gene_type "lncRNA";
chr13	Cufflinks	exon	63373157	63374179	.	+	.	gene_id "XLOC_009029"; transcript_id "TCONS_00022579"; exon_number "1"; oId "TCONS_00252342"; class_code "u"; tss_id "TSS12225"; gene_type "lncRNA";
chr13	Cufflinks	exon	63374501	63374995	.	+	.	gene_id "XLOC_009029"; transcript_id "TCONS_00022579"; exon_number "2"; oId "TCONS_00252342"; class_code "u"; tss_id "TSS12225"; gene_type "lncRNA";
chr13	Cufflinks	exon	63425996	63426586	.	+	.	gene_id "XLOC_009039"; transcript_id "TCONS_00016674"; exon_number "1"; oId "TCONS_00019073"; class_code "u"; tss_id "TSS12235"; gene_type "other_novel_transcript";
chr13	Cufflinks	exon	63460822	63461168	.	+	.	gene_id "XLOC_009048"; transcript_id "TCONS_00016684"; exon_number "1"; oId "TCONS_00019084"; class_code "u"; tss_id "TSS12245"; gene_type "other_novel_transcript";
chr13	Cufflinks	exon	63522472	63522881	.	+	.	gene_id "XLOC_009055"; transcript_id "TCONS_00016691"; exon_number "1"; oId "TCONS_00019091"; class_code "u"; tss_id "TSS12252"; gene_type "other_novel_transcript";
chr13	Cufflinks	exon	70328009	70328210	.	+	.	gene_id "XLOC_009114"; transcript_id "TCONS_00022580"; exon_number "1"; oId "TCONS_00268590"; class_code "u"; tss_id "TSS12342"; gene_type "lncRNA";
chr13	Cufflinks	exon	70333250	70333412	.	+	.	gene_id "XLOC_009114"; transcript_id "TCONS_00022580"; exon_number "2"; oId "TCONS_00268590"; class_code "u"; tss_id "TSS12342"; gene_type "lncRNA";
chr13	Cufflinks	exon	70333646	70335289	.	+	.	gene_id "XLOC_009114"; transcript_id "TCONS_00022580"; exon_number "3"; oId "TCONS_00268590"; class_code "u"; tss_id "TSS12342"; gene_type "lncRNA";
chr13	Cufflinks	exon	71672118	71672884	.	+	.	gene_id "XLOC_009124"; transcript_id "TCONS_00022581"; exon_number "1"; gene_name "ENSSSCT00000061288.1"; oId "TCONS_00296782"; nearest_ref "ENSSSCT00000061288.1"; class_code "i"; tss_id "TSS12366"; gene_type "lncRNA";
chr13	Cufflinks	exon	71679432	71679534	.	+	.	gene_id "XLOC_009124"; transcript_id "TCONS_00022581"; exon_number "2"; gene_name "ENSSSCT00000061288.1"; oId "TCONS_00296782"; nearest_ref "ENSSSCT00000061288.1"; class_code "i"; tss_id "TSS12366"; gene_type "lncRNA";
chr13	Cufflinks	exon	71698782	71700685	.	+	.	gene_id "XLOC_009124"; transcript_id "TCONS_00022581"; exon_number "3"; gene_name "ENSSSCT00000061288.1"; oId "TCONS_00296782"; nearest_ref "ENSSSCT00000061288.1"; class_code "i"; tss_id "TSS12366"; gene_type "lncRNA";
chr13	Cufflinks	exon	72158183	72158468	.	+	.	gene_id "XLOC_009131"; transcript_id "TCONS_00022582"; exon_number "1"; gene_name "ENSSSCT00000031616.2"; oId "TCONS_00257869"; nearest_ref "ENSSSCT00000031616.2"; class_code "i"; tss_id "TSS12375"; gene_type "lncRNA";
chr13	Cufflinks	exon	72175752	72175937	.	+	.	gene_id "XLOC_009131"; transcript_id "TCONS_00022582"; exon_number "2"; gene_name "ENSSSCT00000031616.2"; oId "TCONS_00257869"; nearest_ref "ENSSSCT00000031616.2"; class_code "i"; tss_id "TSS12375"; gene_type "lncRNA";
chr13	Cufflinks	exon	74180143	74180243	.	+	.	gene_id "XLOC_009154"; transcript_id "TCONS_00022583"; exon_number "1"; oId "TCONS_00340431"; class_code "u"; tss_id "TSS12403"; gene_type "lncRNA";
chr13	Cufflinks	exon	74187547	74187661	.	+	.	gene_id "XLOC_009154"; transcript_id "TCONS_00022583"; exon_number "2"; oId "TCONS_00340431"; class_code "u"; tss_id "TSS12403"; gene_type "lncRNA";
chr13	Cufflinks	exon	74386141	74390629	.	+	.	gene_id "XLOC_009154"; transcript_id "TCONS_00022583"; exon_number "3"; oId "TCONS_00340431"; class_code "u"; tss_id "TSS12403"; gene_type "lncRNA";
chr13	Cufflinks	exon	75843200	75843540	.	+	.	gene_id "XLOC_009198"; transcript_id "TCONS_00016969"; exon_number "1"; oId "TCONS_00019427"; class_code "."; tss_id "TSS12450"; gene_type "lncRNA";
chr13	Cufflinks	exon	75843672	75843760	.	+	.	gene_id "XLOC_009198"; transcript_id "TCONS_00016969"; exon_number "2"; oId "TCONS_00019427"; class_code "."; tss_id "TSS12450"; gene_type "lncRNA";
chr13	Cufflinks	exon	75844773	75844995	.	+	.	gene_id "XLOC_009198"; transcript_id "TCONS_00016969"; exon_number "3"; oId "TCONS_00019427"; class_code "."; tss_id "TSS12450"; gene_type "lncRNA";
chr13	Cufflinks	exon	79045088	79046468	.	+	.	gene_id "XLOC_009209"; transcript_id "TCONS_00016999"; exon_number "1"; gene_name "ENSSSCT00000041330.1"; oId "TCONS_00019465"; nearest_ref "ENSSSCT00000041330.1"; class_code "x"; tss_id "TSS12469"; gene_type "other_novel_transcript";
chr13	Cufflinks	exon	80789233	80789499	.	+	.	gene_id "XLOC_009221"; transcript_id "TCONS_00022584"; exon_number "1"; oId "TCONS_00282191"; class_code "u"; tss_id "TSS12484"; gene_type "lncRNA";
chr13	Cufflinks	exon	81052986	81053449	.	+	.	gene_id "XLOC_009221"; transcript_id "TCONS_00022584"; exon_number "2"; oId "TCONS_00282191"; class_code "u"; tss_id "TSS12484"; gene_type "lncRNA";
chr13	Cufflinks	exon	81453956	81457991	.	+	.	gene_id "XLOC_009226"; transcript_id "TCONS_00017030"; exon_number "1"; oId "TCONS_00019497"; class_code "u"; tss_id "TSS12490"; gene_type "other_novel_transcript";
chr13	Cufflinks	exon	87822663	87846281	.	+	.	gene_id "XLOC_009274"; transcript_id "TCONS_00022585"; exon_number "1"; oId "TCONS_00340725"; class_code "u"; tss_id "TSS12562"; gene_type "lncRNA";
chr13	Cufflinks	exon	87854275	87854335	.	+	.	gene_id "XLOC_009274"; transcript_id "TCONS_00022585"; exon_number "2"; oId "TCONS_00340725"; class_code "u"; tss_id "TSS12562"; gene_type "lncRNA";
chr13	Cufflinks	exon	87856417	87866408	.	+	.	gene_id "XLOC_009274"; transcript_id "TCONS_00022585"; exon_number "3"; oId "TCONS_00340725"; class_code "u"; tss_id "TSS12562"; gene_type "lncRNA";
chr13	Cufflinks	exon	87972865	87972904	.	+	.	gene_id "XLOC_009276"; transcript_id "TCONS_00022586"; exon_number "1"; oId "TCONS_00269839"; class_code "u"; tss_id "TSS12566"; gene_type "lncRNA";
chr13	Cufflinks	exon	88013862	88014003	.	+	.	gene_id "XLOC_009276"; transcript_id "TCONS_00022586"; exon_number "2"; oId "TCONS_00269839"; class_code "u"; tss_id "TSS12566"; gene_type "lncRNA";
chr13	Cufflinks	exon	88016696	88017431	.	+	.	gene_id "XLOC_009276"; transcript_id "TCONS_00022586"; exon_number "3"; oId "TCONS_00269839"; class_code "u"; tss_id "TSS12566"; gene_type "lncRNA";
chr13	Cufflinks	exon	89909851	89910104	.	+	.	gene_id "XLOC_009318"; transcript_id "TCONS_00022587"; exon_number "1"; oId "TCONS_00271356"; class_code "u"; tss_id "TSS12610"; gene_type "lncRNA";
chr13	Cufflinks	exon	89943541	89943613	.	+	.	gene_id "XLOC_009318"; transcript_id "TCONS_00022587"; exon_number "2"; oId "TCONS_00271356"; class_code "u"; tss_id "TSS12610"; gene_type "lncRNA";
chr13	Cufflinks	exon	89944477	89944593	.	+	.	gene_id "XLOC_009318"; transcript_id "TCONS_00022587"; exon_number "3"; oId "TCONS_00271356"; class_code "u"; tss_id "TSS12610"; gene_type "lncRNA";
chr13	Cufflinks	exon	90971808	90972276	.	+	.	gene_id "XLOC_009328"; transcript_id "TCONS_00022588"; exon_number "1"; oId "TCONS_00257983"; class_code "u"; tss_id "TSS12624"; gene_type "lncRNA";
chr13	Cufflinks	exon	91017243	91017282	.	+	.	gene_id "XLOC_009328"; transcript_id "TCONS_00022588"; exon_number "2"; oId "TCONS_00257983"; class_code "u"; tss_id "TSS12624"; gene_type "lncRNA";
chr13	Cufflinks	exon	93051857	93052078	.	+	.	gene_id "XLOC_009349"; transcript_id "TCONS_00017230"; exon_number "1"; oId "TCONS_00019737"; class_code "."; tss_id "TSS12654"; gene_type "lncRNA";
chr13	Cufflinks	exon	93052418	93052668	.	+	.	gene_id "XLOC_009349"; transcript_id "TCONS_00017230"; exon_number "2"; oId "TCONS_00019737"; class_code "."; tss_id "TSS12654"; gene_type "lncRNA";
chr13	Cufflinks	exon	93053068	93054554	.	+	.	gene_id "XLOC_009349"; transcript_id "TCONS_00017230"; exon_number "3"; oId "TCONS_00019737"; class_code "."; tss_id "TSS12654"; gene_type "lncRNA";
chr13	Cufflinks	exon	93051972	93052078	.	+	.	gene_id "XLOC_009349"; transcript_id "TCONS_00022589"; exon_number "1"; oId "TCONS_00252603"; class_code "u"; tss_id "TSS12655"; gene_type "lncRNA";
chr13	Cufflinks	exon	93052418	93052476	.	+	.	gene_id "XLOC_009349"; transcript_id "TCONS_00022589"; exon_number "2"; oId "TCONS_00252603"; class_code "u"; tss_id "TSS12655"; gene_type "lncRNA";
chr13	Cufflinks	exon	93053068	93054554	.	+	.	gene_id "XLOC_009349"; transcript_id "TCONS_00022589"; exon_number "3"; oId "TCONS_00252603"; class_code "u"; tss_id "TSS12655"; gene_type "lncRNA";
chr13	Cufflinks	exon	96960301	96960497	.	+	.	gene_id "XLOC_009376"; transcript_id "TCONS_00022590"; exon_number "1"; oId "TCONS_00284793"; class_code "u"; tss_id "TSS12692"; gene_type "lncRNA";
chr13	Cufflinks	exon	96974725	96974845	.	+	.	gene_id "XLOC_009376"; transcript_id "TCONS_00022590"; exon_number "2"; oId "TCONS_00284793"; class_code "u"; tss_id "TSS12692"; gene_type "lncRNA";
chr13	Cufflinks	exon	96977657	96979374	.	+	.	gene_id "XLOC_009376"; transcript_id "TCONS_00022590"; exon_number "3"; oId "TCONS_00284793"; class_code "u"; tss_id "TSS12692"; gene_type "lncRNA";
chr13	Cufflinks	exon	96980934	96984829	.	+	.	gene_id "XLOC_009376"; transcript_id "TCONS_00022590"; exon_number "4"; oId "TCONS_00284793"; class_code "u"; tss_id "TSS12692"; gene_type "lncRNA";
chr13	Cufflinks	exon	100451282	100451541	.	+	.	gene_id "XLOC_009448"; transcript_id "TCONS_00017370"; exon_number "1"; oId "TCONS_00019891"; class_code "u"; tss_id "TSS12772"; gene_type "other_novel_transcript";
chr13	Cufflinks	exon	100485139	100485382	.	+	.	gene_id "XLOC_009452"; transcript_id "TCONS_00017374"; exon_number "1"; oId "TCONS_00019895"; class_code "u"; tss_id "TSS12776"; gene_type "other_novel_transcript";
chr13	Cufflinks	exon	106777803	106778194	.	+	.	gene_id "XLOC_009467"; transcript_id "TCONS_00022591"; exon_number "1"; oId "TCONS_00256136"; class_code "u"; tss_id "TSS12794"; gene_type "lncRNA";
chr13	Cufflinks	exon	106783545	106785370	.	+	.	gene_id "XLOC_009467"; transcript_id "TCONS_00022591"; exon_number "2"; oId "TCONS_00256136"; class_code "u"; tss_id "TSS12794"; gene_type "lncRNA";
chr13	Cufflinks	exon	106777827	106778194	.	+	.	gene_id "XLOC_009467"; transcript_id "TCONS_00022592"; exon_number "1"; oId "TCONS_00314649"; class_code "u"; tss_id "TSS12794"; gene_type "lncRNA";
chr13	Cufflinks	exon	106783545	106783692	.	+	.	gene_id "XLOC_009467"; transcript_id "TCONS_00022592"; exon_number "2"; oId "TCONS_00314649"; class_code "u"; tss_id "TSS12794"; gene_type "lncRNA";
chr13	Cufflinks	exon	106788236	106788280	.	+	.	gene_id "XLOC_009467"; transcript_id "TCONS_00022592"; exon_number "3"; oId "TCONS_00314649"; class_code "u"; tss_id "TSS12794"; gene_type "lncRNA";
chr13	Cufflinks	exon	106788490	106790212	.	+	.	gene_id "XLOC_009467"; transcript_id "TCONS_00022592"; exon_number "4"; oId "TCONS_00314649"; class_code "u"; tss_id "TSS12794"; gene_type "lncRNA";
chr13	Cufflinks	exon	110052445	110053089	.	+	.	gene_id "XLOC_009495"; transcript_id "TCONS_00017444"; exon_number "1"; oId "TCONS_00019971"; class_code "."; tss_id "TSS12833"; gene_type "lncRNA";
chr13	Cufflinks	exon	110054195	110054293	.	+	.	gene_id "XLOC_009495"; transcript_id "TCONS_00017444"; exon_number "2"; oId "TCONS_00019971"; class_code "."; tss_id "TSS12833"; gene_type "lncRNA";
chr13	Cufflinks	exon	110054885	110054977	.	+	.	gene_id "XLOC_009495"; transcript_id "TCONS_00017444"; exon_number "3"; oId "TCONS_00019971"; class_code "."; tss_id "TSS12833"; gene_type "lncRNA";
chr13	Cufflinks	exon	110057174	110057516	.	+	.	gene_id "XLOC_009495"; transcript_id "TCONS_00017444"; exon_number "4"; oId "TCONS_00019971"; class_code "."; tss_id "TSS12833"; gene_type "lncRNA";
chr13	Cufflinks	exon	112040085	112040983	.	+	.	gene_id "XLOC_009513"; transcript_id "TCONS_00017477"; exon_number "1"; oId "TCONS_00020006"; class_code "u"; tss_id "TSS12853"; gene_type "other_novel_transcript";
chr13	Cufflinks	exon	112064890	112065988	.	+	.	gene_id "XLOC_009516"; transcript_id "TCONS_00017480"; exon_number "1"; oId "TCONS_00020009"; class_code "u"; tss_id "TSS12856"; gene_type "other_novel_transcript";
chr13	Cufflinks	exon	112072188	112072611	.	+	.	gene_id "XLOC_009520"; transcript_id "TCONS_00017484"; exon_number "1"; oId "TCONS_00020013"; class_code "u"; tss_id "TSS12860"; gene_type "other_novel_transcript";
chr13	Cufflinks	exon	112075067	112075975	.	+	.	gene_id "XLOC_009521"; transcript_id "TCONS_00017485"; exon_number "1"; oId "TCONS_00020014"; class_code "u"; tss_id "TSS12861"; gene_type "other_novel_transcript";
chr13	Cufflinks	exon	112082923	112083570	.	+	.	gene_id "XLOC_009522"; transcript_id "TCONS_00017486"; exon_number "1"; oId "TCONS_00020015"; class_code "u"; tss_id "TSS12862"; gene_type "other_novel_transcript";
chr13	Cufflinks	exon	112083631	112084539	.	+	.	gene_id "XLOC_009523"; transcript_id "TCONS_00017487"; exon_number "1"; oId "TCONS_00020016"; class_code "u"; tss_id "TSS12863"; gene_type "other_novel_transcript";
chr13	Cufflinks	exon	112087767	112091230	.	+	.	gene_id "XLOC_009524"; transcript_id "TCONS_00017488"; exon_number "1"; oId "TCONS_00020017"; class_code "u"; tss_id "TSS12864"; gene_type "other_novel_transcript";
chr13	Cufflinks	exon	112092132	112094470	.	+	.	gene_id "XLOC_009525"; transcript_id "TCONS_00017489"; exon_number "1"; oId "TCONS_00020018"; class_code "u"; tss_id "TSS12865"; gene_type "other_novel_transcript";
chr13	Cufflinks	exon	112101761	112103506	.	+	.	gene_id "XLOC_009527"; transcript_id "TCONS_00017491"; exon_number "1"; oId "TCONS_00020020"; class_code "u"; tss_id "TSS12867"; gene_type "other_novel_transcript";
chr13	Cufflinks	exon	112103608	112108633	.	+	.	gene_id "XLOC_009528"; transcript_id "TCONS_00017492"; exon_number "1"; oId "TCONS_00020021"; class_code "u"; tss_id "TSS12868"; gene_type "other_novel_transcript";
chr13	Cufflinks	exon	112109659	112110345	.	+	.	gene_id "XLOC_009529"; transcript_id "TCONS_00017493"; exon_number "1"; oId "TCONS_00020022"; class_code "u"; tss_id "TSS12869"; gene_type "other_novel_transcript";
chr13	Cufflinks	exon	112114394	112115490	.	+	.	gene_id "XLOC_009530"; transcript_id "TCONS_00017494"; exon_number "1"; oId "TCONS_00020023"; class_code "u"; tss_id "TSS12870"; gene_type "other_novel_transcript";
chr13	Cufflinks	exon	112116373	112122023	.	+	.	gene_id "XLOC_009531"; transcript_id "TCONS_00017495"; exon_number "1"; oId "TCONS_00020024"; class_code "u"; tss_id "TSS12871"; gene_type "other_novel_transcript";
chr13	Cufflinks	exon	112122521	112124325	.	+	.	gene_id "XLOC_009532"; transcript_id "TCONS_00017496"; exon_number "1"; oId "TCONS_00020025"; class_code "u"; tss_id "TSS12872"; gene_type "other_novel_transcript";
chr13	Cufflinks	exon	112124568	112128079	.	+	.	gene_id "XLOC_009533"; transcript_id "TCONS_00017497"; exon_number "1"; oId "TCONS_00020026"; class_code "u"; tss_id "TSS12873"; gene_type "other_novel_transcript";
chr13	Cufflinks	exon	112139305	112141238	.	+	.	gene_id "XLOC_009536"; transcript_id "TCONS_00017500"; exon_number "1"; oId "TCONS_00020029"; class_code "u"; tss_id "TSS12876"; gene_type "other_novel_transcript";
chr13	Cufflinks	exon	112141387	112141908	.	+	.	gene_id "XLOC_009537"; transcript_id "TCONS_00017501"; exon_number "1"; oId "TCONS_00020030"; class_code "u"; tss_id "TSS12877"; gene_type "other_novel_transcript";
chr13	Cufflinks	exon	112142500	112142743	.	+	.	gene_id "XLOC_009538"; transcript_id "TCONS_00017502"; exon_number "1"; oId "TCONS_00020031"; class_code "u"; tss_id "TSS12878"; gene_type "other_novel_transcript";
chr13	Cufflinks	exon	112143554	112144019	.	+	.	gene_id "XLOC_009539"; transcript_id "TCONS_00017503"; exon_number "1"; oId "TCONS_00020032"; class_code "u"; tss_id "TSS12879"; gene_type "other_novel_transcript";
chr13	Cufflinks	exon	112144104	112144896	.	+	.	gene_id "XLOC_009540"; transcript_id "TCONS_00017504"; exon_number "1"; oId "TCONS_00020033"; class_code "u"; tss_id "TSS12880"; gene_type "other_novel_transcript";
chr13	Cufflinks	exon	112147306	112148117	.	+	.	gene_id "XLOC_009541"; transcript_id "TCONS_00017505"; exon_number "1"; oId "TCONS_00020034"; class_code "u"; tss_id "TSS12881"; gene_type "other_novel_transcript";
chr13	Cufflinks	exon	112153096	112153458	.	+	.	gene_id "XLOC_009542"; transcript_id "TCONS_00017506"; exon_number "1"; oId "TCONS_00020035"; class_code "u"; tss_id "TSS12882"; gene_type "other_novel_transcript";
chr13	Cufflinks	exon	112254705	112353622	.	+	.	gene_id "XLOC_009549"; transcript_id "TCONS_00017513"; exon_number "1"; oId "TCONS_00020042"; class_code "u"; tss_id "TSS12889"; gene_type "other_novel_transcript";
chr13	Cufflinks	exon	112369364	112371167	.	+	.	gene_id "XLOC_009550"; transcript_id "TCONS_00017514"; exon_number "1"; oId "TCONS_00020043"; class_code "u"; tss_id "TSS12890"; gene_type "other_novel_transcript";
chr13	Cufflinks	exon	112386134	112387659	.	+	.	gene_id "XLOC_009551"; transcript_id "TCONS_00017515"; exon_number "1"; oId "TCONS_00020044"; class_code "u"; tss_id "TSS12891"; gene_type "other_novel_transcript";
chr13	Cufflinks	exon	112388866	112390856	.	+	.	gene_id "XLOC_009552"; transcript_id "TCONS_00017516"; exon_number "1"; oId "TCONS_00020045"; class_code "u"; tss_id "TSS12892"; gene_type "other_novel_transcript";
chr13	Cufflinks	exon	112393256	112397055	.	+	.	gene_id "XLOC_009553"; transcript_id "TCONS_00017517"; exon_number "1"; oId "TCONS_00020046"; class_code "u"; tss_id "TSS12893"; gene_type "other_novel_transcript";
chr13	Cufflinks	exon	112406855	112408362	.	+	.	gene_id "XLOC_009554"; transcript_id "TCONS_00017518"; exon_number "1"; oId "TCONS_00020047"; class_code "u"; tss_id "TSS12894"; gene_type "other_novel_transcript";
chr13	Cufflinks	exon	112410269	112410904	.	+	.	gene_id "XLOC_009555"; transcript_id "TCONS_00017519"; exon_number "1"; oId "TCONS_00020048"; class_code "u"; tss_id "TSS12895"; gene_type "other_novel_transcript";
chr13	Cufflinks	exon	113295684	113296045	.	+	.	gene_id "XLOC_009634"; transcript_id "TCONS_00017599"; exon_number "1"; oId "TCONS_00020129"; class_code "u"; tss_id "TSS12978"; gene_type "other_novel_transcript";
chr13	Cufflinks	exon	117370714	117370931	.	+	.	gene_id "XLOC_009715"; transcript_id "TCONS_00022593"; exon_number "1"; oId "TCONS_00329515"; class_code "u"; tss_id "TSS13064"; gene_type "lncRNA";
chr13	Cufflinks	exon	117371695	117373659	.	+	.	gene_id "XLOC_009715"; transcript_id "TCONS_00022593"; exon_number "2"; oId "TCONS_00329515"; class_code "u"; tss_id "TSS13064"; gene_type "lncRNA";
chr13	Cufflinks	exon	119117145	119117410	.	+	.	gene_id "XLOC_009723"; transcript_id "TCONS_00022594"; exon_number "1"; oId "TCONS_00344164"; class_code "u"; tss_id "TSS13077"; gene_type "lncRNA";
chr13	Cufflinks	exon	119117546	119118172	.	+	.	gene_id "XLOC_009723"; transcript_id "TCONS_00022594"; exon_number "2"; oId "TCONS_00344164"; class_code "u"; tss_id "TSS13077"; gene_type "lncRNA";
chr13	Cufflinks	exon	119691814	119707151	.	+	.	gene_id "XLOC_009751"; transcript_id "TCONS_00017744"; exon_number "1"; oId "TCONS_00020289"; class_code "u"; tss_id "TSS13105"; gene_type "other_novel_transcript";
chr13	Cufflinks	exon	120738912	120739070	.	+	.	gene_id "XLOC_009760"; transcript_id "TCONS_00022595"; exon_number "1"; gene_name "ENSSSCT00000062766.1"; oId "TCONS_00258397"; nearest_ref "ENSSSCT00000062766.1"; class_code "i"; tss_id "TSS13116"; gene_type "lncRNA";
chr13	Cufflinks	exon	120739173	120739521	.	+	.	gene_id "XLOC_009760"; transcript_id "TCONS_00022595"; exon_number "2"; gene_name "ENSSSCT00000062766.1"; oId "TCONS_00258397"; nearest_ref "ENSSSCT00000062766.1"; class_code "i"; tss_id "TSS13116"; gene_type "lncRNA";
chr13	Cufflinks	exon	121498630	121499101	.	+	.	gene_id "XLOC_009773"; transcript_id "TCONS_00017787"; exon_number "1"; oId "TCONS_00020340"; class_code "."; tss_id "TSS13133"; gene_type "lncRNA";
chr13	Cufflinks	exon	121500797	121500935	.	+	.	gene_id "XLOC_009773"; transcript_id "TCONS_00017787"; exon_number "2"; oId "TCONS_00020340"; class_code "."; tss_id "TSS13133"; gene_type "lncRNA";
chr13	Cufflinks	exon	125829208	125829793	.	+	.	gene_id "XLOC_009822"; transcript_id "TCONS_00022596"; exon_number "1"; gene_name "ENSSSCT00000023546.2"; oId "TCONS_00252809"; nearest_ref "ENSSSCT00000023546.2"; class_code "i"; tss_id "TSS13220"; gene_type "lncRNA";
chr13	Cufflinks	exon	125830116	125830220	.	+	.	gene_id "XLOC_009822"; transcript_id "TCONS_00022596"; exon_number "2"; gene_name "ENSSSCT00000023546.2"; oId "TCONS_00252809"; nearest_ref "ENSSSCT00000023546.2"; class_code "i"; tss_id "TSS13220"; gene_type "lncRNA";
chr13	Cufflinks	exon	131795145	131795232	.	+	.	gene_id "XLOC_009839"; transcript_id "TCONS_00022597"; exon_number "1"; oId "TCONS_00258505"; class_code "u"; tss_id "TSS13241"; gene_type "lncRNA";
chr13	Cufflinks	exon	131802268	131802560	.	+	.	gene_id "XLOC_009839"; transcript_id "TCONS_00022597"; exon_number "2"; oId "TCONS_00258505"; class_code "u"; tss_id "TSS13241"; gene_type "lncRNA";
chr13	Cufflinks	exon	131804102	131804194	.	+	.	gene_id "XLOC_009839"; transcript_id "TCONS_00022597"; exon_number "3"; oId "TCONS_00258505"; class_code "u"; tss_id "TSS13241"; gene_type "lncRNA";
chr13	Cufflinks	exon	131823858	131826299	.	+	.	gene_id "XLOC_009839"; transcript_id "TCONS_00022597"; exon_number "4"; oId "TCONS_00258505"; class_code "u"; tss_id "TSS13241"; gene_type "lncRNA";
chr13	Cufflinks	exon	135269187	135269439	.	+	.	gene_id "XLOC_009871"; transcript_id "TCONS_00018108"; exon_number "1"; oId "TCONS_00020739"; class_code "u"; tss_id "TSS13307"; gene_type "other_novel_transcript";
chr13	Cufflinks	exon	135687847	135688128	.	+	.	gene_id "XLOC_009876"; transcript_id "TCONS_00022598"; exon_number "1"; gene_name "ENSSSCT00000038229.1"; oId "TCONS_00256238"; nearest_ref "ENSSSCT00000038229.1"; class_code "i"; tss_id "TSS13313"; gene_type "lncRNA";
chr13	Cufflinks	exon	135688500	135688595	.	+	.	gene_id "XLOC_009876"; transcript_id "TCONS_00022598"; exon_number "2"; gene_name "ENSSSCT00000038229.1"; oId "TCONS_00256238"; nearest_ref "ENSSSCT00000038229.1"; class_code "i"; tss_id "TSS13313"; gene_type "lncRNA";
chr13	Cufflinks	exon	136146163	136146241	.	+	.	gene_id "XLOC_009878"; transcript_id "TCONS_00022599"; exon_number "1"; gene_name "ENSSSCT00000029280.2"; oId "TCONS_00252863"; nearest_ref "ENSSSCT00000029280.2"; class_code "i"; tss_id "TSS13315"; gene_type "lncRNA";
chr13	Cufflinks	exon	136146737	136147375	.	+	.	gene_id "XLOC_009878"; transcript_id "TCONS_00022599"; exon_number "2"; gene_name "ENSSSCT00000029280.2"; oId "TCONS_00252863"; nearest_ref "ENSSSCT00000029280.2"; class_code "i"; tss_id "TSS13315"; gene_type "lncRNA";
chr13	Cufflinks	exon	137419141	137419238	.	+	.	gene_id "XLOC_009884"; transcript_id "TCONS_00018137"; exon_number "1"; oId "TCONS_00020775"; class_code "."; tss_id "TSS13328"; gene_type "lncRNA";
chr13	Cufflinks	exon	137422979	137423572	.	+	.	gene_id "XLOC_009884"; transcript_id "TCONS_00018137"; exon_number "2"; oId "TCONS_00020775"; class_code "."; tss_id "TSS13328"; gene_type "lncRNA";
chr13	Cufflinks	exon	142117381	142117793	.	+	.	gene_id "XLOC_009923"; transcript_id "TCONS_00018230"; exon_number "1"; oId "TCONS_00020887"; class_code "."; tss_id "TSS13391"; gene_type "lncRNA";
chr13	Cufflinks	exon	142392604	142418753	.	+	.	gene_id "XLOC_009923"; transcript_id "TCONS_00018230"; exon_number "2"; oId "TCONS_00020887"; class_code "."; tss_id "TSS13391"; gene_type "lncRNA";
chr13	Cufflinks	exon	142221637	142221889	.	+	.	gene_id "XLOC_009944"; transcript_id "TCONS_00018251"; exon_number "1"; oId "TCONS_00020908"; class_code "u"; tss_id "TSS13412"; gene_type "other_novel_transcript";
chr13	Cufflinks	exon	143721558	143729557	.	+	.	gene_id "XLOC_010047"; transcript_id "TCONS_00022600"; exon_number "1"; gene_name "ENSSSCT00000030211.2"; oId "TCONS_00290975"; nearest_ref "ENSSSCT00000030211.2"; class_code "i"; tss_id "TSS13517"; gene_type "lncRNA";
chr13	Cufflinks	exon	143731764	143731844	.	+	.	gene_id "XLOC_010047"; transcript_id "TCONS_00022600"; exon_number "2"; gene_name "ENSSSCT00000030211.2"; oId "TCONS_00290975"; nearest_ref "ENSSSCT00000030211.2"; class_code "i"; tss_id "TSS13517"; gene_type "lncRNA";
chr13	Cufflinks	exon	143735731	143757253	.	+	.	gene_id "XLOC_010047"; transcript_id "TCONS_00022600"; exon_number "3"; gene_name "ENSSSCT00000030211.2"; oId "TCONS_00290975"; nearest_ref "ENSSSCT00000030211.2"; class_code "i"; tss_id "TSS13517"; gene_type "lncRNA";
chr13	Cufflinks	exon	144122023	144126094	.	+	.	gene_id "XLOC_010048"; transcript_id "TCONS_00022601"; exon_number "1"; gene_name "ENSSSCT00000057528.1"; oId "TCONS_00293385"; nearest_ref "ENSSSCT00000057528.1"; class_code "i"; tss_id "TSS13519"; gene_type "lncRNA";
chr13	Cufflinks	exon	144126439	144126691	.	+	.	gene_id "XLOC_010048"; transcript_id "TCONS_00022601"; exon_number "2"; gene_name "ENSSSCT00000057528.1"; oId "TCONS_00293385"; nearest_ref "ENSSSCT00000057528.1"; class_code "i"; tss_id "TSS13519"; gene_type "lncRNA";
chr13	Cufflinks	exon	144856164	144857962	.	+	.	gene_id "XLOC_010052"; transcript_id "TCONS_00018364"; exon_number "1"; oId "TCONS_00021021"; class_code "u"; tss_id "TSS13530"; gene_type "other_novel_transcript";
chr13	Cufflinks	exon	144864081	144864614	.	+	.	gene_id "XLOC_010053"; transcript_id "TCONS_00018365"; exon_number "1"; oId "TCONS_00021022"; class_code "u"; tss_id "TSS13531"; gene_type "other_novel_transcript";
chr13	Cufflinks	exon	144903370	144908635	.	+	.	gene_id "XLOC_010061"; transcript_id "TCONS_00018373"; exon_number "1"; oId "TCONS_00021030"; class_code "u"; tss_id "TSS13539"; gene_type "other_novel_transcript";
chr13	Cufflinks	exon	144909550	144909919	.	+	.	gene_id "XLOC_010062"; transcript_id "TCONS_00018374"; exon_number "1"; oId "TCONS_00021031"; class_code "u"; tss_id "TSS13540"; gene_type "other_novel_transcript";
chr13	Cufflinks	exon	144925517	144926204	.	+	.	gene_id "XLOC_010063"; transcript_id "TCONS_00018375"; exon_number "1"; oId "TCONS_00021032"; class_code "u"; tss_id "TSS13541"; gene_type "other_novel_transcript";
chr13	Cufflinks	exon	144926831	144928763	.	+	.	gene_id "XLOC_010064"; transcript_id "TCONS_00018376"; exon_number "1"; oId "TCONS_00021033"; class_code "u"; tss_id "TSS13542"; gene_type "other_novel_transcript";
chr13	Cufflinks	exon	144932166	144937187	.	+	.	gene_id "XLOC_010065"; transcript_id "TCONS_00018377"; exon_number "1"; oId "TCONS_00021034"; class_code "u"; tss_id "TSS13543"; gene_type "other_novel_transcript";
chr13	Cufflinks	exon	144937456	144939622	.	+	.	gene_id "XLOC_010066"; transcript_id "TCONS_00018378"; exon_number "1"; oId "TCONS_00021035"; class_code "u"; tss_id "TSS13544"; gene_type "other_novel_transcript";
chr13	Cufflinks	exon	144940422	144940808	.	+	.	gene_id "XLOC_010067"; transcript_id "TCONS_00018379"; exon_number "1"; oId "TCONS_00021036"; class_code "u"; tss_id "TSS13545"; gene_type "other_novel_transcript";
chr13	Cufflinks	exon	145041629	145042893	.	+	.	gene_id "XLOC_010073"; transcript_id "TCONS_00018385"; exon_number "1"; oId "TCONS_00021042"; class_code "u"; tss_id "TSS13551"; gene_type "other_novel_transcript";
chr13	Cufflinks	exon	145043127	145044325	.	+	.	gene_id "XLOC_010074"; transcript_id "TCONS_00018386"; exon_number "1"; oId "TCONS_00021043"; class_code "u"; tss_id "TSS13552"; gene_type "other_novel_transcript";
chr13	Cufflinks	exon	145044498	145048219	.	+	.	gene_id "XLOC_010075"; transcript_id "TCONS_00018387"; exon_number "1"; oId "TCONS_00021044"; class_code "u"; tss_id "TSS13553"; gene_type "other_novel_transcript";
chr13	Cufflinks	exon	145046009	145046785	.	+	.	gene_id "XLOC_010075"; transcript_id "TCONS_00022602"; exon_number "1"; oId "TCONS_00333320"; class_code "u"; tss_id "TSS13554"; gene_type "lncRNA";
chr13	Cufflinks	exon	145057135	145057193	.	+	.	gene_id "XLOC_010075"; transcript_id "TCONS_00022602"; exon_number "2"; oId "TCONS_00333320"; class_code "u"; tss_id "TSS13554"; gene_type "lncRNA";
chr13	Cufflinks	exon	145057563	145057867	.	+	.	gene_id "XLOC_010075"; transcript_id "TCONS_00022602"; exon_number "3"; oId "TCONS_00333320"; class_code "u"; tss_id "TSS13554"; gene_type "lncRNA";
chr13	Cufflinks	exon	145057411	145058736	.	+	.	gene_id "XLOC_010075"; transcript_id "TCONS_00018392"; exon_number "1"; oId "TCONS_00021049"; class_code "u"; tss_id "TSS13555"; gene_type "other_novel_transcript";
chr13	Cufflinks	exon	145048682	145049825	.	+	.	gene_id "XLOC_010076"; transcript_id "TCONS_00018388"; exon_number "1"; oId "TCONS_00021045"; class_code "u"; tss_id "TSS13556"; gene_type "other_novel_transcript";
chr13	Cufflinks	exon	145050068	145052618	.	+	.	gene_id "XLOC_010077"; transcript_id "TCONS_00018389"; exon_number "1"; oId "TCONS_00021046"; class_code "u"; tss_id "TSS13557"; gene_type "other_novel_transcript";
chr13	Cufflinks	exon	145052792	145053323	.	+	.	gene_id "XLOC_010078"; transcript_id "TCONS_00018390"; exon_number "1"; oId "TCONS_00021047"; class_code "u"; tss_id "TSS13558"; gene_type "other_novel_transcript";
chr13	Cufflinks	exon	145053722	145056222	.	+	.	gene_id "XLOC_010079"; transcript_id "TCONS_00018391"; exon_number "1"; oId "TCONS_00021048"; class_code "u"; tss_id "TSS13559"; gene_type "other_novel_transcript";
chr13	Cufflinks	exon	145058822	145060767	.	+	.	gene_id "XLOC_010080"; transcript_id "TCONS_00018393"; exon_number "1"; oId "TCONS_00021050"; class_code "u"; tss_id "TSS13560"; gene_type "other_novel_transcript";
chr13	Cufflinks	exon	145070394	145071198	.	+	.	gene_id "XLOC_010081"; transcript_id "TCONS_00018394"; exon_number "1"; oId "TCONS_00021051"; class_code "u"; tss_id "TSS13561"; gene_type "other_novel_transcript";
chr13	Cufflinks	exon	145075317	145076008	.	+	.	gene_id "XLOC_010082"; transcript_id "TCONS_00018395"; exon_number "1"; oId "TCONS_00021052"; class_code "u"; tss_id "TSS13562"; gene_type "other_novel_transcript";
chr13	Cufflinks	exon	145088799	145089326	.	+	.	gene_id "XLOC_010083"; transcript_id "TCONS_00018396"; exon_number "1"; oId "TCONS_00021053"; class_code "u"; tss_id "TSS13563"; gene_type "other_novel_transcript";
chr13	Cufflinks	exon	145092665	145093698	.	+	.	gene_id "XLOC_010084"; transcript_id "TCONS_00018397"; exon_number "1"; oId "TCONS_00021054"; class_code "u"; tss_id "TSS13564"; gene_type "other_novel_transcript";
chr13	Cufflinks	exon	145096366	145097493	.	+	.	gene_id "XLOC_010086"; transcript_id "TCONS_00018399"; exon_number "1"; oId "TCONS_00021056"; class_code "u"; tss_id "TSS13566"; gene_type "other_novel_transcript";
chr13	Cufflinks	exon	145102866	145103382	.	+	.	gene_id "XLOC_010087"; transcript_id "TCONS_00018400"; exon_number "1"; oId "TCONS_00021057"; class_code "u"; tss_id "TSS13567"; gene_type "other_novel_transcript";
chr13	Cufflinks	exon	145113227	145113751	.	+	.	gene_id "XLOC_010088"; transcript_id "TCONS_00018401"; exon_number "1"; oId "TCONS_00021058"; class_code "u"; tss_id "TSS13568"; gene_type "other_novel_transcript";
chr13	Cufflinks	exon	145127406	145127731	.	+	.	gene_id "XLOC_010089"; transcript_id "TCONS_00018402"; exon_number "1"; oId "TCONS_00021059"; class_code "u"; tss_id "TSS13569"; gene_type "other_novel_transcript";
chr13	Cufflinks	exon	145135938	145136157	.	+	.	gene_id "XLOC_010092"; transcript_id "TCONS_00018405"; exon_number "1"; oId "TCONS_00021062"; class_code "u"; tss_id "TSS13572"; gene_type "other_novel_transcript";
chr13	Cufflinks	exon	145215808	145216221	.	+	.	gene_id "XLOC_010096"; transcript_id "TCONS_00018409"; exon_number "1"; oId "TCONS_00021066"; class_code "u"; tss_id "TSS13576"; gene_type "other_novel_transcript";
chr13	Cufflinks	exon	145223027	145223349	.	+	.	gene_id "XLOC_010098"; transcript_id "TCONS_00018411"; exon_number "1"; oId "TCONS_00021068"; class_code "u"; tss_id "TSS13578"; gene_type "other_novel_transcript";
chr13	Cufflinks	exon	145225295	145226065	.	+	.	gene_id "XLOC_010099"; transcript_id "TCONS_00018412"; exon_number "1"; oId "TCONS_00021069"; class_code "u"; tss_id "TSS13579"; gene_type "other_novel_transcript";
chr13	Cufflinks	exon	145250030	145251054	.	+	.	gene_id "XLOC_010103"; transcript_id "TCONS_00018416"; exon_number "1"; oId "TCONS_00021073"; class_code "u"; tss_id "TSS13583"; gene_type "other_novel_transcript";
chr13	Cufflinks	exon	145300202	145301749	.	+	.	gene_id "XLOC_010106"; transcript_id "TCONS_00018419"; exon_number "1"; oId "TCONS_00021076"; class_code "u"; tss_id "TSS13586"; gene_type "other_novel_transcript";
chr13	Cufflinks	exon	145302515	145311667	.	+	.	gene_id "XLOC_010108"; transcript_id "TCONS_00018421"; exon_number "1"; oId "TCONS_00021078"; class_code "u"; tss_id "TSS13588"; gene_type "other_novel_transcript";
chr13	Cufflinks	exon	145317355	145324490	.	+	.	gene_id "XLOC_010109"; transcript_id "TCONS_00018422"; exon_number "1"; oId "TCONS_00021079"; class_code "u"; tss_id "TSS13589"; gene_type "other_novel_transcript";
chr13	Cufflinks	exon	145325025	145326721	.	+	.	gene_id "XLOC_010110"; transcript_id "TCONS_00018423"; exon_number "1"; oId "TCONS_00021080"; class_code "u"; tss_id "TSS13590"; gene_type "other_novel_transcript";
chr13	Cufflinks	exon	145325915	145326044	.	+	.	gene_id "XLOC_010110"; transcript_id "TCONS_00022603"; exon_number "1"; oId "TCONS_00268780"; class_code "u"; tss_id "TSS13591"; gene_type "lncRNA";
chr13	Cufflinks	exon	145326165	145326538	.	+	.	gene_id "XLOC_010110"; transcript_id "TCONS_00022603"; exon_number "2"; oId "TCONS_00268780"; class_code "u"; tss_id "TSS13591"; gene_type "lncRNA";
chr13	Cufflinks	exon	145326902	145334456	.	+	.	gene_id "XLOC_010111"; transcript_id "TCONS_00018424"; exon_number "1"; oId "TCONS_00021081"; class_code "u"; tss_id "TSS13592"; gene_type "other_novel_transcript";
chr13	Cufflinks	exon	145332515	145333270	.	+	.	gene_id "XLOC_010111"; transcript_id "TCONS_00022604"; exon_number "1"; oId "TCONS_00267214"; class_code "u"; tss_id "TSS13593"; gene_type "lncRNA";
chr13	Cufflinks	exon	145337368	145338030	.	+	.	gene_id "XLOC_010111"; transcript_id "TCONS_00022604"; exon_number "2"; oId "TCONS_00267214"; class_code "u"; tss_id "TSS13593"; gene_type "lncRNA";
chr13	Cufflinks	exon	145338475	145339536	.	+	.	gene_id "XLOC_010112"; transcript_id "TCONS_00018425"; exon_number "1"; oId "TCONS_00021082"; class_code "u"; tss_id "TSS13594"; gene_type "other_novel_transcript";
chr13	Cufflinks	exon	145342043	145345698	.	+	.	gene_id "XLOC_010114"; transcript_id "TCONS_00018427"; exon_number "1"; oId "TCONS_00021084"; class_code "u"; tss_id "TSS13596"; gene_type "other_novel_transcript";
chr13	Cufflinks	exon	145347593	145350935	.	+	.	gene_id "XLOC_010115"; transcript_id "TCONS_00018428"; exon_number "1"; oId "TCONS_00021085"; class_code "u"; tss_id "TSS13597"; gene_type "other_novel_transcript";
chr13	Cufflinks	exon	145351172	145351788	.	+	.	gene_id "XLOC_010116"; transcript_id "TCONS_00018429"; exon_number "1"; oId "TCONS_00021086"; class_code "u"; tss_id "TSS13598"; gene_type "other_novel_transcript";
chr13	Cufflinks	exon	145353845	145357544	.	+	.	gene_id "XLOC_010117"; transcript_id "TCONS_00018430"; exon_number "1"; oId "TCONS_00021087"; class_code "u"; tss_id "TSS13599"; gene_type "other_novel_transcript";
chr13	Cufflinks	exon	147417926	147418008	.	+	.	gene_id "XLOC_010132"; transcript_id "TCONS_00022605"; exon_number "1"; oId "TCONS_00270172"; class_code "u"; tss_id "TSS13622"; gene_type "lncRNA";
chr13	Cufflinks	exon	147425892	147425931	.	+	.	gene_id "XLOC_010132"; transcript_id "TCONS_00022605"; exon_number "2"; oId "TCONS_00270172"; class_code "u"; tss_id "TSS13622"; gene_type "lncRNA";
chr13	Cufflinks	exon	147433939	147434234	.	+	.	gene_id "XLOC_010132"; transcript_id "TCONS_00022605"; exon_number "3"; oId "TCONS_00270172"; class_code "u"; tss_id "TSS13622"; gene_type "lncRNA";
chr13	Cufflinks	exon	147440735	147442431	.	+	.	gene_id "XLOC_010132"; transcript_id "TCONS_00022605"; exon_number "4"; oId "TCONS_00270172"; class_code "u"; tss_id "TSS13622"; gene_type "lncRNA";
chr13	Cufflinks	exon	168575059	168575065	.	+	.	gene_id "XLOC_010190"; transcript_id "TCONS_00022606"; exon_number "1"; oId "TCONS_00270199"; class_code "u"; tss_id "TSS13701"; gene_type "lncRNA";
chr13	Cufflinks	exon	168580611	168580730	.	+	.	gene_id "XLOC_010190"; transcript_id "TCONS_00022606"; exon_number "2"; oId "TCONS_00270199"; class_code "u"; tss_id "TSS13701"; gene_type "lncRNA";
chr13	Cufflinks	exon	168592440	168592481	.	+	.	gene_id "XLOC_010190"; transcript_id "TCONS_00022606"; exon_number "3"; oId "TCONS_00270199"; class_code "u"; tss_id "TSS13701"; gene_type "lncRNA";
chr13	Cufflinks	exon	168618153	168618204	.	+	.	gene_id "XLOC_010190"; transcript_id "TCONS_00022606"; exon_number "4"; oId "TCONS_00270199"; class_code "u"; tss_id "TSS13701"; gene_type "lncRNA";
chr13	Cufflinks	exon	168620707	168620729	.	+	.	gene_id "XLOC_010190"; transcript_id "TCONS_00022606"; exon_number "5"; oId "TCONS_00270199"; class_code "u"; tss_id "TSS13701"; gene_type "lncRNA";
chr13	Cufflinks	exon	168644731	168644992	.	+	.	gene_id "XLOC_010190"; transcript_id "TCONS_00022606"; exon_number "6"; oId "TCONS_00270199"; class_code "u"; tss_id "TSS13701"; gene_type "lncRNA";
chr13	Cufflinks	exon	171615376	171615622	.	+	.	gene_id "XLOC_010204"; transcript_id "TCONS_00022607"; exon_number "1"; oId "TCONS_00272778"; class_code "u"; tss_id "TSS13715"; gene_type "lncRNA";
chr13	Cufflinks	exon	171863925	171863970	.	+	.	gene_id "XLOC_010204"; transcript_id "TCONS_00022607"; exon_number "2"; oId "TCONS_00272778"; class_code "u"; tss_id "TSS13715"; gene_type "lncRNA";
chr13	Cufflinks	exon	171960353	171960433	.	+	.	gene_id "XLOC_010204"; transcript_id "TCONS_00022607"; exon_number "3"; oId "TCONS_00272778"; class_code "u"; tss_id "TSS13715"; gene_type "lncRNA";
chr13	Cufflinks	exon	171981984	171982139	.	+	.	gene_id "XLOC_010204"; transcript_id "TCONS_00022607"; exon_number "4"; oId "TCONS_00272778"; class_code "u"; tss_id "TSS13715"; gene_type "lncRNA";
chr13	Cufflinks	exon	171992346	171993616	.	+	.	gene_id "XLOC_010204"; transcript_id "TCONS_00022607"; exon_number "5"; oId "TCONS_00272778"; class_code "u"; tss_id "TSS13715"; gene_type "lncRNA";
chr13	Cufflinks	exon	171855961	171856155	.	+	.	gene_id "XLOC_010228"; transcript_id "TCONS_00018636"; exon_number "1"; oId "TCONS_00021319"; class_code "u"; tss_id "TSS13739"; gene_type "other_novel_transcript";
chr13	Cufflinks	exon	175348270	175348557	.	+	.	gene_id "XLOC_010254"; transcript_id "TCONS_00022608"; exon_number "1"; oId "TCONS_00347674"; class_code "u"; tss_id "TSS13769"; gene_type "lncRNA";
chr13	Cufflinks	exon	175505315	175505453	.	+	.	gene_id "XLOC_010254"; transcript_id "TCONS_00022608"; exon_number "2"; oId "TCONS_00347674"; class_code "u"; tss_id "TSS13769"; gene_type "lncRNA";
chr13	Cufflinks	exon	175543262	175543315	.	+	.	gene_id "XLOC_010254"; transcript_id "TCONS_00022608"; exon_number "3"; oId "TCONS_00347674"; class_code "u"; tss_id "TSS13769"; gene_type "lncRNA";
chr13	Cufflinks	exon	180980930	180981260	.	+	.	gene_id "XLOC_010390"; transcript_id "TCONS_00022609"; exon_number "1"; oId "TCONS_00247506"; class_code "u"; tss_id "TSS13912"; gene_type "lncRNA";
chr13	Cufflinks	exon	181010352	181011106	.	+	.	gene_id "XLOC_010390"; transcript_id "TCONS_00022609"; exon_number "2"; oId "TCONS_00247506"; class_code "u"; tss_id "TSS13912"; gene_type "lncRNA";
chr13	Cufflinks	exon	181085571	181085804	.	+	.	gene_id "XLOC_010408"; transcript_id "TCONS_00022610"; exon_number "1"; oId "TCONS_00275361"; class_code "u"; tss_id "TSS13931"; gene_type "lncRNA";
chr13	Cufflinks	exon	181099894	181101149	.	+	.	gene_id "XLOC_010408"; transcript_id "TCONS_00022610"; exon_number "2"; oId "TCONS_00275361"; class_code "u"; tss_id "TSS13931"; gene_type "lncRNA";
chr13	Cufflinks	exon	181227846	181228123	.	+	.	gene_id "XLOC_010433"; transcript_id "TCONS_00018857"; exon_number "1"; oId "TCONS_00021542"; class_code "u"; tss_id "TSS13957"; gene_type "other_novel_transcript";
chr13	Cufflinks	exon	181253292	181256571	.	+	.	gene_id "XLOC_010440"; transcript_id "TCONS_00018864"; exon_number "1"; oId "TCONS_00021549"; class_code "u"; tss_id "TSS13964"; gene_type "other_novel_transcript";
chr13	Cufflinks	exon	189716258	189716351	.	+	.	gene_id "XLOC_010486"; transcript_id "TCONS_00022611"; exon_number "1"; oId "TCONS_00286543"; class_code "u"; tss_id "TSS14026"; gene_type "lncRNA";
chr13	Cufflinks	exon	189718581	189718641	.	+	.	gene_id "XLOC_010486"; transcript_id "TCONS_00022611"; exon_number "2"; oId "TCONS_00286543"; class_code "u"; tss_id "TSS14026"; gene_type "lncRNA";
chr13	Cufflinks	exon	189736135	189736638	.	+	.	gene_id "XLOC_010486"; transcript_id "TCONS_00022611"; exon_number "3"; oId "TCONS_00286543"; class_code "u"; tss_id "TSS14026"; gene_type "lncRNA";
chr13	Cufflinks	exon	189936943	189937140	.	+	.	gene_id "XLOC_010519"; transcript_id "TCONS_00018964"; exon_number "1"; oId "TCONS_00021654"; class_code "u"; tss_id "TSS14059"; gene_type "other_novel_transcript";
chr13	Cufflinks	exon	190286380	190286490	.	+	.	gene_id "XLOC_010526"; transcript_id "TCONS_00022612"; exon_number "1"; oId "TCONS_00320671"; class_code "u"; tss_id "TSS14066"; gene_type "lncRNA";
chr13	Cufflinks	exon	190287287	190287442	.	+	.	gene_id "XLOC_010526"; transcript_id "TCONS_00022612"; exon_number "2"; oId "TCONS_00320671"; class_code "u"; tss_id "TSS14066"; gene_type "lncRNA";
chr13	Cufflinks	exon	190289602	190290257	.	+	.	gene_id "XLOC_010526"; transcript_id "TCONS_00022612"; exon_number "3"; oId "TCONS_00320671"; class_code "u"; tss_id "TSS14066"; gene_type "lncRNA";
chr13	Cufflinks	exon	191458491	191458682	.	+	.	gene_id "XLOC_010528"; transcript_id "TCONS_00018972"; exon_number "1"; oId "TCONS_00021662"; class_code "."; tss_id "TSS14068"; gene_type "lncRNA";
chr13	Cufflinks	exon	191461072	191461226	.	+	.	gene_id "XLOC_010528"; transcript_id "TCONS_00018972"; exon_number "2"; oId "TCONS_00021662"; class_code "."; tss_id "TSS14068"; gene_type "lncRNA";
chr13	Cufflinks	exon	191461871	191462390	.	+	.	gene_id "XLOC_010528"; transcript_id "TCONS_00018972"; exon_number "3"; oId "TCONS_00021662"; class_code "."; tss_id "TSS14068"; gene_type "lncRNA";
chr13	Cufflinks	exon	191458550	191458682	.	+	.	gene_id "XLOC_010528"; transcript_id "TCONS_00022613"; exon_number "1"; oId "TCONS_00350974"; class_code "u"; tss_id "TSS14068"; gene_type "lncRNA";
chr13	Cufflinks	exon	191461072	191461220	.	+	.	gene_id "XLOC_010528"; transcript_id "TCONS_00022613"; exon_number "2"; oId "TCONS_00350974"; class_code "u"; tss_id "TSS14068"; gene_type "lncRNA";
chr13	Cufflinks	exon	191464964	191464967	.	+	.	gene_id "XLOC_010528"; transcript_id "TCONS_00022613"; exon_number "3"; oId "TCONS_00350974"; class_code "u"; tss_id "TSS14068"; gene_type "lncRNA";
chr13	Cufflinks	exon	191458554	191458682	.	+	.	gene_id "XLOC_010528"; transcript_id "TCONS_00022614"; exon_number "1"; oId "TCONS_00256591"; class_code "u"; tss_id "TSS14068"; gene_type "lncRNA";
chr13	Cufflinks	exon	191464970	191465296	.	+	.	gene_id "XLOC_010528"; transcript_id "TCONS_00022614"; exon_number "2"; oId "TCONS_00256591"; class_code "u"; tss_id "TSS14068"; gene_type "lncRNA";
chr13	Cufflinks	exon	191458554	191458682	.	+	.	gene_id "XLOC_010528"; transcript_id "TCONS_00018973"; exon_number "1"; oId "TCONS_00256590"; class_code "."; tss_id "TSS14068"; gene_type "lncRNA";
chr13	Cufflinks	exon	191461072	191461226	.	+	.	gene_id "XLOC_010528"; transcript_id "TCONS_00018973"; exon_number "2"; oId "TCONS_00256590"; class_code "."; tss_id "TSS14068"; gene_type "lncRNA";
chr13	Cufflinks	exon	191464970	191465296	.	+	.	gene_id "XLOC_010528"; transcript_id "TCONS_00018973"; exon_number "3"; oId "TCONS_00256590"; class_code "."; tss_id "TSS14068"; gene_type "lncRNA";
chr13	Cufflinks	exon	192147734	192148019	.	+	.	gene_id "XLOC_010531"; transcript_id "TCONS_00022615"; exon_number "1"; oId "TCONS_00271702"; class_code "u"; tss_id "TSS14071"; gene_type "lncRNA";
chr13	Cufflinks	exon	192161583	192161684	.	+	.	gene_id "XLOC_010531"; transcript_id "TCONS_00022615"; exon_number "2"; oId "TCONS_00271702"; class_code "u"; tss_id "TSS14071"; gene_type "lncRNA";
chr13	Cufflinks	exon	192162090	192162753	.	+	.	gene_id "XLOC_010531"; transcript_id "TCONS_00022615"; exon_number "3"; oId "TCONS_00271702"; class_code "u"; tss_id "TSS14071"; gene_type "lncRNA";
chr13	Cufflinks	exon	198033694	198033816	.	+	.	gene_id "XLOC_010575"; transcript_id "TCONS_00022616"; exon_number "1"; oId "TCONS_00320734"; class_code "u"; tss_id "TSS14137"; gene_type "lncRNA";
chr13	Cufflinks	exon	198035973	198036292	.	+	.	gene_id "XLOC_010575"; transcript_id "TCONS_00022616"; exon_number "2"; oId "TCONS_00320734"; class_code "u"; tss_id "TSS14137"; gene_type "lncRNA";
chr13	Cufflinks	exon	199317664	199317764	.	+	.	gene_id "XLOC_010582"; transcript_id "TCONS_00019083"; exon_number "1"; oId "TCONS_00021791"; class_code "."; tss_id "TSS14148"; gene_type "lncRNA";
chr13	Cufflinks	exon	199318679	199319389	.	+	.	gene_id "XLOC_010582"; transcript_id "TCONS_00019083"; exon_number "2"; oId "TCONS_00021791"; class_code "."; tss_id "TSS14148"; gene_type "lncRNA";
chr13	Cufflinks	exon	202523621	202524077	.	+	.	gene_id "XLOC_010609"; transcript_id "TCONS_00019133"; exon_number "1"; oId "TCONS_00021846"; class_code "."; tss_id "TSS14186"; gene_type "lncRNA";
chr13	Cufflinks	exon	202526759	202526831	.	+	.	gene_id "XLOC_010609"; transcript_id "TCONS_00019133"; exon_number "2"; oId "TCONS_00021846"; class_code "."; tss_id "TSS14186"; gene_type "lncRNA";
chr13	Cufflinks	exon	202527225	202530855	.	+	.	gene_id "XLOC_010609"; transcript_id "TCONS_00019133"; exon_number "3"; oId "TCONS_00021846"; class_code "."; tss_id "TSS14186"; gene_type "lncRNA";
chr13	Cufflinks	exon	202523733	202524077	.	+	.	gene_id "XLOC_010609"; transcript_id "TCONS_00019135"; exon_number "1"; oId "TCONS_00021848"; class_code "."; tss_id "TSS14187"; gene_type "lncRNA";
chr13	Cufflinks	exon	202527225	202530855	.	+	.	gene_id "XLOC_010609"; transcript_id "TCONS_00019135"; exon_number "2"; oId "TCONS_00021848"; class_code "."; tss_id "TSS14187"; gene_type "lncRNA";
chr13	Cufflinks	exon	3177890	3178487	.	-	.	gene_id "XLOC_010682"; transcript_id "TCONS_00022617"; exon_number "1"; oId "TCONS_00271742"; class_code "u"; tss_id "TSS14323"; gene_type "lncRNA";
chr13	Cufflinks	exon	3180665	3180964	.	-	.	gene_id "XLOC_010682"; transcript_id "TCONS_00022617"; exon_number "2"; oId "TCONS_00271742"; class_code "u"; tss_id "TSS14323"; gene_type "lncRNA";
chr13	Cufflinks	exon	3200242	3200452	.	-	.	gene_id "XLOC_010682"; transcript_id "TCONS_00022617"; exon_number "3"; oId "TCONS_00271742"; class_code "u"; tss_id "TSS14323"; gene_type "lncRNA";
chr13	Cufflinks	exon	3201870	3201924	.	-	.	gene_id "XLOC_010682"; transcript_id "TCONS_00022617"; exon_number "4"; oId "TCONS_00271742"; class_code "u"; tss_id "TSS14323"; gene_type "lncRNA";
chr13	Cufflinks	exon	3202201	3202449	.	-	.	gene_id "XLOC_010682"; transcript_id "TCONS_00022617"; exon_number "5"; oId "TCONS_00271742"; class_code "u"; tss_id "TSS14323"; gene_type "lncRNA";
chr13	Cufflinks	exon	3177983	3178487	.	-	.	gene_id "XLOC_010682"; transcript_id "TCONS_00022618"; exon_number "1"; oId "TCONS_00284988"; class_code "u"; tss_id "TSS14325"; gene_type "lncRNA";
chr13	Cufflinks	exon	3191435	3191510	.	-	.	gene_id "XLOC_010682"; transcript_id "TCONS_00022618"; exon_number "2"; oId "TCONS_00284988"; class_code "u"; tss_id "TSS14325"; gene_type "lncRNA";
chr13	Cufflinks	exon	3178043	3178487	.	-	.	gene_id "XLOC_010682"; transcript_id "TCONS_00022619"; exon_number "1"; oId "TCONS_00255248"; class_code "u"; tss_id "TSS14323"; gene_type "lncRNA";
chr13	Cufflinks	exon	3201870	3201924	.	-	.	gene_id "XLOC_010682"; transcript_id "TCONS_00022619"; exon_number "2"; oId "TCONS_00255248"; class_code "u"; tss_id "TSS14323"; gene_type "lncRNA";
chr13	Cufflinks	exon	3202201	3202458	.	-	.	gene_id "XLOC_010682"; transcript_id "TCONS_00022619"; exon_number "3"; oId "TCONS_00255248"; class_code "u"; tss_id "TSS14323"; gene_type "lncRNA";
chr13	Cufflinks	exon	5312948	5313731	.	-	.	gene_id "XLOC_010690"; transcript_id "TCONS_00019350"; exon_number "1"; oId "TCONS_00022102"; class_code "u"; tss_id "TSS14336"; gene_type "other_novel_transcript";
chr13	Cufflinks	exon	5393250	5395566	.	-	.	gene_id "XLOC_010692"; transcript_id "TCONS_00019354"; exon_number "1"; oId "TCONS_00022106"; class_code "u"; tss_id "TSS14339"; gene_type "other_novel_transcript";
chr13	Cufflinks	exon	5398275	5410071	.	-	.	gene_id "XLOC_010693"; transcript_id "TCONS_00019355"; exon_number "1"; oId "TCONS_00022107"; class_code "u"; tss_id "TSS14340"; gene_type "other_novel_transcript";
chr13	Cufflinks	exon	5410735	5416898	.	-	.	gene_id "XLOC_010694"; transcript_id "TCONS_00019356"; exon_number "1"; oId "TCONS_00022108"; class_code "u"; tss_id "TSS14341"; gene_type "other_novel_transcript";
chr13	Cufflinks	exon	21594032	21594054	.	-	.	gene_id "XLOC_010776"; transcript_id "TCONS_00022620"; exon_number "1"; oId "TCONS_00288961"; class_code "u"; tss_id "TSS14455"; gene_type "lncRNA";
chr13	Cufflinks	exon	21670079	21670344	.	-	.	gene_id "XLOC_010776"; transcript_id "TCONS_00022620"; exon_number "2"; oId "TCONS_00288961"; class_code "u"; tss_id "TSS14455"; gene_type "lncRNA";
chr13	Cufflinks	exon	23874672	23875315	.	-	.	gene_id "XLOC_010797"; transcript_id "TCONS_00019545"; exon_number "1"; oId "TCONS_00022319"; class_code "u"; tss_id "TSS14486"; gene_type "other_novel_transcript";
chr13	Cufflinks	exon	23875662	23875994	.	-	.	gene_id "XLOC_010798"; transcript_id "TCONS_00019546"; exon_number "1"; oId "TCONS_00022320"; class_code "u"; tss_id "TSS14487"; gene_type "other_novel_transcript";
chr13	Cufflinks	exon	29689770	29690163	.	-	.	gene_id "XLOC_010844"; transcript_id "TCONS_00022621"; exon_number "1"; oId "TCONS_00296966"; class_code "u"; tss_id "TSS14551"; gene_type "lncRNA";
chr13	Cufflinks	exon	29694160	29694377	.	-	.	gene_id "XLOC_010844"; transcript_id "TCONS_00022621"; exon_number "2"; oId "TCONS_00296966"; class_code "u"; tss_id "TSS14551"; gene_type "lncRNA";
chr13	Cufflinks	exon	41443995	41444263	.	-	.	gene_id "XLOC_010973"; transcript_id "TCONS_00022622"; exon_number "1"; oId "TCONS_00279590"; class_code "u"; tss_id "TSS14763"; gene_type "lncRNA";
chr13	Cufflinks	exon	41465116	41465222	.	-	.	gene_id "XLOC_010973"; transcript_id "TCONS_00022622"; exon_number "2"; oId "TCONS_00279590"; class_code "u"; tss_id "TSS14763"; gene_type "lncRNA";
chr13	Cufflinks	exon	41490508	41490555	.	-	.	gene_id "XLOC_010973"; transcript_id "TCONS_00022622"; exon_number "3"; oId "TCONS_00279590"; class_code "u"; tss_id "TSS14763"; gene_type "lncRNA";
chr13	Cufflinks	exon	45793706	45794105	.	-	.	gene_id "XLOC_011076"; transcript_id "TCONS_00020126"; exon_number "1"; oId "TCONS_00023008"; class_code "u"; tss_id "TSS14873"; gene_type "other_novel_transcript";
chr13	Cufflinks	exon	45806161	45806659	.	-	.	gene_id "XLOC_011078"; transcript_id "TCONS_00020128"; exon_number "1"; oId "TCONS_00023010"; class_code "u"; tss_id "TSS14875"; gene_type "other_novel_transcript";
chr13	Cufflinks	exon	45807415	45809930	.	-	.	gene_id "XLOC_011079"; transcript_id "TCONS_00020129"; exon_number "1"; oId "TCONS_00023011"; class_code "u"; tss_id "TSS14876"; gene_type "other_novel_transcript";
chr13	Cufflinks	exon	45814390	45814873	.	-	.	gene_id "XLOC_011081"; transcript_id "TCONS_00020131"; exon_number "1"; oId "TCONS_00023013"; class_code "u"; tss_id "TSS14878"; gene_type "other_novel_transcript";
chr13	Cufflinks	exon	45817466	45821076	.	-	.	gene_id "XLOC_011082"; transcript_id "TCONS_00020132"; exon_number "1"; oId "TCONS_00023014"; class_code "u"; tss_id "TSS14879"; gene_type "other_novel_transcript";
chr13	Cufflinks	exon	45823865	45827891	.	-	.	gene_id "XLOC_011083"; transcript_id "TCONS_00020133"; exon_number "1"; oId "TCONS_00023015"; class_code "u"; tss_id "TSS14880"; gene_type "other_novel_transcript";
chr13	Cufflinks	exon	45828426	45829930	.	-	.	gene_id "XLOC_011084"; transcript_id "TCONS_00020134"; exon_number "1"; oId "TCONS_00023016"; class_code "u"; tss_id "TSS14881"; gene_type "other_novel_transcript";
chr13	Cufflinks	exon	45853397	45854517	.	-	.	gene_id "XLOC_011088"; transcript_id "TCONS_00020138"; exon_number "1"; oId "TCONS_00023020"; class_code "u"; tss_id "TSS14885"; gene_type "other_novel_transcript";
chr13	Cufflinks	exon	45866870	45868593	.	-	.	gene_id "XLOC_011090"; transcript_id "TCONS_00020140"; exon_number "1"; oId "TCONS_00023022"; class_code "u"; tss_id "TSS14887"; gene_type "other_novel_transcript";
chr13	Cufflinks	exon	45873431	45874794	.	-	.	gene_id "XLOC_011092"; transcript_id "TCONS_00020142"; exon_number "1"; oId "TCONS_00023024"; class_code "u"; tss_id "TSS14889"; gene_type "other_novel_transcript";
chr13	Cufflinks	exon	45884665	45885101	.	-	.	gene_id "XLOC_011093"; transcript_id "TCONS_00020143"; exon_number "1"; oId "TCONS_00023025"; class_code "u"; tss_id "TSS14890"; gene_type "other_novel_transcript";
chr13	Cufflinks	exon	45886943	45889229	.	-	.	gene_id "XLOC_011094"; transcript_id "TCONS_00020144"; exon_number "1"; oId "TCONS_00023026"; class_code "u"; tss_id "TSS14891"; gene_type "other_novel_transcript";
chr13	Cufflinks	exon	45889880	45891433	.	-	.	gene_id "XLOC_011095"; transcript_id "TCONS_00020145"; exon_number "1"; oId "TCONS_00023027"; class_code "u"; tss_id "TSS14892"; gene_type "other_novel_transcript";
chr13	Cufflinks	exon	45891547	45896623	.	-	.	gene_id "XLOC_011096"; transcript_id "TCONS_00020146"; exon_number "1"; oId "TCONS_00023028"; class_code "u"; tss_id "TSS14893"; gene_type "other_novel_transcript";
chr13	Cufflinks	exon	45902744	45903374	.	-	.	gene_id "XLOC_011097"; transcript_id "TCONS_00020147"; exon_number "1"; oId "TCONS_00023029"; class_code "u"; tss_id "TSS14894"; gene_type "other_novel_transcript";
chr13	Cufflinks	exon	45903457	45908349	.	-	.	gene_id "XLOC_011098"; transcript_id "TCONS_00020148"; exon_number "1"; oId "TCONS_00023030"; class_code "u"; tss_id "TSS14895"; gene_type "other_novel_transcript";
chr13	Cufflinks	exon	45908400	45923626	.	-	.	gene_id "XLOC_011099"; transcript_id "TCONS_00020149"; exon_number "1"; oId "TCONS_00023031"; class_code "u"; tss_id "TSS14896"; gene_type "other_novel_transcript";
chr13	Cufflinks	exon	45923849	45924775	.	-	.	gene_id "XLOC_011100"; transcript_id "TCONS_00020150"; exon_number "1"; oId "TCONS_00023032"; class_code "u"; tss_id "TSS14897"; gene_type "other_novel_transcript";
chr13	Cufflinks	exon	45924854	45929460	.	-	.	gene_id "XLOC_011101"; transcript_id "TCONS_00020151"; exon_number "1"; oId "TCONS_00023033"; class_code "u"; tss_id "TSS14898"; gene_type "other_novel_transcript";
chr13	Cufflinks	exon	45932435	45940584	.	-	.	gene_id "XLOC_011102"; transcript_id "TCONS_00020152"; exon_number "1"; oId "TCONS_00023034"; class_code "u"; tss_id "TSS14899"; gene_type "other_novel_transcript";
chr13	Cufflinks	exon	45952609	45967291	.	-	.	gene_id "XLOC_011103"; transcript_id "TCONS_00020153"; exon_number "1"; oId "TCONS_00023035"; class_code "."; tss_id "TSS14900"; gene_type "lncRNA";
chr13	Cufflinks	exon	45968066	45968272	.	-	.	gene_id "XLOC_011103"; transcript_id "TCONS_00020153"; exon_number "2"; oId "TCONS_00023035"; class_code "."; tss_id "TSS14900"; gene_type "lncRNA";
chr13	Cufflinks	exon	46222237	46222322	.	-	.	gene_id "XLOC_011107"; transcript_id "TCONS_00022623"; exon_number "1"; oId "TCONS_00253610"; class_code "u"; tss_id "TSS14906"; gene_type "lncRNA";
chr13	Cufflinks	exon	46223241	46223327	.	-	.	gene_id "XLOC_011107"; transcript_id "TCONS_00022623"; exon_number "2"; oId "TCONS_00253610"; class_code "u"; tss_id "TSS14906"; gene_type "lncRNA";
chr13	Cufflinks	exon	46247221	46247498	.	-	.	gene_id "XLOC_011107"; transcript_id "TCONS_00022623"; exon_number "3"; oId "TCONS_00253610"; class_code "u"; tss_id "TSS14906"; gene_type "lncRNA";
chr13	Cufflinks	exon	54818389	54819734	.	-	.	gene_id "XLOC_011172"; transcript_id "TCONS_00020272"; exon_number "1"; oId "TCONS_00023173"; class_code "u"; tss_id "TSS14996"; gene_type "other_novel_transcript";
chr13	Cufflinks	exon	54861202	54862098	.	-	.	gene_id "XLOC_011180"; transcript_id "TCONS_00020280"; exon_number "1"; oId "TCONS_00023181"; class_code "u"; tss_id "TSS15004"; gene_type "other_novel_transcript";
chr13	Cufflinks	exon	65614583	65615213	.	-	.	gene_id "XLOC_011253"; transcript_id "TCONS_00022624"; exon_number "1"; oId "TCONS_00342231"; class_code "u"; tss_id "TSS15087"; gene_type "lncRNA";
chr13	Cufflinks	exon	65616084	65617118	.	-	.	gene_id "XLOC_011253"; transcript_id "TCONS_00022624"; exon_number "2"; oId "TCONS_00342231"; class_code "u"; tss_id "TSS15087"; gene_type "lncRNA";
chr13	Cufflinks	exon	65626473	65626762	.	-	.	gene_id "XLOC_011255"; transcript_id "TCONS_00020378"; exon_number "1"; oId "TCONS_00023292"; class_code "u"; tss_id "TSS15089"; gene_type "other_novel_transcript";
chr13	Cufflinks	exon	65629952	65630305	.	-	.	gene_id "XLOC_011256"; transcript_id "TCONS_00020379"; exon_number "1"; oId "TCONS_00023293"; class_code "u"; tss_id "TSS15090"; gene_type "other_novel_transcript";
chr13	Cufflinks	exon	65636355	65636991	.	-	.	gene_id "XLOC_011257"; transcript_id "TCONS_00020380"; exon_number "1"; oId "TCONS_00023294"; class_code "u"; tss_id "TSS15091"; gene_type "other_novel_transcript";
chr13	Cufflinks	exon	65637526	65638073	.	-	.	gene_id "XLOC_011258"; transcript_id "TCONS_00020381"; exon_number "1"; oId "TCONS_00023295"; class_code "u"; tss_id "TSS15092"; gene_type "other_novel_transcript";
chr13	Cufflinks	exon	65749152	65760029	.	-	.	gene_id "XLOC_011260"; transcript_id "TCONS_00020383"; exon_number "1"; gene_name "ENSSSCT00000047624.1"; oId "TCONS_00023297"; nearest_ref "ENSSSCT00000047624.1"; class_code "x"; tss_id "TSS15094"; gene_type "other_novel_transcript";
chr13	Cufflinks	exon	65750846	65756666	.	-	.	gene_id "XLOC_011260"; transcript_id "TCONS_00022625"; exon_number "1"; oId "TCONS_00338284"; class_code "u"; tss_id "TSS15095"; gene_type "lncRNA";
chr13	Cufflinks	exon	65757421	65757444	.	-	.	gene_id "XLOC_011260"; transcript_id "TCONS_00022625"; exon_number "2"; oId "TCONS_00338284"; class_code "u"; tss_id "TSS15095"; gene_type "lncRNA";
chr13	Cufflinks	exon	70001828	70003036	.	-	.	gene_id "XLOC_011298"; transcript_id "TCONS_00022626"; exon_number "1"; gene_name "ENSSSCT00000061954.1"; oId "TCONS_00265940"; nearest_ref "ENSSSCT00000061954.1"; class_code "i"; tss_id "TSS15159"; gene_type "lncRNA";
chr13	Cufflinks	exon	70004441	70004663	.	-	.	gene_id "XLOC_011298"; transcript_id "TCONS_00022626"; exon_number "2"; gene_name "ENSSSCT00000061954.1"; oId "TCONS_00265940"; nearest_ref "ENSSSCT00000061954.1"; class_code "i"; tss_id "TSS15159"; gene_type "lncRNA";
chr13	Cufflinks	exon	71984773	71985489	.	-	.	gene_id "XLOC_011312"; transcript_id "TCONS_00022627"; exon_number "1"; gene_name "ENSSSCT00000041836.1"; oId "TCONS_00259691"; nearest_ref "ENSSSCT00000041836.1"; class_code "i"; tss_id "TSS15180"; gene_type "lncRNA";
chr13	Cufflinks	exon	71987175	71988159	.	-	.	gene_id "XLOC_011312"; transcript_id "TCONS_00022627"; exon_number "2"; gene_name "ENSSSCT00000041836.1"; oId "TCONS_00259691"; nearest_ref "ENSSSCT00000041836.1"; class_code "i"; tss_id "TSS15180"; gene_type "lncRNA";
chr13	Cufflinks	exon	72481179	72486109	.	-	.	gene_id "XLOC_011318"; transcript_id "TCONS_00020527"; exon_number "1"; gene_name "ENSSSCT00000048543.1"; oId "TCONS_00023467"; nearest_ref "ENSSSCT00000048543.1"; class_code "x"; tss_id "TSS15189"; gene_type "other_novel_transcript";
chr13	Cufflinks	exon	83063880	83069236	.	-	.	gene_id "XLOC_011373"; transcript_id "TCONS_00022628"; exon_number "1"; oId "TCONS_00253861"; class_code "u"; tss_id "TSS15266"; gene_type "lncRNA";
chr13	Cufflinks	exon	83070098	83070352	.	-	.	gene_id "XLOC_011373"; transcript_id "TCONS_00022628"; exon_number "2"; oId "TCONS_00253861"; class_code "u"; tss_id "TSS15266"; gene_type "lncRNA";
chr13	Cufflinks	exon	84625936	84629354	.	-	.	gene_id "XLOC_011390"; transcript_id "TCONS_00022629"; exon_number "1"; oId "TCONS_00298400"; class_code "u"; tss_id "TSS15285"; gene_type "lncRNA";
chr13	Cufflinks	exon	84634462	84634589	.	-	.	gene_id "XLOC_011390"; transcript_id "TCONS_00022629"; exon_number "2"; oId "TCONS_00298400"; class_code "u"; tss_id "TSS15285"; gene_type "lncRNA";
chr13	Cufflinks	exon	87247553	87248922	.	-	.	gene_id "XLOC_011401"; transcript_id "TCONS_00022630"; exon_number "1"; oId "TCONS_00342325"; class_code "u"; tss_id "TSS15300"; gene_type "lncRNA";
chr13	Cufflinks	exon	87301736	87302026	.	-	.	gene_id "XLOC_011401"; transcript_id "TCONS_00022630"; exon_number "2"; oId "TCONS_00342325"; class_code "u"; tss_id "TSS15300"; gene_type "lncRNA";
chr13	Cufflinks	exon	87393916	87394654	.	-	.	gene_id "XLOC_011409"; transcript_id "TCONS_00022631"; exon_number "1"; oId "TCONS_00282955"; class_code "u"; tss_id "TSS15308"; gene_type "lncRNA";
chr13	Cufflinks	exon	87398149	87398443	.	-	.	gene_id "XLOC_011409"; transcript_id "TCONS_00022631"; exon_number "2"; oId "TCONS_00282955"; class_code "u"; tss_id "TSS15308"; gene_type "lncRNA";
chr13	Cufflinks	exon	87407489	87407513	.	-	.	gene_id "XLOC_011409"; transcript_id "TCONS_00022631"; exon_number "3"; oId "TCONS_00282955"; class_code "u"; tss_id "TSS15308"; gene_type "lncRNA";
chr13	Cufflinks	exon	87426719	87427394	.	-	.	gene_id "XLOC_011411"; transcript_id "TCONS_00020694"; exon_number "1"; oId "TCONS_00023662"; class_code "u"; tss_id "TSS15310"; gene_type "other_novel_transcript";
chr13	Cufflinks	exon	87435477	87436514	.	-	.	gene_id "XLOC_011412"; transcript_id "TCONS_00020695"; exon_number "1"; oId "TCONS_00023663"; class_code "u"; tss_id "TSS15311"; gene_type "other_novel_transcript";
chr13	Cufflinks	exon	87438762	87439817	.	-	.	gene_id "XLOC_011413"; transcript_id "TCONS_00020696"; exon_number "1"; oId "TCONS_00023664"; class_code "u"; tss_id "TSS15312"; gene_type "other_novel_transcript";
chr13	Cufflinks	exon	87440874	87442182	.	-	.	gene_id "XLOC_011414"; transcript_id "TCONS_00020697"; exon_number "1"; oId "TCONS_00023665"; class_code "u"; tss_id "TSS15313"; gene_type "other_novel_transcript";
chr13	Cufflinks	exon	87442349	87442680	.	-	.	gene_id "XLOC_011415"; transcript_id "TCONS_00020698"; exon_number "1"; oId "TCONS_00023666"; class_code "u"; tss_id "TSS15314"; gene_type "other_novel_transcript";
chr13	Cufflinks	exon	87480820	87481257	.	-	.	gene_id "XLOC_011419"; transcript_id "TCONS_00020702"; exon_number "1"; oId "TCONS_00023670"; class_code "u"; tss_id "TSS15318"; gene_type "other_novel_transcript";
chr13	Cufflinks	exon	87481475	87483072	.	-	.	gene_id "XLOC_011420"; transcript_id "TCONS_00020703"; exon_number "1"; oId "TCONS_00023671"; class_code "u"; tss_id "TSS15319"; gene_type "other_novel_transcript";
chr13	Cufflinks	exon	87483437	87486222	.	-	.	gene_id "XLOC_011421"; transcript_id "TCONS_00020704"; exon_number "1"; oId "TCONS_00023672"; class_code "u"; tss_id "TSS15320"; gene_type "other_novel_transcript";
chr13	Cufflinks	exon	87494718	87500148	.	-	.	gene_id "XLOC_011422"; transcript_id "TCONS_00020705"; exon_number "1"; oId "TCONS_00023673"; class_code "u"; tss_id "TSS15321"; gene_type "other_novel_transcript";
chr13	Cufflinks	exon	87500374	87504460	.	-	.	gene_id "XLOC_011423"; transcript_id "TCONS_00020706"; exon_number "1"; oId "TCONS_00023674"; class_code "u"; tss_id "TSS15322"; gene_type "other_novel_transcript";
chr13	Cufflinks	exon	87504918	87505223	.	-	.	gene_id "XLOC_011424"; transcript_id "TCONS_00020707"; exon_number "1"; oId "TCONS_00023675"; class_code "u"; tss_id "TSS15323"; gene_type "other_novel_transcript";
chr13	Cufflinks	exon	87508829	87517529	.	-	.	gene_id "XLOC_011425"; transcript_id "TCONS_00020708"; exon_number "1"; oId "TCONS_00023676"; class_code "u"; tss_id "TSS15324"; gene_type "other_novel_transcript";
chr13	Cufflinks	exon	87527174	87527681	.	-	.	gene_id "XLOC_011426"; transcript_id "TCONS_00020709"; exon_number "1"; oId "TCONS_00023677"; class_code "u"; tss_id "TSS15325"; gene_type "other_novel_transcript";
chr13	Cufflinks	exon	87527776	87532117	.	-	.	gene_id "XLOC_011427"; transcript_id "TCONS_00020710"; exon_number "1"; oId "TCONS_00023678"; class_code "u"; tss_id "TSS15326"; gene_type "other_novel_transcript";
chr13	Cufflinks	exon	87532225	87533162	.	-	.	gene_id "XLOC_011428"; transcript_id "TCONS_00020711"; exon_number "1"; oId "TCONS_00023679"; class_code "u"; tss_id "TSS15327"; gene_type "other_novel_transcript";
chr13	Cufflinks	exon	87545217	87548913	.	-	.	gene_id "XLOC_011429"; transcript_id "TCONS_00020712"; exon_number "1"; oId "TCONS_00023680"; class_code "u"; tss_id "TSS15328"; gene_type "other_novel_transcript";
chr13	Cufflinks	exon	87560179	87561477	.	-	.	gene_id "XLOC_011431"; transcript_id "TCONS_00020714"; exon_number "1"; oId "TCONS_00023682"; class_code "u"; tss_id "TSS15330"; gene_type "other_novel_transcript";
chr13	Cufflinks	exon	87576701	87594289	.	-	.	gene_id "XLOC_011433"; transcript_id "TCONS_00020716"; exon_number "1"; oId "TCONS_00023684"; class_code "u"; tss_id "TSS15332"; gene_type "other_novel_transcript";
chr13	Cufflinks	exon	87594772	87605440	.	-	.	gene_id "XLOC_011434"; transcript_id "TCONS_00020717"; exon_number "1"; oId "TCONS_00023685"; class_code "u"; tss_id "TSS15333"; gene_type "other_novel_transcript";
chr13	Cufflinks	exon	87610399	87613074	.	-	.	gene_id "XLOC_011435"; transcript_id "TCONS_00020718"; exon_number "1"; oId "TCONS_00023686"; class_code "u"; tss_id "TSS15334"; gene_type "other_novel_transcript";
chr13	Cufflinks	exon	87625338	87625926	.	-	.	gene_id "XLOC_011436"; transcript_id "TCONS_00020719"; exon_number "1"; oId "TCONS_00023687"; class_code "u"; tss_id "TSS15335"; gene_type "other_novel_transcript";
chr13	Cufflinks	exon	87626102	87630568	.	-	.	gene_id "XLOC_011437"; transcript_id "TCONS_00020720"; exon_number "1"; oId "TCONS_00023688"; class_code "u"; tss_id "TSS15336"; gene_type "other_novel_transcript";
chr13	Cufflinks	exon	87630670	87631976	.	-	.	gene_id "XLOC_011438"; transcript_id "TCONS_00020721"; exon_number "1"; oId "TCONS_00023689"; class_code "u"; tss_id "TSS15337"; gene_type "other_novel_transcript";
chr13	Cufflinks	exon	87643120	87646686	.	-	.	gene_id "XLOC_011439"; transcript_id "TCONS_00020722"; exon_number "1"; oId "TCONS_00023690"; class_code "u"; tss_id "TSS15338"; gene_type "other_novel_transcript";
chr13	Cufflinks	exon	87646739	87647507	.	-	.	gene_id "XLOC_011440"; transcript_id "TCONS_00020723"; exon_number "1"; oId "TCONS_00023691"; class_code "u"; tss_id "TSS15339"; gene_type "other_novel_transcript";
chr13	Cufflinks	exon	87647608	87649849	.	-	.	gene_id "XLOC_011441"; transcript_id "TCONS_00020724"; exon_number "1"; oId "TCONS_00023692"; class_code "u"; tss_id "TSS15340"; gene_type "other_novel_transcript";
chr13	Cufflinks	exon	87649960	87665531	.	-	.	gene_id "XLOC_011442"; transcript_id "TCONS_00020725"; exon_number "1"; oId "TCONS_00023693"; class_code "u"; tss_id "TSS15341"; gene_type "other_novel_transcript";
chr13	Cufflinks	exon	87683302	87684358	.	-	.	gene_id "XLOC_011443"; transcript_id "TCONS_00020726"; exon_number "1"; oId "TCONS_00023694"; class_code "u"; tss_id "TSS15342"; gene_type "other_novel_transcript";
chr13	Cufflinks	exon	87697899	87698239	.	-	.	gene_id "XLOC_011444"; transcript_id "TCONS_00020727"; exon_number "1"; oId "TCONS_00023695"; class_code "u"; tss_id "TSS15343"; gene_type "other_novel_transcript";
chr13	Cufflinks	exon	88642520	88642606	.	-	.	gene_id "XLOC_011457"; transcript_id "TCONS_00022632"; exon_number "1"; oId "TCONS_00267805"; class_code "u"; tss_id "TSS15357"; gene_type "lncRNA";
chr13	Cufflinks	exon	88712201	88712282	.	-	.	gene_id "XLOC_011457"; transcript_id "TCONS_00022632"; exon_number "2"; oId "TCONS_00267805"; class_code "u"; tss_id "TSS15357"; gene_type "lncRNA";
chr13	Cufflinks	exon	88746884	88746963	.	-	.	gene_id "XLOC_011457"; transcript_id "TCONS_00022632"; exon_number "3"; oId "TCONS_00267805"; class_code "u"; tss_id "TSS15357"; gene_type "lncRNA";
chr13	Cufflinks	exon	88877229	88877262	.	-	.	gene_id "XLOC_011457"; transcript_id "TCONS_00022632"; exon_number "4"; oId "TCONS_00267805"; class_code "u"; tss_id "TSS15357"; gene_type "lncRNA";
chr13	Cufflinks	exon	92821742	92822242	.	-	.	gene_id "XLOC_011487"; transcript_id "TCONS_00022633"; exon_number "1"; oId "TCONS_00287235"; class_code "u"; tss_id "TSS15394"; gene_type "lncRNA";
chr13	Cufflinks	exon	92982774	92982843	.	-	.	gene_id "XLOC_011487"; transcript_id "TCONS_00022633"; exon_number "2"; oId "TCONS_00287235"; class_code "u"; tss_id "TSS15394"; gene_type "lncRNA";
chr13	Cufflinks	exon	95227530	95231664	.	-	.	gene_id "XLOC_011522"; transcript_id "TCONS_00022634"; exon_number "1"; oId "TCONS_00289457"; class_code "u"; tss_id "TSS15429"; gene_type "lncRNA";
chr13	Cufflinks	exon	95231763	95231861	.	-	.	gene_id "XLOC_011522"; transcript_id "TCONS_00022634"; exon_number "2"; oId "TCONS_00289457"; class_code "u"; tss_id "TSS15429"; gene_type "lncRNA";
chr13	Cufflinks	exon	95234313	95234504	.	-	.	gene_id "XLOC_011522"; transcript_id "TCONS_00022634"; exon_number "3"; oId "TCONS_00289457"; class_code "u"; tss_id "TSS15429"; gene_type "lncRNA";
chr13	Cufflinks	exon	95234598	95234667	.	-	.	gene_id "XLOC_011522"; transcript_id "TCONS_00022634"; exon_number "4"; oId "TCONS_00289457"; class_code "u"; tss_id "TSS15429"; gene_type "lncRNA";
chr13	Cufflinks	exon	95227530	95231664	.	-	.	gene_id "XLOC_011522"; transcript_id "TCONS_00022635"; exon_number "1"; oId "TCONS_00282992"; class_code "u"; tss_id "TSS15430"; gene_type "lncRNA";
chr13	Cufflinks	exon	95231763	95231858	.	-	.	gene_id "XLOC_011522"; transcript_id "TCONS_00022635"; exon_number "2"; oId "TCONS_00282992"; class_code "u"; tss_id "TSS15430"; gene_type "lncRNA";
chr13	Cufflinks	exon	95234313	95234504	.	-	.	gene_id "XLOC_011522"; transcript_id "TCONS_00022635"; exon_number "3"; oId "TCONS_00282992"; class_code "u"; tss_id "TSS15430"; gene_type "lncRNA";
chr13	Cufflinks	exon	95235019	95235052	.	-	.	gene_id "XLOC_011522"; transcript_id "TCONS_00022635"; exon_number "4"; oId "TCONS_00282992"; class_code "u"; tss_id "TSS15430"; gene_type "lncRNA";
chr13	Cufflinks	exon	95231606	95231664	.	-	.	gene_id "XLOC_011522"; transcript_id "TCONS_00020826"; exon_number "1"; oId "TCONS_00266013"; class_code "."; tss_id "TSS15431"; gene_type "lncRNA";
chr13	Cufflinks	exon	95231763	95231858	.	-	.	gene_id "XLOC_011522"; transcript_id "TCONS_00020826"; exon_number "2"; oId "TCONS_00266013"; class_code "."; tss_id "TSS15431"; gene_type "lncRNA";
chr13	Cufflinks	exon	95234313	95234563	.	-	.	gene_id "XLOC_011522"; transcript_id "TCONS_00020826"; exon_number "3"; oId "TCONS_00266013"; class_code "."; tss_id "TSS15431"; gene_type "lncRNA";
chr13	Cufflinks	exon	100437383	100440078	.	-	.	gene_id "XLOC_011549"; transcript_id "TCONS_00020874"; exon_number "1"; oId "TCONS_00023866"; class_code "."; tss_id "TSS15468"; gene_type "lncRNA";
chr13	Cufflinks	exon	100441686	100442469	.	-	.	gene_id "XLOC_011549"; transcript_id "TCONS_00020874"; exon_number "2"; oId "TCONS_00023866"; class_code "."; tss_id "TSS15468"; gene_type "lncRNA";
chr13	Cufflinks	exon	108025000	108037891	.	-	.	gene_id "XLOC_011576"; transcript_id "TCONS_00020933"; exon_number "1"; oId "TCONS_00023940"; class_code "u"; tss_id "TSS15505"; gene_type "other_novel_transcript";
chr13	Cufflinks	exon	108208398	108208623	.	-	.	gene_id "XLOC_011597"; transcript_id "TCONS_00022636"; exon_number "1"; oId "TCONS_00308844"; class_code "u"; tss_id "TSS15527"; gene_type "lncRNA";
chr13	Cufflinks	exon	108208838	108209584	.	-	.	gene_id "XLOC_011597"; transcript_id "TCONS_00022636"; exon_number "2"; oId "TCONS_00308844"; class_code "u"; tss_id "TSS15527"; gene_type "lncRNA";
chr13	Cufflinks	exon	108216679	108233266	.	-	.	gene_id "XLOC_011599"; transcript_id "TCONS_00020956"; exon_number "1"; oId "TCONS_00023964"; class_code "u"; tss_id "TSS15529"; gene_type "other_novel_transcript";
chr13	Cufflinks	exon	108235655	108237976	.	-	.	gene_id "XLOC_011600"; transcript_id "TCONS_00020957"; exon_number "1"; oId "TCONS_00023965"; class_code "u"; tss_id "TSS15530"; gene_type "other_novel_transcript";
chr13	Cufflinks	exon	108244108	108253836	.	-	.	gene_id "XLOC_011602"; transcript_id "TCONS_00020959"; exon_number "1"; oId "TCONS_00023967"; class_code "u"; tss_id "TSS15532"; gene_type "other_novel_transcript";
chr13	Cufflinks	exon	108290673	108291476	.	-	.	gene_id "XLOC_011607"; transcript_id "TCONS_00020964"; exon_number "1"; oId "TCONS_00023972"; class_code "u"; tss_id "TSS15537"; gene_type "other_novel_transcript";
chr13	Cufflinks	exon	108292405	108293297	.	-	.	gene_id "XLOC_011608"; transcript_id "TCONS_00020965"; exon_number "1"; oId "TCONS_00023973"; class_code "u"; tss_id "TSS15538"; gene_type "other_novel_transcript";
chr13	Cufflinks	exon	108328817	108329326	.	-	.	gene_id "XLOC_011618"; transcript_id "TCONS_00020975"; exon_number "1"; oId "TCONS_00023983"; class_code "u"; tss_id "TSS15548"; gene_type "other_novel_transcript";
chr13	Cufflinks	exon	108791683	108792765	.	-	.	gene_id "XLOC_011626"; transcript_id "TCONS_00022637"; exon_number "1"; oId "TCONS_00273329"; class_code "u"; tss_id "TSS15559"; gene_type "lncRNA";
chr13	Cufflinks	exon	108792868	108795173	.	-	.	gene_id "XLOC_011626"; transcript_id "TCONS_00022637"; exon_number "2"; oId "TCONS_00273329"; class_code "u"; tss_id "TSS15559"; gene_type "lncRNA";
chr13	Cufflinks	exon	112813450	112817561	.	-	.	gene_id "XLOC_011658"; transcript_id "TCONS_00021051"; exon_number "1"; oId "TCONS_00024079"; class_code "."; tss_id "TSS15602"; gene_type "lncRNA";
chr13	Cufflinks	exon	112821975	112822090	.	-	.	gene_id "XLOC_011658"; transcript_id "TCONS_00021051"; exon_number "2"; oId "TCONS_00024079"; class_code "."; tss_id "TSS15602"; gene_type "lncRNA";
chr13	Cufflinks	exon	112851711	112851887	.	-	.	gene_id "XLOC_011658"; transcript_id "TCONS_00021051"; exon_number "3"; oId "TCONS_00024079"; class_code "."; tss_id "TSS15602"; gene_type "lncRNA";
chr13	Cufflinks	exon	117056908	117057133	.	-	.	gene_id "XLOC_011665"; transcript_id "TCONS_00021077"; exon_number "1"; oId "TCONS_00024107"; class_code "."; tss_id "TSS15613"; gene_type "lncRNA";
chr13	Cufflinks	exon	117058919	117059047	.	-	.	gene_id "XLOC_011665"; transcript_id "TCONS_00021077"; exon_number "2"; oId "TCONS_00024107"; class_code "."; tss_id "TSS15613"; gene_type "lncRNA";
chr13	Cufflinks	exon	117094882	117095044	.	-	.	gene_id "XLOC_011665"; transcript_id "TCONS_00021077"; exon_number "3"; oId "TCONS_00024107"; class_code "."; tss_id "TSS15613"; gene_type "lncRNA";
chr13	Cufflinks	exon	117056908	117057133	.	-	.	gene_id "XLOC_011665"; transcript_id "TCONS_00022638"; exon_number "1"; oId "TCONS_00267878"; class_code "u"; tss_id "TSS15613"; gene_type "lncRNA";
chr13	Cufflinks	exon	117094882	117095058	.	-	.	gene_id "XLOC_011665"; transcript_id "TCONS_00022638"; exon_number "2"; oId "TCONS_00267878"; class_code "u"; tss_id "TSS15613"; gene_type "lncRNA";
chr13	Cufflinks	exon	118172991	118173289	.	-	.	gene_id "XLOC_011684"; transcript_id "TCONS_00022639"; exon_number "1"; oId "TCONS_00296619"; class_code "u"; tss_id "TSS15639"; gene_type "lncRNA";
chr13	Cufflinks	exon	118269797	118269844	.	-	.	gene_id "XLOC_011684"; transcript_id "TCONS_00022639"; exon_number "2"; oId "TCONS_00296619"; class_code "u"; tss_id "TSS15639"; gene_type "lncRNA";
chr13	Cufflinks	exon	118273516	118273571	.	-	.	gene_id "XLOC_011684"; transcript_id "TCONS_00022639"; exon_number "3"; oId "TCONS_00296619"; class_code "u"; tss_id "TSS15639"; gene_type "lncRNA";
chr13	Cufflinks	exon	118274413	118274535	.	-	.	gene_id "XLOC_011684"; transcript_id "TCONS_00022639"; exon_number "4"; oId "TCONS_00296619"; class_code "u"; tss_id "TSS15639"; gene_type "lncRNA";
chr13	Cufflinks	exon	118255005	118269844	.	-	.	gene_id "XLOC_011684"; transcript_id "TCONS_00022640"; exon_number "1"; oId "TCONS_00270849"; class_code "u"; tss_id "TSS15640"; gene_type "lncRNA";
chr13	Cufflinks	exon	118273516	118273571	.	-	.	gene_id "XLOC_011684"; transcript_id "TCONS_00022640"; exon_number "2"; oId "TCONS_00270849"; class_code "u"; tss_id "TSS15640"; gene_type "lncRNA";
chr13	Cufflinks	exon	118274413	118274835	.	-	.	gene_id "XLOC_011684"; transcript_id "TCONS_00022640"; exon_number "3"; oId "TCONS_00270849"; class_code "u"; tss_id "TSS15640"; gene_type "lncRNA";
chr13	Cufflinks	exon	121557303	121557389	.	-	.	gene_id "XLOC_011706"; transcript_id "TCONS_00022641"; exon_number "1"; oId "TCONS_00281652"; class_code "u"; tss_id "TSS15670"; gene_type "lncRNA";
chr13	Cufflinks	exon	121558929	121559011	.	-	.	gene_id "XLOC_011706"; transcript_id "TCONS_00022641"; exon_number "2"; oId "TCONS_00281652"; class_code "u"; tss_id "TSS15670"; gene_type "lncRNA";
chr13	Cufflinks	exon	121559716	121559817	.	-	.	gene_id "XLOC_011706"; transcript_id "TCONS_00022641"; exon_number "3"; oId "TCONS_00281652"; class_code "u"; tss_id "TSS15670"; gene_type "lncRNA";
chr13	Cufflinks	exon	124697681	124698516	.	-	.	gene_id "XLOC_011731"; transcript_id "TCONS_00022642"; exon_number "1"; gene_name "ENSSSCT00000041901.1"; oId "TCONS_00255536"; nearest_ref "ENSSSCT00000041901.1"; class_code "x"; tss_id "TSS15710"; gene_type "lncRNA";
chr13	Cufflinks	exon	124699354	124699474	.	-	.	gene_id "XLOC_011731"; transcript_id "TCONS_00022642"; exon_number "2"; gene_name "ENSSSCT00000041901.1"; oId "TCONS_00255536"; nearest_ref "ENSSSCT00000041901.1"; class_code "x"; tss_id "TSS15710"; gene_type "lncRNA";
chr13	Cufflinks	exon	124700818	124700995	.	-	.	gene_id "XLOC_011731"; transcript_id "TCONS_00022642"; exon_number "3"; gene_name "ENSSSCT00000041901.1"; oId "TCONS_00255536"; nearest_ref "ENSSSCT00000041901.1"; class_code "x"; tss_id "TSS15710"; gene_type "lncRNA";
chr13	Cufflinks	exon	125393798	125397677	.	-	.	gene_id "XLOC_011742"; transcript_id "TCONS_00022643"; exon_number "1"; gene_name "ENSSSCT00000051455.1"; oId "TCONS_00297070"; nearest_ref "ENSSSCT00000051455.1"; class_code "i"; tss_id "TSS15726"; gene_type "lncRNA";
chr13	Cufflinks	exon	125397795	125401080	.	-	.	gene_id "XLOC_011742"; transcript_id "TCONS_00022643"; exon_number "2"; gene_name "ENSSSCT00000051455.1"; oId "TCONS_00297070"; nearest_ref "ENSSSCT00000051455.1"; class_code "i"; tss_id "TSS15726"; gene_type "lncRNA";
chr13	Cufflinks	exon	125558150	125558406	.	-	.	gene_id "XLOC_011748"; transcript_id "TCONS_00021231"; exon_number "1"; oId "TCONS_00024294"; class_code "u"; tss_id "TSS15732"; gene_type "other_novel_transcript";
chr13	Cufflinks	exon	125781395	125781861	.	-	.	gene_id "XLOC_011750"; transcript_id "TCONS_00022644"; exon_number "1"; oId "TCONS_00255543"; class_code "u"; tss_id "TSS15734"; gene_type "lncRNA";
chr13	Cufflinks	exon	125782281	125782369	.	-	.	gene_id "XLOC_011750"; transcript_id "TCONS_00022644"; exon_number "2"; oId "TCONS_00255543"; class_code "u"; tss_id "TSS15734"; gene_type "lncRNA";
chr13	Cufflinks	exon	131009891	131009926	.	-	.	gene_id "XLOC_011772"; transcript_id "TCONS_00022645"; exon_number "1"; oId "TCONS_00289693"; class_code "u"; tss_id "TSS15760"; gene_type "lncRNA";
chr13	Cufflinks	exon	131011596	131011683	.	-	.	gene_id "XLOC_011772"; transcript_id "TCONS_00022645"; exon_number "2"; oId "TCONS_00289693"; class_code "u"; tss_id "TSS15760"; gene_type "lncRNA";
chr13	Cufflinks	exon	131017283	131017505	.	-	.	gene_id "XLOC_011772"; transcript_id "TCONS_00022645"; exon_number "3"; oId "TCONS_00289693"; class_code "u"; tss_id "TSS15760"; gene_type "lncRNA";
chr13	Cufflinks	exon	133966910	133970038	.	-	.	gene_id "XLOC_011801"; transcript_id "TCONS_00022646"; exon_number "1"; gene_name "ENSSSCT00000012960.3"; oId "TCONS_00292270"; nearest_ref "ENSSSCT00000012960.3"; class_code "i"; tss_id "TSS15814"; gene_type "lncRNA";
chr13	Cufflinks	exon	133970426	133970501	.	-	.	gene_id "XLOC_011801"; transcript_id "TCONS_00022646"; exon_number "2"; gene_name "ENSSSCT00000012960.3"; oId "TCONS_00292270"; nearest_ref "ENSSSCT00000012960.3"; class_code "i"; tss_id "TSS15814"; gene_type "lncRNA";
chr13	Cufflinks	exon	144768216	144768715	.	-	.	gene_id "XLOC_011897"; transcript_id "TCONS_00022647"; exon_number "1"; oId "TCONS_00267997"; class_code "u"; tss_id "TSS15933"; gene_type "lncRNA";
chr13	Cufflinks	exon	144850865	144850917	.	-	.	gene_id "XLOC_011897"; transcript_id "TCONS_00022647"; exon_number "2"; oId "TCONS_00267997"; class_code "u"; tss_id "TSS15933"; gene_type "lncRNA";
chr13	Cufflinks	exon	145078200	145078610	.	-	.	gene_id "XLOC_011900"; transcript_id "TCONS_00022648"; exon_number "1"; oId "TCONS_00257092"; class_code "u"; tss_id "TSS15938"; gene_type "lncRNA";
chr13	Cufflinks	exon	145089736	145089821	.	-	.	gene_id "XLOC_011900"; transcript_id "TCONS_00022648"; exon_number "2"; oId "TCONS_00257092"; class_code "u"; tss_id "TSS15938"; gene_type "lncRNA";
chr13	Cufflinks	exon	145091067	145091208	.	-	.	gene_id "XLOC_011900"; transcript_id "TCONS_00022648"; exon_number "3"; oId "TCONS_00257092"; class_code "u"; tss_id "TSS15938"; gene_type "lncRNA";
chr13	Cufflinks	exon	148577052	148577975	.	-	.	gene_id "XLOC_011941"; transcript_id "TCONS_00021586"; exon_number "1"; gene_name "ENSSSCT00000065617.1"; oId "TCONS_00024724"; nearest_ref "ENSSSCT00000065617.1"; class_code "x"; tss_id "TSS15996"; gene_type "other_novel_transcript";
chr13	Cufflinks	exon	154294387	154294630	.	-	.	gene_id "XLOC_011963"; transcript_id "TCONS_00022649"; exon_number "1"; oId "TCONS_00309370"; class_code "u"; tss_id "TSS16026"; gene_type "lncRNA";
chr13	Cufflinks	exon	154333908	154333981	.	-	.	gene_id "XLOC_011963"; transcript_id "TCONS_00022649"; exon_number "2"; oId "TCONS_00309370"; class_code "u"; tss_id "TSS16026"; gene_type "lncRNA";
chr13	Cufflinks	exon	154364247	154364325	.	-	.	gene_id "XLOC_011963"; transcript_id "TCONS_00022649"; exon_number "3"; oId "TCONS_00309370"; class_code "u"; tss_id "TSS16026"; gene_type "lncRNA";
chr13	Cufflinks	exon	154416850	154416896	.	-	.	gene_id "XLOC_011963"; transcript_id "TCONS_00022649"; exon_number "4"; oId "TCONS_00309370"; class_code "u"; tss_id "TSS16026"; gene_type "lncRNA";
chr13	Cufflinks	exon	156404867	156406107	.	-	.	gene_id "XLOC_011975"; transcript_id "TCONS_00021643"; exon_number "1"; oId "TCONS_00024791"; class_code "."; tss_id "TSS16038"; gene_type "lncRNA";
chr13	Cufflinks	exon	156435918	156436584	.	-	.	gene_id "XLOC_011975"; transcript_id "TCONS_00021643"; exon_number "2"; oId "TCONS_00024791"; class_code "."; tss_id "TSS16038"; gene_type "lncRNA";
chr13	Cufflinks	exon	156405568	156406107	.	-	.	gene_id "XLOC_011975"; transcript_id "TCONS_00022650"; exon_number "1"; oId "TCONS_00308930"; class_code "u"; tss_id "TSS16039"; gene_type "lncRNA";
chr13	Cufflinks	exon	156435918	156436093	.	-	.	gene_id "XLOC_011975"; transcript_id "TCONS_00022650"; exon_number "2"; oId "TCONS_00308930"; class_code "u"; tss_id "TSS16039"; gene_type "lncRNA";
chr13	Cufflinks	exon	156436169	156436232	.	-	.	gene_id "XLOC_011975"; transcript_id "TCONS_00022650"; exon_number "3"; oId "TCONS_00308930"; class_code "u"; tss_id "TSS16039"; gene_type "lncRNA";
chr13	Cufflinks	exon	156405753	156406107	.	-	.	gene_id "XLOC_011975"; transcript_id "TCONS_00022651"; exon_number "1"; oId "TCONS_00269362"; class_code "u"; tss_id "TSS16040"; gene_type "lncRNA";
chr13	Cufflinks	exon	156418745	156418794	.	-	.	gene_id "XLOC_011975"; transcript_id "TCONS_00022651"; exon_number "2"; oId "TCONS_00269362"; class_code "u"; tss_id "TSS16040"; gene_type "lncRNA";
chr13	Cufflinks	exon	170072431	170184125	.	-	.	gene_id "XLOC_012158"; transcript_id "TCONS_00021895"; exon_number "1"; oId "TCONS_00025061"; class_code "u"; tss_id "TSS16235"; gene_type "other_novel_transcript";
chr13	Cufflinks	exon	170184185	170242260	.	-	.	gene_id "XLOC_012159"; transcript_id "TCONS_00021896"; exon_number "1"; oId "TCONS_00025062"; class_code "u"; tss_id "TSS16236"; gene_type "other_novel_transcript";
chr13	Cufflinks	exon	170331833	170335163	.	-	.	gene_id "XLOC_012162"; transcript_id "TCONS_00021899"; exon_number "1"; oId "TCONS_00025065"; class_code "u"; tss_id "TSS16239"; gene_type "other_novel_transcript";
chr13	Cufflinks	exon	170342423	170365759	.	-	.	gene_id "XLOC_012163"; transcript_id "TCONS_00021900"; exon_number "1"; oId "TCONS_00025066"; class_code "u"; tss_id "TSS16240"; gene_type "other_novel_transcript";
chr13	Cufflinks	exon	170374460	170499153	.	-	.	gene_id "XLOC_012165"; transcript_id "TCONS_00021903"; exon_number "1"; gene_name "ENSSSCT00000031976.2"; oId "TCONS_00025069"; nearest_ref "ENSSSCT00000031976.2"; class_code "x"; tss_id "TSS16243"; gene_type "lncRNA";
chr13	Cufflinks	exon	170752365	170753102	.	-	.	gene_id "XLOC_012165"; transcript_id "TCONS_00021903"; exon_number "2"; gene_name "ENSSSCT00000031976.2"; oId "TCONS_00025069"; nearest_ref "ENSSSCT00000031976.2"; class_code "x"; tss_id "TSS16243"; gene_type "lncRNA";
chr13	Cufflinks	exon	170752066	170753060	.	-	.	gene_id "XLOC_012165"; transcript_id "TCONS_00021930"; exon_number "1"; oId "TCONS_00025096"; class_code "u"; tss_id "TSS16243"; gene_type "other_novel_transcript";
chr13	Cufflinks	exon	170543923	170544459	.	-	.	gene_id "XLOC_012175"; transcript_id "TCONS_00021913"; exon_number "1"; oId "TCONS_00025079"; class_code "u"; tss_id "TSS16253"; gene_type "other_novel_transcript";
chr13	Cufflinks	exon	170556069	170591460	.	-	.	gene_id "XLOC_012178"; transcript_id "TCONS_00021916"; exon_number "1"; oId "TCONS_00025082"; class_code "u"; tss_id "TSS16256"; gene_type "other_novel_transcript";
chr13	Cufflinks	exon	170591545	170613060	.	-	.	gene_id "XLOC_012179"; transcript_id "TCONS_00021917"; exon_number "1"; oId "TCONS_00025083"; class_code "u"; tss_id "TSS16257"; gene_type "other_novel_transcript";
chr13	Cufflinks	exon	170613119	170617857	.	-	.	gene_id "XLOC_012180"; transcript_id "TCONS_00021918"; exon_number "1"; oId "TCONS_00025084"; class_code "u"; tss_id "TSS16258"; gene_type "other_novel_transcript";
chr13	Cufflinks	exon	170617962	170630314	.	-	.	gene_id "XLOC_012181"; transcript_id "TCONS_00021919"; exon_number "1"; oId "TCONS_00025085"; class_code "u"; tss_id "TSS16259"; gene_type "other_novel_transcript";
chr13	Cufflinks	exon	170630420	170650505	.	-	.	gene_id "XLOC_012182"; transcript_id "TCONS_00021920"; exon_number "1"; oId "TCONS_00025086"; class_code "u"; tss_id "TSS16260"; gene_type "other_novel_transcript";
chr13	Cufflinks	exon	170650569	170668947	.	-	.	gene_id "XLOC_012183"; transcript_id "TCONS_00021921"; exon_number "1"; oId "TCONS_00025087"; class_code "u"; tss_id "TSS16261"; gene_type "other_novel_transcript";
chr13	Cufflinks	exon	170669288	170682256	.	-	.	gene_id "XLOC_012184"; transcript_id "TCONS_00021922"; exon_number "1"; oId "TCONS_00025088"; class_code "u"; tss_id "TSS16262"; gene_type "other_novel_transcript";
chr13	Cufflinks	exon	170683200	170683707	.	-	.	gene_id "XLOC_012185"; transcript_id "TCONS_00021923"; exon_number "1"; oId "TCONS_00025089"; class_code "u"; tss_id "TSS16263"; gene_type "other_novel_transcript";
chr13	Cufflinks	exon	170685210	170705092	.	-	.	gene_id "XLOC_012186"; transcript_id "TCONS_00021924"; exon_number "1"; oId "TCONS_00025090"; class_code "u"; tss_id "TSS16264"; gene_type "other_novel_transcript";
chr13	Cufflinks	exon	170705236	170711883	.	-	.	gene_id "XLOC_012187"; transcript_id "TCONS_00021925"; exon_number "1"; oId "TCONS_00025091"; class_code "u"; tss_id "TSS16265"; gene_type "other_novel_transcript";
chr13	Cufflinks	exon	170712105	170721548	.	-	.	gene_id "XLOC_012188"; transcript_id "TCONS_00021926"; exon_number "1"; oId "TCONS_00025092"; class_code "u"; tss_id "TSS16266"; gene_type "other_novel_transcript";
chr13	Cufflinks	exon	170728593	170747759	.	-	.	gene_id "XLOC_012189"; transcript_id "TCONS_00021927"; exon_number "1"; oId "TCONS_00025093"; class_code "u"; tss_id "TSS16267"; gene_type "other_novel_transcript";
chr13	Cufflinks	exon	177727853	177728277	.	-	.	gene_id "XLOC_012237"; transcript_id "TCONS_00021982"; exon_number "1"; oId "TCONS_00025150"; class_code "u"; tss_id "TSS16319"; gene_type "other_novel_transcript";
chr13	Cufflinks	exon	177806435	177806761	.	-	.	gene_id "XLOC_012251"; transcript_id "TCONS_00021996"; exon_number "1"; oId "TCONS_00025164"; class_code "u"; tss_id "TSS16333"; gene_type "other_novel_transcript";
chr13	Cufflinks	exon	177813169	177813607	.	-	.	gene_id "XLOC_012252"; transcript_id "TCONS_00021997"; exon_number "1"; oId "TCONS_00025165"; class_code "u"; tss_id "TSS16334"; gene_type "other_novel_transcript";
chr13	Cufflinks	exon	177815478	177816079	.	-	.	gene_id "XLOC_012254"; transcript_id "TCONS_00021999"; exon_number "1"; oId "TCONS_00025167"; class_code "u"; tss_id "TSS16336"; gene_type "other_novel_transcript";
chr13	Cufflinks	exon	177832099	177832556	.	-	.	gene_id "XLOC_012255"; transcript_id "TCONS_00022000"; exon_number "1"; oId "TCONS_00025168"; class_code "u"; tss_id "TSS16337"; gene_type "other_novel_transcript";
chr13	Cufflinks	exon	177833177	177834651	.	-	.	gene_id "XLOC_012256"; transcript_id "TCONS_00022001"; exon_number "1"; oId "TCONS_00025169"; class_code "u"; tss_id "TSS16338"; gene_type "other_novel_transcript";
chr13	Cufflinks	exon	177836788	177838044	.	-	.	gene_id "XLOC_012257"; transcript_id "TCONS_00022002"; exon_number "1"; oId "TCONS_00025170"; class_code "u"; tss_id "TSS16339"; gene_type "other_novel_transcript";
chr13	Cufflinks	exon	177838332	177842190	.	-	.	gene_id "XLOC_012258"; transcript_id "TCONS_00022003"; exon_number "1"; oId "TCONS_00025171"; class_code "u"; tss_id "TSS16340"; gene_type "other_novel_transcript";
chr13	Cufflinks	exon	177844083	177845025	.	-	.	gene_id "XLOC_012259"; transcript_id "TCONS_00022652"; exon_number "1"; oId "TCONS_00272149"; class_code "u"; tss_id "TSS16341"; gene_type "lncRNA";
chr13	Cufflinks	exon	177848394	177849306	.	-	.	gene_id "XLOC_012259"; transcript_id "TCONS_00022652"; exon_number "2"; oId "TCONS_00272149"; class_code "u"; tss_id "TSS16341"; gene_type "lncRNA";
chr13	Cufflinks	exon	177846006	177846528	.	-	.	gene_id "XLOC_012260"; transcript_id "TCONS_00022004"; exon_number "1"; oId "TCONS_00025172"; class_code "u"; tss_id "TSS16342"; gene_type "other_novel_transcript";
chr13	Cufflinks	exon	177856005	177857391	.	-	.	gene_id "XLOC_012261"; transcript_id "TCONS_00022005"; exon_number "1"; oId "TCONS_00025173"; class_code "u"; tss_id "TSS16343"; gene_type "other_novel_transcript";
chr13	Cufflinks	exon	177860183	177865097	.	-	.	gene_id "XLOC_012262"; transcript_id "TCONS_00022653"; exon_number "1"; oId "TCONS_00284476"; class_code "u"; tss_id "TSS16344"; gene_type "lncRNA";
chr13	Cufflinks	exon	177867437	177877299	.	-	.	gene_id "XLOC_012262"; transcript_id "TCONS_00022653"; exon_number "2"; oId "TCONS_00284476"; class_code "u"; tss_id "TSS16344"; gene_type "lncRNA";
chr13	Cufflinks	exon	177893099	177898943	.	-	.	gene_id "XLOC_012263"; transcript_id "TCONS_00022009"; exon_number "1"; oId "TCONS_00025177"; class_code "u"; tss_id "TSS16348"; gene_type "other_novel_transcript";
chr13	Cufflinks	exon	178996203	179013555	.	-	.	gene_id "XLOC_012428"; transcript_id "TCONS_00022177"; exon_number "1"; oId "TCONS_00025345"; class_code "."; tss_id "TSS16515"; gene_type "lncRNA";
chr13	Cufflinks	exon	179039839	179040076	.	-	.	gene_id "XLOC_012428"; transcript_id "TCONS_00022177"; exon_number "2"; oId "TCONS_00025345"; class_code "."; tss_id "TSS16515"; gene_type "lncRNA";
chr13	Cufflinks	exon	188996459	188996893	.	-	.	gene_id "XLOC_012450"; transcript_id "TCONS_00022654"; exon_number "1"; oId "TCONS_00285337"; class_code "u"; tss_id "TSS16544"; gene_type "lncRNA";
chr13	Cufflinks	exon	189059496	189059827	.	-	.	gene_id "XLOC_012450"; transcript_id "TCONS_00022654"; exon_number "2"; oId "TCONS_00285337"; class_code "u"; tss_id "TSS16544"; gene_type "lncRNA";
chr13	Cufflinks	exon	188996459	188996893	.	-	.	gene_id "XLOC_012450"; transcript_id "TCONS_00022215"; exon_number "1"; oId "TCONS_00285338"; class_code "."; tss_id "TSS16544"; gene_type "lncRNA";
chr13	Cufflinks	exon	189053362	189053454	.	-	.	gene_id "XLOC_012450"; transcript_id "TCONS_00022215"; exon_number "2"; oId "TCONS_00285338"; class_code "."; tss_id "TSS16544"; gene_type "lncRNA";
chr13	Cufflinks	exon	189059496	189059827	.	-	.	gene_id "XLOC_012450"; transcript_id "TCONS_00022215"; exon_number "3"; oId "TCONS_00285338"; class_code "."; tss_id "TSS16544"; gene_type "lncRNA";
chr13	Cufflinks	exon	189034237	189034949	.	-	.	gene_id "XLOC_012450"; transcript_id "TCONS_00022655"; exon_number "1"; oId "TCONS_00285341"; class_code "u"; tss_id "TSS16544"; gene_type "lncRNA";
chr13	Cufflinks	exon	189053362	189053454	.	-	.	gene_id "XLOC_012450"; transcript_id "TCONS_00022655"; exon_number "2"; oId "TCONS_00285341"; class_code "u"; tss_id "TSS16544"; gene_type "lncRNA";
chr13	Cufflinks	exon	189059496	189059827	.	-	.	gene_id "XLOC_012450"; transcript_id "TCONS_00022655"; exon_number "3"; oId "TCONS_00285341"; class_code "u"; tss_id "TSS16544"; gene_type "lncRNA";
chr13	Cufflinks	exon	189052198	189052391	.	-	.	gene_id "XLOC_012450"; transcript_id "TCONS_00022218"; exon_number "1"; oId "TCONS_00025389"; class_code "."; tss_id "TSS16544"; gene_type "lncRNA";
chr13	Cufflinks	exon	189053362	189053454	.	-	.	gene_id "XLOC_012450"; transcript_id "TCONS_00022218"; exon_number "2"; oId "TCONS_00025389"; class_code "."; tss_id "TSS16544"; gene_type "lncRNA";
chr13	Cufflinks	exon	189059496	189059827	.	-	.	gene_id "XLOC_012450"; transcript_id "TCONS_00022218"; exon_number "3"; oId "TCONS_00025389"; class_code "."; tss_id "TSS16544"; gene_type "lncRNA";
chr13	Cufflinks	exon	200336231	200336290	.	-	.	gene_id "XLOC_012519"; transcript_id "TCONS_00022656"; exon_number "1"; oId "TCONS_00351354"; class_code "u"; tss_id "TSS16636"; gene_type "lncRNA";
[truncated: 4,687 more rows]
