# Supplementary material for: A compendium and comparative epigenomics analysis of cis-regulatory elements in the pig genome
Source: Nat Commun. 2021 Apr 13;12:2217. doi: 10.1038/s41467-021-22448-x (PMC8044108; doi:10.1038/s41467-021-22448-x)
Supplement: Supplementary file 8 — Supplementary Data 6 [file 41467_2021_22448_MOESM8_ESM.xlsx]

## Sheet: Summary
Supplementary Data 6. The tissue-specific expressed enhancers identified in pig tissues (susScr11.1 reference genome assembly)
Tissues	fat	heart	liver	muscle	spleen	cerebrum	cerebellum	duodenum	kidney	lung	Pancreas	thymus
Numbers	462	573	1313	717	403	1179	4136	932	1016	559	1392	3071

## Sheet: Fat
chr7	111508511	111510511
chr5	24272825	24274825
chr15	45821585	45823585
chr11	13199047	13201047
chr1	84240485	84242485
chr1	84295786	84297786
chr4	60993221	60995221
chr8	89386436	89388436
chr14	126646992	126648992
chr7	113309393	113311393
chr7	113313145	113315145
chr7	113345415	113347415
chr7	113349882	113351882
chr15	6837594	6839594
chr1	78643909	78645909
chr16	77352117	77354117
chr5	94129814	94131814
chr1	7743638	7745638
chr1	7749467	7751467
chr1	7798089	7800089
chr1	208134920	208136920
chr9	94713638	94715638
chr9	94736722	94738722
chr9	94791159	94793159
chr2	131772790	131774790
chr2	131775156	131777156
chr11	13223203	13225203
chr11	13252273	13254273
chr15	100207217	100209217
chr16	44897666	44899666
chr1	121758188	121760188
chr10	10580304	10582304
chr6	108531708	108533708
chr1	41432223	41434223
chr9	73093380	73095380
chr8	97348799	97350799
chr8	97375959	97377959
chr14	77989454	77991454
chr4	63742621	63744621
chr4	100896748	100898748
chr8	119910101	119912101
chr8	119998356	120000356
chr4	20049208	20051208
chr4	20053949	20055949
chr9	125128491	125130491
chr15	105334473	105336473
chr15	119501691	119503691
chr15	93351634	93353634
chr15	93374068	93376068
chr15	93397741	93399741
chr15	93658173	93660173
chr15	93665132	93667132
chr11	25195838	25197838
chr12	30813928	30815928
chr8	68866813	68868813
chr8	26695768	26697768
chr1	203926429	203928429
chr3	119553936	119555936
chr1	139336693	139338693
chr15	118144249	118146249
chr15	93432650	93434650
chr15	93448404	93450404
chr9	74205642	74207642
chr9	114636281	114638281
chrX	30835867	30837867
chr1	226438132	226440132
chr16	45900856	45902856
chr15	138237580	138239580
chrUn_NW_018084874v1	763747	765747
chrUn_NW_018084874v1	772647	774647
chr1	122001214	122003214
chr16	24810238	24812238
chr16	28705031	28707031
chr5	16204080	16206080
chr1	121690665	121692665
chr13	179590069	179592069
chr6	156414952	156416952
chr15	137130299	137132299
chr1	249464277	249466277
chr15	119614744	119616744
chr15	119630416	119632416
chr15	119633651	119635651
chr15	119645599	119647599
chr6	10443271	10445271
chr3	74057270	74059270
chr1	111568648	111570648
chr6	31596716	31598716
chr13	180815025	180817025
chr13	190852809	190854809
chr8	115252728	115254728
chr9	114420858	114422858
chr8	12295025	12297025
chr4	44206664	44208664
chr9	94806161	94808161
chr9	94871557	94873557
chr1	31491909	31493909
chr14	62942332	62944332
chr8	114977733	114979733
chr5	63568918	63570918
chr1	123171768	123173768
chr8	45856624	45858624
chr1	56277949	56279949
chr14	44884785	44886785
chr14	58541213	58543213
chr4	60895733	60897733
chr12	43255940	43257940
chr2	125710672	125712672
chr8	134612764	134614764
chr4	38391165	38393165
chr4	42468365	42470365
chr13	11445759	11447759
chr13	11449981	11451981
chr13	11482142	11484142
chr18	39790171	39792171
chr13	191128832	191130832
chr13	191134233	191136233
chr13	145682488	145684488
chr3	118581298	118583298
chr6	108497701	108499701
chr5	53879588	53881588
chr1	22043551	22045551
chr17	47434714	47436714
chr13	147160355	147162355
chr15	8675327	8677327
chr1	218712124	218714124
chr8	41756283	41758283
chr15	39323932	39325932
chr8	99049703	99051703
chr13	92254002	92256002
chr15	136925018	136927018
chr8	97846507	97848507
chr18	314273	316273
chr2	125158362	125160362
chr8	134578034	134580034
chr2	148793944	148795944
chr13	1862991	1864991
chr7	32259527	32261527
chr5	91627210	91629210
chr1	189541672	189543672
chr14	105737096	105739096
chr5	54285105	54287105
chr4	21307524	21309524
chr1	19062811	19064811
chr8	105175793	105177793
chr13	97420124	97422124
chr8	66728312	66730312
chr9	125797890	125799890
chr7	87277757	87279757
chr8	109436523	109438523
chr4	80413086	80415086
chr8	40516466	40518466
chr9	74135948	74137948
chr2	102809864	102811864
chr9	87945676	87947676
chr1	251829677	251831677
chr4	36182881	36184881
chr9	100057611	100059611
chr5	91783636	91785636
chr5	91797345	91799345
chr4	115819561	115821561
chr5	35248191	35250191
chr3	82514026	82516026
chr2	49347308	49349308
chr10	61246707	61248707
chr3	48221668	48223668
chr6	158431786	158433786
chr2	86314558	86316558
chr1	7844851	7846851
chr4	71897689	71899689
chr2	97951151	97953151
chrX	15528758	15530758
chr4	38241547	38243547
chr4	38247474	38249474
chr4	38288148	38290148
chr7	25304261	25306261
chr1	84048204	84050204
chr1	91778156	91780156
chr7	74242930	74244930
chrX	121153476	121155476
chr1	1303568	1305568
chr8	119799679	119801679
chr16	46315868	46317868
chr6	158555483	158557483
chr15	93231153	93233153
chr3	42248363	42250363
chr3	42291542	42293542
chr4	65665142	65667142
chr1	251664011	251666011
chr13	92166158	92168158
chr4	111242567	111244567
chr9	98211331	98213331
chr2	121328778	121330778
chr3	6067091	6069091
chr4	80798298	80800298
chr16	33304195	33306195
chr1	79811549	79813549
chr2	117570293	117572293
chr15	70015523	70017523
chr13	97772818	97774818
chr18	31130911	31132911
chr6	135970821	135972821
chr9	38704824	38706824
chr6	109571701	109573701
chr4	17785388	17787388
chr4	96123981	96125981
chr4	102700330	102702330
chr4	61086455	61088455
chr4	61096129	61098129
chr16	19315570	19317570
chr8	76182351	76184351
chr1	105246415	105248415
chr2	145391292	145393292
chr16	47457254	47459254
chr4	61123149	61125149
chr10	11564337	11566337
chr15	67235246	67237246
chr5	28649650	28651650
chr2	124094160	124096160
chr15	119192868	119194868
chr5	95064432	95066432
chr8	44789969	44791969
chr4	102641739	102643739
chr1	181247452	181249452
chr10	49175331	49177331
chr4	38475475	38477475
chr2	132034536	132036536
chrUn_NW_018085356v1	699662	701662
chr15	117831073	117833073
chr10	9392594	9394594
chr14	132495071	132497071
chr1	209114634	209116634
chr1	135972728	135974728
chr16	26844839	26846839
chr16	26892783	26894783
chr9	84994908	84996908
chr1	183870473	183872473
chr8	26700575	26702575
chr4	61493036	61495036
chr1	209038495	209040495
chr1	209046731	209048731
chr1	202189838	202191838
chr6	97616925	97618925
chr6	97627022	97629022
chr6	97631675	97633675
chr15	93544717	93546717
chr15	93574741	93576741
chr15	93593916	93595916
chr13	13501596	13503596
chr7	25427602	25429602
chr1	224893634	224895634
chr8	114876004	114878004
chr1	120763918	120765918
chr14	67130976	67132976
chr2	85546585	85548585
chr13	174298889	174300889
chr15	23712698	23714698
chr15	23733649	23735649
chr1	83234193	83236193
chr5	57046839	57048839
chr17	20310978	20312978
chr2	146266191	146268191
chr15	127668251	127670251
chr6	131146413	131148413
chr14	131180939	131182939
chr1	81966513	81968513
chr2	87703788	87705788
chr14	89560324	89562324
chr1	11357218	11359218
chr5	35372917	35374917
chr5	35397042	35399042
chr15	49209603	49211603
chr1	54159555	54161555
chr10	1044003	1046003
chr10	1096817	1098817
chr5	28707568	28709568
chr16	49732490	49734490
chr1	197294286	197296286
chr1	22506444	22508444
chr1	22509761	22511761
chr1	22536554	22538554
chr1	22548497	22550497
chr1	22554757	22556757
chr1	208645877	208647877
chr5	35141303	35143303
chr6	31659450	31661450
chr1	11515912	11517912
chr1	11535699	11537699
chr8	85086828	85088828
chr4	61324688	61326688
chr1	215151452	215153452
chr10	54201103	54203103
chr1	208570394	208572394
chr16	32492559	32494559
chr6	17712556	17714556
chr8	137952231	137954231
chr13	8216641	8218641
chr11	7595103	7597103
chr7	72106904	72108904
chr10	9791534	9793534
chr16	64541790	64543790
chr6	70467215	70469215
chrX	38762140	38764140
chr1	122243336	122245336
chr16	64469238	64471238
chr1	85308415	85310415
chr1	85397366	85399366
chr9	49094516	49096516
chr5	61199206	61201206
chr1	78149999	78151999
chr15	107268627	107270627
chr7	51201521	51203521
chr1	194879734	194881734
chr2	98290822	98292822
chr8	115397789	115399789
chr14	123778991	123780991
chr4	59239236	59241236
chr10	13022555	13024555
chr9	103005008	103007008
chr2	108065600	108067600
chr15	103658668	103660668
chr2	125273726	125275726
chr1	85646750	85648750
chr1	85674451	85676451
chr1	85678486	85680486
chr1	85697375	85699375
chr2	91712324	91714324
chr1	168639752	168641752
chr13	91822439	91824439
chr13	91858442	91860442
chr16	45896576	45898576
chr7	71563520	71565520
chr4	18903785	18905785
chr9	84136676	84138676
chr13	122598251	122600251
chr17	1439902	1441902
chr7	69625877	69627877
chr15	60282988	60284988
chr1	33456960	33458960
chr1	33462336	33464336
chr13	191621143	191623143
chr13	68356830	68358830
chr6	97773066	97775066
chr13	15687961	15689961
chr15	14593762	14595762
chr2	130201077	130203077
chr2	89769712	89771712
chr1	85453503	85455503
chr1	85457677	85459677
chr1	85466963	85468963
chr5	89288237	89290237
chr1	206125782	206127782
chr15	110136602	110138602
chr15	110150984	110152984
chr2	33402779	33404779
chr18	40059047	40061047
chr14	127570195	127572195
chr13	73758220	73760220
chr10	66020239	66022239
chr7	72063970	72065970
chr16	28898401	28900401
chr16	25093924	25095924
chr2	91567706	91569706
chr2	131913807	131915807
chr9	83699363	83701363
chr6	134906960	134908960
chr9	35056881	35058881
chr4	49559793	49561793
chr5	32081694	32083694
chr1	10909101	10911101
chr9	88081239	88083239
chr9	77513582	77515582
chr4	102133104	102135104
chr4	102191169	102193169
chr7	62936349	62938349
chr9	87804021	87806021
chr12	22796343	22798343
chr3	118283666	118285666
chr10	8636269	8638269
chr1	220761349	220763349
chr14	2423828	2425828
chr14	2454096	2456096
chr1	121910161	121912161
chr1	123401434	123403434
chr4	36888262	36890262
chr12	43173657	43175657
chr8	103753655	103755655
chr6	130834237	130836237
chr1	228557976	228559976
chr4	18725882	18727882
chr4	18730696	18732696
chr4	18733815	18735815
chr10	9234648	9236648
chr10	9251266	9253266
chr14	8212632	8214632
chr14	8222298	8224298
chr14	8272872	8274872
chr14	8282419	8284419
chr14	101988502	101990502
chr4	27923198	27925198
chr1	220507991	220509991
chr4	125313637	125315637
chr1	249316585	249318585
chr4	102436646	102438646
chr1	80369940	80371940
chr9	124891767	124893767
chr7	18655460	18657460
chr1	202098230	202100230
chr2	132199380	132201380
chr6	143668292	143670292
chr2	132435091	132437091
chr3	86136665	86138665
chr8	97676064	97678064
chr8	97698464	97700464
chr5	90392211	90394211
chr16	26969188	26971188
chr1	123035617	123037617
chr15	92915901	92917901
chr10	66682910	66684910
chr15	64079193	64081193
chr13	191923179	191925179
chr13	127043871	127045871
chr8	98975352	98977352
chr10	28920649	28922649
chr4	101686772	101688772
chr7	15563178	15565178
chr2	90739511	90741511
chr14	8334182	8336182
chr14	32937003	32939003
chr2	117808740	117810740
chr6	138063440	138065440
chr6	138068629	138070629
chr16	64387488	64389488
chr1	203604737	203606737
chr9	88276813	88278813
chr9	88283438	88285438
chr13	152984163	152986163
chr4	55005360	55007360
chr10	9016476	9018476
chr4	58897719	58899719
chr3	96773546	96775546
chr1	116071979	116073979
chr7	28806464	28808464
chr5	56974029	56976029
chr8	124800504	124802504
chr8	104906877	104908877
chr13	145860448	145862448
chr8	101355318	101357318
chr7	18707368	18709368
chr7	18750113	18752113
chr5	11606417	11608417
chr1	25635881	25637881
chr6	120487651	120489651
chrX	41782717	41784717
chr8	97594376	97596376
chr6	150974549	150976549
chr13	36781263	36783263
chr16	76139018	76141018
chr15	93198557	93200557
chr5	81893195	81895195
chr9	38181472	38183472
chr14	90053414	90055414
chr6	141557717	141559717

## Sheet: Heart
chr4	105388574	105390574
chr2	40244140	40246140
chr2	40262356	40264356
chr7	41193856	41195856
chr7	41198903	41200903
chr3	108327556	108329556
chr3	108364045	108366045
chr6	36790109	36792109
chr14	63255601	63257601
chr2	42217540	42219540
chr10	24537584	24539584
chr13	28392269	28394269
chr12	47650384	47652384
chr5	52838115	52840115
chr3	130693025	130695025
chr17	15268903	15270903
chr16	41532025	41534025
chr2	88424195	88426195
chrX	9229740	9231740
chr13	131634326	131636326
chr16	39463956	39465956
chr16	39466805	39468805
chr3	130522386	130524386
chr3	130576404	130578404
chr3	130580086	130582086
chr3	130584086	130586086
chr3	130589765	130591765
chr3	130599721	130601721
chr13	35504041	35506041
chr6	86413692	86415692
chr10	7508251	7510251
chr1	37403788	37405788
chr1	37422933	37424933
chr6	41168269	41170269
chr6	31193474	31195474
chr14	28099213	28101213
chr2	43464509	43466509
chr6	120301453	120303453
chr6	120396523	120398523
chr3	100163205	100165205
chr3	100168422	100170422
chr3	100171725	100173725
chr2	131395156	131397156
chr17	59914674	59916674
chr14	58191402	58193402
chr11	6249316	6251316
chr6	19306374	19308374
chr3	22731827	22733827
chr18	19858505	19860505
chr6	99500049	99502049
chr7	25743115	25745115
chr4	84434634	84436634
chr4	84437631	84439631
chr8	37695764	37697764
chr13	203424165	203426165
chr13	203450839	203452839
chr16	51028386	51030386
chr16	51048521	51050521
chr16	51052499	51054499
chr16	51056170	51058170
chr7	59630466	59632466
chr5	51841104	51843104
chr1	185767255	185769255
chr9	40527236	40529236
chr6	23248618	23250618
chr6	23251535	23253535
chr13	50960747	50962747
chr1	255307344	255309344
chr4	5834183	5836183
chr4	5863885	5865885
chr6	56141459	56143459
chr5	14594714	14596714
chr10	31120218	31122218
chr4	125733867	125735867
chr13	66009601	66011601
chr16	79821308	79823308
chr16	79877799	79879799
chr16	63590602	63592602
chr4	17123697	17125697
chrUn_NW_018085100v1	128779	130779
chrUn_NW_018085100v1	132726	134726
chr12	10017741	10019741
chr1	273357609	273359609
chr14	54760306	54762306
chr1	40682987	40684987
chr16	4159422	4161422
chr9	102205476	102207476
chr2	15265247	15267247
chr10	51977168	51979168
chr16	9325082	9327082
chr8	77206559	77208559
chr18	237804	239804
chr13	178429660	178431660
chr13	134255720	134257720
chr14	88914294	88916294
chr12	20185083	20187083
chr13	31743283	31745283
chr5	4681535	4683535
chrUn_NW_018084979v1	2243267	2245267
chr9	39729394	39731394
chr14	16131251	16133251
chr14	16171164	16173164
chr14	39502167	39504167
chr12	57144533	57146533
chr12	57153021	57155021
chr15	121586034	121588034
chr3	132176479	132178479
chr4	9892084	9894084
chr7	75406882	75408882
chr12	35251036	35253036
chr11	47259533	47261533
chr11	47262593	47264593
chr10	25547884	25549884
chr10	25573772	25575772
chr5	46658786	46660786
chr4	20904400	20906400
chr7	50745560	50747560
chr1	250637556	250639556
chr14	100735316	100737316
chr4	118977925	118979925
chr14	89649087	89651087
chr7	108382024	108384024
chr16	56712602	56714602
chr12	10365937	10367937
chr7	42557714	42559714
chr9	41441469	41443469
chrX	113589530	113591530
chr18	38401632	38403632
chr18	25832768	25834768
chrX	6914262	6916262
chr3	84889247	84891247
chr13	156419523	156421523
chr4	40327365	40329365
chr4	22168662	22170662
chr12	1852232	1854232
chr14	41734012	41736012
chr6	110388794	110390794
chr1	65982614	65984614
chr2	47408136	47410136
chr18	38607451	38609451
chr18	38629129	38631129
chr1	20419470	20421470
chr1	20480901	20482901
chr7	38352388	38354388
chr16	50844661	50846661
chr16	50880918	50882918
chr16	50899473	50901473
chr13	121874095	121876095
chr9	49279203	49281203
chr7	109680408	109682408
chr7	87208784	87210784
chr9	102671767	102673767
chrX	114010801	114012801
chrX	114016452	114018452
chrX	114025805	114027805
chrX	114040731	114042731
chr18	12520657	12522657
chr18	12580535	12582535
chr8	70994519	70996519
chr1	24732683	24734683
chr7	9289394	9291394
chr10	44263948	44265948
chr10	460053	462053
chrX	111684139	111686139
chr3	2384801	2386801
chr3	2392541	2394541
chr6	31050394	31052394
chr6	31086196	31088196
chr13	112421224	112423224
chr6	120073218	120075218
chr9	21074970	21076970
chr16	50250626	50252626
chr1	135546837	135548837
chr7	89171545	89173545
chr6	99862263	99864263
chr8	77090494	77092494
chr1	129385474	129387474
chr1	97016913	97018913
chr15	116915374	116917374
chr15	17543066	17545066
chr4	108535635	108537635
chr13	23315800	23317800
chr13	23336127	23338127
chr13	23342364	23344364
chr13	23368974	23370974
chr13	23373700	23375700
chr13	117845951	117847951
chr10	17854256	17856256
chr13	133842308	133844308
chr6	38490749	38492749
chr6	30863611	30865611
chr6	30867273	30869273
chr6	30877240	30879240
chr4	84992177	84994177
chr15	99451561	99453561
chr12	56830002	56832002
chr12	56841442	56843442
chr12	56847648	56849648
chr12	56850911	56852911
chr12	56888511	56890511
chr1	137821981	137823981
chr1	137880873	137882873
chr3	64011220	64013220
chr6	86639485	86641485
chr16	39352724	39354724
chr3	108019837	108021837
chr11	46888481	46890481
chrX	36811916	36813916
chr13	170998082	171000082
chr15	62093376	62095376
chr15	62097719	62099719
chr7	54491355	54493355
chr8	81525951	81527951
chr1	34572898	34574898
chr18	46635456	46637456
chr12	35752287	35754287
chr7	35934845	35936845
chr1	162098028	162100028
chr11	25040432	25042432
chr14	15091800	15093800
chr14	16048695	16050695
chr6	5736429	5738429
chr6	5746462	5748462
chr6	5750301	5752301
chr9	4570234	4572234
chr3	33202558	33204558
chrX	36297199	36299199
chr6	99700641	99702641
chr12	39913788	39915788
chr13	200039559	200041559
chr8	23824752	23826752
chr8	47481396	47483396
chr5	9532343	9534343
chr5	9561916	9563916
chr16	73091849	73093849
chr11	74928091	74930091
chr11	74971178	74973178
chr11	74979577	74981577
chr1	71496377	71498377
chr5	46243636	46245636
chr6	30907853	30909853
chr6	99495202	99497202
chr11	76328281	76330281
chr3	47323344	47325344
chrUn_NW_018085100v1	569696	571696
chr1	184087481	184089481
chr8	37701504	37703504
chr8	37704597	37706597
chr8	37715791	37717791
chr8	37765178	37767178
chr3	130703145	130705145
chr3	130756109	130758109
chr16	23266625	23268625
chr10	44733750	44735750
chr10	44741392	44743392
chr10	44745717	44747717
chr10	44747953	44749953
chr10	44762615	44764615
chr10	44766449	44768449
chr10	44783417	44785417
chr10	44794699	44796699
chr16	50994956	50996956
chr9	83486629	83488629
chr10	44453451	44455451
chr6	127809991	127811991
chr8	23571547	23573547
chr14	82819032	82821032
chr15	19953732	19955732
chr15	19989245	19991245
chr7	65524815	65526815
chr7	41206776	41208776
chr7	41264865	41266865
chr7	41268274	41270274
chr7	41274971	41276971
chr7	9995878	9997878
chr5	66810500	66812500
chr8	106623651	106625651
chr14	37762515	37764515
chr5	95426421	95428421
chr15	16226402	16228402
chr8	71617336	71619336
chr16	78949434	78951434
chr16	78965712	78967712
chr16	69249042	69251042
chr11	76772569	76774569
chr7	35854323	35856323
chr18	6623442	6625442
chr5	64666735	64668735
chr12	57011593	57013593
chr12	57031288	57033288
chr8	76383754	76385754
chr6	120105727	120107727
chr6	120110519	120112519
chr6	120122063	120124063
chr6	120125494	120127494
chr6	86365164	86367164
chr6	71942347	71944347
chr10	44624462	44626462
chr10	44642714	44644714
chr10	44662486	44664486
chr7	37839230	37841230
chr6	120267847	120269847
chr6	120271247	120273247
chr6	120286322	120288322
chr6	120292956	120294956
chr15	121636599	121638599
chrX	35175115	35177115
chr13	25955430	25957430
chr13	25977387	25979387
chr9	119204763	119206763
chr16	3550905	3552905
chr10	6822772	6824772
chr10	6831776	6833776
chr10	6840213	6842213
chr15	94656330	94658330
chr13	29729073	29731073
chr9	55843306	55845306
chr9	23927477	23929477
chr15	79011445	79013445
chr18	38395549	38397549
chr10	8187270	8189270
chr7	109992637	109994637
chr18	53744129	53746129
chr11	77755894	77757894
chr3	130145766	130147766
chr1	12482342	12484342
chr8	109035269	109037269
chr13	136056434	136058434
chr4	77096807	77098807
chr15	46815614	46817614
chr6	18827434	18829434
chr11	77277689	77279689
chr13	98333396	98335396
chr14	125334114	125336114
chr9	124915658	124917658
chr12	31677632	31679632
chr10	7211595	7213595
chr10	7241309	7243309
chr10	18778206	18780206
chr6	87924399	87926399
chr5	33884484	33886484
chrUn_NW_018084968v1	516883	518883
chr14	102744761	102746761
chr13	72432912	72434912
chr2	68994490	68996490
chr4	72925111	72927111
chr16	9286267	9288267
chr15	92051003	92053003
chr4	76544220	76546220
chr9	135728386	135730386
chr9	133127527	133129527
chr15	50241051	50243051
chr15	50246783	50248783
chr5	27053728	27055728
chrX	113874989	113876989
chr16	64026958	64028958
chr3	767537	769537
chr6	59337230	59339230
chr5	99197971	99199971
chr8	97405615	97407615
chr6	87896261	87898261
chr6	25740336	25742336
chr3	79375288	79377288
chr14	54227355	54229355
chr14	16217474	16219474
chr14	16240681	16242681
chr14	16255325	16257325
chr18	15560021	15562021
chr10	51728884	51730884
chr14	108587293	108589293
chr6	112415706	112417706
chr6	112435393	112437393
chr6	112440885	112442885
chr6	112445201	112447201
chr6	30543652	30545652
chr6	30558959	30560959
chr6	30561571	30563571
chr3	130419543	130421543
chr13	151109428	151111428
chr7	52085851	52087851
chr2	108143832	108145832
chr9	100300424	100302424
chr11	76808201	76810201
chr11	76815658	76817658
chr10	44859346	44861346
chr10	12072259	12074259
chr10	6914123	6916123
chr10	6979418	6981418
chr14	89818744	89820744
chr3	108282245	108284245
chr3	130376275	130378275
chr3	130398323	130400323
chr4	82941352	82943352
chr3	1191708	1193708
chr2	72921274	72923274
chr5	65214560	65216560
chr5	65218586	65220586
chr8	138129739	138131739
chr1	185176748	185178748
chr16	49407958	49409958
chr16	49472925	49474925
chr16	49492484	49494484
chr2	60020256	60022256
chr1	219328522	219330522
chr6	37878547	37880547
chr6	37883480	37885480
chr3	26558355	26560355
chr10	7421573	7423573
chr15	94771170	94773170
chr17	57575021	57577021
chr13	164550653	164552653
chr6	30147641	30149641
chr6	30168223	30170223
chr6	134860153	134862153
chr16	28212651	28214651
chr2	69007792	69009792
chr2	30198671	30200671
chr7	47977256	47979256
chr7	47985111	47987111
chr7	69277577	69279577
chr10	56606774	56608774
chr3	58132445	58134445
chr9	102900603	102902603
chr6	86506103	86508103
chr1	99012065	99014065
chr14	58207017	58209017
chr12	42736943	42738943
chr1	71510720	71512720
chr2	103734095	103736095
chr2	103757683	103759683
chr16	45341819	45343819
chr1	37223184	37225184
chr3	3286945	3288945
chr9	8482624	8484624
chr4	68521638	68523638
chr12	35047424	35049424
chr1	148472835	148474835
chr13	138888981	138890981
chr1	164856616	164858616
chr6	107482885	107484885
chr3	85177460	85179460
chr14	8056142	8058142
chr18	50872535	50874535
chr4	67355341	67357341
chr7	75660434	75662434
chr7	75685714	75687714
chr3	109900749	109902749
chr14	49462836	49464836
chr15	68706909	68708909
chr18	15477033	15479033
chr5	86617008	86619008
chr9	104821248	104823248
chr11	45030907	45032907
chr13	23401362	23403362
chr13	23428674	23430674
chr13	23431820	23433820
chr13	23439282	23441282
chr2	103214402	103216402
chr9	48295070	48297070
chr16	75933951	75935951
chr16	75937750	75939750
chr5	67774859	67776859
chr4	128715847	128717847
chr4	128794018	128796018
chr18	38515995	38517995
chr18	38522702	38524702
chr13	37785475	37787475
chr9	107065505	107067505
chr6	116159522	116161522
chr1	21965996	21967996
chr14	42556814	42558814
chr2	40182765	40184765
chr13	181705290	181707290
chr8	109992817	109994817
chrUn_NW_018084968v1	1873914	1875914
chr13	203082115	203084115
chr4	128818840	128820840
chr16	69700741	69702741
chr16	69705695	69707695
chr2	150167712	150169712
chr10	41455102	41457102
chr10	41458686	41460686
chr7	32898110	32900110
chr6	138727121	138729121
chrUn_NW_018085100v1	325917	327917
chr1	242199082	242201082
chr14	73926511	73928511
chr15	88679757	88681757
chr1	55192155	55194155
chr11	6634262	6636262
chr1	26319084	26321084
chrUn_NW_018085100v1	257990	259990
chrUn_NW_018085100v1	280066	282066
chr14	35376001	35378001
chr2	109644961	109646961
chr16	43701516	43703516
chr6	137614791	137616791
chr9	89119543	89121543
chr8	20895220	20897220
chr14	32203367	32205367
chr14	32208576	32210576
chr14	16353583	16355583
chr14	16362613	16364613
chr14	16376090	16378090
chr6	115174715	115176715
chr10	42833503	42835503
chr11	16653307	16655307
chr16	54737091	54739091
chr2	148699081	148701081
chr3	111860085	111862085
chrUn_NW_018084979v1	2378813	2380813
chr16	79365696	79367696
chr13	33632806	33634806
chrUn_NW_018084968v1	623445	625445
chr5	44437844	44439844
chr9	68630312	68632312
chr9	68638047	68640047
chr14	16424960	16426960
chr14	16432952	16434952
chr14	16443635	16445635
chr14	16484039	16486039
chr14	16491279	16493279
chr2	129643774	129645774
chr4	84616994	84618994
chr4	84623144	84625144
chr4	84625589	84627589
chr17	34120879	34122879
chr16	43127082	43129082
chr11	23710608	23712608
chr7	78148719	78150719
chr14	29606909	29608909
chr10	23733718	23735718
chrX	61559046	61561046
chr14	54400255	54402255
chr14	54433315	54435315
chr14	54437095	54439095
chr14	54444275	54446275
chr14	54452252	54454252
chr7	40953697	40955697
chr3	106871991	106873991
chr7	9308651	9310651
chr7	9324304	9326304
chr15	49505183	49507183
chrX	113618374	113620374
chrX	113656496	113658496
chr8	17294326	17296326
chr8	106715063	106717063
chrX	14609108	14611108
chr13	23768132	23770132
chr8	77376592	77378592
chr13	23287202	23289202
chr3	2416653	2418653
chr17	48698078	48700078
chr4	118400400	118402400
chr1	15918442	15920442
chr4	96531255	96533255
chr2	147407387	147409387
chr11	78545347	78547347
chr5	2955675	2957675
chr14	112868167	112870167
chr13	158554926	158556926
chr6	99624969	99626969
chr6	99642829	99644829
chr6	99691308	99693308
chr13	207825650	207827650
chr6	4389264	4391264
chr12	56903049	56905049
chr12	56937094	56939094
chr12	56969841	56971841
chr12	56990225	56992225
chr3	57901936	57903936
chr16	33970575	33972575
chr4	104953115	104955115

## Sheet: Liver
chr15	103394707	103396707
chr5	49674278	49676278
chr17	34968590	34970590
chr14	88074140	88076140
chr14	88080807	88082807
chr5	62421595	62423595
chr5	62427156	62429156
chr14	91602836	91604836
chr5	58321038	58323038
chr1	112279376	112281376
chr11	13146511	13148511
chr1	97113500	97115500
chr7	104250469	104252469
chr15	116505653	116507653
chr15	116531303	116533303
chr8	33681101	33683101
chr14	106483068	106485068
chr11	21228482	21230482
chr11	21250656	21252656
chr9	97595824	97597824
chr8	112143561	112145561
chr8	112188992	112190992
chr1	121368478	121370478
chr8	35291607	35293607
chr17	9054531	9056531
chr17	9063607	9065607
chr17	9099072	9101072
chr5	52182088	52184088
chr5	52186873	52188873
chr6	85217433	85219433
chr15	8884168	8886168
chr15	8889532	8891532
chr15	8894821	8896821
chr15	8898806	8900806
chr16	40570801	40572801
chr8	41070238	41072238
chr9	18026687	18028687
chr4	70594482	70596482
chr8	103091741	103093741
chr15	27026807	27028807
chr15	27034982	27036982
chr2	124252476	124254476
chr2	124272289	124274289
chrY	4051768	4053768
chr13	12721170	12723170
chr5	36281360	36283360
chr4	124455744	124457744
chr4	124463209	124465209
chr13	119921129	119923129
chr10	32817148	32819148
chr6	95543620	95545620
chr1	155846953	155848953
chr1	155878449	155880449
chrX	39184640	39186640
chr14	18130254	18132254
chr14	18182267	18184267
chr6	60235633	60237633
chr6	60262853	60264853
chr1	218401636	218403636
chr1	218405728	218407728
chr14	15951575	15953575
chr18	1582219	1584219
chr1	163687953	163689953
chr1	253854412	253856412
chr18	29526104	29528104
chr16	20043219	20045219
chr5	52863624	52865624
chr6	115487294	115489294
chr8	113406659	113408659
chr8	113412126	113414126
chr8	113414644	113416644
chr13	66932879	66934879
chr13	66954313	66956313
chr13	66979295	66981295
chrX	110745094	110747094
chrX	33033735	33035735
chr1	165681749	165683749
chr1	192823630	192825630
chr1	145460980	145462980
chr1	148662400	148664400
chr14	26061544	26063544
chr14	26080117	26082117
chr7	61607409	61609409
chr2	148457663	148459663
chr6	108348971	108350971
chrX	110308931	110310931
chrX	110329537	110331537
chr1	182207020	182209020
chr15	9067297	9069297
chrUn_NW_018085100v1	2237857	2239857
chr14	128575444	128577444
chrX	92305211	92307211
chr14	109519657	109521657
chr1	145314240	145316240
chr1	145322294	145324294
chr1	145332440	145334440
chrX	26246866	26248866
chr13	32552765	32554765
chr3	25318830	25320830
chr3	25321243	25323243
chr5	89602125	89604125
chr1	33291668	33293668
chr1	33295453	33297453
chr3	94293333	94295333
chr11	51029953	51031953
chr15	83236130	83238130
chr8	68284992	68286992
chr1	260604324	260606324
chr1	98666611	98668611
chr16	68378331	68380331
chr1	140972310	140974310
chr15	46204985	46206985
chr12	58450238	58452238
chr8	131439248	131441248
chr8	22298200	22300200
chr13	99423675	99425675
chr13	42612967	42614967
chr2	144103943	144105943
chr17	26740968	26742968
chr6	142187098	142189098
chr17	12851274	12853274
chr1	25827542	25829542
chr18	53323113	53325113
chr12	52540675	52542675
chr14	75964685	75966685
chr4	63280023	63282023
chr4	63284615	63286615
chr4	63129247	63131247
chrX	45317195	45319195
chr9	93155877	93157877
chr9	93176036	93178036
chr6	152658374	152660374
chr17	41412599	41414599
chr4	127513022	127515022
chr13	126792731	126794731
chr13	126797422	126799422
chr13	199952081	199954081
chrUn_NW_018084908v1	303248	305248
chr14	92224716	92226716
chr4	64800399	64802399
chr4	64878720	64880720
chr4	64894116	64896116
chr4	104215742	104217742
chr6	155438139	155440139
chr6	155459988	155461988
chr6	155475295	155477295
chr6	155480307	155482307
chr13	138756929	138758929
chr6	21112824	21114824
chr6	157398856	157400856
chr2	19864009	19866009
chr2	36760087	36762087
chr7	93414437	93416437
chr7	93454741	93456741
chr5	77462596	77464596
chr5	77467819	77469819
chr5	77476321	77478321
chr16	15367886	15369886
chr16	15398669	15400669
chr9	71507527	71509527
chr6	108801625	108803625
chr6	108806570	108808570
chr7	93105643	93107643
chr1	129692528	129694528
chr17	12911075	12913075
chr5	51869894	51871894
chr5	51872829	51874829
chr5	51877949	51879949
chr5	51893345	51895345
chr8	118434259	118436259
chr13	127444790	127446790
chr5	90031969	90033969
chr5	93214320	93216320
chr5	93217501	93219501
chr15	103450520	103452520
chr2	16693975	16695975
chr1	234779160	234781160
chr3	96945623	96947623
chr4	101440459	101442459
chr9	106173492	106175492
chr4	5575393	5577393
chr4	5587018	5589018
chr10	30794548	30796548
chr8	5909411	5911411
chr8	5980988	5982988
chr8	102160889	102162889
chr7	116933749	116935749
chr17	16156975	16158975
chrX	120326151	120328151
chr17	29711248	29713248
chr2	135489249	135491249
chr13	85991964	85993964
chr1	119726223	119728223
chr13	124415423	124417423
chr13	124420545	124422545
chr13	124442337	124444337
chr5	83776085	83778085
chr9	118504583	118506583
chr8	54293882	54295882
chr2	19111909	19113909
chrUn_NW_018084908v1	212004	214004
chr14	111932100	111934100
chr1	111414597	111416597
chr10	57671234	57673234
chr10	57691700	57693700
chr1	190850365	190852365
chr11	27336118	27338118
chr9	48159338	48161338
chr3	14304439	14306439
chr13	125015096	125017096
chr2	85981762	85983762
chr1	99113178	99115178
chr2	119924862	119926862
chr2	119935632	119937632
chr17	39209303	39211303
chr1	254408515	254410515
chr1	254928268	254930268
chr1	254934277	254936277
chr1	257421287	257423287
chr1	237713811	237715811
chr1	129083216	129085216
chr3	92172542	92174542
chr14	83836783	83838783
chr14	83854202	83856202
chr7	52814816	52816816
chr14	115406982	115408982
chr13	139953476	139955476
chr2	119882682	119884682
chr14	131937816	131939816
chr13	110544422	110546422
chr13	110547897	110549897
chr8	74601025	74603025
chrX	81944263	81946263
chr13	34830416	34832416
chr14	58556243	58558243
chr1	184898465	184900465
chr1	30846090	30848090
chr15	19326478	19328478
chr15	19329610	19331610
chr11	20427174	20429174
chr15	45948741	45950741
chr15	45959471	45961471
chr7	53573280	53575280
chr7	53576000	53578000
chr14	62455207	62457207
chr5	93487810	93489810
chr17	37861126	37863126
chr9	42107358	42109358
chr9	42120011	42122011
chr9	42180461	42182461
chr3	127457283	127459283
chr3	127476484	127478484
chr8	114043785	114045785
chr1	142478688	142480688
chr13	127710521	127712521
chr13	127714247	127716247
chr13	127720641	127722641
chr13	127741546	127743546
chr8	117980261	117982261
chr6	14957349	14959349
chr6	87659290	87661290
chr4	70309248	70311248
chr10	56985133	56987133
chr17	56150881	56152881
chr8	9994986	9996986
chr5	13784406	13786406
chr7	33220487	33222487
chr7	33223570	33225570
chr8	9518968	9520968
chr8	9537065	9539065
chr8	9541693	9543693
chr1	14503802	14505802
chr1	14519765	14521765
chr14	59351060	59353060
chr14	59360096	59362096
chr14	59363078	59365078
chr4	79295408	79297408
chr1	161752188	161754188
chr7	3704711	3706711
chr4	39458914	39460914
chr1	188321165	188323165
chr6	71884431	71886431
chr6	71887654	71889654
chr6	81534928	81536928
chr6	81542136	81544136
chr5	89590435	89592435
chr5	89593870	89595870
chr2	27995881	27997881
chr6	119981794	119983794
chr5	50537279	50539279
chr5	50579274	50581274
chr7	15828220	15830220
chr18	16899339	16901339
chr7	73020109	73022109
chr14	105136309	105138309
chr1	113738548	113740548
chr13	48329582	48331582
chr10	46639041	46641041
chr1	30956987	30958987
chr7	5167161	5169161
chr7	5174143	5176143
chr7	5186883	5188883
chr5	11880679	11882679
chr18	30101522	30103522
chr7	38535480	38537480
chr13	173816608	173818608
chr13	22325293	22327293
chr15	95010330	95012330
chr18	16929818	16931818
chr11	39800231	39802231
chr4	15130536	15132536
chr4	15147437	15149437
chr1	192376605	192378605
chr13	10088236	10090236
chr8	72075265	72077265
chr7	74396169	74398169
chr15	55867030	55869030
chr9	115909807	115911807
chr3	113203623	113205623
chr1	36905135	36907135
chr13	23902299	23904299
chr1	42117788	42119788
chr1	224171681	224173681
chr9	115874540	115876540
chr13	204534094	204536094
chr14	91943681	91945681
chr5	55004991	55006991
chr8	90001498	90003498
chr4	33097069	33099069
chr4	69677683	69679683
chr4	71658124	71660124
chr4	71666648	71668648
chr6	33571887	33573887
chr9	44194770	44196770
chr15	130804677	130806677
chr15	130813890	130815890
chr15	130823178	130825178
chr9	33892086	33894086
chr7	40329896	40331896
chr13	86927641	86929641
chr9	114842257	114844257
chr1	149201121	149203121
chr1	149205394	149207394
chr1	149227863	149229863
chr1	149278489	149280489
chr13	88470555	88472555
chr4	34393749	34395749
chrX	59885296	59887296
chr13	121682588	121684588
chr5	100278081	100280081
chr2	8513920	8515920
chr2	8525464	8527464
chr2	8567558	8569558
chr18	25800120	25802120
chrX	53598250	53600250
chrX	20050319	20052319
chr13	86013027	86015027
chr13	86019932	86021932
chr7	5099410	5101410
chr18	50034362	50036362
chr1	62399880	62401880
chrUn_NW_018084979v1	85168	87168
chr13	127655500	127657500
chr6	132001742	132003742
chr2	61524658	61526658
chr12	6360089	6362089
chr1	139605157	139607157
chr2	136895995	136897995
chr6	155503449	155505449
chr16	54116519	54118519
chr9	52693086	52695086
chr6	36546768	36548768
chr15	25025729	25027729
chr7	38321615	38323615
chr10	50317472	50319472
chr1	216503523	216505523
chr2	719185	721185
chr13	133677007	133679007
chr7	72737404	72739404
chr17	1081300	1083300
chr1	35407793	35409793
chr8	111248355	111250355
chr14	101110084	101112084
chr14	61093070	61095070
chr4	98500600	98502600
chr14	127049900	127051900
chr14	127060558	127062558
chr7	98843690	98845690
chr4	19406660	19408660
chr4	19495380	19497380
chr12	23898189	23900189
chr7	20494572	20496572
chr15	117667396	117669396
chr15	117670867	117672867
chrX	26179532	26181532
chrX	26458313	26460313
chr2	3316592	3318592
chr16	45095514	45097514
chr9	129500968	129502968
chr17	40879777	40881777
chr13	83633302	83635302
chr13	83646964	83648964
chr15	57489246	57491246
chr5	933714	935714
chr9	18150795	18152795
chr6	40888287	40890287
chr7	38021596	38023596
chr1	239538632	239540632
chr1	239585328	239587328
chr1	239599889	239601889
chr13	44374521	44376521
chr6	102704411	102706411
chr6	102707411	102709411
chr1	172364305	172366305
chr8	112916198	112918198
chr6	72282113	72284113
chr14	138752507	138754507
chr6	137821684	137823684
chr6	137864059	137866059
chr1	273645631	273647631
chr1	273650106	273652106
chr11	63708953	63710953
chr6	131661389	131663389
chr5	73961803	73963803
chr3	81438509	81440509
chr14	63779507	63781507
chr15	23662008	23664008
chr15	23667260	23669260
chr14	28146496	28148496
chr15	109794333	109796333
chr13	61261135	61263135
chr1	159736400	159738400
chr3	16704299	16706299
chr3	16732832	16734832
chr1	97523886	97525886
chr14	97111261	97113261
chr14	97114170	97116170
chr9	93329925	93331925
chr14	64495308	64497308
chr3	22926033	22928033
chrX	108354574	108356574
chr13	109627422	109629422
chr10	52016747	52018747
chr17	17327986	17329986
chr7	89192751	89194751
chr13	137988170	137990170
chr1	99209224	99211224
chr1	99238241	99240241
chr11	76437271	76439271
chr15	50407761	50409761
chr15	50438960	50440960
chr14	117673167	117675167
chr14	110147990	110149990
chr5	80973412	80975412
chr1	34895997	34897997
chr18	49989584	49991584
chr7	35717124	35719124
chr5	88862415	88864415
chrX	13836899	13838899
chr5	80837066	80839066
chr14	106619988	106621988
chr9	126538311	126540311
chr10	59730659	59732659
chr15	133158401	133160401
chr11	19241985	19243985
chr11	69046075	69048075
chr9	103990076	103992076
chr1	226158768	226160768
chr8	57376523	57378523
chr8	57382930	57384930
chr1	118238148	118240148
chr1	118241034	118243034
chr6	95358697	95360697
chr9	71389111	71391111
chr14	110627003	110629003
chr17	38332376	38334376
chr5	36540417	36542417
chr5	81413332	81415332
chr14	100431116	100433116
chrX	57549867	57551867
chr3	117231331	117233331
chr14	9551768	9553768
chr13	127357824	127359824
chr8	93551379	93553379
chr1	157931240	157933240
chr1	157991934	157993934
chr3	102301224	102303224
chr3	102316236	102318236
chr3	102322327	102324327
chr8	121215679	121217679
chr8	121228715	121230715
chr8	121232763	121234763
chr8	121237695	121239695
chr6	44694171	44696171
chr6	44697131	44699131
chr7	90942995	90944995
chr7	35533143	35535143
chr15	107007276	107009276
chr13	86304344	86306344
chr13	86332950	86334950
chr7	53914147	53916147
chr7	2542011	2544011
chr18	53220397	53222397
chr18	53224199	53226199
chr18	53267952	53269952
chr16	71054820	71056820
chr7	33787814	33789814
chr1	14010316	14012316
chr2	129498598	129500598
chr14	72221327	72223327
chr3	46639885	46641885
chr4	16117976	16119976
chr15	36258373	36260373
chr4	5020628	5022628
chr4	5091656	5093656
chrX	124083005	124085005
chr14	103347643	103349643
chr1	2965520	2967520
chr1	2979637	2981637
chr15	75501560	75503560
chr12	37320253	37322253
chr13	84893680	84895680
chr4	101351275	101353275
chr4	101354627	101356627
chr4	101369275	101371275
chr14	138476878	138478878
chr15	117973982	117975982
chr3	10929122	10931122
chr10	55939512	55941512
chr10	55950829	55952829
chr7	115812915	115814915
chr15	12531260	12533260
chr15	12533768	12535768
chr15	12536458	12538458
chr17	48802034	48804034
chrUn_NW_018085344v1	627576	629576
chr14	16021796	16023796
chr4	124506334	124508334
chrX	40698152	40700152
chr2	126391293	126393293
chr14	131612041	131614041
chr1	146385281	146387281
chr1	146389333	146391333
chr15	46128251	46130251
chr2	114595786	114597786
chr4	5107039	5109039
chr3	7870240	7872240
chr3	7889522	7891522
chr14	653876	655876
chr5	67548205	67550205
chr3	16338601	16340601
chrX	78289568	78291568
chr1	12209210	12211210
chr6	99770022	99772022
chr7	40631666	40633666
chr6	106456441	106458441
chr16	22402625	22404625
chr9	38916146	38918146
chr16	22361395	22363395
chr16	22365237	22367237
chr16	22379596	22381596
chr11	74790905	74792905
chr2	85172113	85174113
chr14	43540137	43542137
chr2	87197503	87199503
chr8	83927055	83929055
chr11	46467081	46469081
chr11	76320588	76322588
chrX	114540273	114542273
chr8	68322372	68324372
chr8	68350818	68352818
chr8	44679560	44681560
chr8	44684406	44686406
chr3	107922976	107924976
chr3	107992234	107994234
chr14	84888176	84890176
chr13	132594337	132596337
chrX	78320446	78322446
chr6	32409023	32411023
chr9	122560523	122562523
chr8	112659603	112661603
chr8	38806227	38808227
chr10	37924779	37926779
chr3	56090473	56092473
chr13	84752259	84754259
chr3	31676448	31678448
chr14	15866419	15868419
chr4	71017928	71019928
chr2	124056852	124058852
chr1	82717844	82719844
chr9	62641323	62643323
chr1	273261095	273263095
chr4	120122451	120124451
chr15	77064417	77066417
chr1	246952768	246954768
chr8	44726008	44728008
chr3	125742599	125744599
chr7	6678229	6680229
chr13	32461387	32463387
chr12	13524893	13526893
chr14	11634647	11636647
chr15	103501960	103503960
chr12	12833378	12835378
chr12	12843372	12845372
chr12	50669237	50671237
chr12	50674664	50676664
chr10	49135944	49137944
chr1	82314657	82316657
chr1	82331371	82333371
chr14	6301457	6303457
chr13	115232693	115234693
chr10	57872430	57874430
chr1	180637626	180639626
chr3	5351881	5353881
chr15	63378538	63380538
chr1	76758165	76760165
chr4	74383671	74385671
chr4	74388551	74390551
chrX	95585946	95587946
chr16	21104101	21106101
chr1	118691044	118693044
chr1	118693888	118695888
chr1	118696144	118698144
chr8	69440465	69442465
chr8	69455613	69457613
chr3	50705038	50707038
chr13	113691275	113693275
chr2	40801824	40803824
chr6	52234873	52236873
chr18	36168575	36170575
chr16	6416219	6418219
chr16	6476083	6478083
chr12	57648448	57650448
chr6	14605809	14607809
chr3	119208016	119210016
chr3	119259627	119261627
chr12	58237804	58239804
chr6	9946048	9948048
chr13	47591621	47593621
chr13	180222041	180224041
chr9	84930909	84932909
chr9	131449428	131451428
chr10	52831892	52833892
chr10	52835367	52837367
chr5	48582269	48584269
chr6	33433865	33435865
chr13	53167723	53169723
chr3	109366706	109368706
chr3	109371812	109373812
chr3	109386760	109388760
chr1	204835188	204837188
chr17	16082223	16084223
chr10	58753429	58755429
chr10	58768507	58770507
chr10	58791754	58793754
chr6	59858492	59860492
chr6	59870821	59872821
chr17	5157025	5159025
chr5	88783259	88785259
chr15	71144523	71146523
chr2	11338446	11340446
chr1	59755416	59757416
chr8	1853683	1855683
chrX	101404755	101406755
chr13	147674517	147676517
chr13	45896406	45898406
chr8	112543613	112545613
chr8	112547602	112549602
chr8	112555010	112557010
chr14	98816864	98818864
chr4	101577568	101579568
chr4	101581722	101583722
chr17	17020538	17022538
chr6	42341561	42343561
chr6	52403329	52405329
chr7	56536196	56538196
chr7	56550122	56552122
chr6	59491795	59493795
chr8	15167794	15169794
chr8	138653901	138655901
chr5	51160634	51162634
chr5	51166299	51168299
chr5	51173851	51175851
chr13	117317001	117319001
chr12	44440728	44442728
chr9	124008705	124010705
chr2	9684358	9686358
chr2	9691046	9693046
chr15	117715536	117717536
chr13	37231065	37233065
chr18	53785063	53787063
chr13	173728478	173730478
chr6	96319334	96321334
chr2	118393999	118395999
chr10	28550959	28552959
chr1	99542182	99544182
chr2	86643989	86645989
chr5	49741261	49743261
chr5	49764165	49766165
chr15	30714060	30716060
chr5	35006053	35008053
chr4	31173502	31175502
chr11	46607170	46609170
chr6	109175434	109177434
chrX	87088781	87090781
chr15	50398152	50400152
chr18	28437146	28439146
chr9	121466807	121468807
chr9	121474808	121476808
chr9	121493751	121495751
chr15	1951967	1953967
chr15	46888974	46890974
chr1	181404920	181406920
chr2	87796975	87798975
chr7	53804769	53806769
chr8	70109626	70111626
chr6	29852238	29854238
chr4	82163749	82165749
chr7	8918348	8920348
chr3	48524986	48526986
chr1	269198918	269200918
chr14	115011144	115013144
chr13	177765895	177767895
chr4	110530928	110532928
chr15	39632482	39634482
chr15	39650298	39652298
chr13	148785321	148787321
chr13	148791036	148793036
chr1	209260703	209262703
chr1	209278064	209280064
chr6	14591450	14593450
chr18	32721278	32723278
chr9	13537728	13539728
chr3	128250596	128252596
chr13	173522147	173524147
chr18	16313554	16315554
chr8	93733621	93735621
chr12	38923033	38925033
chrUn_NW_018084968v1	507645	509645
chr1	126438503	126440503
chr1	113673974	113675974
chr3	120280475	120282475
chr1	225788198	225790198
chr1	264689579	264691579
chrX	7453124	7455124
chr14	38488824	38490824
chr2	60460832	60462832
chr2	73380431	73382431
chr13	74850462	74852462
chr13	74855737	74857737
chr13	74872284	74874284
chr13	35933287	35935287
chr12	32544169	32546169
chr2	68923208	68925208
chr2	68926526	68928526
chr2	68936479	68938479
chr5	83671090	83673090
chr5	83677070	83679070
chr5	83687176	83689176
chr5	83698576	83700576
chr13	199342390	199344390
chr14	34131904	34133904
chr14	34160307	34162307
chr16	9229077	9231077
chr16	9241305	9243305
chr16	9262225	9264225
chr16	18993521	18995521
chr7	4654485	4656485
chr3	43909528	43911528
chr13	41771106	41773106
chr13	41774127	41776127
chr8	74529804	74531804
chr8	74547204	74549204
chr8	74563243	74565243
chr8	74565521	74567521
chr8	74594112	74596112
chr4	83150535	83152535
chr16	20606506	20608506
chr16	20644886	20646886
chr13	97871711	97873711
chr9	106613492	106615492
chr4	16209253	16211253
chr9	120292064	120294064
chr9	74439288	74441288
chr1	126728290	126730290
chr9	86751580	86753580
chr6	50322160	50324160
chr18	24510668	24512668
chr13	54913816	54915816
chr1	129707676	129709676
chr1	129721886	129723886
chrX	40987284	40989284
chr14	122643721	122645721
chr13	10146964	10148964
chr7	33518046	33520046
chr12	58183124	58185124
chr3	78106634	78108634
chr13	159429886	159431886
chr3	69780980	69782980
chr13	148866849	148868849
chrX	14393500	14395500
chr2	109955722	109957722
chr14	54214014	54216014
chr9	86469921	86471921
chr15	122591973	122593973
chr1	96203142	96205142
chr13	92026330	92028330
chr11	51612313	51614313
chr2	71085490	71087490
chr14	140024356	140026356
chr14	75038563	75040563
chrUn_NW_018084968v1	98413	100413
chr7	72245500	72247500
chr1	45055011	45057011
chr1	45074538	45076538
chr1	45095891	45097891
chr14	101456350	101458350
chr15	24024773	24026773
chr10	63955439	63957439
chr10	63980473	63982473
chr9	76568389	76570389
chr7	121467949	121469949
chr2	142257317	142259317
chr6	157115574	157117574
chr16	56392954	56394954
chr15	45312066	45314066
chr3	70669015	70671015
chr1	99336049	99338049
chr7	108977124	108979124
chr7	20657493	20659493
chr1	3258357	3260357
chrUn_NW_018084968v1	101098	103098
chrUn_NW_018084968v1	135732	137732
chr14	82110374	82112374
chr14	82118594	82120594
chr14	82155355	82157355
chr14	71010149	71012149
chr14	71017562	71019562
chr14	45311839	45313839
chr13	167950058	167952058
chr6	170492924	170494924
chr13	191457977	191459977
chr16	44299339	44301339
chr7	87958008	87960008
chr13	128029506	128031506
chr6	154840618	154842618
chr2	113195705	113197705
chr11	68894467	68896467
chr10	3777991	3779991
chr4	120809725	120811725
chr8	45717914	45719914
chr9	4078444	4080444
chr9	4086678	4088678
chr9	4091332	4093332
chr6	149798653	149800653
chr8	108482053	108484053
chr14	110967178	110969178
chr3	59839491	59841491
chr1	54583991	54585991
chr14	100638706	100640706
chr14	100643152	100645152
chr9	79682571	79684571
chr13	115015424	115017424
chr1	215299697	215301697
chr13	139642736	139644736
chr13	139648446	139650446
chr15	45294868	45296868
chr1	166153578	166155578
chr13	130023142	130025142
chr13	180555784	180557784
chr13	66603203	66605203
chr7	35117400	35119400
chr9	80823235	80825235
chr15	24991201	24993201
chr2	57291099	57293099
chr1	50760857	50762857
chr16	45837862	45839862
chr16	45843400	45845400
chr13	33931427	33933427
chr15	104830861	104832861
chr10	58971883	58973883
chr10	58975076	58977076
chr4	5401307	5403307
chr4	5414664	5416664
chr5	81369252	81371252
chr8	69584395	69586395
chr8	69587863	69589863
chr3	103384657	103386657
chr2	101363842	101365842
chr11	75667156	75669156
chr9	115718216	115720216
chr15	83629163	83631163
chr2	87915607	87917607
chr1	120226535	120228535
chr16	28278488	28280488
chr16	28290462	28292462
chr9	45810287	45812287
chr2	99275382	99277382
chr13	1704607	1706607
chr15	9101380	9103380
chr8	69604460	69606460
chr8	69618717	69620717
chr8	69621444	69623444
chr8	69629255	69631255
chr8	69635803	69637803
chr8	69638421	69640421
chr6	52185050	52187050
chr9	139236534	139238534
chr7	95133353	95135353
chr2	69424917	69426917
chr12	22025585	22027585
chr5	10741218	10743218
chr15	71220674	71222674
chr6	146901062	146903062
chr6	146905563	146907563
chr6	146934937	146936937
chr7	102984165	102986165
chr6	70749886	70751886
chr3	63334372	63336372
chr3	120039022	120041022
chr15	64879076	64881076
chr16	47737810	47739810
chr1	14254558	14256558
chr15	128072187	128074187
chr2	116334872	116336872
chr5	22203405	22205405
chr5	22252247	22254247
chr2	115803375	115805375
chr14	90383672	90385672
chr15	38674535	38676535
chr13	152720943	152722943
chr3	126016043	126018043
chr1	114163472	114165472
chr9	129451787	129453787
chr9	129454383	129456383
chr1	87013534	87015534
chr4	122220462	122222462
chr12	42750560	42752560
chr16	63383255	63385255
chr3	14298836	14300836
chr18	54670131	54672131
chr6	29927430	29929430
chr1	139971445	139973445
chr10	30805471	30807471
chr1	256335311	256337311
chr15	29998225	30000225
chr18	54311085	54313085
chr18	54349242	54351242
chr18	23614032	23616032
chr18	23625811	23627811
chr18	23629841	23631841
chr5	99516973	99518973
chr4	6460147	6462147
chr13	94134919	94136919
chr7	115777875	115779875
chr7	115792904	115794904
chrUn_NW_018084979v1	1475791	1477791
chr17	19468689	19470689
chr13	24881718	24883718
chr13	31947727	31949727
chr13	200151117	200153117
chr13	200164289	200166289
chr8	14565390	14567390
chr13	134940552	134942552
chr13	28838978	28840978
chr2	90618256	90620256
chr18	53102317	53104317
chr18	53149828	53151828
chr18	53152591	53154591
chr18	53196158	53198158
chr15	58720000	58722000
chr14	37211472	37213472
chr15	83569740	83571740
chr1	32041895	32043895
chr5	52963495	52965495
chr9	46783588	46785588
chrX	82371560	82373560
chr16	71648497	71650497
chr3	81521950	81523950
chr15	110972221	110974221
chr15	102180176	102182176
chr4	96756923	96758923
chr4	96797507	96799507
chr2	68370774	68372774
chr2	68383700	68385700
chr6	137785391	137787391
chr1	265430946	265432946
chr6	33814137	33816137
chr6	33833407	33835407
chr13	43006258	43008258
chr13	43027826	43029826
chr13	74901919	74903919
chr13	74907631	74909631
chr13	74910239	74912239
chr13	74912460	74914460
chr13	74936207	74938207
chr13	74978580	74980580
chr14	392608	394608
chr14	107431383	107433383
chr7	8876506	8878506
chr2	68297011	68299011
chr10	47224769	47226769
chr1	122587637	122589637
chr12	30793559	30795559
chr14	111216408	111218408
chr15	54406314	54408314
chr3	56159947	56161947
chr3	56183163	56185163
chr1	26903420	26905420
chr15	47065953	47067953
chr15	47078987	47080987
chr13	145438140	145440140
chr5	86697143	86699143
chr13	180343187	180345187
chrX	113074211	113076211
chr15	49102332	49104332
chr15	49110442	49112442
chr16	32801337	32803337
chr9	35232195	35234195
chr11	39663803	39665803
chr5	87532904	87534904
chr5	87552762	87554762
chrX	123890151	123892151
chr16	36269782	36271782
chr1	143999017	144001017
chr8	127883587	127885587
chr6	112644223	112646223
chr6	34085752	34087752
chr2	87817533	87819533
chr2	87884879	87886879
chr2	87889912	87891912
chr15	57620814	57622814
chr13	49214906	49216906
chr1	256242579	256244579
chr1	256252529	256254529
chr1	256261723	256263723
chr9	52981970	52983970
chr18	38573287	38575287
chr5	104072937	104074937
chr14	104714598	104716598
chr14	104717518	104719518
chr5	53111002	53113002
chr9	129602749	129604749
chr9	129611777	129613777
chr1	149636081	149638081
chr3	14724144	14726144
chr3	14727399	14729399
chr10	51182000	51184000
chrX	110002364	110004364
chr2	2605477	2607477
chr16	38374001	38376001
chr4	12131295	12133295
chr14	15262045	15264045
chr14	15265674	15267674
chr14	117308162	117310162
chrX	23251064	23253064
chrX	23269607	23271607
chr9	63934286	63936286
chr2	18863003	18865003
chr18	47875230	47877230
chr14	50648304	50650304
chrUn_NW_018084968v1	1811169	1813169
chr7	35684990	35686990
chr15	34347908	34349908
chr5	81205117	81207117
chr5	81208258	81210258
chr5	81244561	81246561
chr8	18408947	18410947
chr2	41078545	41080545
chr8	72101298	72103298
chr8	72151709	72153709
chr13	47623583	47625583
chr5	89999351	90001351
chr11	66363840	66365840
chr4	117087961	117089961
chr6	143855609	143857609
chrUn_NW_018084968v1	823990	825990
chr15	55943863	55945863
chr15	55962528	55964528
chr15	19150769	19152769
chr14	106552533	106554533
chr14	106555960	106557960
chr14	106558566	106560566
chr14	106561936	106563936
chr1	202698565	202700565
chr1	217363773	217365773
chr7	46779939	46781939
chr4	130337146	130339146
chr4	62952113	62954113
chr14	106152987	106154987
chr5	77002987	77004987
chr1	144040897	144042897
chr9	61267497	61269497
chr14	56692476	56694476
chr13	130571607	130573607
chr13	138925471	138927471
chr3	78040618	78042618
chr3	78060419	78062419
chr5	50406808	50408808
chr14	83456185	83458185
chr16	28457991	28459991
chr16	28476295	28478295
chr5	26253705	26255705
chr5	21059480	21061480
chr4	8678741	8680741
chr6	20458824	20460824
chr4	104193970	104195970
chr6	159307947	159309947
chr6	6429907	6431907
chr6	6435745	6437745
chr6	6451111	6453111
chr14	10637654	10639654
chr3	88565592	88567592
chr12	7304733	7306733
chr8	64763808	64765808
chr14	70115574	70117574
chr14	70118618	70120618
chr14	70128732	70130732
chr6	53530112	53532112
chr6	53564711	53566711
chr9	78593625	78595625
chr16	46847034	46849034
chr6	83323043	83325043
chr1	260778341	260780341
chr13	9907288	9909288
chr18	27472843	27474843
chr18	27477907	27479907
chrX	7661385	7663385
chr1	209674818	209676818
chr10	23108835	23110835
chr1	43731989	43733989
chr5	8207618	8209618
chr13	171063867	171065867
chr10	58809503	58811503
chr8	131609150	131611150
chr13	130478889	130480889
chr15	134230529	134232529
chr15	134234076	134236076
chr15	134298183	134300183
chr1	111655003	111657003
chr15	24529919	24531919
chr9	104029044	104031044
chr1	228175501	228177501
chr13	89100527	89102527
chr16	36303524	36305524
chr13	181432164	181434164
chr1	3106261	3108261
chr8	32610735	32612735
chr8	18277898	18279898
chr8	18285701	18287701
chr13	124507693	124509693
chr13	124524682	124526682
chr15	2642534	2644534
chr2	5964158	5966158
chr15	108041805	108043805
chr16	70829367	70831367
chr1	207301958	207303958
chr1	234227017	234229017
chrUn_NW_018084979v1	429582	431582
chrY	24360734	24362734
chr1	231038220	231040220
chr14	121839548	121841548
chr14	121863778	121865778
chr5	102913283	102915283
chr13	154417053	154419053
chr13	52278946	52280946
chr1	149194671	149196671
chr1	149928154	149930154
chr15	13050971	13052971
chr7	77620770	77622770
chr11	78401799	78403799
chr2	148395256	148397256
chr14	96452064	96454064
chr13	178229906	178231906
chr13	178271291	178273291
chr13	178292081	178294081
chr4	118171149	118173149
chr17	43426458	43428458
chr17	43434191	43436191
chr15	78136411	78138411
chr10	27612349	27614349
chr5	21763989	21765989
chr2	26570632	26572632
chr8	32032350	32034350
chr6	100312404	100314404
chr1	239163354	239165354
chr13	29957330	29959330
chr8	88418609	88420609
chr8	88439818	88441818
chrX	108569800	108571800
chrX	108575991	108577991
chr2	118748313	118750313
chr2	118755047	118757047
chr2	118758638	118760638
chr2	118775363	118777363
chr2	118777591	118779591
chr2	118786486	118788486
chr4	121623213	121625213
chr4	121649130	121651130
chr5	63668556	63670556
chr3	129767175	129769175
chr15	56164157	56166157
chr1	219499473	219501473
chr3	114261715	114263715
chr1	156334227	156336227
chr1	156345721	156347721
chr11	49471510	49473510
chr11	49497279	49499279
chr4	7636223	7638223
chr12	19405553	19407553
chr2	62129734	62131734
chr2	124435235	124437235
chr2	124447101	124449101
chr8	78672445	78674445
chr11	21985944	21987944
chr11	21997704	21999704
chr15	117513969	117515969
chr15	117524007	117526007
chr4	36260950	36262950
chr13	153281822	153283822
chr13	12253563	12255563
chr16	6594293	6596293
chr13	67001167	67003167
chr13	67006486	67008486
chr13	67037929	67039929
chr6	11349486	11351486
chr13	22449231	22451231
chr15	57507483	57509483
chr4	31058871	31060871
chr13	122287597	122289597
chr7	97968842	97970842
chr8	111165762	111167762
chr5	68240916	68242916
chr1	138406622	138408622
chr15	122700272	122702272
chr4	119547429	119549429
chr4	111332350	111334350
chr13	145819062	145821062
chr9	99648983	99650983
chr7	16174087	16176087
chr14	28933060	28935060
chr5	103902702	103904702
chr2	109096852	109098852
chr18	55824059	55826059
chr13	125380396	125382396
chr14	136435317	136437317
chr14	136468019	136470019
chr13	48839944	48841944
chr3	123926309	123928309
chr6	60156974	60158974
chr2	114613616	114615616
chr4	40708248	40710248
chr11	32209167	32211167
chr5	30712487	30714487
chr7	19305829	19307829
chr7	19318059	19320059
chr6	33368194	33370194
chr3	59919370	59921370
chr16	21573887	21575887
chr10	59004422	59006422
chr11	76663156	76665156
chr8	121141524	121143524
chr7	46980048	46982048
chr7	46992126	46994126
chr1	156410254	156412254
chr3	113198213	113200213
chr4	50655477	50657477
chr8	96877440	96879440
chr8	96896557	96898557
chr5	27899162	27901162
chr13	86162564	86164564
chr13	86169190	86171190
chr1	186523525	186525525
chr1	42697645	42699645
chr3	72131419	72133419
chr3	72135507	72137507
chr6	117059673	117061673
chr7	90338177	90340177
chr13	189058970	189060970
chr13	189079059	189081059
chr14	66326095	66328095
chr9	17775562	17777562
chr13	158367597	158369597
chr14	38871023	38873023
chr1	45124099	45126099
chr1	45173733	45175733
chr7	6536976	6538976
chr1	113852589	113854589
chr1	113880326	113882326
chr3	129309613	129311613
chr13	47429615	47431615
chr13	47492378	47494378
chr13	47495910	47497910
chr1	224507166	224509166
chr14	1980241	1982241
chr5	42713774	42715774
chr5	42765824	42767824
chr5	42798674	42800674
chr4	40208918	40210918
chr4	40215976	40217976
chr14	47072884	47074884
chr14	102305662	102307662
chr2	34300447	34302447
chr1	82188220	82190220
chr1	82195265	82197265
chr11	24784485	24786485
chr2	123329284	123331284
chr7	109088299	109090299
chr18	19604145	19606145
chr13	177959027	177961027
chr8	69743942	69745942
chr9	84829150	84831150
chr5	303578	305578

## Sheet: Muscle
chr1	248406528	248408528
chr2	70821322	70823322
chr15	45881736	45883736
chr3	85482592	85484592
chr1	111358986	111360986
chr14	40426943	40428943
chr7	41148638	41150638
chr16	27881340	27883340
chr14	71291924	71293924
chr10	61781948	61783948
chr9	90600010	90602010
chr13	104813159	104815159
chr11	47802119	47804119
chr8	16806876	16808876
chr1	52518181	52520181
chr1	52573168	52575168
chr15	79992579	79994579
chr10	51003736	51005736
chr1	193407008	193409008
chr1	193442679	193444679
chr1	193473572	193475572
chr1	193478670	193480670
chr12	22339855	22341855
chr15	124177466	124179466
chr18	14788588	14790588
chr9	125319233	125321233
chr5	89867217	89869217
chr5	89869911	89871911
chr4	105856495	105858495
chr6	3714133	3716133
chr15	120694571	120696571
chr10	10597164	10599164
chr1	136359450	136361450
chr1	136383950	136385950
chr1	116296985	116298985
chr1	200920157	200922157
chr3	18558337	18560337
chr13	17122432	17124432
chr8	135393517	135395517
chr9	118212398	118214398
chr9	118220330	118222330
chr8	120708454	120710454
chr8	120714595	120716595
chr8	120770083	120772083
chr8	120779356	120781356
chr8	120784552	120786552
chr9	107647067	107649067
chr14	71723811	71725811
chr8	73615053	73617053
chr2	29841276	29843276
chr5	101254496	101256496
chr13	32571852	32573852
chr6	146306267	146308267
chr6	146308609	146310609
chr8	22223266	22225266
chr3	110243027	110245027
chr1	95803442	95805442
chr1	14308282	14310282
chr13	125983997	125985997
chr12	59359162	59361162
chr6	59282347	59284347
chr13	34779443	34781443
chr1	55437164	55439164
chr6	160743530	160745530
chr7	51521965	51523965
chrX	109537643	109539643
chrX	109545669	109547669
chr2	36789732	36791732
chr4	40856363	40858363
chr2	130632528	130634528
chr13	126928866	126930866
chr16	74513805	74515805
chr3	102728026	102730026
chr1	110307662	110309662
chr1	110325120	110327120
chr1	110335881	110337881
chr5	90008411	90010411
chr18	46226288	46228288
chr13	118749027	118751027
chr15	53388514	53390514
chr9	106107719	106109719
chr18	16198838	16200838
chr3	86337966	86339966
chr3	86347833	86349833
chr3	86356216	86358216
chrX	98454371	98456371
chrX	98473044	98475044
chr1	207844826	207846826
chr2	92014806	92016806
chr2	135606820	135608820
chr14	78495524	78497524
chr9	47616885	47618885
chr14	75419781	75421781
chr14	75473868	75475868
chr6	152924182	152926182
chr4	94317897	94319897
chr4	99521083	99523083
chr15	62295646	62297646
chr4	61764307	61766307
chr2	37308013	37310013
chr2	37311772	37313772
chr17	28086541	28088541
chr16	18833701	18835701
chrX	39858186	39860186
chr14	54798949	54800949
chr9	103512900	103514900
chr15	82556576	82558576
chr13	126875373	126877373
chr9	71963077	71965077
chr3	434951	436951
chr7	53729812	53731812
chr5	100767699	100769699
chr5	100772665	100774665
chr17	38186742	38188742
chr6	148878783	148880783
chr6	148892779	148894779
chr14	131917697	131919697
chr2	57304287	57306287
chr15	127996344	127998344
chr2	41419963	41421963
chr2	41427098	41429098
chr2	41429689	41431689
chr2	41434150	41436150
chr2	41446778	41448778
chr2	41451587	41453587
chr2	41456488	41458488
chr7	58225167	58227167
chr1	44494108	44496108
chr8	70688717	70690717
chr8	70691611	70693611
chr15	42912657	42914657
chr6	8695927	8697927
chr5	33919051	33921051
chr1	193616198	193618198
chr1	193678048	193680048
chr5	60144158	60146158
chr9	36233261	36235261
chr9	36245770	36247770
chr9	36254852	36256852
chr7	52170731	52172731
chr5	59142911	59144911
chrX	108943741	108945741
chr1	241430771	241432771
chr2	134895012	134897012
chr13	198322798	198324798
chr13	198372432	198374432
chr14	79120193	79122193
chr9	133758753	133760753
chr7	47769181	47771181
chr4	65494324	65496324
chr8	111927134	111929134
chr8	111955620	111957620
chr4	64574213	64576213
chr4	21175916	21177916
chr14	138845269	138847269
chr9	24283486	24285486
chr15	55880832	55882832
chr4	51272243	51274243
chr17	10941105	10943105
chr1	30761617	30763617
chr1	30772291	30774291
chr8	99021411	99023411
chr1	43401128	43403128
chr1	43434286	43436286
chr4	42806150	42808150
chr4	42809186	42811186
chr4	42866986	42868986
chr6	77230936	77232936
chr6	77297254	77299254
chr3	125194650	125196650
chr3	115117003	115119003
chr5	21812	23812
chr14	31204033	31206033
chr14	31207335	31209335
chrX	34850802	34852802
chr8	4987908	4989908
chr1	163420342	163422342
chr1	163455345	163457345
chr14	54857693	54859693
chr8	71967611	71969611
chr8	71972197	71974197
chr8	71999139	72001139
chr4	61846883	61848883
chr4	61854101	61856101
chr10	65634307	65636307
chr5	16034509	16036509
chr7	87636333	87638333
chr1	30527338	30529338
chr1	30540254	30542254
chr1	30597775	30599775
chr13	93000005	93002005
chr13	93051769	93053769
chr14	113283929	113285929
chr6	149150661	149152661
chr6	149160507	149162507
chr2	136850908	136852908
chr8	125273071	125275071
chr1	216500706	216502706
chrX	92730392	92732392
chr1	4500930	4502930
chr1	4520176	4522176
chr1	132267934	132269934
chr15	75865087	75867087
chr2	69386686	69388686
chr6	98309753	98311753
chr6	98313353	98315353
chr18	55678806	55680806
chr10	10964709	10966709
chr17	59004422	59006422
chrX	107371088	107373088
chr13	91594533	91596533
chr5	82707288	82709288
chr5	82714182	82716182
chr6	107008419	107010419
chr18	32038961	32040961
chr18	32063301	32065301
chr18	32077802	32079802
chr5	82217240	82219240
chr15	119890230	119892230
chr6	44045543	44047543
chr6	44092649	44094649
chr5	82636808	82638808
chr5	82639629	82641629
chr5	82642819	82644819
chr5	82691434	82693434
chr5	82696694	82698694
chr4	17683378	17685378
chr15	109708528	109710528
chr6	38326873	38328873
chr3	16749134	16751134
chr9	17507220	17509220
chr8	125064690	125066690
chr8	65402559	65404559
chr16	48826472	48828472
chr16	48870474	48872474
chr16	48883636	48885636
chr9	130015548	130017548
chr9	130021304	130023304
chr14	136903334	136905334
chr14	76239066	76241066
chr14	76277455	76279455
chr7	75046830	75048830
chrX	18002084	18004084
chr8	85895579	85897579
chr9	125486517	125488517
chr1	44539557	44541557
chr1	44545902	44547902
chr1	44549107	44551107
chr1	44563748	44565748
chr1	44579471	44581471
chr1	44585722	44587722
chr1	44590036	44592036
chr12	55311253	55313253
chr12	55316214	55318214
chr12	55333085	55335085
chr12	55355394	55357394
chr8	86180124	86182124
chr8	86186119	86188119
chr3	103546751	103548751
chr13	133824066	133826066
chrX	57507050	57509050
chrX	88816940	88818940
chr1	137849438	137851438
chr9	56485218	56487218
chr13	13882609	13884609
chr3	77562469	77564469
chr1	67879922	67881922
chr14	97602622	97604622
chr10	10777442	10779442
chr1	234929129	234931129
chr14	113335331	113337331
chr14	113347949	113349949
chr14	45019653	45021653
chr14	45026306	45028306
chr14	45030223	45032223
chr14	45039374	45041374
chr14	45043286	45045286
chr1	165161624	165163624
chr13	162376019	162378019
chr1	75198599	75200599
chr15	12992540	12994540
chr5	449649	451649
chr7	60378422	60380422
chr7	60388443	60390443
chr4	107460018	107462018
chr10	8462589	8464589
chr13	68605435	68607435
chr13	68613382	68615382
chr2	97003805	97005805
chr15	127847146	127849146
chr15	127851017	127853017
chr6	26558880	26560880
chr6	118508881	118510881
chr15	73697257	73699257
chr15	85878376	85880376
chr13	72384881	72386881
chr3	15572409	15574409
chr2	41655545	41657545
chr9	55999599	56001599
chr9	126707001	126709001
chr8	130154250	130156250
chr3	35252206	35254206
chr3	35255181	35257181
chr3	35281284	35283284
chrX	8425256	8427256
chr16	22727947	22729947
chr5	18688838	18690838
chr11	22570051	22572051
chr11	22575617	22577617
chr1	30635424	30637424
chr1	30675731	30677731
chr15	81613709	81615709
chr15	81630073	81632073
chr15	81665678	81667678
chr15	81682918	81684918
chr1	234150185	234152185
chr1	234173997	234175997
chr1	234181689	234183689
chr3	51262405	51264405
chr1	73712733	73714733
chr6	49523701	49525701
chr15	113101046	113103046
chr15	113103933	113105933
chr13	179922143	179924143
chr13	179937051	179939051
chr13	179946438	179948438
chr13	179982077	179984077
chr3	40267875	40269875
chr8	111784739	111786739
chr8	111792001	111794001
chr4	109903978	109905978
chr2	145747183	145749183
chr1	190574767	190576767
chr1	190579730	190581730
chr1	44600543	44602543
chr1	44628108	44630108
chr1	44640498	44642498
chr1	44646770	44648770
chr1	44673485	44675485
chr1	44683044	44685044
chr10	69036530	69038530
chr15	113079513	113081513
chr15	113088442	113090442
chr15	113096673	113098673
chr2	128559591	128561591
chr5	74697514	74699514
chr13	101911802	101913802
chr2	128170924	128172924
chr15	29769871	29771871
chr3	125784653	125786653
chr3	1647810	1649810
chr2	98364196	98366196
chr15	127416201	127418201
chr15	127491221	127493221
chr7	60486863	60488863
chr4	102505839	102507839
chr9	61125722	61127722
chr12	10979570	10981570
chr7	77966377	77968377
chr13	35151847	35153847
chr1	190101749	190103749
chr9	41597428	41599428
chr2	52318182	52320182
chr1	66929562	66931562
chr6	9080942	9082942
chr13	42818232	42820232
chr13	42863191	42865191
chr13	42872105	42874105
chr12	55006921	55008921
chr6	144504754	144506754
chr3	125057653	125059653
chr4	11000837	11002837
chr14	51013631	51015631
chr3	67213692	67215692
chr17	42969408	42971408
chr17	42973001	42975001
chr8	12660393	12662393
chr1	236982624	236984624
chr13	42402167	42404167
chr3	31244660	31246660
chr1	77201459	77203459
chr1	77231868	77233868
chr1	77250310	77252310
chr1	66012030	66014030
chr13	29489280	29491280
chr14	80031873	80033873
chr4	101954823	101956823
chr4	101972777	101974777
chr12	54171804	54173804
chr6	169886226	169888226
chr9	97816473	97818473
chr13	17025999	17027999
chr13	17052868	17054868
chr10	41010244	41012244
chr13	8330835	8332835
chr7	60094316	60096316
chr15	121676422	121678422
chr13	165528665	165530665
chr15	76147714	76149714
chr3	77054179	77056179
chr13	127130269	127132269
chr4	75671671	75673671
chr5	83530245	83532245
chrX	17956955	17958955
chr10	10305258	10307258
chr15	60899833	60901833
chr2	147359711	147361711
chr2	147372825	147374825
chr18	32937867	32939867
chr18	16410201	16412201
chr8	120816127	120818127
chr9	118199344	118201344
chr1	97800141	97802141
chr2	60932637	60934637
chr2	60945629	60947629
chr2	60950242	60952242
chr2	60955429	60957429
chr5	85659707	85661707
chr14	7550453	7552453
chr4	86223841	86225841
chr16	46949652	46951652
chr10	32345017	32347017
chr7	13082667	13084667
chr6	87986356	87988356
chr16	74843000	74845000
chr18	25727128	25729128
chr15	139504966	139506966
chr7	86504525	86506525
chr11	16318695	16320695
chr13	198407578	198409578
chr5	68356974	68358974
chr5	68361909	68363909
chr6	96633460	96635460
chr3	28871791	28873791
chr15	38751922	38753922
chr15	38759011	38761011
chr13	104754574	104756574
chr14	92670414	92672414
chr9	74428451	74430451
chr8	138293907	138295907
chr6	127975575	127977575
chr1	208504990	208506990
chr10	23562890	23564890
chr1	107856325	107858325
chr4	56661890	56663890
chr18	32105270	32107270
chr18	32116456	32118456
chrX	107171911	107173911
chr13	50559747	50561747
chr15	137885848	137887848
chr1	68352513	68354513
chr4	83011363	83013363
chr6	70487136	70489136
chr8	103942247	103944247
chr10	11072701	11074701
chr1	242314007	242316007
chr1	242316424	242318424
chr1	242323692	242325692
chr1	242332844	242334844
chr1	242351381	242353381
chr1	242355490	242357490
chr15	124778116	124780116
chr15	124784545	124786545
chr13	42795516	42797516
chr6	37243725	37245725
chr13	19388145	19390145
chr6	48010967	48012967
chr10	10823241	10825241
chr15	84619291	84621291
chr2	113125382	113127382
chrX	36397507	36399507
chr3	74460751	74462751
chr3	74487658	74489658
chr18	45286087	45288087
chr6	97193462	97195462
chrX	98504757	98506757
chr3	13224320	13226320
chr15	119343720	119345720
chr15	75901594	75903594
chr5	100827196	100829196
chr1	247765254	247767254
chr1	105743	107743
chr5	4020434	4022434
chr1	236293586	236295586
chr2	134944581	134946581
chr13	13939801	13941801
chr6	47337060	47339060
chr7	93711689	93713689
chr7	93722901	93724901
chr6	150819880	150821880
chr6	14861829	14863829
chr10	17521294	17523294
chr13	39457602	39459602
chr11	71164153	71166153
chr15	43880437	43882437
chr15	43883997	43885997
chr1	193547109	193549109
chr6	144485049	144487049
chr8	75550600	75552600
chr8	87754512	87756512
chr6	165129893	165131893
chr1	57212086	57214086
chr9	26813566	26815566
chr9	26848390	26850390
chr6	146541919	146543919
chr7	13949107	13951107
chr15	85127637	85129637
chr9	29102143	29104143
chr5	3781722	3783722
chr6	138350877	138352877
chr8	120291960	120293960
chr3	29202189	29204189
chr6	77319543	77321543
chr12	18710455	18712455
chr8	86079042	86081042
chr8	67485215	67487215
chr11	65413277	65415277
chr15	82432535	82434535
chr4	18182870	18184870
chr4	18186543	18188543
chr11	983150	985150
chr1	2337541	2339541
chr6	80430911	80432911
chr6	8702638	8704638
chr6	8741491	8743491
chr18	18878407	18880407
chr18	4681017	4683017
chr4	18497160	18499160
chr6	77164003	77166003
chr6	77169558	77171558
chrX	16609874	16611874
chrX	16615004	16617004
chr2	127723297	127725297
chr14	79970905	79972905
chr4	98307307	98309307
chr4	112260625	112262625
chr2	36860737	36862737
chr9	37269104	37271104
chr1	206506254	206508254
chr13	21120617	21122617
chr13	114892062	114894062
chr12	1176940	1178940
chr3	110597883	110599883
chr14	58481711	58483711
chr1	77446869	77448869
chr5	23717524	23719524
chr5	23730945	23732945
chr1	175045879	175047879
chr5	47059443	47061443
chr12	8629476	8631476
chr14	29928214	29930214
chr18	50857397	50859397
chr17	51048902	51050902
chr3	56974120	56976120
chr3	119947896	119949896
chr15	124589425	124591425
chr13	33884427	33886427
chr4	102017733	102019733
chr4	102022513	102024513
chr4	102036533	102038533
chr3	56109536	56111536
chr7	45960049	45962049
chr7	45974333	45976333
chr9	41632465	41634465
chr2	13386191	13388191
chr7	62980192	62982192
chr4	11470846	11472846
chr4	11476819	11478819
chr7	68212680	68214680
chr7	68233676	68235676
chr7	113108641	113110641
chr7	113112552	113114552
chr4	68623265	68625265
chr2	102524499	102526499
chr1	54249799	54251799
chr16	49043793	49045793
chr15	86115460	86117460
chr15	86166326	86168326
chr15	86173062	86175062
chr9	8729199	8731199
chr8	120302299	120304299
chr8	120310061	120312061
chr8	120332727	120334727
chr16	50740230	50742230
chrX	16599606	16601606
chr11	19596401	19598401
chr13	101851419	101853419
chr17	43034530	43036530
chr17	43040609	43042609
chr17	43056479	43058479
chr17	43063488	43065488
chr17	30868465	30870465
chr12	55253899	55255899
chr9	118662889	118664889
chr15	136835986	136837986
chrX	33348613	33350613
chr1	51843906	51845906
chr3	24136394	24138394
chr4	18240031	18242031
chr4	18259920	18261920
chr10	16359115	16361115
chr4	67703633	67705633
chr7	112310824	112312824
chr4	118276968	118278968
chr14	50644715	50646715
chr7	60525746	60527746
chr6	98279058	98281058
chr2	43329201	43331201
chr2	43390195	43392195
chr2	43393322	43395322
chr5	89964444	89966444
chr4	79589234	79591234
chr15	55995550	55997550
chr2	74809388	74811388
chr13	206179651	206181651
chr2	96149654	96151654
chrX	83897397	83899397
chr3	35303740	35305740
chr3	35342461	35344461
chr3	35398149	35400149
chr7	86470130	86472130
chr1	37900149	37902149
chr1	57180393	57182393
chr1	57183704	57185704
chr4	40115725	40117725
chr4	19023348	19025348
chr15	113386928	113388928
chr5	8231843	8233843
chr5	8266509	8268509
chr5	8271733	8273733
chr8	96338571	96340571
chr14	78301395	78303395
chr1	73655191	73657191
chr2	126275608	126277608
chr8	18268509	18270509
chr9	123658373	123660373
chr13	147758037	147760037
chr5	74376882	74378882
chr12	45949969	45951969
chr13	16926481	16928481
chr13	16977423	16979423
chr13	16984361	16986361
chr6	112062823	112064823
chr6	112087842	112089842
chr1	252438802	252440802
chr4	110657101	110659101
chr17	44252425	44254425
chr2	139844061	139846061
chr2	96537898	96539898
chr1	141949611	141951611
chr11	48091464	48093464
chr14	95991324	95993324
chr8	116586081	116588081
chr13	104971445	104973445
chr8	17637158	17639158
chr7	80802254	80804254
chr6	54277247	54279247
chr2	88271914	88273914
chr2	88287005	88289005
chr13	75803223	75805223
chr13	75810921	75812921
chr2	130311003	130313003
chr2	130357072	130359072
chr18	54809235	54811235
chr14	44932629	44934629
chr14	36309366	36311366
chr17	38972270	38974270
chr7	97181300	97183300
chr4	82316945	82318945
chr15	69843862	69845862
chr2	119587687	119589687
chr2	41530858	41532858
chr2	41535737	41537737
chr2	41541284	41543284
chr3	44041754	44043754
chr1	248382856	248384856
chr3	114075860	114077860
chr1	10371312	10373312
chr17	60022780	60024780
chr1	29429139	29431139
chr6	148935834	148937834
chrX	47377112	47379112
chrX	47381821	47383821
chr7	23152518	23154518
chr14	46882399	46884399
chr6	56956424	56958424
chr3	35561788	35563788
chrX	107243872	107245872
chr16	74648103	74650103
chr16	74661412	74663412
chr16	74665981	74667981
chr16	74686642	74688642
chr16	74691478	74693478
chr3	76309906	76311906
chr3	76346234	76348234
chr3	76359942	76361942
chr11	70985488	70987488
chr9	54483994	54485994
chr7	4361111	4363111
chr7	4363830	4365830
chr12	10265956	10267956
chr12	10269390	10271390
chr12	10274425	10276425
chr7	20797266	20799266
chr13	127264100	127266100
chr16	23319242	23321242
chr8	87817157	87819157
chrX	17466809	17468809
chr3	48403435	48405435
chr13	47832158	47834158
chr13	200341158	200343158
chr16	17817877	17819877
chr18	13751081	13753081
chr10	32708641	32710641
chr5	22558769	22560769
chr5	22575876	22577876
chr6	111483718	111485718

## Sheet: Spleen
chr7	52237106	52239106
chr5	59678217	59680217
chr5	4472321	4474321
chr16	25696535	25698535
chr4	94909700	94911700
chr2	114183474	114185474
chrX	60465973	60467973
chr13	18833088	18835088
chr4	85714785	85716785
chr4	102805346	102807346
chr4	34200762	34202762
chr13	7345789	7347789
chr4	124488805	124490805
chr11	66990355	66992355
chr6	132599050	132601050
chr1	2058489	2060489
chr17	59163690	59165690
chr5	48230893	48232893
chr4	70990525	70992525
chr6	106608092	106610092
chr5	27135421	27137421
chr16	39410466	39412466
chr1	105183572	105185572
chr3	33430601	33432601
chr13	14210121	14212121
chr13	37346304	37348304
chr12	59333469	59335469
chr13	182906840	182908840
chr17	33711826	33713826
chr13	28060087	28062087
chr6	34205018	34207018
chr10	48246435	48248435
chr4	60695284	60697284
chr3	128378043	128380043
chr1	201931156	201933156
chr7	12473651	12475651
chr8	72992767	72994767
chr2	82109857	82111857
chr8	35456660	35458660
chr14	15500795	15502795
chr13	54603137	54605137
chr13	54661919	54663919
chr14	32335092	32337092
chr13	182037589	182039589
chr17	41382891	41384891
chr17	19076416	19078416
chr3	91685650	91687650
chr5	68006278	68008278
chr5	68050837	68052837
chr4	105287707	105289707
chr3	93804556	93806556
chr12	54068557	54070557
chr12	26196171	26198171
chr13	100787837	100789837
chr8	5707294	5709294
chr7	29442517	29444517
chr13	66295360	66297360
chr4	41909841	41911841
chr8	73001123	73003123
chr8	73092200	73094200
chr13	132014405	132016405
chr2	71419089	71421089
chr7	52565973	52567973
chr7	20009492	20011492
chr13	182114027	182116027
chr13	182195841	182197841
chr6	71814029	71816029
chr14	51767136	51769136
chr17	35713631	35715631
chr17	35751663	35753663
chr6	112799507	112801507
chr14	116592990	116594990
chr8	72082986	72084986
chr13	13603511	13605511
chr11	74658815	74660815
chr11	74670954	74672954
chr13	91018069	91020069
chr8	112820820	112822820
chr8	112829927	112831927
chr14	91989722	91991722
chr8	90014282	90016282
chr8	28013951	28015951
chr13	29153514	29155514
chr4	92834459	92836459
chr4	92841769	92843769
chr14	82265840	82267840
chr14	82269515	82271515
chr1	53417211	53419211
chr7	32232225	32234225
chr6	85015012	85017012
chr6	85021986	85023986
chr10	60222097	60224097
chr10	60243558	60245558
chr14	105713032	105715032
chr12	9999322	10001322
chr4	85685375	85687375
chr3	81326504	81328504
chr1	270678282	270680282
chr1	185540394	185542394
chr9	108816477	108818477
chr5	22384446	22386446
chr5	82755631	82757631
chr5	21254945	21256945
chr16	53749806	53751806
chr5	82268278	82270278
chr15	128622670	128624670
chr3	67998185	68000185
chr4	34626378	34628378
chr3	2344482	2346482
chr14	38122413	38124413
chr16	78706384	78708384
chr6	84987009	84989009
chr13	151418754	151420754
chr3	49204352	49206352
chr9	67970283	67972283
chr9	67972607	67974607
chr1	221473271	221475271
chr9	32432270	32434270
chr7	80168606	80170606
chr1	95659829	95661829
chr17	11906763	11908763
chr3	81072378	81074378
chr11	66005448	66007448
chr2	26944481	26946481
chr2	96436815	96438815
chr14	112167676	112169676
chr14	112172866	112174866
chr17	27252738	27254738
chr7	41304489	41306489
chr7	41306708	41308708
chr7	41309778	41311778
chr1	103842498	103844498
chr6	28388409	28390409
chr13	191254209	191256209
chr14	63404179	63406179
chr7	31956946	31958946
chr7	92311161	92313161
chr7	35998444	36000444
chr9	126744265	126746265
chr1	98003350	98005350
chr1	98063145	98065145
chr1	98066173	98068173
chr1	121216039	121218039
chr15	1448207	1450207
chr13	15897588	15899588
chr8	14012426	14014426
chr7	88639808	88641808
chr4	125656148	125658148
chr4	118633804	118635804
chr1	25072720	25074720
chr14	112966092	112968092
chr16	26718921	26720921
chr8	104821851	104823851
chr15	131072956	131074956
chr2	21050615	21052615
chrX	108481080	108483080
chr16	38655524	38657524
chr13	16490140	16492140
chr11	47966856	47968856
chr8	29739259	29741259
chrX	105865749	105867749
chr18	47125196	47127196
chr1	28556996	28558996
chr11	5898367	5900367
chr7	58474755	58476755
chr8	6587214	6589214
chr13	61600473	61602473
chr13	138356130	138358130
chr14	99558395	99560395
chr14	66655879	66657879
chrX	15639343	15641343
chr5	31779688	31781688
chr6	102413051	102415051
chr4	19557273	19559273
chr3	70813688	70815688
chr5	63144968	63146968
chr8	69293864	69295864
chr15	124946803	124948803
chr4	75131832	75133832
chr16	65622398	65624398
chr8	120634965	120636965
chr2	97812873	97814873
chr15	86551573	86553573
chr3	29697358	29699358
chr1	268991584	268993584
chr1	115671626	115673626
chr15	125743383	125745383
chrX	30991236	30993236
chr4	130213155	130215155
chr14	57581379	57583379
chr14	57584308	57586308
chr1	181178501	181180501
chr13	126181519	126183519
chr6	120536843	120538843
chr5	89744676	89746676
chr18	38336880	38338880
chr4	62710173	62712173
chr13	1144755	1146755
chr13	189597230	189599230
chr7	43377428	43379428
chr4	33163032	33165032
chr3	57336182	57338182
chr15	25865118	25867118
chr16	25706410	25708410
chr16	53656430	53658430
chr18	49259620	49261620
chr18	16487593	16489593
chrX	6888723	6890723
chr6	78382819	78384819
chr4	57426514	57428514
chr4	57433918	57435918
chr1	193024916	193026916
chr1	193061372	193063372
chr1	193066643	193068643
chr1	193072108	193074108
chr15	7064229	7066229
chr1	158900242	158902242
chr3	128278856	128280856
chr17	35083054	35085054
chr14	124025370	124027370
chr4	92616452	92618452
chr4	92624044	92626044
chr7	64960622	64962622
chr8	55141447	55143447
chr1	72089545	72091545
chr16	55009489	55011489
chr16	34402648	34404648
chr15	2561989	2563989
chr3	56622129	56624129
chrX	10274045	10276045
chr8	102040955	102042955
chr8	102055504	102057504
chr8	102060865	102062865
chr9	27710697	27712697
chr9	106699794	106701794
chr1	133063877	133065877
chr5	1633572	1635572
chr14	78825687	78827687
chr7	10341896	10343896
chr4	117163228	117165228
chr6	78400907	78402907
chr6	78403102	78405102
chr7	3942605	3944605
chr2	130185760	130187760
chr13	182864557	182866557
chr1	50280292	50282292
chr13	144845285	144847285
chr9	135030369	135032369
chr3	43292124	43294124
chr13	14350090	14352090
chr1	49265266	49267266
chr13	138047141	138049141
chr6	63036765	63038765
chr9	138782790	138784790
chr5	81187268	81189268
chr16	26451734	26453734
chr15	118424195	118426195
chr15	118435482	118437482
chr15	118450249	118452249
chr5	65204147	65206147
chr7	20924204	20926204
chr17	41246907	41248907
chr2	132734217	132736217
chr14	105686994	105688994
chr1	238098964	238100964
chr3	17165302	17167302
chr8	49950318	49952318
chr15	65883389	65885389
chr1	50088028	50090028
chr15	39564403	39566403
chr2	28450071	28452071
chr2	28460460	28462460
chr9	65779537	65781537
chr1	18745819	18747819
chr13	138444363	138446363
chr13	138460197	138462197
chr4	116938142	116940142
chr1	14262509	14264509
chr15	8311047	8313047
chr3	7493985	7495985
chr18	2860328	2862328
chr12	42711034	42713034
chr5	75506131	75508131
chr5	75512121	75514121
chr5	75515521	75517521
chr11	4974485	4976485
chr2	126516735	126518735
chr13	26993365	26995365
chr14	124601737	124603737
chr9	124193938	124195938
chr4	98393753	98395753
chr12	18942271	18944271
chr12	18953130	18955130
chr6	132785100	132787100
chr15	95736342	95738342
chr7	58506497	58508497
chr4	77125425	77127425
chr18	29973723	29975723
chr9	81637299	81639299
chr5	33748390	33750390
chr10	25266183	25268183
chr8	72508560	72510560
chr2	42520431	42522431
chr15	101221556	101223556
chr12	22754372	22756372
chr14	109869950	109871950
chr14	109872772	109874772
chr9	91393949	91395949
chr4	88124678	88126678
chr1	217139413	217141413
chr1	49110497	49112497
chr15	118662495	118664495
chr10	12663902	12665902
chr12	40413143	40415143
chr8	11965249	11967249
chr6	5040362	5042362
chr10	44016864	44018864
chr6	80578397	80580397
chr8	37428249	37430249
chr4	63652193	63654193
chr4	97530132	97532132
chr1	206343918	206345918
chr5	65351067	65353067
chr13	62136421	62138421
chr13	62142537	62144537
chr16	27455983	27457983
chrX	57443016	57445016
chrX	57459015	57461015
chr1	148930789	148932789
chr13	182738112	182740112
chr4	125488433	125490433
chr2	142392001	142394001
chr8	101921064	101923064
chr9	7882510	7884510
chr6	73425734	73427734
chr4	57320723	57322723
chr17	53931017	53933017
chr14	128892712	128894712
chr7	19979238	19981238
chr3	29776174	29778174
chr3	90532475	90534475
chr5	31800193	31802193
chr5	31802825	31804825
chr5	31806236	31808236
chr4	88954772	88956772
chr14	10611395	10613395
chr10	68656379	68658379
chr14	128019792	128021792
chr3	112116952	112118952
chr8	116697475	116699475
chr1	79558769	79560769
chr7	73824489	73826489
chr14	32272400	32274400
chr2	128801272	128803272
chr5	35703658	35705658
chr13	151309748	151311748
chr6	88003671	88005671
chr5	8773604	8775604
chr13	157075863	157077863
chr6	79675304	79677304
chr14	15453750	15455750
chr15	132659337	132661337
chr15	132688370	132690370
chr17	15167889	15169889
chr4	92980232	92982232
chr10	17123260	17125260
chr1	45482343	45484343
chr16	67234349	67236349
chr8	73103964	73105964
chr1	80027552	80029552
chr18	43334538	43336538
chr1	97499122	97501122
chrUn_NW_018084979v1	672522	674522
chr18	34267140	34269140
chr2	85878036	85880036
chr1	219425176	219427176
chr11	62990967	62992967
chr4	36211762	36213762
chr14	133581046	133583046
chr5	61657827	61659827
chr1	146976659	146978659
chr1	50161984	50163984
chr15	122789005	122791005
chr5	32845985	32847985
chr13	138500466	138502466
chr14	97392047	97394047
chr14	112214938	112216938
chr1	183737207	183739207
chr15	8221396	8223396
chr15	8227403	8229403
chr13	196969554	196971554
chr4	72839805	72841805
chr10	33077055	33079055
chrX	78828327	78830327
chr3	124081981	124083981
chr12	6506440	6508440
chr3	76722925	76724925
chr2	51773813	51775813
chr15	80656811	80658811
chr11	44310763	44312763
chr14	129015932	129017932
chr12	32134471	32136471
chr5	323647	325647

## Sheet: Cerebrum
chr9	137185179	137187179
chr2	148087347	148089347
chr2	48097376	48099376
chr5	49698890	49700890
chr5	68908819	68910819
chr13	193331832	193333832
chr7	111515503	111517503
chr9	48716803	48718803
chr9	48731728	48733728
chr9	13198035	13200035
chr9	53860993	53862993
chr13	153844870	153846870
chr6	94669361	94671361
chr13	146109715	146111715
chr13	146123440	146125440
chr6	119062132	119064132
chr7	95580294	95582294
chr1	218918010	218920010
chr9	117818314	117820314
chr2	1100561	1102561
chr7	81056809	81058809
chr16	73167317	73169317
chr16	73172488	73174488
chr16	73177311	73179311
chr16	73182740	73184740
chr8	41050586	41052586
chr14	27637467	27639467
chr15	32786456	32788456
chr6	54198056	54200056
chr5	50029107	50031107
chr3	27755513	27757513
chr6	9439347	9441347
chr15	113980403	113982403
chr4	74998122	75000122
chr7	51424435	51426435
chr7	51459234	51461234
chr7	51469927	51471927
chr7	51476570	51478570
chr7	51481566	51483566
chr7	51488072	51490072
chrX	39489837	39491837
chr5	102813649	102815649
chr5	102842391	102844391
chr7	104796781	104798781
chr6	65646814	65648814
chr14	58918059	58920059
chr5	89017666	89019666
chr3	63546892	63548892
chr2	8394410	8396410
chr15	77777758	77779758
chr6	129952907	129954907
chr1	58462347	58464347
chr18	8751148	8753148
chr16	68293813	68295813
chr16	68298147	68300147
chr8	67635239	67637239
chr9	58106390	58108390
chr9	58131580	58133580
chr9	58135418	58137418
chr9	58146004	58148004
chr9	58167299	58169299
chr11	15974502	15976502
chr18	17144920	17146920
chr5	1964743	1966743
chr12	26049003	26051003
chr9	93625667	93627667
chr14	2864251	2866251
chr16	62861814	62863814
chr9	1069079	1071079
chr6	38152559	38154559
chr6	38157857	38159857
chr17	55854694	55856694
chr3	40844986	40846986
chr9	7116749	7118749
chr9	7124567	7126567
chr9	7146149	7148149
chr9	7151548	7153548
chr10	45504683	45506683
chr8	124386292	124388292
chr13	70734361	70736361
chr15	138409650	138411650
chr18	22967893	22969893
chr1	246611792	246613792
chr17	36951658	36953658
chr13	204213550	204215550
chr13	204219730	204221730
chr2	29895661	29897661
chr13	27462470	27464470
chr1	106362302	106364302
chr12	24260861	24262861
chr1	5360332	5362332
chr7	115004153	115006153
chr3	27148936	27150936
chr6	146383888	146385888
chr10	30102538	30104538
chr6	166025380	166027380
chr3	33473661	33475661
chr7	48633696	48635696
chr10	12337784	12339784
chrX	96427096	96429096
chr2	78308022	78310022
chr1	63395546	63397546
chr8	135586398	135588398
chr14	28050750	28052750
chr15	136178978	136180978
chr3	12951576	12953576
chr1	227820485	227822485
chr1	227823510	227825510
chr1	227829977	227831977
chr10	61904902	61906902
chr5	103045862	103047862
chr4	63269683	63271683
chr2	148265935	148267935
chr2	148269226	148271226
chr13	34700204	34702204
chr7	17706095	17708095
chr4	68273299	68275299
chr9	22643269	22645269
chr9	22674869	22676869
chr3	19221029	19223029
chr13	36560077	36562077
chr14	32777362	32779362
chr12	8758075	8760075
chr6	19333029	19335029
chr3	69266730	69268730
chr15	99398233	99400233
chr7	77598121	77600121
chr7	51921782	51923782
chr9	50629371	50631371
chr13	204495807	204497807
chr4	127051065	127053065
chr4	127053928	127055928
chr7	111796971	111798971
chr6	127794553	127796553
chr2	137904401	137906401
chr16	70714942	70716942
chr4	90086389	90088389
chr13	38140777	38142777
chr14	107812769	107814769
chr5	85131659	85133659
chr7	59610234	59612234
chr2	140015447	140017447
chr6	73698613	73700613
chr1	231343667	231345667
chr15	55710583	55712583
chr15	55754451	55756451
chr17	59824426	59826426
chr13	70551986	70553986
chr11	49867389	49869389
chr11	49870481	49872481
chr4	77237267	77239267
chr9	40578541	40580541
chr13	109080954	109082954
chr13	109091803	109093803
chrUn_NW_018084979v1	2187883	2189883
chr18	55456888	55458888
chr18	55475283	55477283
chr8	5903945	5905945
chr6	11532435	11534435
chr14	103479243	103481243
chr2	25543937	25545937
chr2	25560786	25562786
chr2	25571621	25573621
chr2	25580033	25582033
chr2	25585255	25587255
chr2	25595122	25597122
chr2	25598808	25600808
chr4	90467868	90469868
chr1	109458816	109460816
chr13	109706362	109708362
chr3	13762052	13764052
chr14	23944602	23946602
chr12	60584668	60586668
chr4	70609697	70611697
chr8	59990970	59992970
chr14	32822812	32824812
chr7	103383705	103385705
chr15	10868467	10870467
chr6	73141704	73143704
chr14	57409474	57411474
chr1	5209673	5211673
chr4	13371866	13373866
chr6	13650706	13652706
chr15	82363265	82365265
chr2	83101663	83103663
chr13	185308820	185310820
chr8	12214554	12216554
chr6	37643973	37645973
chr1	190845581	190847581
chr4	61785255	61787255
chr5	84606737	84608737
chr4	55774325	55776325
chr14	135168140	135170140
chr15	129766071	129768071
chr12	12073110	12075110
chr12	12092152	12094152
chr9	17007301	17009301
chr9	17041016	17043016
chr15	115238765	115240765
chr4	31248162	31250162
chr14	10789343	10791343
chr6	147797317	147799317
chr16	4125467	4127467
chr7	53787425	53789425
chr8	136290541	136292541
chrX	45005514	45007514
chr9	40223331	40225331
chr8	78804885	78806885
chr9	93743342	93745342
chr9	93783253	93785253
chr15	50744241	50746241
chr8	37020779	37022779
chr4	1806301	1808301
chr9	50556152	50558152
chr15	19398448	19400448
chr13	30454196	30456196
chr13	30465390	30467390
chr2	142662549	142664549
chr18	47746283	47748283
chr4	64230453	64232453
chr6	34374075	34376075
chr14	141025479	141027479
chr14	62471719	62473719
chr8	82707863	82709863
chr6	92883847	92885847
chr1	4141101	4143101
chr1	4192753	4194753
chr13	119648126	119650126
chr13	119686487	119688487
chr13	142986247	142988247
chr10	56991595	56993595
chr6	25856099	25858099
chr9	43682810	43684810
chr15	38531515	38533515
chr15	38549000	38551000
chr15	38578433	38580433
chr4	74288594	74290594
chr1	145241114	145243114
chr8	14827734	14829734
chr15	34603988	34605988
chr14	135880990	135882990
chr9	43542290	43544290
chr9	43581955	43583955
chr3	132148853	132150853
chr5	92156445	92158445
chr7	60941357	60943357
chr12	17796479	17798479
chr7	109585605	109587605
chr7	73046187	73048187
chr6	94067842	94069842
chr6	94074819	94076819
chr16	12263704	12265704
chr9	22008805	22010805
chr5	862555	864555
chr8	7604000	7606000
chr8	7622695	7624695
chr3	64669278	64671278
chr6	65711336	65713336
chrX	96773379	96775379
chr14	115610701	115612701
chr15	70137923	70139923
chr2	127850533	127852533
chr13	143857007	143859007
chr6	33660932	33662932
chr3	96532458	96534458
chr5	80144469	80146469
chr1	274219497	274221497
chr3	125103537	125105537
chr18	23481755	23483755
chr9	14054090	14056090
chr9	22312110	22314110
chr13	204500285	204502285
chr13	204503501	204505501
chr3	98574308	98576308
chr7	66515964	66517964
chr8	121628463	121630463
chr10	61040578	61042578
chr4	71601888	71603888
chr6	158826678	158828678
chr6	33500485	33502485
chr9	44130953	44132953
chr6	25919332	25921332
chr1	201560728	201562728
chr7	10410744	10412744
chr10	16875954	16877954
chr13	165648041	165650041
chr6	100980337	100982337
chr8	4945712	4947712
chr2	128337065	128339065
chr8	136568449	136570449
chr13	17477140	17479140
chr5	65628657	65630657
chr7	66306474	66308474
chr7	66314886	66316886
chr7	66383316	66385316
chr2	143384229	143386229
chr9	132395507	132397507
chr5	84890769	84892769
chr5	100209007	100211007
chr8	71918354	71920354
chr13	21964260	21966260
chr4	76003713	76005713
chr7	66219359	66221359
chr7	66232271	66234271
chr7	66256922	66258922
chr7	66282988	66284988
chr7	66289190	66291190
chr2	149022590	149024590
chr4	67865211	67867211
chr14	29515727	29517727
chrX	91137898	91139898
chr12	4589397	4591397
chr1	180746336	180748336
chr13	45903133	45905133
chr9	104597639	104599639
chr2	44387456	44389456
chr15	35018453	35020453
chr11	3134785	3136785
chr12	9973746	9975746
chr4	99899343	99901343
chr8	68159794	68161794
chr14	86822444	86824444
chr15	120980025	120982025
chr1	213783550	213785550
chr14	27701919	27703919
chr14	27741786	27743786
chr14	27743888	27745888
chr14	27758751	27760751
chr14	27764586	27766586
chr14	27774081	27776081
chr14	27779806	27781806
chr13	185203252	185205252
chr13	185209930	185211930
chr13	185271320	185273320
chr14	115845498	115847498
chr13	14498573	14500573
chr7	103256050	103258050
chr1	270601376	270603376
chr3	78908028	78910028
chr15	38462802	38464802
chr11	10604347	10606347
chr11	10633384	10635384
chr1	159978235	159980235
chrX	118761445	118763445
chr15	8593311	8595311
chr14	127084508	127086508
chr3	14544552	14546552
chr3	14565607	14567607
chr9	88805587	88807587
chr1	231261445	231263445
chr7	69081064	69083064
chr15	53662707	53664707
chr7	30713200	30715200
chr16	45719356	45721356
chr5	58649566	58651566
chr17	60322340	60324340
chr2	73637915	73639915
chr2	73646073	73648073
chr13	76469353	76471353
chr16	60000484	60002484
chr17	45810708	45812708
chr3	3145191	3147191
chr4	93454293	93456293
chr3	131637919	131639919
chr6	55456885	55458885
chr9	80037211	80039211
chr1	50416426	50418426
chr1	50423110	50425110
chr1	50425993	50427993
chrUn_NW_018084968v1	1498787	1500787
chr5	974992	976992
chr9	18122222	18124222
chr18	10858995	10860995
chr6	39708382	39710382
chr16	40260556	40262556
chr2	2765892	2767892
chr11	10752857	10754857
chrUn_NW_018084833v1	1961834	1963834
chr5	72342226	72344226
chr9	47911344	47913344
chr9	47930030	47932030
chr9	47933370	47935370
chr6	155121857	155123857
chr6	22969318	22971318
chr16	70515154	70517154
chr7	67660655	67662655
chr14	28117911	28119911
chr3	26904529	26906529
chr18	17346844	17348844
chr1	158648439	158650439
chr3	2324665	2326665
chr2	48151825	48153825
chr2	48158217	48160217
chr7	66020113	66022113
chr7	66023487	66025487
chr3	125579585	125581585
chr6	39691183	39693183
chr6	39699325	39701325
chr8	88020450	88022450
chr8	39982752	39984752
chr1	32863550	32865550
chr13	109692533	109694533
chr1	183589091	183591091
chr7	70644806	70646806
chr7	70665730	70667730
chr3	14917707	14919707
chr16	40707778	40709778
chr13	206248484	206250484
chr15	35102741	35104741
chr18	39560397	39562397
chr14	76211644	76213644
chr3	7302970	7304970
chr1	28313477	28315477
chr13	123947851	123949851
chr15	126700869	126702869
chr15	126733211	126735211
chr15	126777055	126779055
chr6	7791693	7793693
chr16	73208896	73210896
chr6	111227381	111229381
chr3	303980	305980
chr6	42028231	42030231
chr13	119322870	119324870
chr13	119355045	119357045
chr13	119367053	119369053
chr12	8850316	8852316
chr6	39175819	39177819
chr9	134220455	134222455
chr9	134251746	134253746
chr9	118791771	118793771
chr4	4083475	4085475
chr5	5429076	5431076
chr5	5432691	5434691
chr5	5436535	5438535
chr6	93375816	93377816
chr11	74210360	74212360
chr9	47860876	47862876
chr9	47868872	47870872
chr9	47878386	47880386
chr16	43280842	43282842
chr10	29748370	29750370
chr10	29756888	29758888
chr13	45558343	45560343
chr11	22202113	22204113
chr7	39741791	39743791
chr1	63298779	63300779
chr9	42549329	42551329
chr9	42568019	42570019
chr3	64078786	64080786
chr3	3735066	3737066
chr2	108776541	108778541
chr2	77854536	77856536
chr3	108653973	108655973
chr6	118827057	118829057
chr1	86318447	86320447
chr13	67202932	67204932
chr9	111709496	111711496
chr13	196553722	196555722
chr13	196576446	196578446
chr13	3368240	3370240
chr1	45531896	45533896
chr9	61318395	61320395
chr9	61369319	61371319
chr12	43609306	43611306
chr12	669001	671001
chr14	133246696	133248696
chr16	69187298	69189298
chr9	43479900	43481900
chr5	9838699	9840699
chr4	16143287	16145287
chr9	944355	946355
chr15	36226609	36228609
chr12	18413211	18415211
chr12	18415982	18417982
chr12	18418589	18420589
chr12	41859230	41861230
chr13	70693819	70695819
chr7	34971562	34973562
chr1	227720033	227722033
chr14	131336789	131338789
chr18	8829749	8831749
chr15	79353395	79355395
chr17	60130861	60132861
chr12	18806915	18808915
chr14	10397581	10399581
chrY	10439671	10441671
chr9	13738677	13740677
chrUn_NW_018085344v1	650004	652004
chr14	140534920	140536920
chr14	140539623	140541623
chr14	140571300	140573300
chr2	41610514	41612514
chr8	43687031	43689031
chr13	46704381	46706381
chrX	35449037	35451037
chr3	131413393	131415393
chr6	5700182	5702182
chr16	60155335	60157335
chr16	60167064	60169064
chr8	43887884	43889884
chr9	119799343	119801343
chr2	92690013	92692013
chr18	33402879	33404879
chr12	13421680	13423680
chrUn_NW_018085268v1	137919	139919
chr1	146314819	146316819
chr1	146351701	146353701
chr7	88634563	88636563
chr4	6609910	6611910
chrUn_NW_018085050v1	22139	24139
chr1	160207196	160209196
chr1	56884360	56886360
chr14	692004	694004
chr4	110028139	110030139
chr8	108223908	108225908
chr8	108227275	108229275
chr8	108268712	108270712
chr8	108299877	108301877
chr10	58543985	58545985
chr2	47374706	47376706
chr2	139122859	139124859
chr6	117361383	117363383
chr10	16132405	16134405
chr14	137736430	137738430
chr2	118892205	118894205
chr13	36086659	36088659
chr10	40118877	40120877
chr13	133129796	133131796
chr10	23949729	23951729
chr13	141338957	141340957
chr13	141351241	141353241
chr13	72766171	72768171
chr14	82552945	82554945
chr14	82555665	82557665
chr1	73705020	73707020
chr11	74875597	74877597
chr1	101946334	101948334
chr18	5318668	5320668
chr6	83658027	83660027
chr11	76309943	76311943
chr6	64633833	64635833
chr6	64660033	64662033
chr6	69409961	69411961
chr7	39335630	39337630
chr7	5942840	5944840
chr13	185480436	185482436
chr13	174907558	174909558
chr3	50516025	50518025
chr3	63476015	63478015
chr3	31635517	31637517
chr10	30006301	30008301
chr10	30028147	30030147
chr10	30074782	30076782
chr10	30087551	30089551
chr1	273203645	273205645
chr17	50620265	50622265
chr3	64150137	64152137
chr2	71132137	71134137
chr1	177279781	177281781
chr18	36516368	36518368
chr15	103560456	103562456
chr15	103572577	103574577
chr12	8578879	8580879
chr13	27340440	27342440
chr13	27383534	27385534
chr18	26304636	26306636
chr2	92342503	92344503
chr15	110820630	110822630
chr9	19168106	19170106
chrX	39069195	39071195
chr13	109809115	109811115
chr10	14316435	14318435
chr7	118078172	118080172
chr9	43114734	43116734
chr11	9789170	9791170
chr9	18830122	18832122
chr5	10925106	10927106
chr6	70567416	70569416
chr6	70576388	70578388
chr6	70579181	70581181
chr13	30379902	30381902
chr13	30384475	30386475
chr9	137932348	137934348
chr8	109352457	109354457
chr3	132262821	132264821
chr1	264470335	264472335
chr1	264483058	264485058
chr3	49962071	49964071
chr9	13630157	13632157
chr3	82181888	82183888
chr7	66435518	66437518
chr7	66469962	66471962
chr9	119912272	119914272
chr3	125094617	125096617
chr8	88619098	88621098
chr4	80339764	80341764
chr2	95893784	95895784
chr3	36621129	36623129
chr3	36641364	36643364
chr3	36689937	36691937
chr1	65488921	65490921
chr13	203778231	203780231
chr13	60272428	60274428
chr1	219058181	219060181
chr1	146413680	146415680
chr1	146429963	146431963
chr9	15065101	15067101
chr15	34538940	34540940
chr11	10953884	10955884
chr9	117538584	117540584
chr13	42465895	42467895
chr14	130945545	130947545
chr1	202148035	202150035
chr8	36987740	36989740
chr8	36995524	36997524
chr2	42144557	42146557
chr7	75737099	75739099
chr3	29690251	29692251
chr3	40968391	40970391
chr3	40976301	40978301
chr3	40986570	40988570
chr11	21813372	21815372
chr11	39256977	39258977
chr14	26875889	26877889
chr4	87497348	87499348
chrX	10522766	10524766
chr5	13621821	13623821
chr18	12226912	12228912
chr18	12234427	12236427
chr18	12238469	12240469
chr18	12296596	12298596
chr13	122198620	122200620
chr3	106773032	106775032
chr15	79226790	79228790
chr1	77114366	77116366
chr3	13551947	13553947
chr8	2979528	2981528
chr8	2993512	2995512
chr1	151864287	151866287
chr11	26573215	26575215
chr9	11112618	11114618
chr3	93120496	93122496
chr18	26557345	26559345
chr4	83714703	83716703
chr2	48767110	48769110
chr11	69709115	69711115
chr5	101148665	101150665
chr9	118917523	118919523
chr7	63948806	63950806
chr16	17489195	17491195
chr9	122414434	122416434
chr13	99208787	99210787
chr9	23966213	23968213
chr2	3666557	3668557
chr7	111391230	111393230
chr7	9696679	9698679
chr2	148134274	148136274
chr2	148146731	148148731
chr2	148153951	148155951
chr2	148157837	148159837
chr5	45803203	45805203
chr14	20000615	20002615
chr17	28516405	28518405
chr18	48422065	48424065
chr13	74527151	74529151
chr13	74547259	74549259
chr3	82846375	82848375
chr3	82849310	82851310
chr1	145170650	145172650
chr1	145183624	145185624
chr2	135994881	135996881
chr14	112561106	112563106
chr11	78022487	78024487
chr14	32683468	32685468
chr18	15121760	15123760
chr2	141391416	141393416
chr11	61126363	61128363
chr11	61155738	61157738
chr15	1768640	1770640
chr2	151886057	151888057
chr13	130741098	130743098
chr1	122608533	122610533
chr7	73270654	73272654
chr7	53829826	53831826
chr18	36741288	36743288
chr15	135204277	135206277
chr7	80659376	80661376
chr17	58284359	58286359
chr9	69756461	69758461
chr6	71577981	71579981
chr7	33905925	33907925
chr15	38864714	38866714
chrUn_NW_018085094v1	248756	250756
chr16	68719550	68721550
chr7	104676575	104678575
chr10	47358596	47360596
chr18	20152452	20154452
chr1	222798670	222800670
chr6	18555838	18557838
chrUn_NW_018084968v1	535247	537247
chr9	122018444	122020444
chr10	47441913	47443913
chr10	47444378	47446378
chr1	74544462	74546462
chr3	91257870	91259870
chr6	71300485	71302485
chr16	47017788	47019788
chr13	135906901	135908901
chr6	42788666	42790666
chr7	32522653	32524653
chr6	32341841	32343841
chr6	32382612	32384612
chr14	131216280	131218280
chr14	131259724	131261724
chr12	9255856	9257856
chr7	41061598	41063598
chr2	127463062	127465062
chr2	2965750	2967750
chr6	54467197	54469197
chr4	1786693	1788693
chr6	147837003	147839003
chr11	55545442	55547442
chr10	58440696	58442696
chr1	240228133	240230133
chr9	48806980	48808980
chr9	48867180	48869180
chr5	52086828	52088828
chr9	93907727	93909727
chr9	93947682	93949682
chr9	93963826	93965826
chr15	110429967	110431967
chr5	1652658	1654658
chr13	35894352	35896352
chr15	9787193	9789193
chr16	39999436	40001436
chr12	41677343	41679343
chr14	122685464	122687464
chr6	42139586	42141586
chr6	9381266	9383266
chr3	69718411	69720411
chr3	69768266	69770266
chr7	27005365	27007365
chr5	1285858	1287858
chr15	79777961	79779961
chr4	6845271	6847271
chr6	78462399	78464399
chr15	1854958	1856958
chr8	36454242	36456242
chr17	44792575	44794575
chr6	18751276	18753276
chr7	93557327	93559327
chr1	104557737	104559737
chr6	36921607	36923607
chr17	56471864	56473864
chr10	9466536	9468536
chr15	57256945	57258945
chr5	73701569	73703569
chr5	73741785	73743785
chr5	73747072	73749072
chr5	73763382	73765382
chr5	73791640	73793640
chr7	121492929	121494929
chr2	7675136	7677136
chr7	50282206	50284206
chrX	12205254	12207254
chr7	117267098	117269098
chr4	77505003	77507003
chr4	77571072	77573072
chr7	70042026	70044026
chr14	39470191	39472191
chr4	120639031	120641031
chr14	65866112	65868112
chr14	65871633	65873633
chr9	51847018	51849018
chr3	80003144	80005144
chr7	29860973	29862973
chr1	147521343	147523343
chr3	66184056	66186056
chr6	170407769	170409769
chr11	76860635	76862635
chr10	33527970	33529970
chr6	19232176	19234176
chr2	96730062	96732062
chr2	21472764	21474764
chr8	65860212	65862212
chr17	52505330	52507330
chr2	92457011	92459011
chr15	35233704	35235704
chr15	35240849	35242849
chr15	35267716	35269716
chr9	31921064	31923064
chr9	58082982	58084982
chr9	58090655	58092655
chr11	57781015	57783015
chr2	137253241	137255241
chr3	115080789	115082789
chr18	49874881	49876881
chr4	2141226	2143226
chr4	2146049	2148049
chr4	2197357	2199357
chr16	20341383	20343383
chr7	35102126	35104126
chr17	1601107	1603107
chr6	93004772	93006772
chr6	93041480	93043480
chr6	93069148	93071148
chr6	93078968	93080968
chr15	79441204	79443204
chr3	99341369	99343369
chr12	60342218	60344218
chr11	77587436	77589436
chr17	44314110	44316110
chr9	58205172	58207172
chr6	93232590	93234590
chr2	48336841	48338841
chr6	2179808	2181808
chr12	40516868	40518868
chr6	10877179	10879179
chr13	75064488	75066488
chr14	84138012	84140012
chr12	8434434	8436434
chr6	36841042	36843042
chr4	27843725	27845725
chr9	27029666	27031666
chr6	41343848	41345848
chr9	15693201	15695201
chr3	112282981	112284981
chr4	110808391	110810391
chr14	79228161	79230161
chr14	57958222	57960222
chr3	15484921	15486921
chr11	69999774	70001774
chr1	203192637	203194637
chr6	108096691	108098691
chr13	196652503	196654503
chr11	22177614	22179614
chr4	6571603	6573603
chr4	6574049	6576049
chr4	6593183	6595183
chr5	5352005	5354005
chr13	119556614	119558614
chr13	119561590	119563590
chr5	102283639	102285639
chr4	67609938	67611938
chrX	5020880	5022880
chr16	49967733	49969733
chr5	85075794	85077794
chr1	251753472	251755472
chr6	42446770	42448770
chr13	120536878	120538878
chr17	41636953	41638953
chr1	4724194	4726194
chr13	30137810	30139810
chr9	74898453	74900453
chr4	122274073	122276073
chr16	79007929	79009929
chr13	53957856	53959856
chr13	43951815	43953815
chr7	14694623	14696623
chr15	14068638	14070638
chr7	59282881	59284881
chr1	139911794	139913794
chr14	45931678	45933678
chr15	29973910	29975910
chr12	4741710	4743710
chr13	142635247	142637247
chr11	42098013	42100013
chr3	44456072	44458072
chr10	19698490	19700490
chr13	157343699	157345699
chr9	40181134	40183134
chr9	103298523	103300523
chr15	104632435	104634435
chr18	52575547	52577547
chr1	106243499	106245499
chr10	50668623	50670623
chr2	45594503	45596503
chr7	101553497	101555497
chr6	23530846	23532846
chr11	72967527	72969527
chr13	204300479	204302479
chr2	90630538	90632538
chr4	6728399	6730399
chr12	35009249	35011249
chr15	123358257	123360257
chr15	123377230	123379230
chr15	123390342	123392342
chr15	123396093	123398093
chr1	267795798	267797798
chr13	138836842	138838842
chr4	2059106	2061106
chr16	69521633	69523633
chr16	69574637	69576637
chr5	76015689	76017689
chr9	42761114	42763114
chr3	30108772	30110772
chr3	30162004	30164004
chr3	30189166	30191166
chr13	30673088	30675088
chr15	96809584	96811584
chr10	61882681	61884681
chr4	4245818	4247818
chr11	78191823	78193823
chr14	27911482	27913482
chr14	27915269	27917269
chr14	27918839	27920839
chr14	27924131	27926131
chr14	27991738	27993738
chr16	49252948	49254948
chr8	75365955	75367955
chr8	77149472	77151472
chr15	111431001	111433001
chr10	47243764	47245764
chr10	47248035	47250035
chr13	117995766	117997766
chr2	14851159	14853159
chr2	30055457	30057457
chr13	54265406	54267406
chr8	28347318	28349318
chr9	336102	338102
chr14	39225246	39227246
chr14	11427446	11429446
chr16	62728847	62730847
chr1	10425489	10427489
chr1	259329323	259331323
chr1	259382283	259384283
chr11	63819471	63821471
chr3	109822758	109824758
chr13	99182093	99184093
chr1	103679906	103681906
chr13	97322000	97324000
chr9	91307774	91309774
chr2	138918494	138920494
chr2	138956770	138958770
chr13	36106341	36108341
chr6	34055579	34057579
chr9	34236792	34238792
chr3	93343271	93345271
chr1	118985054	118987054
chr14	78772826	78774826
chr1	104852701	104854701
chr14	80171111	80173111
chr14	112370641	112372641
chr1	109248519	109250519
chr6	135807353	135809353
chr10	3072654	3074654
chr4	123444792	123446792
chr4	123472549	123474549
chr1	65648027	65650027
chr14	104756139	104758139
chr9	129686206	129688206
chr9	93801087	93803087
chr9	93816009	93818009
chr9	93893661	93895661
chr4	39310805	39312805
chr8	31927355	31929355
chr4	129019959	129021959
chr6	78527582	78529582
chr7	34771256	34773256
chr3	49833559	49835559
chr3	49895435	49897435
chr18	52369069	52371069
chr18	52381584	52383584
chr5	98894474	98896474
chr9	120138380	120140380
chr4	67719375	67721375
chr6	159435776	159437776
chr9	117756913	117758913
chr2	122500782	122502782
chr7	60574105	60576105
chr13	67119533	67121533
chr13	67129507	67131507
chr14	26164894	26166894
chr6	4942394	4944394
chr6	98202603	98204603
chr7	37007702	37009702
chrUn_NW_018084979v1	1108002	1110002
chr6	101669444	101671444
chr1	100012997	100014997
chr4	89218939	89220939
chr6	27762744	27764744
chr10	67555972	67557972
chr8	77700103	77702103
chr4	122118048	122120048
chr4	122164207	122166207
chr4	122193030	122195030
chr4	122199390	122201390
chr9	61202930	61204930
chr11	51952898	51954898
chr10	61673553	61675553
chr14	24798010	24800010
chr6	2040702	2042702
chr16	21866841	21868841
chr2	77929657	77931657
chr13	141234796	141236796
chr6	154420110	154422110
chr15	107515921	107517921
chr3	53399801	53401801
chr16	40422218	40424218
chr2	22626669	22628669
chr8	51119660	51121660
chr14	4828709	4830709
chr6	143662541	143664541
chr4	107285955	107287955
chr6	32570833	32572833
chr14	62575630	62577630
chr5	66407111	66409111
chr2	91294054	91296054
chr2	75535813	75537813
chr2	128818606	128820606
chrUn_NW_018084979v1	2879740	2881740
chr11	10850865	10852865
chr9	48079242	48081242
chr14	27803545	27805545
chr14	27833325	27835325
chr14	27852368	27854368
chr14	27893390	27895390
chr18	16574544	16576544
chr16	21708285	21710285
chr16	21713347	21715347
chr16	21734238	21736238
chr16	21749595	21751595
chr16	21753768	21755768
chr16	21768443	21770443
chr2	39943805	39945805
chr3	50151103	50153103
chr3	50175365	50177365
chr3	50190455	50192455
chr3	50192982	50194982
chr3	50196094	50198094
chr9	1379223	1381223
chr11	61673141	61675141
chr2	30274978	30276978
chr6	71479820	71481820
chr6	71486946	71488946
chr7	101843200	101845200
chr9	12507991	12509991
chr9	123390186	123392186
chr3	114432080	114434080
chr4	54622637	54624637
chr14	87004184	87006184
chrX	24428153	24430153
chr6	100375954	100377954
chr2	45972106	45974106
chr14	24655184	24657184
chr10	29899352	29901352
chr6	154258544	154260544
chr14	22733115	22735115
chr1	5121218	5123218
chr1	5144555	5146555
chr10	30356018	30358018
chr1	225225285	225227285
chr9	22242562	22244562
chr7	18295950	18297950
chr11	61008589	61010589
chr16	14725955	14727955
chr16	14744054	14746054
chrX	96298935	96300935
chr13	167136275	167138275
chr14	5670711	5672711
chr9	46956129	46958129
chr14	24557215	24559215
chr15	115109674	115111674
chr18	23525532	23527532
chr2	16996504	16998504
chr8	82694963	82696963
chr15	44281913	44283913
chr17	52450184	52452184
chr10	29922462	29924462
chr10	29941425	29943425
chr10	29961529	29963529
chr13	84426300	84428300
chr1	207990951	207992951
chr7	43882389	43884389
chr5	99282961	99284961
chr14	130682209	130684209
chr12	42242508	42244508
chr12	42245901	42247901
chr3	22043110	22045110
chr7	15435161	15437161
chr11	5437494	5439494
chr10	37834721	37836721
chr10	37843113	37845113
chr10	37863629	37865629
chr10	37868517	37870517
chr17	60407451	60409451
chr18	12113261	12115261
chr18	12156239	12158239
chr15	23888393	23890393
chr4	128169967	128171967
chr4	78000048	78002048
chr6	32235104	32237104
chr6	32296117	32298117
chr6	78707307	78709307
chr12	8918217	8920217
chr1	236808652	236810652
chr18	8523923	8525923
chr18	8586252	8588252
chr14	10535209	10537209
chr6	52307810	52309810
chr6	166903678	166905678
chr6	166933801	166935801
chr6	109004108	109006108
chr6	92944526	92946526
chr6	92986911	92988911
chr16	74698112	74700112
chr3	29419681	29421681
chr3	29423190	29425190
chr16	69916600	69918600
chr14	89918257	89920257
chr7	95727041	95729041
chr9	60150935	60152935
chr9	60164226	60166226
chr9	79485896	79487896
chr6	33384876	33386876
chr6	33388720	33390720
chr15	30995854	30997854
chrUn_NW_018084979v1	2786583	2788583
chr15	44353232	44355232
chr15	44380739	44382739
chr13	92834245	92836245
chr15	110586607	110588607
chr11	64034536	64036536
chr1	25605867	25607867
chr1	25617687	25619687
chr13	124370524	124372524
chr13	124395905	124397905
chr17	39532104	39534104
chr17	39537026	39539026
chr5	72831351	72833351
chr13	134535937	134537937
chr10	68552272	68554272
chr11	77918687	77920687
chr3	113194453	113196453
chr15	8282757	8284757
chr10	60887052	60889052
chr18	1411039	1413039
chr1	262208317	262210317
chr18	1362499	1364499
chr2	137789177	137791177
chr2	137799072	137801072
chr4	6102826	6104826
chr9	40364819	40366819
chr9	40368354	40370354
chr14	62324987	62326987
chr7	121175395	121177395
chr18	16794381	16796381
chr9	8115819	8117819
chr9	8153860	8155860
chr15	10630591	10632591
chr11	63996971	63998971
chr1	143065017	143067017
chr17	50925568	50927568
chr2	97459494	97461494
chr8	4516340	4518340
chr8	4559727	4561727
chr13	153920716	153922716
chr10	47550169	47552169
chr4	55192006	55194006
chr8	4478416	4480416
chr14	135935213	135937213
chr2	89032745	89034745
chr4	2225378	2227378
chr4	2261291	2263291
chr4	2276085	2278085
chr7	5803464	5805464
chr2	17003993	17005993
chr2	17035443	17037443
chr2	17057767	17059767
chr1	72768373	72770373
chr12	54389819	54391819
chr9	21981474	21983474
chr17	61104412	61106412
chr14	43719856	43721856
chr14	2241183	2243183
chr15	78275604	78277604
chr3	9594885	9596885
chr6	111449462	111451462
chr6	111454852	111456852

## Sheet: Cerebellum
chr16	29648614	29650614
chr11	68479413	68481413
chr2	9304843	9306843
chr6	80131374	80133374
chr2	819390	821390
chr1	274301655	274303655
chr7	52276766	52278766
chr14	16628383	16630383
chr11	14118050	14120050
chr11	14155160	14157160
chr11	14164872	14166872
chr18	41039112	41041112
chr18	41045090	41047090
chr3	104993595	104995595
chr18	27053355	27055355
chr18	27057664	27059664
chr15	47984206	47986206
chrX	46069204	46071204
chr11	41130146	41132146
chr1	113370080	113372080
chr1	18989004	18991004
chr18	24601506	24603506
chr18	24615024	24617024
chr18	24618970	24620970
chr18	24621861	24623861
chr18	24636262	24638262
chr18	24638310	24640310
chr1	195205974	195207974
chr18	11210686	11212686
chr12	50912513	50914513
chr18	47912033	47914033
chr3	13848262	13850262
chr3	13863937	13865937
chr3	13866627	13868627
chr9	53827826	53829826
chr1	97198340	97200340
chr3	64293147	64295147
chr14	4549935	4551935
chr17	32132134	32134134
chr1	260517876	260519876
chr9	54579194	54581194
chr8	731135	733135
chr13	112056053	112058053
chr17	33453100	33455100
chr17	33456561	33458561
chr15	81111354	81113354
chr15	81115249	81117249
chr15	81137335	81139335
chr15	15338108	15340108
chr15	15383571	15385571
chr14	33801496	33803496
chr14	33805966	33807966
chr14	33809897	33811897
chr5	35964481	35966481
chr5	35972205	35974205
chr5	34603034	34605034
chr5	34658701	34660701
chr2	90838669	90840669
chr1	144548607	144550607
chr1	191603642	191605642
chr1	191656689	191658689
chr3	32993897	32995897
chr3	32999132	33001132
chr13	123310911	123312911
chr13	123354752	123356752
chr13	123357049	123359049
chr13	123372637	123374637
chr14	26346807	26348807
chr14	26351265	26353265
chr14	26395139	26397139
chr3	130238539	130240539
chr18	3715429	3717429
chr18	3728444	3730444
chr18	3743495	3745495
chr16	40527216	40529216
chr5	39155204	39157204
chr1	125444511	125446511
chr3	12728792	12730792
chr3	12749475	12751475
chr3	12757853	12759853
chr3	12763351	12765351
chr3	12766501	12768501
chr3	12768678	12770678
chr2	2874057	2876057
chr18	32874252	32876252
chr1	195683883	195685883
chr15	85654019	85656019
chr15	114079477	114081477
chr3	131788760	131790760
chr9	97927155	97929155
chr2	124238057	124240057
chr8	124133641	124135641
chr8	124144600	124146600
chr13	87426832	87428832
chr13	87441482	87443482
chr4	74924212	74926212
chr18	3947329	3949329
chr18	3950774	3952774
chr18	3986379	3988379
chr18	3989504	3991504
chr3	31730123	31732123
chr3	31743312	31745312
chr3	92575537	92577537
chr13	41915255	41917255
chr10	53279586	53281586
chr12	61411874	61413874
chr1	10013029	10015029
chr1	10097917	10099917
chrX	39416477	39418477
chr6	74025195	74027195
chr6	74029183	74031183
chr6	74068289	74070289
chr13	129500076	129502076
chr13	129509294	129511294
chr13	129549840	129551840
chr13	129568535	129570535
chr13	129572808	129574808
chr17	28293089	28295089
chr5	104406460	104408460
chr5	74975422	74977422
chr13	144674874	144676874
chr7	102506293	102508293
chr7	102511987	102513987
chr7	102530682	102532682
chr7	102541189	102543189
chr7	102546279	102548279
chr7	102570825	102572825
chr14	58974493	58976493
chr8	43012829	43014829
chr8	43038196	43040196
chr8	43041893	43043893
chr8	43046780	43048780
chr18	41304852	41306852
chr18	41383330	41385330
chr4	28674234	28676234
chr14	90158930	90160930
chr8	16148063	16150063
chr5	89097549	89099549
chr16	74049453	74051453
chr9	56704019	56706019
chr9	56710849	56712849
chr9	56714446	56716446
chr3	9950264	9952264
chr13	12830819	12832819
chr15	35711336	35713336
chr13	144395036	144397036
chr9	54128306	54130306
chr9	54139060	54141060
chr13	192621976	192623976
chr1	214284098	214286098
chr16	44813677	44815677
chr1	253809603	253811603
chr13	178691600	178693600
chr13	177516986	177518986
chr13	177560682	177562682
chr1	188811862	188813862
chr1	188817880	188819880
chr1	188827584	188829584
chr7	72478398	72480398
chr14	121786212	121788212
chr5	34273618	34275618
chr11	15930813	15932813
chr1	250211900	250213900
chr1	250238995	250240995
chr1	250273460	250275460
chrX	43139556	43141556
chr9	93605175	93607175
chr1	117710897	117712897
chr1	117715400	117717400
chr13	149545523	149547523
chr15	35854977	35856977
chr15	35858135	35860135
chr1	138907199	138909199
chr1	138919980	138921980
chr9	120792934	120794934
chr6	152188405	152190405
chr6	76205804	76207804
chr6	76229659	76231659
chr14	49741141	49743141
chr14	49754587	49756587
chr14	49758564	49760564
chr4	10615295	10617295
chr8	120733440	120735440
chr9	59845529	59847529
chr9	59859582	59861582
chr9	59867311	59869311
chr3	89918802	89920802
chr3	89957412	89959412
chr3	89965076	89967076
chr3	89992156	89994156
chr18	1203110	1205110
chr18	1241247	1243247
chr4	100848779	100850779
chr12	17144234	17146234
chr1	198737091	198739091
chr1	198750121	198752121
chr1	198752584	198754584
chr1	198777320	198779320
chr2	138064409	138066409
chr8	124327209	124329209
chr6	61348971	61350971
chr9	58327141	58329141
chr9	58368500	58370500
chr9	58373664	58375664
chr9	58381019	58383019
chr9	58390078	58392078
chr9	58392841	58394841
chr13	3270655	3272655
chr12	1798634	1800634
chr8	119928467	119930467
chr8	119933104	119935104
chr8	119936688	119938688
chr8	119977303	119979303
chr13	124101759	124103759
chr13	124114974	124116974
chr7	10989460	10991460
chr13	19685965	19687965
chr8	75814893	75816893
chrX	118498499	118500499
chr4	21006291	21008291
chr12	44838027	44840027
chr13	32532877	32534877
chr11	29052126	29054126
chr1	223835262	223837262
chr1	223841550	223843550
chr13	72949581	72951581
chr8	127307172	127309172
chr8	127335259	127337259
chr7	21405117	21407117
chr3	40324878	40326878
chr3	40372487	40374487
chr7	1901960	1903960
chr18	55712498	55714498
chr18	55741685	55743685
chr13	14268594	14270594
chr18	20406632	20408632
chr10	12369041	12371041
chr1	133868876	133870876
chr13	24503688	24505688
chr15	129279710	129281710
chr15	62525731	62527731
chr14	40072045	40074045
chr13	19258078	19260078
chr3	67358374	67360374
chr17	17530320	17532320
chr10	24682726	24684726
chr13	139517386	139519386
chr13	139523673	139525673
chr13	53046124	53048124
chr1	38237224	38239224
chr4	33808659	33810659
chr6	141102772	141104772
chr6	141185544	141187544
chr6	141190188	141192188
chr6	141197746	141199746
chr14	19809592	19811592
chr4	31643325	31645325
chr4	31648324	31650324
chr4	31656629	31658629
chr18	2573100	2575100
chr4	31596924	31598924
chr1	95873480	95875480
chr16	61274946	61276946
chr8	19606209	19608209
chr8	19609509	19611509
chr8	19620575	19622575
chr15	114121544	114123544
chr6	105668578	105670578
chr14	132714962	132716962
chr17	5864254	5866254
chr9	54058566	54060566
chr1	69999511	70001511
chr14	57218266	57220266
chr14	57231667	57233667
chr14	57238481	57240481
chr14	57242179	57244179
chr14	57246403	57248403
chr14	57259349	57261349
chr14	57296933	57298933
chr14	13471213	13473213
chr17	28433249	28435249
chr17	28443681	28445681
chr17	28446436	28448436
chr17	28473024	28475024
chr1	223983611	223985611
chr8	75150957	75152957
chr8	75153646	75155646
chr18	53377235	53379235
chr6	20022690	20024690
chr16	53829754	53831754
chr3	12971913	12973913
chr9	132052963	132054963
chr9	132065994	132067994
chr9	132069419	132071419
chr18	3212372	3214372
chr18	3242421	3244421
chr18	3289068	3291068
chr9	42414891	42416891
chr9	42429254	42431254
chr1	38968657	38970657
chr7	50534932	50536932
chr17	48330039	48332039
chr17	48336047	48338047
chr17	48391544	48393544
chr3	12488563	12490563
chr4	63204920	63206920
chr12	38400564	38402564
chr12	38430261	38432261
chr12	38435449	38437449
chr1	23090106	23092106
chr6	7595021	7597021
chr3	4311949	4313949
chr2	94547803	94549803
chr9	95872579	95874579
chrUn_NW_018084833v1	1805452	1807452
chrUn_NW_018084833v1	1883180	1885180
chr12	6781398	6783398
chr8	138429644	138431644
chr8	138468536	138470536
chr17	48404755	48406755
chr17	48419747	48421747
chr17	48443280	48445280
chr17	48455737	48457737
chrUn_NW_018084968v1	1336364	1338364
chrUn_NW_018084968v1	1343387	1345387
chr13	126706166	126708166
chr13	126708915	126710915
chr14	119332680	119334680
chr14	92531617	92533617
chr15	85543136	85545136
chr17	510377	512377
chr11	6298738	6300738
chr15	82824427	82826427
chr15	82848638	82850638
chr15	82888378	82890378
chr5	2052348	2054348
chr5	2084813	2086813
chr9	70410128	70412128
chr8	4751060	4753060
chr8	4774285	4776285
chr8	4781592	4783592
chr5	73458872	73460872
chr9	60477393	60479393
chr13	44684496	44686496
chr6	35900308	35902308
chr6	35903499	35905499
chr6	35907387	35909387
chr6	35923954	35925954
chr6	35954848	35956848
chr6	35971645	35973645
chr1	136233738	136235738
chr7	30200832	30202832
chr7	30219147	30221147
chr7	30234135	30236135
chr6	74108331	74110331
chr6	74110604	74112604
chr6	74116815	74118815
chr6	74124388	74126388
chr6	74176957	74178957
chr15	85426059	85428059
chr15	85430485	85432485
chr15	85447334	85449334
chr15	85451384	85453384
chr4	9210155	9212155
chr4	9229496	9231496
chr11	54878993	54880993
chr13	106675381	106677381
chr1	91952792	91954792
chr2	33770693	33772693
chr7	102301922	102303922
chr7	102383015	102385015
chr8	133753408	133755408
chr8	133758198	133760198
chr8	133783969	133785969
chr8	133787202	133789202
chr2	76231737	76233737
chr2	76253618	76255618
chr6	91840333	91842333
chr6	109933148	109935148
chr6	109954494	109956494
chr6	109961953	109963953
chr6	117730188	117732188
chr5	23014129	23016129
chr7	99297260	99299260
chr7	47288311	47290311
chr9	132824356	132826356
chr9	132884985	132886985
chr3	20874067	20876067
chr3	32839351	32841351
chr3	32842348	32844348
chr3	32862789	32864789
chr3	32865420	32867420
chr3	32899460	32901460
chr6	40156206	40158206
chr6	40176276	40178276
chr18	26834316	26836316
chr3	128617342	128619342
chr3	128621557	128623557
chr3	128626688	128628688
chr3	128637910	128639910
chr9	58778083	58780083
chr9	58782369	58784369
chr13	68002984	68004984
chr13	68005837	68007837
chr13	68018972	68020972
chr13	68071526	68073526
chr7	94413214	94415214
chr7	94418991	94420991
chr10	24709221	24711221
chr10	24734769	24736769
chr10	24741439	24743439
chr1	186085332	186087332
chr1	257350923	257352923
chr1	257356649	257358649
chr1	257369359	257371359
chr1	257399158	257401158
chr13	44527454	44529454
chr4	72775819	72777819
chr5	100034061	100036061
chr1	196601944	196603944
chr11	32353951	32355951
chr5	33413510	33415510
chr5	6743862	6745862
chr3	14841993	14843993
chr3	14847271	14849271
chr6	35880489	35882489
chr14	26404609	26406609
chr14	26414093	26416093
chr14	26424753	26426753
chr14	26443375	26445375
chr14	26455599	26457599
chr14	26481599	26483599
chr14	26493380	26495380
chr14	26498425	26500425
chr4	110143841	110145841
chr8	25851208	25853208
chr1	82944041	82946041
chr10	1100829	1102829
chr11	4568039	4570039
chr7	10237881	10239881
chr7	10299624	10301624
chr13	109295157	109297157
chr6	73676583	73678583
chr12	53008875	53010875
chr12	53037947	53039947
chr4	77808615	77810615
chr4	77877049	77879049
chr4	77895670	77897670
chr3	15303784	15305784
chr3	15353693	15355693
chr3	15364563	15366563
chr7	50154610	50156610
chr11	39185128	39187128
chr18	27208059	27210059
chr18	27211501	27213501
chr13	32109284	32111284
chr13	32116651	32118651
chr14	13640888	13642888
chr14	13643374	13645374
chr6	80296506	80298506
chr13	51053196	51055196
chr13	96563388	96565388
chr13	96566771	96568771
chr8	126053786	126055786
chr1	6483746	6485746
chr9	81018704	81020704
chr18	46258198	46260198
chr1	259995232	259997232
chr18	34730495	34732495
chr9	68393387	68395387
chr4	98874879	98876879
chr7	101426192	101428192
chr7	101480649	101482649
chr18	6101351	6103351
chr1	148144752	148146752
chr7	110148605	110150605
chr7	110197450	110199450
chr1	272336054	272338054
chr1	272366382	272368382
chr1	272383732	272385732
chr1	272391031	272393031
chr1	272396612	272398612
chr14	140321621	140323621
chr8	16068173	16070173
chr8	126646403	126648403
chr17	28784298	28786298
chr5	72418117	72420117
chr15	82671862	82673862
chr4	5597200	5599200
chr9	20632808	20634808
chr13	88027731	88029731
chr13	88032042	88034042
chr13	88095384	88097384
chr13	88099712	88101712
chr8	48213547	48215547
chr6	11517220	11519220
chr18	41517714	41519714
chr15	345678	347678
chr15	354075	356075
chr15	357480	359480
chr15	364830	366830
chr15	373360	375360
chr13	33041656	33043656
chr13	50924600	50926600
chr1	110487339	110489339
chr1	110492389	110494389
chr14	103439434	103441434
chr1	59461826	59463826
chr7	116981856	116983856
chr6	120841758	120843758
chr13	82731426	82733426
chr4	90497365	90499365
chr10	26427510	26429510
chrX	13430693	13432693
chrX	13435396	13437396
chr8	19030598	19032598
chr6	122153900	122155900
chr6	122162028	122164028
chr7	84259864	84261864
chr1	257066405	257068405
chr1	257076672	257078672
chr1	257081546	257083546
chr11	19405432	19407432
chr2	28023222	28025222
chr1	207821494	207823494
chr1	207874024	207876024
chr5	80562782	80564782
chr1	107559115	107561115
chr14	17057501	17059501
chr6	35239459	35241459
chr6	35257384	35259384
chr6	35268128	35270128
chr6	35299264	35301264
chr16	4210996	4212996
chr16	62217618	62219618
chr16	62224785	62226785
chr16	62244639	62246639
chr16	62257035	62259035
chr14	69650806	69652806
chr10	29585639	29587639
chr13	31238902	31240902
chr13	87137651	87139651
chr13	87142040	87144040
chr13	87158046	87160046
chr4	108405413	108407413
chr4	108410333	108412333
chr4	108434805	108436805
chr1	256427444	256429444
chr1	256485370	256487370
chr1	118884709	118886709
chr12	17414853	17416853
chr12	17418144	17420144
chr12	17428910	17430910
chr5	101953685	101955685
chr12	28115624	28117624
chr12	28121884	28123884
chr12	28150737	28152737
chr4	70642009	70644009
chr7	118167251	118169251
chrX	625972	627972
chr14	130367250	130369250
chr1	49514553	49516553
chr11	68539989	68541989
chr11	68554626	68556626
chr11	68562429	68564429
chr11	68572028	68574028
chr11	68575248	68577248
chr11	68577622	68579622
chr11	68599009	68601009
chr11	59839106	59841106
chr1	119763483	119765483
chr1	205101826	205103826
chr1	205110706	205112706
chr1	205130019	205132019
chr1	205135185	205137185
chr1	205140404	205142404
chr1	205152142	205154142
chr1	205171641	205173641
chr1	205178105	205180105
chr1	205180344	205182344
chr1	205183402	205185402
chr1	205187346	205189346
chr14	4282263	4284263
chr18	50347650	50349650
chr18	50389285	50391285
chr14	109667779	109669779
chr14	109685686	109687686
chr2	19539389	19541389
chr4	49066656	49068656
chr5	17145474	17147474
chr17	55383967	55385967
chr6	155036776	155038776
chr1	272894259	272896259
chr2	17470929	17472929
chr2	17473709	17475709
chr2	17481213	17483213
chr14	58332141	58334141
chr4	1916175	1918175
chr2	135766637	135768637
chr14	34475893	34477893
chr6	87140652	87142652
chr9	80755472	80757472
chr13	131761839	131763839
chr17	18511331	18513331
chr17	18516421	18518421
chr17	18526977	18528977
chr17	18534096	18536096
chr8	106344929	106346929
chr15	62241624	62243624
chr15	62278319	62280319
chr4	44242486	44244486
chr1	83444287	83446287
chr18	43750423	43752423
chr1	224369171	224371171
chr4	8910809	8912809
chr9	35131634	35133634
chr9	35152019	35154019
chr6	141794368	141796368
chr8	105678499	105680499
chr8	105693872	105695872
chr11	27330009	27332009
chr15	2177240	2179240
chr13	85779769	85781769
chr4	32441710	32443710
chr6	10047512	10049512
chr6	10060112	10062112
chr6	10065392	10067392
chr6	10069326	10071326
chr6	10072285	10074285
chr6	10075763	10077763
chr6	113478	115478
chr14	139515089	139517089
chr13	151088130	151090130
chr9	31481962	31483962
chr9	31485104	31487104
chr9	31488310	31490310
chr9	31490816	31492816
chr17	19105082	19107082
chr17	19134358	19136358
chr17	19162703	19164703
chr17	19169287	19171287
chr17	19171785	19173785
chr17	19175003	19177003
chr17	19178819	19180819
chr17	19181127	19183127
chr17	19184036	19186036
chr17	19189286	19191286
chr1	257430003	257432003
chr1	257438597	257440597
chr1	257455254	257457254
chr1	257460935	257462935
chr1	257463965	257465965
chr1	257467236	257469236
chr1	257471857	257473857
chr9	17651042	17653042
chr9	17681114	17683114
chr3	129877096	129879096
chr9	50418506	50420506
chr7	101215404	101217404
chr4	31207312	31209312
chr9	103504834	103506834
chr9	103524737	103526737
chr9	103558355	103560355
chr17	49242125	49244125
chr18	6888746	6890746
chr8	57734123	57736123
chr13	139700846	139702846
chr13	139711420	139713420
chr6	102902778	102904778
chr6	102910411	102912411
chr6	102918461	102920461
chr6	102953400	102955400
chr6	102955971	102957971
chr13	56822726	56824726
chr13	56825058	56827058
chr13	56827741	56829741
chr13	56832058	56834058
chrX	16824597	16826597
chrX	16874655	16876655
chrX	16880096	16882096
chrX	16898779	16900779
chr13	13722289	13724289
chr2	29003066	29005066
chr2	29005900	29007900
chr2	29009104	29011104
chr2	29012233	29014233
chr2	29027747	29029747
chr2	29052082	29054082
chr2	29055958	29057958
chr3	93879005	93881005
chr13	87070889	87072889
chr13	87094868	87096868
chr17	23237319	23239319
chr1	20723339	20725339
chr17	10834218	10836218
chr17	10840504	10842504
chr14	54313729	54315729
chr14	46603777	46605777
chr14	16723822	16725822
chr8	37061163	37063163
chr8	37089671	37091671
chr11	28109221	28111221
chr11	28117371	28119371
chr11	28130505	28132505
chr4	4619450	4621450
chr2	45105593	45107593
chr2	45117891	45119891
chr2	45130914	45132914
chr2	45163495	45165495
chr18	47055031	47057031
chr18	47073856	47075856
chr13	28108912	28110912
chr11	14408501	14410501
chr18	27194719	27196719
chr18	27198882	27200882
chr2	15142146	15144146
chr4	1879748	1881748
chr1	179358331	179360331
chr5	72284770	72286770
chr5	72288395	72290395
chr14	54069934	54071934
chr14	88970213	88972213
chr1	151926674	151928674
chr8	39898586	39900586
chr1	113263570	113265570
chr12	20141774	20143774
chr13	80052666	80054666
chr13	80055115	80057115
chr12	28009139	28011139
chr12	28055570	28057570
chr14	141035520	141037520
chr4	72447391	72449391
chr6	13135977	13137977
chr1	30200460	30202460
chrX	14467489	14469489
chr8	82739083	82741083
chr8	82792013	82794013
chr3	90757070	90759070
chr15	98977301	98979301
chr3	127410034	127412034
chr15	112629242	112631242
chr15	108183089	108185089
chr1	143670932	143672932
chr15	85992035	85994035
chr3	36460657	36462657
chr3	36491616	36493616
chr3	36494640	36496640
chr11	56353210	56355210
chr11	56356457	56358457
chr11	56360061	56362061
chr13	66269549	66271549
chr16	38734108	38736108
chr16	38736607	38738607
chr16	38755042	38757042
chr16	38773574	38775574
chr3	116501092	116503092
chr3	24931172	24933172
chr3	24934347	24936347
chr4	24171014	24173014
chr4	70379391	70381391
chr15	135735104	135737104
chr15	135747230	135749230
chr6	169793600	169795600
chr13	201612580	201614580
chr13	201685191	201687191
chr2	29580361	29582361
chr14	33174789	33176789
chr3	35005528	35007528
chr3	35018859	35020859
chr13	87709186	87711186
chr13	87713597	87715597
chr13	87718381	87720381
chr12	32601170	32603170
chr12	32609466	32611466
chr7	88826099	88828099
chr16	6900735	6902735
chr16	6915098	6917098
chr17	24110595	24112595
chr17	24151574	24153574
chr17	24170258	24172258
chr17	24174014	24176014
chr17	24179056	24181056
chr6	53841705	53843705
chr6	53853008	53855008
chr11	6116178	6118178
chr8	1239949	1241949
chr8	1251883	1253883
chr8	1265852	1267852
chr9	92802480	92804480
chr9	92862284	92864284
chr9	92898996	92900996
chr6	27888407	27890407
chr6	27892829	27894829
chr2	59137131	59139131
chr2	59146387	59148387
chr6	126700549	126702549
chr6	126730582	126732582
chr6	126757871	126759871
chr17	44422890	44424890
chr6	90227941	90229941
chr6	90273150	90275150
chr13	109166649	109168649
chr4	43950213	43952213
chr14	43920807	43922807
chr14	43930739	43932739
chr14	43974054	43976054
chr5	1542782	1544782
chr5	1549094	1551094
chr12	57162340	57164340
chr12	57197185	57199185
chr8	130403372	130405372
chr1	176115045	176117045
chr1	176176836	176178836
chr13	203836782	203838782
chr7	33213035	33215035
chr9	18724092	18726092
chr9	18729312	18731312
chr9	18747026	18749026
chr13	168346622	168348622
chr6	154341416	154343416
chr6	154365133	154367133
chr1	257848793	257850793
chr1	257850926	257852926
chr1	257853758	257855758
chr1	257858872	257860872
chr8	86824822	86826822
chr8	86839856	86841856
chr13	84958268	84960268
chr6	139251642	139253642
chr15	118501533	118503533
chr15	118563184	118565184
chr9	138081865	138083865
chr13	70977055	70979055
chr7	75468879	75470879
chr1	161776744	161778744
chr18	4340510	4342510
chr18	4342769	4344769
chr18	4370004	4372004
chr6	121610890	121612890
chr9	117149859	117151859
chr17	13309329	13311329
chr5	89571514	89573514
chr8	122740092	122742092
chr8	122784970	122786970
chr8	122789414	122791414
chr13	47101188	47103188
chr13	47196609	47198609
chr2	65573534	65575534
chr3	12126037	12128037
chr3	12138371	12140371
chr3	12186987	12188987
chr13	193163917	193165917
chr1	241401305	241403305
chr1	241414436	241416436
chr1	241496112	241498112
chr1	14683089	14685089
chr9	35647076	35649076
chr13	44440255	44442255
chr11	75766168	75768168
chr6	282422	284422
chr3	132600600	132602600
chr3	132627644	132629644
chr3	132631113	132633113
chr3	132636832	132638832
chr3	67450283	67452283
chr15	96383480	96385480
chr14	54510340	54512340
chr9	133712430	133714430
chr2	141807016	141809016
chr4	218445	220445
chr9	14326196	14328196
chr3	36830484	36832484
chr11	68946901	68948901
chr5	55339399	55341399
chr5	55381333	55383333
chr2	59071224	59073224
chr2	59081435	59083435
chr6	154982192	154984192
chr1	22004174	22006174
chr1	22091384	22093384
chr8	118780089	118782089
chr2	16009133	16011133
chr1	224031277	224033277
chr16	61647486	61649486
chr4	20921744	20923744
chr10	16641290	16643290
chr3	13494842	13496842
chr7	50779799	50781799
chr17	57229364	57231364
chrX	120567743	120569743
chr17	4864487	4866487
chr8	129750868	129752868
chr10	52644480	52646480
chr12	18386875	18388875
chr9	133693792	133695792
chr11	56098040	56100040
chr3	41363045	41365045
chr13	65411784	65413784
chr11	63128263	63130263
chr2	45003151	45005151
chr2	45077355	45079355
chr2	45087250	45089250
chr2	45096607	45098607
chr6	101330367	101332367
chr6	101348419	101350419
chr6	101354931	101356931
chr6	101357314	101359314
chr6	101359867	101361867
chr9	117663853	117665853
chr2	95347113	95349113
chr5	67483034	67485034
chr1	167114001	167116001
chr2	28608798	28610798
chr11	70826597	70828597
chr11	70838596	70840596
chr17	10967861	10969861
chr17	10975419	10977419
chr17	10992291	10994291
chr13	59399371	59401371
chr13	177851577	177853577
chr13	177854769	177856769
chr15	39364898	39366898
chr18	3817731	3819731
chr8	60102310	60104310
chr3	113240779	113242779
chr18	52438787	52440787
chr6	10563258	10565258
chr13	13353118	13355118
chr13	13357202	13359202
chr13	13360114	13362114
chr13	13363652	13365652
chr13	143807153	143809153
chr10	56075059	56077059
chr3	92367573	92369573
chr9	104618912	104620912
chr13	87501676	87503676
chr13	87580880	87582880
chr13	87591171	87593171
chr1	42171728	42173728
chr1	42191922	42193922
chr14	108458682	108460682
chr6	42979744	42981744
chr6	42982124	42984124
chr6	42997699	42999699
chr6	43297103	43299103
chr1	192153920	192155920
chr1	274243765	274245765
chr3	75361858	75363858
chr9	32745008	32747008
chr15	15287913	15289913
chr15	15291515	15293515
chr15	15295869	15297869
chr1	19222021	19224021
chr1	19226773	19228773
chr1	19286568	19288568
chr3	36222102	36224102
chr3	36248467	36250467
chr3	36257595	36259595
chr3	36297469	36299469
chr15	135831464	135833464
chr1	167813802	167815802
chr13	24915092	24917092
chr2	150434682	150436682
chr4	72344665	72346665
chr4	72372140	72374140
chr1	243314729	243316729
chr1	243375660	243377660
chr14	31296601	31298601
chr16	803979	805979
chr17	48588166	48590166
chr4	8787222	8789222
chr13	170614354	170616354
chr13	130244905	130246905
chr13	130247204	130249204
chr13	130249477	130251477
chr13	130263554	130265554
chr8	71137693	71139693
chr13	129340324	129342324
chr6	128495101	128497101
chr13	76524224	76526224
chr7	55940692	55942692
chr5	102422812	102424812
chr5	102445451	102447451
chrX	117140518	117142518
chr1	149028138	149030138
chr15	129532893	129534893
chr15	129551791	129553791
chr15	129581711	129583711
chr14	13210868	13212868
chr14	13218559	13220559
chr14	13224916	13226916
chr14	13233812	13235812
chr17	35620581	35622581
chr17	35627776	35629776
chr17	35642924	35644924
chr17	35655090	35657090
chr17	35659738	35661738
chr14	73773958	73775958
chr18	37179696	37181696
chr7	45091797	45093797
chr1	47147360	47149360
chr9	122769593	122771593
chr3	35864644	35866644
chr18	27381632	27383632
chr18	27389360	27391360
chr1	117316894	117318894
chr1	117320186	117322186
chr1	117329588	117331588
chr2	143364893	143366893
chr9	132310500	132312500
chr9	132318567	132320567
chr18	1193525	1195525
chr5	84830806	84832806
chr6	14288114	14290114
chr11	3281501	3283501
chr3	12300790	12302790
chr3	12343861	12345861
chr13	183570780	183572780
chr6	1702338	1704338
chr1	49648507	49650507
chr6	128353220	128355220
chr6	102857672	102859672
chr13	121758772	121760772
chr5	99935147	99937147
chr7	100209206	100211206
chr1	68137177	68139177
chr1	68191750	68193750
chr1	68194482	68196482
chr8	2215510	2217510
chr11	49160172	49162172
chr2	133459688	133461688
chr17	42216435	42218435
chr4	9154918	9156918
chr13	9137810	9139810
chr13	9151162	9153162
chr10	68202418	68204418
chr13	81205019	81207019
chr7	32226514	32228514
chr14	119554477	119556477
chr16	61855601	61857601
chr16	61858575	61860575
chr12	17234659	17236659
chr12	17238883	17240883
chr12	17252093	17254093
chr12	17261335	17263335
chr12	17276394	17278394
chr17	25805453	25807453
chr17	25819560	25821560
chr17	25846795	25848795
chr17	25866181	25868181
chr17	25889938	25891938
chr17	25895649	25897649
chr13	126692022	126694022
chr1	144674601	144676601
chr14	130540128	130542128
chr1	261851992	261853992
chr1	261883021	261885021
chr5	1721562	1723562
chr5	1727698	1729698
chr5	1777848	1779848
chr5	1799801	1801801
chr16	67629591	67631591
chr14	33780229	33782229
chr14	33783717	33785717
chr14	33787455	33789455
chr14	33794701	33796701
chr7	87642261	87644261
chr7	87644732	87646732
chr7	87657307	87659307
chr7	87678191	87680191
chr7	87690364	87692364
chr7	87697320	87699320
chr9	59900488	59902488
chr9	59909794	59911794
chr13	99386196	99388196
chr8	41115076	41117076
chr1	62332305	62334305
chr4	2773493	2775493
chr18	40969449	40971449
chr18	40998669	41000669
chr3	850691	852691
chr15	114855061	114857061
chr1	116586286	116588286
chr6	100820908	100822908
chr6	100849326	100851326
chr17	34531585	34533585
chr15	131600900	131602900
chr13	14612123	14614123
chr8	129414014	129416014
chr8	129431965	129433965
chr1	167002971	167004971
chr12	6379741	6381741
chr1	139626845	139628845
chr15	72633345	72635345
chr1	62051346	62053346
chr2	29970060	29972060
chr17	21640366	21642366
chr17	21653147	21655147
chr17	21684593	21686593
chr17	21689385	21691385
chr16	54133329	54135329
chr4	112416232	112418232
chr4	112468964	112470964
chrX	102373219	102375219
chr5	24816630	24818630
chr5	24852674	24854674
chr5	24856389	24858389
chr5	24860871	24862871
chr5	24899460	24901460
chr9	34066394	34068394
chr6	36585926	36587926
chr6	36590266	36592266
chr6	36593648	36595648
chr11	3178983	3180983
chr1	129511524	129513524
chr3	6363825	6365825
chr9	11750902	11752902
chr16	26250139	26252139
chr16	26256143	26258143
chr16	26260482	26262482
chr16	26262832	26264832
chr16	26272428	26274428
chr16	26275560	26277560
chr13	37461410	37463410
chr5	100602130	100604130
chr8	68142156	68144156
chr4	21388999	21390999
chr15	100473183	100475183
chr5	49812556	49814556
chr11	11529284	11531284
chr11	11558066	11560066
chr3	90311816	90313816
chr3	90364296	90366296
chr5	15507406	15509406
chr1	186110047	186112047
chr1	38593609	38595609
chr2	762363	764363
chr11	10559701	10561701
chr4	91254353	91256353
chr4	91274571	91276571
chr17	58780642	58782642
chr1	132270963	132272963
chr6	35506153	35508153
chr6	35511111	35513111
chr6	35519201	35521201
chr6	35525126	35527126
chr2	16473538	16475538
chr9	100878698	100880698
chr17	1011767	1013767
chr1	268646505	268648505
chr18	2714120	2716120
chr18	2717605	2719605
chr18	2720437	2722437
chr18	2726858	2728858
chr18	2755062	2757062
chr18	2758860	2760860
chr18	2762383	2764383
chr18	2776279	2778279
chr18	2784607	2786607
chr15	53548649	53550649
chr6	36069221	36071221
chr6	36087484	36089484
chr6	170516140	170518140
chr3	26610252	26612252
chr18	25691413	25693413
chr12	28531560	28533560
chr3	114906527	114908527
chr11	27912584	27914584
chr5	55501086	55503086
chr18	8405134	8407134
chr18	8414017	8416017
chr18	8463306	8465306
chr13	75912767	75914767
chr13	75929453	75931453
chr13	75943450	75945450
chr13	75970718	75972718
chr13	75975000	75977000
chr13	75981035	75983035
chr5	46477165	46479165
chr15	8552108	8554108
chr14	127045213	127047213
chr14	14144223	14146223
chr14	14173163	14175163
chr14	14195867	14197867
chr9	108811043	108813043
chr8	106162564	106164564
chr1	56746837	56748837
chr13	73068057	73070057
chr9	128979227	128981227
chr9	128995886	128997886
chr1	129207485	129209485
chr1	129267319	129269319
chr7	30734509	30736509
chr7	30757082	30759082
chr2	78950546	78952546
chr13	44838340	44840340
chr13	44852439	44854439
chr13	44872825	44874825
chr13	44886127	44888127
chr9	68741273	68743273
chr13	41095992	41097992
chr1	6836692	6838692
chr1	6881106	6883106
chr1	26136947	26138947
chr1	26140832	26142832
chr17	1102434	1104434
chr17	1117696	1119696
chr17	1121086	1123086
chr8	40530310	40532310
chr18	20246528	20248528
chr1	168127122	168129122
chr14	42306622	42308622
chr14	42311194	42313194
chr14	42367440	42369440
chr14	42371488	42373488
chr14	42390284	42392284
chr8	16442550	16444550
chr8	16495769	16497769
chr17	8067053	8069053
chr5	584843	586843
chr5	591359	593359
chr11	36866172	36868172
chr3	131672630	131674630
chr16	71390197	71392197
chr16	71398028	71400028
chr17	40859044	40861044
chr2	665334	667334
chr7	30185833	30187833
chr1	38891519	38893519
chr3	10768471	10770471
chr14	122346806	122348806
chr2	4401271	4403271
chr15	82791228	82793228
chr5	11101262	11103262
chr5	11104979	11106979
chr5	11133130	11135130
chr5	11142367	11144367
chr18	24366850	24368850
chr6	55186624	55188624
chr17	13213388	13215388
chr2	65830350	65832350
chr2	65835878	65837878
chr14	16974367	16976367
chr10	3537767	3539767
chr10	3576898	3578898
chr2	2012135	2014135
chr5	78643146	78645146
chr6	608182	610182
chr10	28610461	28612461
chr4	95343482	95345482
chr1	209801782	209803782
chr1	209819122	209821122
chr1	209832280	209834280
chr13	25714185	25716185
chr1	19535457	19537457
chr1	19554866	19556866
chr1	19565471	19567471
chr8	9815447	9817447
chr11	67775873	67777873
chr15	30537246	30539246
chrX	12489416	12491416
chr14	39119236	39121236
chr13	81160104	81162104
chr1	3628268	3630268
chr5	19890021	19892021
chr9	58514508	58516508
chr9	58548925	58550925
chr9	58552361	58554361
chr9	58561340	58563340
chr9	58570218	58572218
chr9	58575398	58577398
chr9	58577580	58579580
chr9	58580786	58582786
chr9	58583406	58585406
chr9	58588810	58590810
chr9	58596258	58598258
chr4	116599941	116601941
chrX	79800550	79802550
chr14	63739486	63741486
chr14	63792786	63794786
chr4	109034823	109036823
chr17	4494630	4496630
chr4	116435815	116437815
chr13	116621070	116623070
chr17	18669614	18671614
chr17	18675958	18677958
chr17	18696257	18698257
chr17	59457487	59459487
chr16	61989411	61991411
chr7	110236116	110238116
chr6	146706734	146708734
chr18	50584095	50586095
chr1	164032312	164034312
chr1	164076924	164078924
chr6	80308617	80310617
chr9	123027566	123029566
chr5	25270239	25272239
chr15	49073914	49075914
chrX	28007762	28009762
chr8	125007823	125009823
chr14	134598520	134600520
chr1	253314738	253316738
chr14	38175437	38177437
chr14	38177510	38179510
chr14	38189443	38191443
chr5	39601047	39603047
chr16	26338881	26340881
chr9	53729555	53731555
chr9	53759332	53761332
chr1	5780893	5782893
chr1	257206521	257208521
chr1	257216403	257218403
chr1	257223687	257225687
chr1	193380551	193382551
chr14	53389514	53391514
chr9	59304278	59306278
chr9	59322726	59324726
chr14	136924367	136926367
chr5	36144223	36146223
chr7	71175540	71177540
chr8	123728444	123730444
chr6	109826771	109828771
chr6	109828960	109830960
chr6	109832796	109834796
chr14	137417759	137419759
chrX	122445007	122447007
chr18	43417365	43419365
chr18	43420591	43422591
chr18	43424478	43426478
chr18	43427990	43429990
chr18	43431523	43433523
chr18	43439387	43441387
chr18	43446826	43448826
chr8	123513496	123515496
chr2	109850559	109852559
chr8	50885544	50887544
chr8	50890613	50892613
chrUn_NW_018084968v1	2021605	2023605
chrUn_NW_018084968v1	2082213	2084213
chr8	1302898	1304898
chr8	1305869	1307869
chr11	36646058	36648058
chr1	260319483	260321483
chr1	260335539	260337539
chr1	260339813	260341813
chr1	260348327	260350327
chr1	260354034	260356034
chr1	260398665	260400665
chr17	33992694	33994694
chr7	112068359	112070359
chr3	46006278	46008278
chr6	90406370	90408370
chr14	130409349	130411349
chr14	130427272	130429272
chr17	40702526	40704526
chr17	40709415	40711415
chr3	126591892	126593892
chr1	129328266	129330266
chr7	112588257	112590257
chr7	112594151	112596151
chr15	52244689	52246689
chr2	18722940	18724940
chr14	13393177	13395177
chr14	13399247	13401247
chr1	100154458	100156458
chr14	40774451	40776451
chr7	93644919	93646919
chr7	93683198	93685198
chr7	59021337	59023337
chr7	59031814	59033814
chr8	56689446	56691446
chr14	103102417	103104417
chr14	103114073	103116073
chr2	139379252	139381252
chr3	15135912	15137912
chr3	15155767	15157767
chr3	15166115	15168115
chr17	14368737	14370737
chr15	90402318	90404318
chr4	108543016	108545016
chr4	108554131	108556131
chr7	20554315	20556315
chrX	18022172	18024172
chrX	18034119	18036119
chr1	68201717	68203717
chr1	68204899	68206899
chr1	68208041	68210041
chr9	116314331	116316331
chr9	116370303	116372303
chr9	116373010	116375010
chr8	67998063	68000063
chr3	45129629	45131629
chr10	33719916	33721916
chr2	140290725	140292725
chr3	69452598	69454598
chr3	69455662	69457662
chr16	44651182	44653182
chr1	31233016	31235016
chr1	31276790	31278790
chr14	122183653	122185653
chr5	103306070	103308070
chr12	8897003	8899003
chr2	135808721	135810721
chr13	68193794	68195794
chr5	34371386	34373386
chr13	45019286	45021286
chr2	3586011	3588011
chr14	134193297	134195297
chr14	134199170	134201170
chr15	55639007	55641007
chr8	86104104	86106104
chr15	113711468	113713468
chr14	103697472	103699472
chr18	3516858	3518858
chr18	3525076	3527076
chr18	3533079	3535079
chr18	3553642	3555642
chr18	3562882	3564882
chr18	3567937	3569937
chr18	3580405	3582405
chrX	39212469	39214469
chr15	27241654	27243654
chr6	40337840	40339840
chr6	40340874	40342874
chr6	40378886	40380886
chr11	69077286	69079286
chr9	103923622	103925622
chr15	53145767	53147767
chr15	58276060	58278060
chr14	18869403	18871403
chr8	57322907	57324907
chr6	4418961	4420961
chr6	4426744	4428744
chr10	18265214	18267214
chr1	9344633	9346633
chr6	64375448	64377448
chr13	88342034	88344034
chr13	88345601	88347601
chr10	17053477	17055477
chr10	17064878	17066878
chr10	17067755	17069755
chr10	17071544	17073544
chr10	17080770	17082770
chr10	17085075	17087075
chr10	17089972	17091972
chrUn_NW_018084833v1	1718381	1720381
chrUn_NW_018084833v1	1768500	1770500
chrUn_NW_018084833v1	1774515	1776515
chrUn_NW_018084833v1	1789277	1791277
chr13	122668346	122670346
chr2	66127231	66129231
chr2	66170389	66172389
chr5	6829748	6831748
chr5	6858864	6860864
chr6	165762355	165764355
chr13	44258448	44260448
chr16	25828026	25830026
chr1	140818939	140820939
chr1	140824593	140826593
chr10	50205402	50207402
chr10	50214841	50216841
chr10	50217396	50219396
chr3	12555660	12557660
chr3	12592111	12594111
chr3	12598601	12600601
chr7	49778672	49780672
chr7	49781683	49783683
chr1	148769596	148771596
chrX	19833006	19835006
chr13	2084345	2086345
chr2	41370082	41372082
chr8	93543068	93545068
chr1	189330450	189332450
chr1	189334051	189336051
chr11	28065139	28067139
chr5	18793483	18795483
chrX	121165808	121167808
chr8	33936220	33938220
chr7	2528185	2530185
chr1	67808525	67810525
chr1	67819041	67821041
chr1	67861238	67863238
chr10	4704669	4706669
chr12	34547175	34549175
chr12	34554413	34556413
chr6	126332672	126334672
chr14	53948608	53950608
chr14	53952696	53954696
chr17	42402273	42404273
chr1	61950038	61952038
chr12	15458926	15460926
chr2	19062657	19064657
chr15	54978636	54980636
chr4	82688088	82690088
chr5	39468571	39470571
chr8	986903	988903
chr9	96132757	96134757
chr13	137567907	137569907
chr13	137570401	137572401
chr13	137585672	137587672
chr12	619211	621211
chr5	56867152	56869152
chr6	43307223	43309223
chr6	43376515	43378515
chr5	52769461	52771461
chr3	90669870	90671870
chr11	57107277	57109277
chr5	57130353	57132353
chr15	71902922	71904922
chr15	71908045	71910045
chr6	83896007	83898007
chr13	150310446	150312446
chr13	150314794	150316794
chr13	176555978	176557978
chr17	24916074	24918074
chr1	104918283	104920283
chr1	104961122	104963122
chr6	16254820	16256820
chr6	88864483	88866483
chr8	122817122	122819122
chr8	122821499	122823499
chr8	122834805	122836805
chr8	122886939	122888939
chr5	65527125	65529125
chr15	3301290	3303290
chr4	32147283	32149283
chr5	74734969	74736969
chr12	41863101	41865101
chr12	41887119	41889119
chr6	92680553	92682553
chr6	147212241	147214241
chr9	31503891	31505891
chr9	31552384	31554384
chr5	75011046	75013046
chr6	141411529	141413529
chr6	141414821	141416821
chr6	141424994	141426994
chr6	141490471	141492471
chr13	59463546	59465546
chr13	186934321	186936321
chr8	68076468	68078468
chr5	1460401	1462401
chr15	130401339	130403339
chr14	59778102	59780102
chr9	93576925	93578925
chr6	125134972	125136972
chr6	125192942	125194942
chr6	7491708	7493708
chr13	84836232	84838232
chr3	71772881	71774881
chr3	71779204	71781204
chrUn_NW_018084833v1	173895	175895
chrUn_NW_018084833v1	187616	189616
chr5	7309211	7311211
chr9	54952983	54954983
chr9	54977215	54979215
chr9	110647607	110649607
chr2	95237427	95239427
chr2	95245095	95247095
chr10	18302183	18304183
chr10	18328833	18330833
chr10	18377403	18379403
chr8	123002828	123004828
chr8	123064321	123066321
chr8	123074402	123076402
chr8	123078461	123080461
chr8	123081774	123083774
chr8	123084568	123086568
chr8	123087634	123089634
chr14	23434745	23436745
chr5	75404925	75406925
chr17	37126633	37128633
chr16	71513955	71515955
chr1	202310671	202312671
chr1	257661491	257663491
chr1	257694807	257696807
chr12	2049234	2051234
chr8	43674592	43676592
chr13	87606270	87608270
chr13	87625195	87627195
chr13	87629809	87631809
chr13	87631829	87633829
chr13	87646458	87648458
chr13	87687476	87689476
chr13	87694946	87696946
chr13	87698583	87700583
chr13	46797676	46799676
chr1	88208015	88210015
chr1	88236821	88238821
chr3	131401500	131403500
chr3	6014882	6016882
chr7	60616396	60618396
chr18	50951652	50953652
chr1	51787836	51789836
chr6	78117297	78119297
chr12	50820444	50822444
chr12	50832565	50834565
chr12	50836041	50838041
chr3	100481025	100483025
chr5	84100332	84102332
chr5	84103287	84105287
chr5	84196655	84198655
chr9	103486207	103488207
chr13	56976191	56978191
chr13	6528301	6530301
chr13	6531281	6533281
chr15	61449199	61451199
chr1	96473155	96475155
chr1	82503699	82505699
chr10	11942764	11944764
chr10	11959890	11961890
chr10	11962359	11964359
chr10	11986799	11988799
chr10	11991979	11993979
chr8	137603439	137605439
chr1	122363668	122365668
chr1	122365728	122367728
chr8	4273914	4275914
chr9	116254838	116256838
chr8	51325837	51327837
chr8	51329507	51331507
chr1	171247780	171249780
chr6	90777392	90779392
chr6	90786868	90788868
chr6	109578616	109580616
chr15	129612390	129614390
chr15	129628829	129630829
chr15	129637239	129639239
chr15	129643233	129645233
chr13	174381146	174383146
chr2	90408820	90410820
chr14	121931767	121933767
chr14	121934541	121936541
chr16	8920430	8922430
chr14	105267329	105269329
chr3	33233662	33235662
chr3	33282822	33284822
chr2	101498548	101500548
chr9	103711696	103713696
chr9	103719518	103721518
chr9	103728601	103730601
chr9	103745504	103747504
chr9	103748881	103750881
chr9	103791455	103793455
chr4	32352492	32354492
chr4	32373673	32375673
chr11	78378521	78380521
chr6	80634593	80636593
chr6	91132822	91134822
chr14	58863374	58865374
chr17	28320927	28322927
chr17	28332593	28334593
chr17	28395240	28397240
chr9	2302456	2304456
chr9	2340094	2342094
chr9	2351124	2353124
chr16	61484572	61486572
chr13	201313589	201315589
chr13	201363286	201365286
chr5	18616088	18618088
chr18	11406633	11408633
chr11	4660942	4662942
chr17	49121194	49123194
chr2	7709800	7711800
chr12	39905213	39907213
chr6	99033487	99035487
chr11	62035192	62037192
chr7	112859906	112861906
chr8	47412456	47414456
chr3	120917167	120919167
chr3	78426801	78428801
chr2	118876490	118878490
chr12	51457620	51459620
chr6	74724452	74726452
chrUn_NW_018085356v1	220270	222270
chr17	3552121	3554121
chr8	37278328	37280328
chr6	67193326	67195326
chr17	38602047	38604047
chr17	38604539	38606539
chr17	38614138	38616138
chr1	19435698	19437698
chr1	19444716	19446716
chr14	135077495	135079495
chr6	124346739	124348739
chr6	35179700	35181700
chr17	39308622	39310622
chr17	39316775	39318775
chr13	179941850	179943850
chr4	4522910	4524910
chr4	4590111	4592111
chr4	4593657	4595657
chr3	40218776	40220776
chr3	40261848	40263848
chr14	3622248	3624248
chr14	3674455	3676455
chr16	6690910	6692910
chr9	3391025	3393025
chr9	36886447	36888447
chr4	72578155	72580155
chr4	72582394	72584394
chr12	21542361	21544361
chr8	119822085	119824085
chr8	128440534	128442534
chr1	159846291	159848291
chr7	76095043	76097043
chr18	36095728	36097728
chr11	69609656	69611656
chr3	12808840	12810840
chr3	12815669	12817669
chr3	12824830	12826830
chr3	12842776	12844776
chr3	12846821	12848821
chr9	27548562	27550562
chr2	15760199	15762199
chr4	109918862	109920862
chr4	109968121	109970121
chr9	101546952	101548952
chr8	9739441	9741441
chr1	168341887	168343887
chr1	207508447	207510447
chr9	122502314	122504314
chr4	75305479	75307479
chr6	35023414	35025414
chrX	18303293	18305293
chr4	72057401	72059401
chr16	73971958	73973958
chr5	42015103	42017103
chr5	42031251	42033251
chr5	42053265	42055265
chr5	42087664	42089664
chr2	59790783	59792783
chr13	187722164	187724164
chr6	150426244	150428244
chr13	112222377	112224377
chr13	130310498	130312498
chr13	84781540	84783540
chr3	132003309	132005309
chr3	132061137	132063137
chr3	35486932	35488932
chr16	29066595	29068595
chr3	31645119	31647119
chr7	87045376	87047376
chr7	87090599	87092599
chr10	5830099	5832099
chr3	45492864	45494864
chr14	41263855	41265855
chr16	71404511	71406511
chr16	71417897	71419897
chr16	71430151	71432151
chr16	71452834	71454834
chr16	71484160	71486160
chr3	8873803	8875803
chr1	267985212	267987212
chr8	56782583	56784583
chr15	139964088	139966088
chr6	34827564	34829564
chr12	17376292	17378292
chr1	119555846	119557846
chr5	289759	291759
chr3	125708239	125710239
chr3	1672282	1674282
chr6	139690711	139692711
chr1	188696688	188698688
chr15	87052088	87054088
chr15	87062349	87064349
chr9	50247712	50249712
chr13	20578969	20580969
chr3	131946393	131948393
chr9	69597137	69599137
chr15	59379566	59381566
chr14	43807392	43809392
chr14	43838442	43840442
chr14	43856339	43858339
chr14	43861966	43863966
chr14	43869220	43871220
chr14	43886606	43888606
chr6	121867647	121869647
chr10	67246597	67248597
chr16	29753629	29755629
chr16	29763503	29765503
chr8	105215560	105217560
chr8	105228157	105230157
chr11	11466146	11468146
chr11	11496214	11498214
chr6	150315632	150317632
chr6	150336351	150338351
chr6	150344203	150346203
chr6	150347952	150349952
chr6	150350772	150352772
chr6	150354503	150356503
chr6	150369860	150371860
chr6	150379065	150381065
chr9	12217690	12219690
chr10	15626504	15628504
chr10	15637053	15639053
chr10	15675981	15677981
chr13	20229704	20231704
chr5	69806150	69808150
chr14	62205622	62207622
chr6	89902664	89904664
chr6	89946582	89948582
chr6	89969138	89971138
chr3	129128697	129130697
chr14	44063746	44065746
chr6	76311525	76313525
chr6	24344510	24346510
chr17	24441704	24443704
chr1	13825044	13827044
chr1	13829141	13831141
chr13	115278262	115280262
chr1	108392244	108394244
chr1	108395082	108397082
chrX	102540602	102542602
chrX	102559060	102561060
chr1	127196303	127198303
chr1	266838177	266840177
chr12	3035479	3037479
chr12	3039038	3041038
chr12	3053642	3055642
chr12	3093889	3095889
chr7	56058095	56060095
chr13	34511143	34513143
chr7	54922362	54924362
chr7	54926728	54928728
chr7	54928730	54930730
chr7	54935917	54937917
chr12	53257460	53259460
chr2	10247630	10249630
chr2	10255617	10257617
chr4	52389973	52391973
chr13	18562462	18564462
chr15	76922705	76924705
chr8	109218227	109220227
chr15	81204971	81206971
chr1	257902867	257904867
chr1	195564637	195566637
chr14	121692843	121694843
chr9	50174561	50176561
chr1	191298255	191300255
chr5	75179992	75181992
chr4	108935706	108937706
chr13	26753742	26755742
chr3	62682924	62684924
chr1	38607999	38609999
chr1	38612730	38614730
chr1	38616839	38618839
chr1	38634055	38636055
chr1	38646875	38648875
chr1	38698490	38700490
chr9	103831561	103833561
chr9	103845454	103847454
chr9	103850448	103852448
chr9	103888220	103890220
chr9	103894022	103896022
chr6	124274946	124276946
chr4	78621995	78623995
chr8	128105874	128107874
chr10	9363924	9365924
chr11	28768004	28770004
chr13	6432640	6434640
chr13	6439786	6441786
chr13	6473724	6475724
chr5	25976021	25978021
chr13	96257910	96259910
chr1	187271417	187273417
chr9	137971634	137973634
chr14	130207981	130209981
chr6	113301561	113303561
chr6	113304135	113306135
chr17	20534661	20536661
chr2	130716731	130718731
chr2	130719380	130721380
chr15	53831387	53833387
chr2	71255438	71257438
chr2	71264443	71266443
chr17	18303005	18305005
chr17	18306214	18308214
chr17	18315945	18317945
chr17	18320222	18322222
chr17	18322765	18324765
chrX	115626264	115628264
chr13	129723540	129725540
chr13	129738872	129740872
chr6	154129215	154131215
chr1	15860761	15862761
chr1	15877357	15879357
chr13	31169375	31171375
chr1	149305966	149307966
chr2	78417822	78419822
chr2	78445262	78447262
chr2	78451884	78453884
chr2	78457848	78459848
chr2	78460679	78462679
chr2	78465560	78467560
chr2	78475098	78477098
chr6	14652952	14654952
chr13	12941137	12943137
chr13	12944727	12946727
chr13	12980050	12982050
chr13	12985345	12987345
chr7	86343658	86345658
chrX	9078524	9080524
chr4	52555520	52557520
chr4	52560566	52562566
chr13	201709101	201711101
chr13	201742860	201744860
chr3	34568979	34570979
chr2	81720241	81722241
chr2	81737104	81739104
chr2	81750613	81752613
chr2	81777562	81779562
chr2	81790785	81792785
chr2	81794361	81796361
chr10	5633716	5635716
chr10	5676881	5678881
chr6	9960113	9962113
chr6	87569051	87571051
chr1	175687671	175689671
chr16	37432612	37434612
chr6	118135303	118137303
chr6	118182138	118184138
chr3	23310519	23312519
chr3	23322014	23324014
chr3	23384425	23386425
chr6	102436668	102438668
chr6	102439225	102441225
chr6	102441878	102443878
chr6	102445064	102447064
chr5	10018058	10020058
chr8	120109693	120111693
chr15	130545568	130547568
chr4	54457851	54459851
chr8	19589990	19591990
chr3	36631863	36633863
chr1	25957729	25959729
chr6	11255879	11257879
chr6	11297513	11299513
chr8	43223882	43225882
chr3	70828992	70830992
chr3	70852287	70854287
chr6	122391547	122393547
chr13	14518431	14520431
chr13	14535680	14537680
chr15	62431744	62433744
chr12	51132928	51134928
chr12	51139635	51141635
chr12	51141905	51143905
chr6	45206196	45208196
chr6	45295735	45297735
chr8	108858651	108860651
chr8	108869858	108871858
chr4	119109642	119111642
chr10	17981221	17983221
chr13	150234426	150236426
chr9	54615410	54617410
chr9	54620108	54622108
chr9	54635328	54637328
chr9	54637494	54639494
chr9	54640619	54642619
chr9	54658729	54660729
chr9	54661872	54663872
chr14	62160545	62162545
chr14	62179392	62181392
chr14	23201752	23203752
chr8	69256180	69258180
chr9	83582713	83584713
chr4	31301182	31303182
chr3	12602414	12604414
chr3	12606010	12608010
chr3	12641522	12643522
chr3	128515051	128517051
chr14	69725214	69727214
chr14	136252251	136254251
chr6	121530597	121532597
chr6	121563535	121565535
chr8	46152842	46154842
chr15	126922294	126924294
chr15	126927176	126929176
chr2	3444437	3446437
chr2	3466821	3468821
chr2	3471587	3473587
chr18	12047299	12049299
chr13	188077340	188079340
chr6	165541281	165543281
chr8	3278273	3280273
chr2	28804348	28806348
chr1	74016171	74018171
chr9	61098722	61100722
chr10	32539128	32541128
chr1	258513625	258515625
chr1	258516389	258518389
chr1	258518905	258520905
chr1	258534008	258536008
chr1	258538729	258540729
chr1	258566163	258568163
chr1	258568659	258570659
chr1	258571043	258573043
chr5	88712656	88714656
chrX	57947188	57949188
[truncated: 2,136 more rows]

## Sheet: Duodenum
chr1	183369518	183371518
chr1	113393042	113395042
chr11	45329876	45331876
chr11	45357221	45359221
chr9	17802357	17804357
chr1	194973875	194975875
chr11	73675754	73677754
chr16	35594239	35596239
chr16	79125802	79127802
chr16	79194933	79196933
chr6	119093096	119095096
chr4	86461136	86463136
chr9	86116651	86118651
chr15	77611694	77613694
chr15	77680416	77682416
chr14	116824986	116826986
chr6	146099741	146101741
chr1	17613962	17615962
chr1	17646295	17648295
chr13	48425735	48427735
chr2	103022674	103024674
chr3	94850936	94852936
chr8	16956993	16958993
chr11	75576774	75578774
chr14	48612339	48614339
chr9	44223314	44225314
chr1	200662453	200664453
chr1	200674264	200676264
chr1	200688555	200690555
chr15	79978111	79980111
chr5	104414560	104416560
chr16	73710955	73712955
chrUn_NW_018085207v1	111461	113461
chr1	239629386	239631386
chr4	45860305	45862305
chr2	42253563	42255563
chr9	125349369	125351369
chr6	126104668	126106668
chr13	90801263	90803263
chr1	60232498	60234498
chr14	64132753	64134753
chr6	108572809	108574809
chr3	100062060	100064060
chr3	100065890	100067890
chr4	66219307	66221307
chr16	62805484	62807484
chr16	62814699	62816699
chr1	219670151	219672151
chr7	65151845	65153845
chr8	136722855	136724855
chr9	77124574	77126574
chrX	68574193	68576193
chr3	81705017	81707017
chr5	57841392	57843392
chr11	45420554	45422554
chr11	45422964	45424964
chr11	45464011	45466011
chr11	45468680	45470680
chr11	45492247	45494247
chr18	28578770	28580770
chr1	106351256	106353256
chr1	201168353	201170353
chr11	78275558	78277558
chr6	96153868	96155868
chr7	8725164	8727164
chr13	199887353	199889353
chr1	7692479	7694479
chr6	164762457	164764457
chr15	25184379	25186379
chr6	105646888	105648888
chr2	129738776	129740776
chr13	69166486	69168486
chr13	182931603	182933603
chr13	182937710	182939710
chrX	101332293	101334293
chrX	101363559	101365559
chr7	40513006	40515006
chr8	88190909	88192909
chr3	38919175	38921175
chr18	44842122	44844122
chr15	64165961	64167961
chr4	35955643	35957643
chr16	49592038	49594038
chr5	50997882	50999882
chr6	108829904	108831904
chr14	73174999	73176999
chr7	85276367	85278367
chr1	129995498	129997498
chr14	13052761	13054761
chr14	41014331	41016331
chr5	33403835	33405835
chr9	19398925	19400925
chr9	109883738	109885738
chr6	106954254	106956254
chr14	36848354	36850354
chr14	36853374	36855374
chr6	51168350	51170350
chr4	42561564	42563564
chr5	16152925	16154925
chr6	101752032	101754032
chr7	94508017	94510017
chr15	106878937	106880937
chr6	167789203	167791203
chr16	4296241	4298241
chr18	19546121	19548121
chr1	32192620	32194620
chr13	87189424	87191424
chr13	89660221	89662221
chr14	32856911	32858911
chr2	3122473	3124473
chr1	249568909	249570909
chr6	73124002	73126002
chr17	34706670	34708670
chr14	57430404	57432404
chr10	33258556	33260556
chr4	11870272	11872272
chr6	98886067	98888067
chr11	5291134	5293134
chr15	64598566	64600566
chr14	133840209	133842209
chr15	78416094	78418094
chr12	27236834	27238834
chr16	55293039	55295039
chr4	32432626	32434626
chr6	17915310	17917310
chr7	64865170	64867170
chr3	63040565	63042565
chr8	45421491	45423491
chr3	49312996	49314996
chr3	49323973	49325973
chr9	71935452	71937452
chr14	112458267	112460267
chr2	39115244	39117244
chr2	39130559	39132559
chr5	82983350	82985350
chr2	15290478	15292478
chr5	41514654	41516654
chr5	41535404	41537404
chr5	33119278	33121278
chr5	33165639	33167639
chr5	71065727	71067727
chr1	134594193	134596193
chr9	41849092	41851092
chr15	87284044	87286044
chr13	14150532	14152532
chr13	14190846	14192846
chr17	37875002	37877002
chr6	106876583	106878583
chr3	90715783	90717783
chr6	32634032	32636032
chr6	32637851	32639851
chr15	108145427	108147427
chr1	44418127	44420127
chr16	73695311	73697311
chr5	87494239	87496239
chr4	12475924	12477924
chr4	12483086	12485086
chrX	98854452	98856452
chr1	11830509	11832509
chr1	16691254	16693254
chr5	35537745	35539745
chr3	93202774	93204774
chr6	31856619	31858619
chr3	81102582	81104582
chr4	60487874	60489874
chr1	140126814	140128814
chr13	68417627	68419627
chr1	136466139	136468139
chr13	135372030	135374030
chr13	135375208	135377208
chr17	15871089	15873089
chr9	123828194	123830194
chr9	123893551	123895551
chr7	89964729	89966729
chr8	64215505	64217505
chr14	54543703	54545703
chr2	59020139	59022139
chr8	12983416	12985416
chr1	29528938	29530938
chr2	47587623	47589623
chr8	111910565	111912565
chr7	42126941	42128941
chr7	42145402	42147402
chr2	115550105	115552105
chrUn_NW_018084955v1	9398	11398
chrX	96792467	96794467
chr2	116781932	116783932
chr9	9726203	9728203
chr9	9758731	9760731
chr2	49849531	49851531
chr1	60177170	60179170
chr17	62561134	62563134
chr13	92203272	92205272
chr13	92211317	92213317
chr1	36996344	36998344
chr2	15564404	15566404
chr2	15588373	15590373
chr15	54340548	54342548
chr6	42916368	42918368
chr8	29319299	29321299
chr2	18503515	18505515
chr2	18563408	18565408
chr8	121620037	121622037
chr13	94911806	94913806
chr14	10802244	10804244
chr15	4604187	4606187
chr5	82434762	82436762
chr9	114818394	114820394
chr10	66583430	66585430
chr1	130809299	130811299
chr9	85217973	85219973
chr15	95416147	95418147
chr13	10203262	10205262
chr4	112183557	112185557
chr3	43736393	43738393
chr3	43761314	43763314
chr2	119369863	119371863
chr8	71955154	71957154
chr9	123431922	123433922
chr14	36484928	36486928
chr2	149094238	149096238
chr16	73525875	73527875
chr5	49423371	49425371
chr15	107453034	107455034
chr8	45278091	45280091
chr14	105744777	105746777
chr14	90444318	90446318
chr7	43693978	43695978
chr15	131637633	131639633
chr6	107350573	107352573
chr13	133568151	133570151
chr17	19655398	19657398
chr6	155595295	155597295
chr15	48763142	48765142
chr1	37803897	37805897
chr1	124056968	124058968
chr6	94849529	94851529
chr1	195985568	195987568
chr9	67710243	67712243
chr15	81545684	81547684
chr8	105143084	105145084
chr7	96785881	96787881
chr6	165851363	165853363
chr16	38935328	38937328
chr7	28085839	28087839
chr15	18131903	18133903
chr15	18144814	18146814
chr15	18147848	18149848
chr15	18149963	18151963
chr15	18155985	18157985
chr3	14504574	14506574
chr13	147513694	147515694
chr7	98385369	98387369
chr4	89182760	89184760
chr1	184471323	184473323
chr6	107018584	107020584
chr2	48956089	48958089
chr2	48959536	48961536
chr2	48998227	49000227
chr1	123832450	123834450
chr2	86936871	86938871
chr9	26691876	26693876
chr15	109269772	109271772
chr5	78273924	78275924
chr5	78281266	78283266
chr1	251871253	251873253
chr9	27365756	27367756
chr18	6981238	6983238
chr10	38258834	38260834
chr7	113763213	113765213
chr7	113771210	113773210
chr7	113788923	113790923
chr1	237889754	237891754
chr6	103009981	103011981
chr3	44295659	44297659
chrUn_NW_018084979v1	749891	751891
chr17	57975796	57977796
chr9	73358926	73360926
chr12	39858514	39860514
chr9	93377495	93379495
chr8	56114690	56116690
chr14	122285053	122287053
chr7	24711541	24713541
chr7	24716599	24718599
chr7	24798753	24800753
chr17	41969084	41971084
chr1	225518148	225520148
chr1	225529875	225531875
chr9	125415313	125417313
chr9	125420648	125422648
chr16	44636378	44638378
chr4	57708857	57710857
chr1	42834249	42836249
chr1	42839408	42841408
chr1	42842790	42844790
chr1	42844897	42846897
chr1	42871086	42873086
chr5	91490339	91492339
chr9	126596258	126598258
chr11	19290882	19292882
chr11	69002123	69004123
chr6	93307138	93309138
chr9	96310611	96312611
chr4	107362577	107364577
chr3	26270007	26272007
chr3	26292421	26294421
chr17	38335798	38337798
chr11	22277815	22279815
chr9	64686668	64688668
chr14	132132593	132134593
chr9	42520967	42522967
chr17	56845283	56847283
chr17	56882748	56884748
chr9	119874641	119876641
chr15	129063900	129065900
chr15	129067435	129069435
chr1	136964089	136966089
chr2	52538337	52540337
chr1	126299689	126301689
chr16	46324825	46326825
chr13	81844564	81846564
chr3	56423291	56425291
chr3	56435020	56437020
chr3	72667634	72669634
chr5	39473469	39475469
chr3	77104446	77106446
chr15	48557732	48559732
chr3	90689397	90691397
chr14	72293128	72295128
chr17	38714629	38716629
chr13	140545481	140547481
chr1	272999423	273001423
chr6	108296632	108298632
chr15	75535189	75537189
chr12	22948103	22950103
chr2	41913431	41915431
chr4	53833019	53835019
chr5	83190865	83192865
chr14	21148763	21150763
chr13	108304545	108306545
chr13	108349342	108351342
chr5	66553264	66555264
chr3	107812528	107814528
chr7	26109452	26111452
chr7	26113055	26115055
chr7	26116908	26118908
chr16	33394637	33396637
chr14	92805834	92807834
chr14	92808591	92810591
chr13	27847740	27849740
chr1	122130275	122132275
chr2	52404025	52406025
chr2	52411611	52413611
chr2	52441686	52443686
chr2	52452500	52454500
chr8	130163484	130165484
chr8	130166677	130168677
chr8	130179445	130181445
chr14	96826707	96828707
chr6	6198106	6200106
chr1	246751693	246753693
chr15	120583594	120585594
chr15	123938763	123940763
chr4	70763370	70765370
chrX	55308234	55310234
chr6	2354553	2356553
chr17	38246106	38248106
chr4	32341114	32343114
chr2	147802559	147804559
chr2	89606993	89608993
chr8	70575746	70577746
chr8	70589106	70591106
chr13	200026414	200028414
chr6	117351211	117353211
chr16	73049256	73051256
chr13	123785090	123787090
chr15	81618718	81620718
chr6	136179316	136181316
chr4	93089098	93091098
chr7	67804038	67806038
chr15	113174729	113176729
chr15	113188334	113190334
chr2	129526015	129528015
chr1	32259456	32261456
chr17	15693995	15695995
chr12	21567832	21569832
chr12	21577785	21579785
chr3	22467531	22469531
chr3	22497400	22499400
chr13	199207619	199209619
chr11	72186705	72188705
chr14	129737358	129739358
chr9	51618945	51620945
chr9	51621682	51623682
chr3	92824069	92826069
chr16	49858189	49860189
chr1	179837458	179839458
chr5	86047407	86049407
chr18	7892811	7894811
chr1	267901180	267903180
chr2	71182869	71184869
chr12	12897944	12899944
chr7	117900322	117902322
chr5	15807232	15809232
chr12	19156634	19158634
chr7	24673867	24675867
chr7	24677396	24679396
chr1	235662104	235664104
chr1	108361038	108363038
chr1	108364020	108366020
chr12	45529025	45531025
chr12	45550929	45552929
chr15	110846763	110848763
chr15	110849216	110851216
chr3	5304216	5306216
chrX	34943168	34945168
chr13	82505082	82507082
chr2	52358839	52360839
chr2	52381962	52383962
chr2	52386558	52388558
chr5	75103087	75105087
chr5	75126259	75128259
chr11	46312540	46314540
chr2	10982545	10984545
chr2	10987197	10989197
chr2	10990600	10992600
chr3	51514141	51516141
chr9	18897220	18899220
chr15	124288910	124290910
chr15	124295151	124297151
chr1	135921190	135923190
chr1	135993539	135995539
chr3	47910940	47912940
chr7	22685281	22687281
chr1	230963340	230965340
chr16	24547768	24549768
chr16	24561747	24563747
chr16	24565833	24567833
chr7	78740934	78742934
chr9	19470407	19472407
chr17	31080077	31082077
chr17	31086349	31088349
chr7	59814140	59816140
chr5	63135830	63137830
chr2	45622677	45624677
chr11	73756582	73758582
chr9	23432288	23434288
chr13	156593764	156595764
chr1	134600542	134602542
chr15	24110182	24112182
chr8	7578989	7580989
chr14	133018328	133020328
chr14	133035272	133037272
chr14	133040667	133042667
chr14	133078843	133080843
chr14	133084672	133086672
chrUn_NW_018085100v1	2592768	2594768
chr1	75461912	75463912
chr3	105788593	105790593
chr6	163686196	163688196
chr1	50668308	50670308
chr12	42076695	42078695
chr1	187370033	187372033
chr4	12724756	12726756
chr1	81674612	81676612
chr12	21929961	21931961
chrX	12973551	12975551
chr15	76101203	76103203
chr4	68353599	68355599
chr4	68364778	68366778
chr4	79052680	79054680
chr8	1942618	1944618
chr11	26326772	26328772
chr11	26336956	26338956
chr14	52143925	52145925
chr17	23401798	23403798
chr17	23443781	23445781
chr3	107438319	107440319
chr18	7234714	7236714
chr3	122730820	122732820
chr1	179497057	179499057
chr5	9702795	9704795
chr3	82867740	82869740
chr17	19991793	19993793
chr8	53538627	53540627
chr8	53584707	53586707
chr1	99528138	99530138
chr3	81870009	81872009
chr12	46235166	46237166
chr14	126829651	126831651
chr9	89272932	89274932
chr10	27445452	27447452
chr1	247143684	247145684
chr2	151828350	151830350
chr2	151844769	151846769
chr14	107204230	107206230
chr15	108917318	108919318
chr1	112410709	112412709
chr1	112439208	112441208
chr9	113369296	113371296
chr1	246524559	246526559
chr6	14512597	14514597
chr6	14521468	14523468
chr6	14551384	14553384
chr6	87915516	87917516
chr6	87918331	87920331
chr16	74832018	74834018
chr15	95503549	95505549
chr13	96491203	96493203
chr3	121413321	121415321
chr16	21073063	21075063
chr8	78043093	78045093
chr8	78047751	78049751
chr11	45536991	45538991
chr11	45564348	45566348
chr9	21644172	21646172
chr4	75592676	75594676
chr8	77837324	77839324
chr18	7016470	7018470
chr7	26576207	26578207
chr6	33054537	33056537
chr9	8847464	8849464
chr7	36862498	36864498
chr5	83893774	83895774
chr8	13119500	13121500
chr17	15909545	15911545
chr17	15914810	15916810
chr17	15961773	15963773
chr14	108682472	108684472
chr14	108694461	108696461
chr4	96017791	96019791
chr8	85012090	85014090
chr18	6786760	6788760
chr14	73096148	73098148
chr13	135404631	135406631
chr7	83019541	83021541
chr7	22717208	22719208
chr7	22789437	22791437
chr1	215145883	215147883
chr1	138004328	138006328
chr14	99905936	99907936
chr1	100349636	100351636
chr4	85518245	85520245
chr8	94255419	94257419
chr13	48997985	48999985
chr1	184716701	184718701
chr7	33502353	33504353
chr8	67184321	67186321
chr8	126438409	126440409
chr6	158179703	158181703
chr12	35811401	35813401
chr13	203286087	203288087
chr14	122733036	122735036
chr15	129104031	129106031
chr15	129149310	129151310
chr15	129175859	129177859
chr7	98404921	98406921
chr14	84308093	84310093
chr1	253652951	253654951
chr12	33365406	33367406
chr1	273520686	273522686
chrX	87105924	87107924
chr15	24007768	24009768
chr7	56751463	56753463
chr7	56753806	56755806
chr7	56756873	56758873
chr13	100366253	100368253
chr15	2992813	2994813
chr1	99368069	99370069
chr4	60539565	60541565
chr4	60576037	60578037
chr4	15236699	15238699
chr4	41862777	41864777
chr4	97105282	97107282
chrUn_NW_018084968v1	196440	198440
chr7	51009079	51011079
chr9	12125811	12127811
chrX	76385841	76387841
chr13	107046558	107048558
chr1	84460864	84462864
chr1	84497587	84499587
chr3	103630248	103632248
chr2	102392872	102394872
chr1	72188906	72190906
chr8	45737810	45739810
chr13	66519695	66521695
chr6	149740848	149742848
chr9	109630015	109632015
chr14	20929112	20931112
chr15	118454222	118456222
chr9	86821333	86823333
chr6	117567776	117569776
chr8	74468953	74470953
chr7	85078894	85080894
chr11	45873758	45875758
chr18	28672724	28674724
chr18	28693718	28695718
chr18	28698008	28700008
chr13	203183898	203185898
chr13	203186379	203188379
chr14	99631912	99633912
chr14	99643538	99645538
chr3	41991114	41993114
chr8	84482215	84484215
chr2	150712143	150714143
chr7	21138222	21140222
chr9	113621651	113623651
chrUn_NW_018085358v1	6316	8316
chr15	23355443	23357443
chr1	50539243	50541243
chr7	34425982	34427982
chr1	228973145	228975145
chr6	15147080	15149080
chr4	98273576	98275576
chr14	6549156	6551156
chr5	28515326	28517326
chr5	28519996	28521996
chr13	92344181	92346181
chr10	12284140	12286140
chrX	110951752	110953752
chr4	1562456	1564456
chr4	54889848	54891848
chrX	97406805	97408805
chr13	19167900	19169900
chr1	229342383	229344383
chr6	82178619	82180619
chr15	60232761	60234761
chr16	79594969	79596969
chr5	63878896	63880896
chr4	42050823	42052823
chr1	75061495	75063495
chr8	126385366	126387366
chr8	126387857	126389857
chr1	239965366	239967366
chr4	28028087	28030087
chr4	28032510	28034510
chr4	28096296	28098296
chr6	165172788	165174788
chr7	20178438	20180438
chr15	63644514	63646514
chr1	146173598	146175598
chr7	65296836	65298836
chrX	79280193	79282193
chr7	89289431	89291431
chr14	88105566	88107566
chr7	41597188	41599188
chr3	59392587	59394587
chr1	114146392	114148392
chrUn_NW_018084979v1	3260715	3262715
chr13	204726524	204728524
chr13	204741556	204743556
chr14	105356356	105358356
chr16	4358410	4360410
chr13	53919193	53921193
chr3	7481396	7483396
chr3	7483863	7485863
chr17	40119213	40121213
chr7	107038172	107040172
chr7	107047433	107049433
chr1	266439425	266441425
chr1	71774197	71776197
chr14	37024786	37026786
chr1	57478780	57480780
chr4	83912046	83914046
chr2	147948382	147950382
chr12	4780130	4782130
chr13	26956137	26958137
chr14	35565682	35567682
chr18	4608487	4610487
chr3	69105729	69107729
chr3	69148073	69150073
chr2	135553708	135555708
chr10	46954236	46956236
chr1	103927594	103929594
chr3	118075770	118077770
chr13	176105147	176107147
chr17	20805402	20807402
chr17	20836578	20838578
chr4	519884	521884
chr13	19897372	19899372
chr5	43025215	43027215
chr18	4720739	4722739
chr2	61483791	61485791
chr13	152509413	152511413
chr2	8846398	8848398
chr2	8848931	8850931
chr18	29944359	29946359
chrX	68385065	68387065
chr7	104994629	104996629
chr18	8907349	8909349
chr3	97762790	97764790
chr8	11425389	11427389
chr13	145949345	145951345
chr14	93221635	93223635
chr11	12827575	12829575
chr13	141906281	141908281
chr7	104389495	104391495
chr6	101405416	101407416
chr14	14335018	14337018
chr12	25884178	25886178
chr9	35319035	35321035
chr15	124560003	124562003
chr1	106620242	106622242
chr9	11823444	11825444
chr7	8832016	8834016
chr10	67096029	67098029
chr9	41066896	41068896
chr17	23068834	23070834
chr15	54452445	54454445
chr7	73963083	73965083
chr3	83901772	83903772
chr3	83905362	83907362
chr1	26958181	26960181
chr6	74415845	74417845
chr16	62779050	62781050
chr16	62791248	62793248
chr13	81941123	81943123
chr8	117077534	117079534
chr9	35286187	35288187
chr15	105960316	105962316
chr15	105965077	105967077
chr10	49778233	49780233
chr15	36054396	36056396
chr13	28619572	28621572
chr8	134012777	134014777
chr12	59112116	59114116
chr6	118212257	118214257
chr6	118241050	118243050
chr1	164388090	164390090
chr6	144789965	144791965
chr6	144796991	144798991
chr15	42814099	42816099
chr1	152562573	152564573
chr1	152571754	152573754
chr13	11020294	11022294
chrX	37539076	37541076
chr5	92725742	92727742
chr5	92739080	92741080
chr5	92745503	92747503
chr17	23398110	23400110
chr15	57651249	57653249
chr5	80244146	80246146
chr13	83330024	83332024
chr13	83381464	83383464
chr12	40483021	40485021
chr12	16526429	16528429
chr15	32229574	32231574
chr15	32271173	32273173
chr15	32280354	32282354
chr6	8407302	8409302
chr10	44094845	44096845
chr8	125743884	125745884
chr12	55461804	55463804
chr14	67474644	67476644
chr12	6159066	6161066
chr9	99340388	99342388
chr18	28728345	28730345
chr18	28732341	28734341
chr9	86068666	86070666
chr13	96393142	96395142
chr9	123904714	123906714
chr11	67801161	67803161
chr4	97566413	97568413
chr4	97576054	97578054
chr5	98881197	98883197
chr14	36512704	36514704
chr2	18839730	18841730
chrUn_NW_018084968v1	1045916	1047916
chr3	5521931	5523931
chr3	5573571	5575571
chr15	133022992	133024992
chr15	133026738	133028738
chr14	108055885	108057885
chr2	74862563	74864563
chr2	126415372	126417372
chr8	79162618	79164618
chr17	8403687	8405687
chr8	72833521	72835521
chr14	60738456	60740456
chr1	95082391	95084391
chr6	145948625	145950625
chr9	89370937	89372937
chr8	30004386	30006386
chr3	605916	607916
chr6	34676283	34678283
chr8	116186849	116188849
chr16	38444591	38446591
chr16	38474433	38476433
chr14	6613129	6615129
chr4	81996973	81998973
chr6	27941387	27943387
chr8	6986646	6988646
chr9	33440608	33442608
chrUn_NW_018085333v1	39636	41636
chrUn_NW_018085333v1	52182	54182
chr1	136158233	136160233
chr4	57594870	57596870
chr12	36234449	36236449
chr1	128274140	128276140
chr2	77990647	77992647
chr6	1436820	1438820
chr9	125500830	125502830
chr9	89184759	89186759
chr7	113802035	113804035
chr1	3187310	3189310
chr2	91244222	91246222
chr11	45656683	45658683
chr11	45665394	45667394
chr7	55431851	55433851
chr6	79039313	79041313
chr7	114827955	114829955
chr7	114889646	114891646
chr14	96085420	96087420
chr12	45995518	45997518
chr18	40711226	40713226
chr10	64712987	64714987
chr7	25012378	25014378
chr1	141133014	141135014
chr5	99042418	99044418
chr6	115120909	115122909
chr6	136209082	136211082
chr6	152573814	152575814
chr13	157040613	157042613
chr9	87065359	87067359
chr1	216478466	216480466
chr17	29025305	29027305
chr13	14779976	14781976
chrUn_NW_018085353v1	17453	19453
chr17	15100310	15102310
chr17	15123422	15125422
chr13	10471752	10473752
chr16	79303760	79305760
chr14	95910296	95912296
chr1	182331875	182333875
chr1	182376952	182378952
chr13	108772320	108774320
chr13	104963500	104965500
chr14	55903000	55905000
chr8	17662156	17664156
chr2	103130563	103132563
chr9	135153146	135155146
chrUn_NW_018084994v1	42870	44870
chr2	44984248	44986248
chr4	129532035	129534035
chr4	129561202	129563202
chr5	62161340	62163340
chr4	12556746	12558746
chr4	12578572	12580572
chr4	367559	369559
chr5	83071142	83073142
chr5	83076548	83078548
chr5	83088985	83090985
chr13	28293615	28295615
chr6	51069261	51071261
chr9	33534636	33536636
chr9	33590177	33592177
chrX	117851364	117853364
chr11	44747729	44749729
chr2	26263946	26265946
chr16	28039439	28041439
chr8	53616753	53618753
chr9	28377419	28379419
chrUn_NW_018085145v1	79211	81211
chr9	46987685	46989685
chr11	45714949	45716949
chr11	45723822	45725822
chr11	45729108	45731108
chr11	45737086	45739086
chr13	43836343	43838343
chr18	23570426	23572426
chr14	35675375	35677375
chr1	70183398	70185398
chr12	27046374	27048374
chr1	152612021	152614021
chr8	18023184	18025184
chr1	115709490	115711490
chr1	222439733	222441733
chr2	149820611	149822611
chr2	149823082	149825082
chr2	149851232	149853232
chr13	150477363	150479363
chr13	150484175	150486175
chr9	7039335	7041335
chrUn_NW_018085308v1	34960	36960
chr13	138254449	138256449
chr6	104155058	104157058
chr1	243161331	243163331
chr11	42339361	42341361
chr5	34891393	34893393
chr11	74552875	74554875
chr10	64584869	64586869
chr18	11515882	11517882
chr7	98206118	98208118
chr17	20932315	20934315
chr1	182768235	182770235
chr8	133984997	133986997
chr16	36195102	36197102
chr12	34676075	34678075
chr4	75213152	75215152
chr5	21118131	21120131
chr1	200592486	200594486
chr4	123356991	123358991
chr5	73387351	73389351
chr14	42800137	42802137
chr4	93101065	93103065
chr3	41211193	41213193
chr14	50096560	50098560
chr10	64943525	64945525
chr17	33200095	33202095
chr17	33287674	33289674
chr17	33292816	33294816
chr14	108282517	108284517
chr14	95237920	95239920
chr8	114164717	114166717
chr8	87832076	87834076
chr8	138848232	138850232
chrX	29065750	29067750
chr6	54352712	54354712
chr1	163014916	163016916
chr15	55058314	55060314
chr17	53381093	53383093
chrX	13015795	13017795
chrX	13093849	13095849
chrX	13097294	13099294
chr9	132204257	132206257
chr6	150041450	150043450
chrX	97248726	97250726
chr14	47047670	47049670
chr6	89207098	89209098
chr10	17282253	17284253
chr15	57718671	57720671
chr2	63083694	63085694

## Sheet: Kidney
chr2	91809594	91811594
chr14	19728086	19730086
chr14	19784654	19786654
chr8	39100799	39102799
chr11	43982197	43984197
chr6	4238839	4240839
chr1	101399679	101401679
chrX	93387393	93389393
chr16	35503690	35505690
chr16	35574018	35576018
chr2	117448984	117450984
chr4	22874192	22876192
chr2	1159208	1161208
chr4	20368045	20370045
chr5	31248660	31250660
chr5	31257820	31259820
chr11	67262784	67264784
chr1	7759190	7761190
chr8	41035980	41037980
chr11	47895464	47897464
chr10	65212529	65214529
chr3	129431289	129433289
chr7	49248697	49250697
chr7	49254148	49256148
chr4	74990698	74992698
chr10	51055647	51057647
chr3	61121373	61123373
chr11	24979406	24981406
chr12	20047044	20049044
chr12	20067946	20069946
chr6	163560418	163562418
chr1	58475517	58477517
chr2	99704952	99706952
chr7	103438852	103440852
chr16	44865352	44867352
chr5	89817726	89819726
chr9	22769681	22771681
chr18	29581006	29583006
chr1	97713071	97715071
chr18	51686671	51688671
chr7	18470048	18472048
chr14	64179012	64181012
chr9	23622183	23624183
chr1	41479015	41481015
chr1	200952330	200954330
chr9	118267378	118269378
chr9	22408442	22410442
chr1	150130067	150132067
chr10	45535843	45537843
chr3	98719934	98721934
chr3	98781993	98783993
chr2	138029309	138031309
chr6	61316404	61318404
chr6	61335403	61337403
chr6	61377004	61379004
chr6	61380322	61382322
chr13	91614182	91616182
chr10	7545205	7547205
chr14	30135841	30137841
chr3	67650813	67652813
chr1	239046781	239048781
chr5	43794772	43796772
chr10	30166625	30168625
chr6	14766477	14768477
chr2	128993290	128995290
chr8	33378132	33380132
chr8	33385458	33387458
chr11	60300872	60302872
chr8	68892968	68894968
chr14	19852374	19854374
chr14	19884668	19886668
chr14	19888055	19890055
chr8	101007978	101009978
chr18	41780355	41782355
chr4	104497897	104499897
chr4	51943611	51945611
chr15	35560604	35562604
chr15	35568260	35570260
chr17	43113597	43115597
chr2	25384495	25386495
chr18	13219499	13221499
chr9	33051300	33053300
chr16	55689363	55691363
chr7	111950960	111952960
chr4	64855344	64857344
chr18	34555180	34557180
chr15	79557118	79559118
chr1	242813058	242815058
chr8	56530155	56532155
chr13	8404688	8406688
chr8	9451590	9453590
chr8	9463307	9465307
chr8	9468126	9470126
chr5	88621750	88623750
chr16	23481628	23483628
chr2	33722059	33724059
chr1	221869579	221871579
chr5	54701231	54703231
chr5	54768573	54770573
chr5	12358166	12360166
chr15	36592231	36594231
chr12	47068361	47070361
chr4	13000481	13002481
chr4	13032308	13034308
chr8	112364917	112366917
chr3	51198398	51200398
chr11	45111638	45113638
chr1	73036967	73038967
chr3	68910519	68912519
chr3	68919825	68921825
chr6	23464412	23466412
chr3	74364587	74366587
chr1	119126169	119128169
chr13	138666876	138668876
chr1	167436707	167438707
chr13	162635005	162637005
chr3	88344149	88346149
chr15	123241265	123243265
chr13	33009423	33011423
chr3	108421573	108423573
chr13	193582755	193584755
chr6	12479169	12481169
chr3	122609105	122611105
chr7	84278920	84280920
chrX	6427719	6429719
chr8	133869824	133871824
chr8	133879938	133881938
chr16	75312485	75314485
chr11	25623537	25625537
chr11	25684562	25686562
chr1	134753266	134755266
chrX	43978262	43980262
chr8	59903688	59905688
chr2	147623019	147625019
chr6	88907964	88909964
chr5	68102726	68104726
chr6	65078713	65080713
chr1	1052853	1054853
chr13	54645183	54647183
chr11	76086724	76088724
chr15	30213321	30215321
chr16	55813379	55815379
chr6	87101368	87103368
chr7	3226098	3228098
chr1	217758177	217760177
chr1	217779456	217781456
chr13	93690282	93692282
chr17	26862341	26864341
chr16	4694476	4696476
chr13	98836617	98838617
chr8	105697141	105699141
chr4	123170039	123172039
chr8	41369618	41371618
chr8	81156644	81158644
chr14	56118996	56120996
chr1	99170264	99172264
chr6	116594033	116596033
chr6	116314266	116316266
chr1	31422534	31424534
chr1	156706537	156708537
chr11	19710327	19712327
chr5	68081062	68083062
chr9	91243337	91245337
chr6	68767058	68769058
chr13	199639261	199641261
chr6	116600231	116602231
chr9	93727540	93729540
chr9	93771508	93773508
chr6	15968452	15970452
chr3	115428617	115430617
chr3	115467178	115469178
chr6	111074721	111076721
chr14	61777434	61779434
chr14	141058188	141060188
chr13	162827943	162829943
chr14	126928542	126930542
chr14	126968233	126970233
chr6	47481056	47483056
chr6	61194227	61196227
chr2	149586525	149588525
chr3	115262071	115264071
chr8	5790331	5792331
chr5	96756237	96758237
chr5	96781428	96783428
chr3	25452517	25454517
chr3	25468376	25470376
chr2	71442347	71444347
chr8	129549587	129551587
chr8	56493995	56495995
chr7	105812801	105814801
chr7	472576	474576
chr13	90286378	90288378
chr7	88811482	88813482
chr7	28447990	28449990
chr7	28467404	28469404
chr2	59457641	59459641
chr7	99516831	99518831
chr7	99522596	99524596
chr7	99540878	99542878
chr6	63993992	63995992
chr9	97183306	97185306
chr2	128299245	128301245
chr13	198905469	198907469
chr1	117543273	117545273
chr5	35507527	35509527
chr15	29428121	29430121
chr7	100563556	100565556
chr8	9509644	9511644
chr8	9557577	9559577
chr13	38869736	38871736
chr1	2777874	2779874
chr13	189934452	189936452
chr2	33185264	33187264
chr3	70385422	70387422
chr1	162800683	162802683
chr6	121643704	121645704
chr7	15849377	15851377
chrX	108983634	108985634
chr3	69609209	69611209
chr3	69683537	69685537
chr14	40203606	40205606
chrX	7168236	7170236
chr10	54458698	54460698
chr7	109575925	109577925
chr17	38830552	38832552
chr14	127816007	127818007
chr14	127818890	127820890
chr14	127878066	127880066
chr16	35788324	35790324
chr11	20642194	20644194
chr13	206659502	206661502
chrX	96768448	96770448
chr17	52183610	52185610
chrX	6326691	6328691
chr1	215789631	215791631
chr13	65337447	65339447
chr11	74649453	74651453
chr3	87726537	87728537
chr10	39562228	39564228
chr7	100456507	100458507
chr5	64768319	64770319
chr13	90324954	90326954
chr13	90357321	90359321
chr10	59204383	59206383
chr1	267231430	267233430
chr1	267241503	267243503
chr3	88149571	88151571
chr3	88186436	88188436
chr3	88190669	88192669
chr13	91471776	91473776
chr14	78221615	78223615
chr7	45884894	45886894
chr7	45895442	45897442
chr15	31194009	31196009
chr8	71992708	71994708
chr2	8537131	8539131
chr7	55066492	55068492
chr15	52555597	52557597
chr15	52580640	52582640
chr10	49832485	49834485
chr3	94399864	94401864
chr2	98099460	98101460
chr17	25856094	25858094
chr15	140041544	140043544
chr1	144666570	144668570
chr16	21454913	21456913
chr8	64689581	64691581
chr13	127627002	127629002
chr13	176977572	176979572
chr13	73582664	73584664
chr4	86818445	86820445
chr12	6365416	6367416
chr7	1689172	1691172
chr5	24887242	24889242
chr14	53538240	53540240
chr7	44695379	44697379
chr12	9924688	9926688
chr9	119647029	119649029
chr4	51609959	51611959
chr4	51633076	51635076
chr17	58750582	58752582
chr12	59282635	59284635
chr8	85625900	85627900
chr10	40214277	40216277
chr10	40228840	40230840
chr10	40239423	40241423
chr2	47743535	47745535
chr15	32633700	32635700
chr3	9066961	9068961
chr3	9071510	9073510
chr14	90617519	90619519
chr3	88884745	88886745
chr9	88832804	88834804
chr15	108787253	108789253
chrX	10955802	10957802
chr7	20482670	20484670
chr10	38184009	38186009
chr13	72028854	72030854
chr17	60304843	60306843
chr17	60335288	60337288
chrUn_NW_018085100v1	770801	772801
chr7	18056011	18058011
chr2	3346490	3348490
chr11	75021121	75023121
chrUn_NW_018084968v1	1468625	1470625
chr1	75350065	75352065
chr9	26656710	26658710
chr15	128615641	128617641
chrX	109693584	109695584
chr18	39600973	39602973
chr7	44888878	44890878
chr6	128043546	128045546
chr18	53637070	53639070
chr2	2104502	2106502
chrUn_NW_018084968v1	456146	458146
chr6	89445813	89447813
chr8	103255726	103257726
chr6	26087980	26089980
chr7	67666156	67668156
chr10	7121061	7123061
chr1	159704302	159706302
chr5	35218189	35220189
chr4	32913815	32915815
chr14	64474645	64476645
chr1	207284910	207286910
chr13	40984366	40986366
chr8	39929158	39931158
chr1	183563256	183565256
chr8	56158027	56160027
chr16	103890	105890
chr1	101478037	101480037
chr1	111801478	111803478
chr8	114347567	114349567
chr1	67031730	67033730
chr1	67062923	67064923
chr13	201822680	201824680
chr13	201830955	201832955
chr13	201834363	201836363
chr13	201852415	201854415
chr11	23102188	23104188
chr16	5397671	5399671
chr7	41811215	41813215
chr7	41822100	41824100
chr7	41850364	41852364
chr3	49584531	49586531
chr13	153130026	153132026
chr6	15244449	15246449
chr14	114052329	114054329
chr11	38198982	38200982
chr4	93711101	93713101
chr5	27342898	27344898
chr6	53931866	53933866
chr1	21295409	21297409
chr6	158538941	158540941
chr6	158546064	158548064
chr2	18106500	18108500
chr8	81699010	81701010
chr11	77853498	77855498
chr11	77879516	77881516
chr8	18791766	18793766
chr1	92361361	92363361
chr11	49036385	49038385
chr15	31223929	31225929
chr15	31234257	31236257
chr15	31271611	31273611
chr3	2644229	2646229
chr8	4896710	4898710
chr12	50750257	50752257
chr9	14144866	14146866
chr9	14169919	14171919
chr13	191558352	191560352
chr14	131369830	131371830
chr6	100713299	100715299
chr6	100718867	100720867
chr8	34635222	34637222
chr10	31288844	31290844
chr13	10873488	10875488
chr13	10886086	10888086
chr1	131659503	131661503
chr1	131661975	131663975
chr15	111387671	111389671
chr15	111398095	111400095
chr11	9366048	9368048
chr13	40137385	40139385
chr2	12468447	12470447
chrX	8446329	8448329
chr1	253588336	253590336
chr16	69489518	69491518
chr16	69492721	69494721
chr1	146325175	146327175
chr1	55545152	55547152
chr6	135982318	135984318
chr6	130594613	130596613
chr1	187052159	187054159
chr1	187056979	187058979
chr15	82005050	82007050
chr15	82052098	82054098
chr6	150163577	150165577
chr2	101432601	101434601
chr2	101449758	101451758
chr11	74395091	74397091
chr4	128450085	128452085
chr3	27943224	27945224
chr3	27974509	27976509
chr2	21645541	21647541
chr1	12275545	12277545
chr4	51583527	51585527
chr18	28359121	28361121
chr9	114338765	114340765
chr13	36287686	36289686
chr10	30559174	30561174
chr10	30568085	30570085
chr10	30581410	30583410
chr10	30586524	30588524
chr6	73748541	73750541
chr3	51205153	51207153
chr14	135023889	135025889
chr3	32639944	32641944
chr13	151282265	151284265
chr6	161771955	161773955
chr10	40031671	40033671
chr10	40068676	40070676
chr5	46228499	46230499
chr5	46249841	46251841
chr16	35325255	35327255
chr6	34732024	34734024
chr6	135798248	135800248
chr7	44936770	44938770
chr7	44943105	44945105
chr1	123551075	123553075
chr1	123553824	123555824
chr1	123556760	123558760
chr1	123559700	123561700
chr5	12563825	12565825
chr8	73413102	73415102
chr9	7385121	7387121
chr15	27454669	27456669
chr1	7294106	7296106
chr3	115844382	115846382
chr3	115885249	115887249
chr9	38088974	38090974
chr8	48883706	48885706
chr6	26765113	26767113
chr6	157767556	157769556
chr14	111821480	111823480
chr14	111857374	111859374
chr14	111868901	111870901
chr14	111876967	111878967
chr12	13545845	13547845
chr6	116436681	116438681
chr6	116466283	116468283
chr15	19996047	19998047
chr1	238349485	238351485
chr13	132300355	132302355
chr15	59361183	59363183
chr4	97771569	97773569
chr14	19539226	19541226
chr7	117947235	117949235
chr12	44334996	44336996
chr14	62227005	62229005
chr7	83319723	83321723
chr15	30103346	30105346
chr15	30106705	30108705
chr15	30114486	30116486
chr1	219148340	219150340
chr8	44995062	44997062
chr4	30373990	30375990
chr1	76426851	76428851
chr15	123431364	123433364
chr15	123441737	123443737
chr15	123448770	123450770
chr1	36237465	36239465
chr1	209175354	209177354
chr1	186649359	186651359
chr8	60037020	60039020
chr8	60043661	60045661
chr6	168803000	168805000
chr9	34117799	34119799
chr12	57630972	57632972
chr14	69088120	69090120
chr15	87805925	87807925
chr15	87858044	87860044
chr15	87878063	87880063
chr9	70205056	70207056
chr7	83152070	83154070
chr7	83178530	83180530
chr14	126326192	126328192
chr6	45233858	45235858
chr6	33481342	33483342
chr8	5825346	5827346
chr10	7892360	7894360
chr3	60019259	60021259
chr1	7325164	7327164
chr2	115059735	115061735
chr3	1908304	1910304
chr13	59805187	59807187
chr6	163618765	163620765
chr3	23696848	23698848
chr5	36049511	36051511
chr11	60034535	60036535
chr2	125904419	125906419
chr7	49604323	49606323
chr8	14329425	14331425
chr8	14367762	14369762
chr9	55795694	55797694
chrX	101495197	101497197
chr5	82869098	82871098
chr5	82881298	82883298
chr5	82892422	82894422
chr1	183464322	183466322
chr1	195064412	195066412
chr6	158661912	158663912
chrX	13769608	13771608
chr15	78930288	78932288
chr10	31435955	31437955
chr9	27425187	27427187
chr1	72871295	72873295
chr1	72899650	72901650
chr4	130200603	130202603
chr18	15858001	15860001
chr9	55814018	55816018
chr9	55826592	55828592
chr13	117385993	117387993
chr2	99607176	99609176
chr2	99611217	99613217
chr15	83456150	83458150
chr4	23020261	23022261
chr4	23022874	23024874
chr4	23025861	23027861
chr5	99403722	99405722
chr12	44483983	44485983
chr7	9626935	9628935
chr2	79674441	79676441
chr15	127688982	127690982
chr7	109964708	109966708
chr9	8655215	8657215
chr14	20022503	20024503
chrX	57229537	57231537
chr2	97717945	97719945
chr11	77711403	77713403
chr13	127818371	127820371
chr15	49340757	49342757
chr4	56443133	56445133
chr4	22459597	22461597
chr5	15467574	15469574
chrUn_NW_018085100v1	1658456	1660456
chr7	75386198	75388198
chr15	33653117	33655117
chr15	33687487	33689487
chr2	83035285	83037285
chr6	86875712	86877712
chr8	36626775	36628775
chr15	127576043	127578043
chr14	111590010	111592010
chr11	23232301	23234301
chr9	116541713	116543713
chr14	35034437	35036437
chr14	125313401	125315401
chr5	23867146	23869146
chr4	13545446	13547446
chr10	24124951	24126951
chr7	83723462	83725462
chr7	83736946	83738946
chr1	185347217	185349217
chr15	95558062	95560062
chr13	116511713	116513713
chrX	94608279	94610279
chr13	123836799	123838799
chr8	55179529	55181529
chr6	32371102	32373102
chr1	114241186	114243186
chr1	114293789	114295789
chr7	84146742	84148742
chr3	26887755	26889755
chr17	49653399	49655399
chr11	14026439	14028439
chr3	130881299	130883299
chr1	159478086	159480086
chr2	126182601	126184601
chr2	117250850	117252850
chr2	117255275	117257275
chr15	81918942	81920942
chr1	134880813	134882813
chr18	14685280	14687280
chr2	81548805	81550805
chr1	58316813	58318813
chr10	54246624	54248624
chr11	9105383	9107383
chr1	254588407	254590407
chr13	108046283	108048283
chr6	33144544	33146544
chr12	27542766	27544766
chr11	79097030	79099030
chr6	38633642	38635642
chr16	15178788	15180788
chr6	16437858	16439858
chr12	35870700	35872700
chr11	50781119	50783119
chr8	16683567	16685567
chr5	100311754	100313754
chr15	82211370	82213370
chr11	51628146	51630146
chr14	106951971	106953971
chr1	131376897	131378897
chr1	89839550	89841550
chr12	39293075	39295075
chr1	37173730	37175730
chr1	37178015	37180015
chr4	120929644	120931644
chr15	65377165	65379165
chr15	65382919	65384919
chr17	25948953	25950953
chr2	46228116	46230116
chr5	27282654	27284654
chr8	103996372	103998372
chr7	84874860	84876860
chr4	69074392	69076392
chr15	45368693	45370693
chr10	54143012	54145012
chr10	54167869	54169869
chr1	88562032	88564032
chr1	88577026	88579026
chr2	143273560	143275560
chr16	44246936	44248936
chr5	12996356	12998356
chrX	108748688	108750688
chr8	130029761	130031761
chr13	146263305	146265305
chr15	102881878	102883878
chr15	102885161	102887161
chr17	31483135	31485135
chr1	76942122	76944122
chr15	103682692	103684692
chr8	52015470	52017470
chr4	75764568	75766568
chr15	125439464	125441464
chr1	161407687	161409687
chr17	43319705	43321705
chr15	119339648	119341648
chr15	79498054	79500054
chr13	91833982	91835982
chr10	7461118	7463118
chr10	7474346	7476346
chr3	14642815	14644815
chr9	109994758	109996758
chr7	44454122	44456122
chrX	44530255	44532255
chr2	20522844	20524844
chr4	18955797	18957797
chr9	133420345	133422345
chr5	28505630	28507630
chr2	121297160	121299160
chr18	25021948	25023948
chr18	25035440	25037440
chr18	25063973	25065973
chr18	25067619	25069619
chr18	25070685	25072685
chr1	219986201	219988201
chrUn_NW_018084828v1	68858	70858
chr14	74357961	74359961
chr9	37318401	37320401
chr9	37365407	37367407
chr6	2148556	2150556
chr7	69658195	69660195
chr6	79740871	79742871
chr6	79763944	79765944
chrUn_NW_018084968v1	760148	762148
chr12	8451437	8453437
chr4	42009289	42011289
chr2	22404045	22406045
chr11	13671757	13673757
chr12	27816303	27818303
chr1	265990715	265992715
chr1	218178356	218180356
chr1	4809633	4811633
chr11	60470841	60472841
chr11	60480141	60482141
chrX	24041180	24043180
chr13	138413144	138415144
chr1	21438534	21440534
chr15	3105255	3107255
chr14	39941261	39943261
chr15	85174101	85176101
chr8	104263777	104265777
chr15	75729393	75731393
chr15	75732597	75734597
chr15	75740376	75742376
chr15	75748044	75750044
chr15	75774977	75776977
chr5	2184376	2186376
chr8	32365538	32367538
chr9	124368796	124370796
chr5	56558785	56560785
chr2	128460897	128462897
chr3	7418423	7420423
chr7	59291848	59293848
chr16	16476191	16478191
chr7	83806999	83808999
chr12	16211388	16213388
chr2	110135340	110137340
chr17	7908524	7910524
chr13	136368996	136370996
chr16	45301472	45303472
chr18	24126100	24128100
chr18	24144769	24146769
chr2	100164759	100166759
chr15	65619745	65621745
chr13	151791951	151793951
chr15	11864361	11866361
chr17	57300662	57302662
chr4	98399182	98401182
chr18	36225693	36227693
chr13	67635158	67637158
chr9	19839960	19841960
chr7	83242075	83244075
chr4	69779730	69781730
chr1	10711826	10713826
chr9	63882526	63884526
chr7	51606862	51608862
chr7	61252609	61254609
chr16	38199796	38201796
chr9	102489000	102491000
chr17	50301548	50303548
chr17	50310839	50312839
chr8	13770477	13772477
chr6	23866955	23868955
chr7	26861771	26863771
chr6	26468801	26470801
chr6	26487518	26489518
chr6	26490393	26492393
chr2	20604251	20606251
chr2	20629565	20631565
chr12	14021061	14023061
chr4	101819578	101821578
chr12	24883221	24885221
chr14	27308131	27310131
chr14	27383349	27385349
chr1	114038062	114040062
chr1	221242296	221244296
chr17	52382732	52384732
chr2	140704044	140706044
chr8	51998448	52000448
chr15	111425592	111427592
chr2	91517005	91519005
chr1	114606953	114608953
chr2	12381569	12383569
chr17	21204130	21206130
chr5	34193042	34195042
chr6	89359148	89361148
chr1	30157656	30159656
chr1	30167343	30169343
chr11	60579581	60581581
chr12	38338916	38340916
chrUn_NW_018085246v1	147303	149303
chrUn_NW_018085246v1	158283	160283
chrUn_NW_018085246v1	160605	162605
chrUn_NW_018085246v1	167795	169795
chrUn_NW_018085246v1	174596	176596
chr11	52084035	52086035
chr6	111885171	111887171
chr6	144772471	144774471
chr14	21873774	21875774
chr1	216221880	216223880
chr1	225103833	225105833
chr1	225137041	225139041
chr10	8662478	8664478
chr18	49590559	49592559
chr7	47599972	47601972
chr6	34075379	34077379
chr5	75745572	75747572
chrX	37550499	37552499
chr1	220738178	220740178
chr7	8286774	8288774
chr2	100211903	100213903
chr14	78710255	78712255
chr1	109290165	109292165
chr13	191390354	191392354
chr14	104687854	104689854
chr1	67317248	67319248
chr1	67356836	67358836
chr1	67367027	67369027
chr1	67370658	67372658
chr1	67387187	67389187
chr4	85492817	85494817
chr6	135874312	135876312
chr16	76984092	76986092
chr14	104789316	104791316
chr1	123743237	123745237
chr1	123746870	123748870
chr1	123749831	123751831
chr1	123758685	123760685
chr14	19492036	19494036
chr14	19495216	19497216
chr4	86792751	86794751
chr13	197584633	197586633
chr18	33324858	33326858
chr15	33702432	33704432
chr3	83161308	83163308
chr6	20113267	20115267
chr15	67593947	67595947
chr6	116127321	116129321
chr16	22051780	22053780
chr4	97553037	97555037
chr18	46789283	46791283
chr14	15282415	15284415
chr2	99535552	99537552
chr2	99538586	99540586
chr2	99541334	99543334
chr2	99580038	99582038
chr4	67732256	67734256
chr2	28335701	28337701
chr2	28337917	28339917
chr2	28347865	28349865
chr3	7216773	7218773
chr1	259517977	259519977
chrX	110104246	110106246
chr11	66120045	66122045
chr1	1514766	1516766
chr6	143864465	143866465
chr15	19122815	19124815
chr4	112906565	112908565
chr4	79811217	79813217
chr15	84872122	84874122
chr13	198029649	198031649
chr13	47752843	47754843
chr13	47761547	47763547
chr1	206221517	206223517
chr15	125039242	125041242
chr8	138573966	138575966
chr1	194211705	194213705
chr6	27981621	27983621
chr15	19027048	19029048
chr1	32787218	32789218
chr1	32789756	32791756
chr8	45528705	45530705
chr13	142867948	142869948
chr1	128117915	128119915
chr11	52114053	52116053
chr14	96622439	96624439
chr15	30075627	30077627
chr15	30093209	30095209
chr15	30097517	30099517
chr6	2019001	2021001
chr13	23176582	23178582
chr14	91507843	91509843
chr6	112904175	112906175
chr1	238287548	238289548
chr15	107588125	107590125
chrX	43766920	43768920
chrX	43770725	43772725
chr18	23143358	23145358
chr1	242790129	242792129
chr15	114904172	114906172
chr8	9642921	9644921
chr1	238932214	238934214
chr1	238996516	238998516
chr6	143647723	143649723
chr7	44305219	44307219
chr3	46162613	46164613
chr7	19162405	19164405
chr9	31679700	31681700
chr1	228109127	228111127
chr8	53955118	53957118
chr14	32279018	32281018
chr10	30619160	30621160
chr7	14502803	14504803
chr8	39436208	39438208
chr2	122283436	122285436
chr7	55109370	55111370
chr7	55113745	55115745
chrX	11644004	11646004
chr15	19248002	19250002
chr3	3803833	3805833
chr9	131263099	131265099
chr1	86490593	86492593
chr8	65025447	65027447
chr7	97418727	97420727
chr3	117533996	117535996
chr3	117560077	117562077
chr6	79604667	79606667
chr6	79630633	79632633
chr1	64638389	64640389
chr9	100132345	100134345
chr3	117429326	117431326
chr15	132623490	132625490
chr9	132446878	132448878
chrX	91275313	91277313
chrX	91295956	91297956
chr17	43220640	43222640
chr11	67395564	67397564
chr9	40920702	40922702
chr3	75446700	75448700
chr11	74435112	74437112
chr11	25748544	25750544
chr6	90181278	90183278
chr7	49400286	49402286
chrX	91948267	91950267
chr8	32003765	32005765
chr6	100342048	100344048
chr15	65189659	65191659
chrUn_NW_018085039v1	6485	8485
chrUn_NW_018085039v1	15230	17230
chr7	27198695	27200695
chr14	45536217	45538217
chr15	122252322	122254322
chr7	3136431	3138431
chr13	28276643	28278643
chr9	91515289	91517289
chr15	121949079	121951079
chr9	75724923	75726923
chr9	75776571	75778571
chr9	75778849	75780849
chr9	75785863	75787863
chr8	2871173	2873173
chr7	86842244	86844244
chr6	137174463	137176463
chr6	137186640	137188640
chr13	12234416	12236416
chr11	44804344	44806344
chr11	44888652	44890652
chr8	121862591	121864591
chr8	121881883	121883883
chr6	137029130	137031130
chr6	137090342	137092342
chr5	16852705	16854705
chr8	73812935	73814935
chr8	73849023	73851023
chr6	151786296	151788296
chr3	5983349	5985349
chrX	9475388	9477388
chr9	60970071	60972071
chr3	49730208	49732208
chr3	49737906	49739906
chr3	49761121	49763121
chr18	49794384	49796384
chr16	66689851	66691851
chr14	134628615	134630615
chr6	86080716	86082716
chr8	44022987	44024987
chr3	96793189	96795189
chr2	64678188	64680188
chr8	18051811	18053811
chr15	102434782	102436782
chr1	187787815	187789815
chr17	18725447	18727447
chr10	34039891	34041891
chr15	41452541	41454541
chr1	1440015	1442015
chr15	110795503	110797503
chr14	19640879	19642879
chr14	19692487	19694487
chr4	128174525	128176525
chr4	128182050	128184050
chr17	21338587	21340587
chr9	129782345	129784345
chr5	33342846	33344846
chr10	64538234	64540234
chr2	82573396	82575396
chr1	80261941	80263941
chr3	98901374	98903374
chr1	108898273	108900273
chr3	2499892	2501892
chr16	2939993	2941993
chr15	119701815	119703815
chr15	119715806	119717806
chr15	119752155	119754155
chr1	90703436	90705436
chr7	19378355	19380355
chr2	54393883	54395883
chr7	44757895	44759895
chr7	44760672	44762672
chr7	44763138	44765138
chr7	44766237	44768237
chr7	44780070	44782070
chr15	64475226	64477226
chr2	142996	144996
chr7	516735	518735
chr4	106229798	106231798
chr4	106279142	106281142
chr16	47663843	47665843
chr8	98015907	98017907
chr8	29083320	29085320
chr13	51343482	51345482
chr6	162854488	162856488
chr6	70147353	70149353
chr7	45705734	45707734
chr8	114183036	114185036
chr14	66359678	66361678
chr13	24338445	24340445
chr17	8522405	8524405
chr17	8565813	8567813
chr14	11759486	11761486
chr12	10136095	10138095
chr12	10144968	10146968
chr3	76702087	76704087
chr5	72992296	72994296
chr3	129341778	129343778
chr1	264531528	264533528
chr1	264559880	264561880
chr1	264563242	264565242
chr1	264565674	264567674
chr1	264581391	264583391
chr15	56799175	56801175
chr9	21904527	21906527
chr9	21999549	22001549
chr7	104562702	104564702
chr9	82643347	82645347
chr13	200377051	200379051
chr1	221366321	221368321
chr14	11570031	11572031
chr14	11595257	11597257
chr14	43172476	43174476
chr7	97595409	97597409
chr8	17823087	17825087
chr8	17826008	17828008
chr15	78237792	78239792

[truncated: 3 more sheets: Lung, Pancreas, Thymus]
