# Supplementary material for: A compendium and comparative epigenomics analysis of cis-regulatory elements in the pig genome
Source: Nat Commun. 2021 Apr 13;12:2217. doi: 10.1038/s41467-021-22448-x (PMC8044108; doi:10.1038/s41467-021-22448-x)
Supplement: Supplementary file 9 — Supplementary Data 7 [file 41467_2021_22448_MOESM9_ESM.xlsx]

## Sheet: Sheet2
Supplementary Data 7 | The top 5 GO terms of tissue-specific enhancers relevant to function of corresponding tissues
Tissues	GO term ID	Description	BinomP
Cerebrum	GO:0007399	nervous system development	9.88e-23
	GO:0019226	transmission of nerve impulse	3.51e-19
	GO:0007417	central nervous system development	7.09e-19
	GO:0035637	multicellular organismal signaling	9.93e-19
	GO:0030182	neuron differentiation	3.58e-18
Cerebellum	GO:0019226	transmission of nerve impulse	7e-106
	GO:0035637	multicellular organismal signaling	5.08e-101
	GO:0007268	synaptic transmission	4.75e-95
	GO:0050877	neurological system process	5.48e-66
	GO:0007267	cell-cell signaling	8.49e-64
Spleen	GO:0002682	regulation of immune system process	5.32e-08
	GO:0002684	positive regulation of immune system process	1.03e-07
	GO:0002376	immune system process	1.02e-07
	GO:0002252	immune effector process	9.27e-07
	GO:0043017	positive regulation of lymphotoxin A biosynthetic process	1.05e-06
Thymus	GO:0046632	alpha-beta T cell differentiation	3.47e-229
	GO:0030098	lymphocyte differentiation	2.17e-228
	GO:0046631	alpha-beta T cell activation	8.52e-219
	GO:0030217	T cell differentiation	1.18e-218
	GO:0046649	lymphocyte activation	9.24e-198
Pancreas	GO:0008228	opsonization	2.86e-08
	GO:0034198	cellular response to amino acid starvation	1.43e-07
	GO:0031018	endocrine pancreas development	2.8e-07
	GO:0035270	endocrine system development	4e-06
	GO:0031016	pancreas development	1.14e-05
Heart	GO:0010667	negative regulation of cardiac muscle cell apoptotic process	8.01e-38
	GO:0003205	cardiac chamber development	2.3e-37
	GO:0010664	negative regulation of striated muscle cell apoptotic process	4.31e-36
	GO:0003231	cardiac ventricle development	5.01e-36
	GO:0010665	regulation of cardiac muscle cell apoptotic process	9.47e-35
Muscle	GO:0007517	muscle organ development	4.38e-22
	GO:0043503	skeletal muscle fiber adaptation	2.17e-18
	GO:0007519	skeletal muscle tissue development	2.7e-18
	GO:0003012	muscle system process	3.67e-18
	GO:0060538	skeletal muscle organ development	2.54e-17
Fat	GO:0035025	positive regulation of Rho protein signal transduction	4.17e-16
	GO:0046579	positive regulation of Ras protein signal transduction	6.16e-13
	GO:0051057	positive regulation of small GTPase mediated signal transduction	3.93e-12
	GO:0010876	lipid localization	1.17e-07
	GO:0006869	lipid transport	1.31e-07
Lung	GO:0030323	respiratory tube development	1.86e-11
	GO:0030324	lung development	1.07e-10
	GO:0060479	lung cell differentiation	3.19e-06
	GO:0060441	epithelial tube branching involved in lung morphogenesis	6.3e-06
	GO:0060430	lung saccule development	1.77e-05
Liver	GO:0044281	small molecule metabolic process	2.22e-19
	GO:0044710	single-organism metabolic process	3.26e-19
	GO:0019752	carboxylic acid metabolic process	6.3e-17
	GO:0006629	lipid metabolic process	1.38e-13
	GO:0044282	small molecule catabolic process	2.39e-12
Duodenum	GO:0030033	microvillus assembly	2.71e-19
	GO:0032528	microvillus organization	2.96e-18
	GO:0071704	organic substance metabolic process	3e-11
	GO:0008152	metabolic process	6.61e-10
	GO:0043170	macromolecule metabolic process	6.39e-07
Kidney	GO:0072017	distal tubule development	9.98e-15
	GO:0072044	collecting duct development	1.08e-12
	GO:0072001	renal system development	3.27e-12
	GO:0001655	urogenital system development	3.68e-11
	GO:0001822	kidney development	4.62e-10
The two-side binomial statistic method without adjustment was adopted to calculate the P-value.
