# Supplementary material for: A compendium and comparative epigenomics analysis of cis-regulatory elements in the pig genome
Source: Nat Commun. 2021 Apr 13;12:2217. doi: 10.1038/s41467-021-22448-x (PMC8044108; doi:10.1038/s41467-021-22448-x)
Supplement: Supplementary file 10 — Supplementary Data 8 [file 41467_2021_22448_MOESM10_ESM.xlsx]

## Sheet: Sheet1
Supplementary Data 8. The enhancers conserved with VISTA enhancers
sus11	#sus11 To hg19	hg19	Bracketing_Genes
chr1:146075305-146077305	chr18:77038618-77043433	chr18:77043189-77044144	ATP9B(intragenic)
chr15:121859206-121861206	chr2:220735567-220737075	chr2:220735733-220738581	SLC4A3-MIR4268
chr13:131915635-131917635	chr3:194714962-194716909	chr3:194711357-194717155	LOC100507391-XXYLT1
chr2:40353839-40355839	chr11:19095983-19097677	chr11:19092751-19099730	MRGPRX2-ZDHHC13
chr6:89587508-89589508	chr1:33802950-33805020	chr1:33803073-33805027	MIR3605-ZSCAN20
chr15:76306327-76308327	chr2:170869018-170871210	chr2:170869607-170871165	UBR3(intragenic)
chr3:49814299-49816299	chr2:105463099-105465161	chr2:105464986-105467538	LINC01158(intragenic)
chr4:87004859-87006859	chr1:163507560-163508411	chr1:163507965-163509139	LOC100422212-PBX1
chr6:110588923-110590923	chr18:23433150-23434851	chr18:23432723-23434825	ZNF521-SS18
chr16:51106242-51108242	chr5:172623204-172624478	chr5:172606930-172624507	BNIP1-NKX2-5
chr6:109849605-109851605	chr18:22657538-22659429	chr18:22657391-22658788	ZNF521(intragenic)
chr11:44049674-44051674	chr13:72301011-72303007	chr13:72300849-72302934	DACH1(intragenic)
chr3:4170716-4172716	chr7:5674262-5675974	chr7:5671393-5674991;chr7:5671918-5676544	RNF216(intragenic)
chr17:54079463-54081463	chr20:51552696-51554714	chr20:51552465-51554077	LOC101927700-TSHZ2
chr6:34023173-34025173	chr16:50874449-50876264	chr16:50874863-50875709	CYLD-LOC101927334
chr11:51743463-51745463	chr13:80353116-80355080	chr13:80352865-80355118	NDFIP2-LINC01080
chr2:3739402-3741402	chr11:69310686-69311153	chr11:69308185-69312534	MYEOV-CCND1
chr12:33763348-33765348	chr17:55551247-55553550	chr17:55550123-55552608	MSI2(intragenic)
chr1:200658180-200660180	chr9:22128410-22130401	chr9:22125357-22130490;chr9:22127677-22130448	CDKN2B-DMRTA1
chr16:78706384-78708384	chr5:2205697-2207890	chr5:2204457-2208380	MIR548BA-LOC100506858
chr14:78783280-78785280	chr10:78041098-78043091	chr10:78039254-78043785	C10orf11(intragenic)
chr1:181500012-181502012	chr14:52311079-52312893	chr14:52312838-52316433	FRMD6-GNG2
chr13:205901383-205903383	chr21:44011945-44014730	chr21:44010872-44014322	SLC37A1-PDE9A
chr14:111590010-111592010	chr10:102244877-102246574	chr10:102244842-102246334	WNT8B-SEC31B
chr6:94171721-94173721	chr1:38656334-38658192	chr1:38656780-38657626	MIR3659-LOC339442
chr6:4162032-4164032	chr16:84580613-84583111	chr16:84578269-84582394	TLDC1-COTL1
chr5:15708835-15710835	chr12:50183973-50184474	chr12:50182707-50184575	TMBIM6-NCKAP5L
chr3:43098868-43100868	chr9:96463485-96465013	chr9:96462721-96464923	PHF2-MIR4291
chr18:46717955-46719955	chr7:25670195-25672227	chr7:25668386-25670239	NPVF-RNU6-16P
chr8:5940148-5942148	chr4:4490025-4492192	chr4:4489812-4491401	STX18(intragenic)
chr1:266977363-266979363	chr9:129137177-129139713	chr9:129136494-129140644	MVB12B(intragenic)
chr13:144809204-144811204	chr3:114936110-114938063	chr3:114936330-114938229	MIR4796-GAP43
chr3:75534641-75536641	chr2:66749350-66751364	chr2:66749539-66750931	MEIS1(intragenic)
chr2:100725446-100727446	chr5:93228083-93230076	chr5:93226985-93228322	POU5F2-KIAA0825
chr1:37422933-37424933	chr6:125857693-125859730	chr6:125857680-125858739	HDDC2-LOC643623
chr1:134114175-134116175	chr15:37288536-37291086	chr15:37288089-37289173	MIR8063-TMCO5A
chr13:145102487-145104487	chr3:114610527-114612827	chr3:114611706-114612491	MIR4796-GAP43
chr15:48958309-48960309	chr8:37247826-37250116	chr8:37249594-37251182	KCNU1-ZNF703
chr6:30155861-30157861	chr16:55417411-55419153	chr16:55418032-55418881	IRX6-MMP2
chr3:44464205-44466205	chr2:112675587-112677417	chr2:112669868-112679498	MERTK(intragenic)
chr3:69827658-69829658	chr2:73173640-73175504	chr2:73174800-73175769	SFXN5(intragenic)
chr17:46996118-46998118	chr20:43200083-43202314	chr20:43201171-43202669	PKIG(intragenic)
chr6:109941282-109943282	chr18:22747750-22749704	chr18:22747310-22748975	ZNF521(intragenic)
chr1:100997305-100999305	chr18:49023957-49026613	chr18:49022569-49026479	LOC100287225(intragenic)
chr7:85187289-85189289	chr15:94525114-94526963	chr15:94524574-94527142	RGMA-MCTP2
chr1:219571613-219573613	chr9:2240484-2242778	chr9:2240936-2242833	SMARCA2-VLDLR-AS1
chr3:81530748-81532748	chr2:60440040-60441880	chr2:60441495-60442515	LOC101927285-MIR4432
chr7:36611729-36613729	chr6:41381219-41383492	chr6:41380559-41381515	NCR2-FOXP4
chr1:134067177-134069177	chr15:37338028-37339899	chr15:37337637-37338988	MIR8063-TMCO5A
chr8:82368895-82370895	chr4:147162253-147164420	chr4:147161931-147165181	LSM6-SLC10A7
chr12:48278667-48280667	chr17:2084285-2086263	chr17:2081998-2084289	SMG6-LOC101927839
chr4:35722439-35724439	chr8:102279858-102281456	chr8:102273212-102280813	ZNF706-NACAP1
chr13:146780177-146782177	chr3:112866926-112869236	chr3:112866305-112869093	LOC101929717(intragenic)
chr4:99871485-99873485	chr1:147225822-147228140	chr1:147220710-147225901	ACP6-GJA5
chr2:127609756-127611756	chr5:123497029-123499284	chr5:123497984-123500937	CSNK1G3-ZNF608
chr1:208570394-208572394	chr9:13940356-13942302	chr9:13939547-13940363	LINC00583(intragenic)
chr14:136706789-136708789	chr10:129206975-129208747	chr10:129207407-129209438	FAM196A-NPS
chr17:29845522-29847522	chr20:22383970-22385843	chr20:22382513-22385800	LOC284788(intragenic)
chr14:59619543-59621543	chr1:230884662-230889101	chr1:230886439-230890074	CAPN9(intragenic)
chr14:127662202-127664202	chr10:119313746-119315507	chr10:119313709-119314860	EMX2-RAB11FIP2
chr6:40435419-40437419	chr19:30862356-30864442	chr19:30861188-30862816	URI1-ZNF536
chr7:120240755-120242755	chr14:99680474-99683055	chr14:99679955-99684067	BCL11B(intragenic)
chr2:96730062-96732062	chr5:88672812-88674819	chr5:88673410-88674494	MEF2C-AS1-MIR3660
chr7:100050265-100052265	chr14:77394626-77396763	chr14:77396197-77399897	LRRC74-IRF2BPL
chr7:53029419-53031419	chr15:90941646-90944226	chr15:90943381-90944617	IQGAP1(intragenic)
chr7:13334290-13336290	chr6:17534557-17536919	chr6:17535192-17539671	LOC101928491-FAM8A1
chr6:151117978-151119978	chr1:61648973-61651006	chr1:61648936-61650822	NFIA(intragenic)
chr14:78473556-78475556	chr10:77727145-77729193	chr10:77726861-77727618	C10orf11(intragenic)
chr12:45242487-45244487	chr17:27354353-27356483	chr17:27354135-27356114	SEZ6-PIPOX
chr6:34027544-34029544	chr16:50869658-50871250	chr16:50869692-50871098	CYLD-LOC101927334
chr1:148194794-148196794	chr18:73924426-73926546	chr18:73923692-73926608	LOC339298-ZNF516
chr6:3582306-3584306	chr16:85296290-85298311	chr16:85291893-85299667	LOC400548-LINC00311
chr13:145134212-145136212	chr3:114575920-114577900	chr3:114574745-114576011	MIR4796-GAP43
chr2:69613030-69615030	chr19:10994131-10998429	chr19:10996699-11005003	CARM1(intragenic)
chr13:33081069-33083069	chr3:50640154-50641900	chr3:50636478-50640158	HEMK1-CISH
chr6:30867273-30869273	chr16:54523492-54525222	chr16:54523175-54524067	IRX3-CRNDE
chr10:30069239-30071239	chr9:87604862-87606379	chr9:87604339-87609070;chr9:87604796-87606909	NTRK2(intragenic)
chr6:30817054-30819054	chr16:54575390-54577326	chr16:54575878-54577925	IRX3-CRNDE
chr10:28406435-28408435	chr9:89649856-89651284	chr9:89648350-89651598	LOC440173(intragenic)
chr9:71077812-71079812	chr7:90617603-90619400	chr7:90615951-90618505	CDK14(intragenic)
chr3:14450488-14452488	chr7:69889961-69892025	chr7:69891243-69892028	AUTS2(intragenic)
chr2:28636941-28638941	chr11:32197071-32198859	chr11:32197490-32198734	RCN1-WT1
chr1:29317872-29319872	chr6:134930059-134931593	chr6:134920360-134930161	LINC01010-ALDH8A1
chr15:8593311-8595311	chr2:144103831-144105849	chr2:144103882-144105644	ARHGAP15(intragenic)
chr3:110921344-110923344	chr2:28532857-28535736	chr2:28534306-28536063;chr2:28534311-28536095	LOC100505716-FLJ31356
chr1:97007955-97009955	chr18:44936946-44938622	chr18:44930725-44939876	SKOR2-SMAD2
chr14:54971783-54973783	chr1:236577594-236579622	chr1:236579604-236588112	EDARADD(intragenic)
chr6:16774578-16776578	chr16:74031266-74040688	chr16:74030057-74032176	LOC100506172-LOC101928035
chr10:10894484-10896484	chr1:221904334-221906889	chr1:221906778-221908480;chr1:221906793-221908482	DUSP10(intragenic)
chr1:104800212-104802212	chr18:52972604-52974634	chr18:52971887-52975873	TCF4(intragenic)
chr14:7628888-7630888	chr8:23351394-23353144	chr8:23351298-23352800	ENTPD4-SLC25A37
chr17:29273891-29275891	chr20:21489865-21491850	chr20:21488551-21490021	NKX2-4-NKX2-2
chr6:99381117-99383117	chr18:8371798-8374110	chr18:8371131-8373988	LOC100192426-RAB12
chr4:107437590-107439590	chr1:113585115-113587552	chr1:113584294-113587139	LOC100996251(intragenic)
chr18:46629045-46631045	chr7:25758324-25760171	chr7:25757431-25758861	NPVF-RNU6-16P
chr4:59470751-59472751	chr8:77690318-77692312	chr8:77690683-77691779	ZFHX4(intragenic)
chr14:136208186-136210186	chr10:128601686-128602960	chr10:128599966-128602768	DOCK1(intragenic)
chr4:8194524-8196524	chr8:134107135-134109175	chr8:134104900-134107182	MIR7848-WISP1
chr6:167055004-167057004	chr1:44715605-44717669	chr1:44715420-44716129	ERI3-IT1-RNF220
chr2:28993514-28995514	chr11:31815545-31817584	chr11:31816452-31818421	PAX6(intragenic)
chr9:71265769-71267769	chr7:90797843-90799537	chr7:90797871-90800712	CDK14(intragenic)
chr9:49504015-49506015	chr11:122374837-122376126	chr11:122375404-122377581	MIR100-UBASH3B
chr14:50823607-50825607	chr22:20777637-20779725	chr22:20774322-20777875;chr22:20775061-20779007	ZNF74-SCARF2;ZNF74-KLHL22
chr6:1827811-1829811	chr16:87551022-87553181	chr16:87551234-87553334	LOC101928737-JPH3
chr14:61178748-61180748	chr10:43446605-43450052	chr10:43447274-43448627	BMS1-MIR5100
chr9:132742462-132744462	chr1:210409941-210412172	chr1:210409845-210410773	SERTAD4(intragenic)
chr14:79120193-79122193	chr10:78391031-78393045	chr10:78390590-78391875	C10orf11-KCNMA1
chr4:93932801-93934801	chr1:156067990-156069355	chr1:156065479-156069043	LMNA(intragenic)
chr12:56766324-56768324	chr17:12375314-12384334	chr17:12375783-12376586	MIR744-LINC00670
chr6:32575849-32577849	chr16:52502859-52504728	chr16:52503834-52504926	TOX3(intragenic)
chr4:79438976-79440976	chr8:49495067-49497515	chr8:49494150-49495734	LOC101929268(intragenic)
chr5:52689708-52691708	chr12:20567444-20568326	chr12:20567466-20568224	PDE3A(intragenic)
chr6:110233397-110235397	chr18:23045805-23047934	chr18:23044107-23046853	ZNF521-SS18
chr13:74317537-74319537	chr3:132854445-132856177	chr3:132854273-132854839	TMEM108(intragenic)
chr6:83530484-83532484	chr1:26418672-26421819	chr1:26419853-26424743	TRIM63-PDIK1L
chr3:93464286-93466286	chr2:47293504-47296119	chr2:47295775-47299432	TTC7A(intragenic)
chr1:37607329-37609329	chr6:125661225-125662933	chr6:125661423-125662491	HDDC2-LOC643623
chr6:168675517-168677517	chr1:43222958-43224096	chr1:43221810-43223454	LEPRE1(intragenic)
chr12:27178358-27180358	chr17:48995243-48996860	chr17:48995810-49000205	TOB1-AS1-SPAG9
chr4:99878006-99880006	chr1:147216448-147221480	chr1:147220710-147225901	ACP6-GJA5
chr5:81270110-81272110	chr12:103482190-103484574	chr12:103484342-103485519	ASCL1-C12orf42
chr7:104083358-104085358	chr14:81777784-81779796	chr14:81779603-81784022	STON2(intragenic)
chr14:50276598-50278598	chr22:21954217-21959202	chr22:21953368-21954302	UBE2L3(intragenic)
chr18:46695302-46697302	chr7:25695058-25697072	chr7:25695037-25697616	NPVF-RNU6-16P
chr4:93941580-93943580	chr1:156060016-156061110	chr1:156059426-156062550	LMNA(intragenic)
chr14:104566370-104568370	chr10:94836532-94838485	chr10:94837349-94840612	CYP26A1-MYOF
chr10:58862884-58864884	chr10:37057215-37060269	chr10:37054745-37057224	PCAT5-ANKRD30A
chr7:116636212-116638212	chr14:95836559-95839051	chr14:95836414-95839481	LOC101929080-LINC00341
chr2:29024795-29026795	chr11:31784969-31786967	chr11:31785423-31787226	ELP4(intragenic)
chr1:6869594-6871594	chr6:161576741-161582747	chr6:161581675-161583351	AGPAT4-IT1-PARK2
chr5:85364192-85366192	chr12:98884314-98887096	chr12:98883495-98887039	LOC643770(intragenic)
chr2:42620331-42622331	chr11:16423892-16425762	chr11:16423269-16426037	MIR6073-C11orf58
chr2:100171857-100173857	chr5:92612228-92614090	chr5:92613862-92616844	ARRDC3-AS1-NR2F1-AS1
chr8:136451610-136453610	chr4:82514307-82516525	chr4:82515023-82516784	RASGEF1B-HNRNPD
chr13:34189235-34191235	chr3:52073105-52075383	chr3:52072735-52076087	RPL29-DUSP7
chr2:42194133-42196133	chr11:16915235-16916949	chr11:16913136-16917745	PLEKHA7(intragenic)
chr1:138826502-138828502	chr15:100740347-100742521	chr15:100740654-100743103	ADAMTS17(intragenic)
chr1:251145350-251147350	chr9:112890095-112891884	chr9:112888099-112890341	AKAP2(intragenic)
chr4:83831558-83833558	chr1:167134528-167136539	chr1:167134197-167138268	DUSP27-RBSG4
chr13:134335169-134337169	chr3:197438885-197440502	chr3:197436936-197441809	MIR922-FYTTD1
chr5:5782221-5784221	chr22:43491140-43497923	chr22:43496327-43497816	TTLL1-BIK
chr1:72946121-72948121	chr6:107221117-107222970	chr6:107220829-107222652	LOC100422737(intragenic)
chr13:130941302-130943302	chr3:193660749-193662315	chr3:193660817-193662478	OPA1-AS1-LOC647323
chr15:136419965-136421965	chr2:237529556-237532109	chr2:237528686-237531061	ACKR3-COPS8
chr14:87674208-87676208	chr10:88443014-88445059	chr10:88443829-88449326	LDB3(intragenic)
chr10:14579091-14581091	chr1:227108120-227110776	chr1:227106400-227109773	PSEN2-ADCK3
chr1:264666106-264668106	chr9:126537372-126539353	chr9:126537718-126539929	MIR7150-LHX2
chr6:30147641-30149641	chr16:55423905-55425922	chr16:55424416-55425738	IRX6-MMP2
chr7:92297875-92299875	chr14:69070304-69072355	chr14:69071789-69075800	RAD51B-ZFP36L1
chr12:24268750-24270750	chr17:46091538-46093798	chr17:46090824-46093665	CDK5RAP3-COPZ2
chr6:17177053-17179053	chr16:69850467-69852551	chr16:69852324-69857922	WWP2(intragenic)
chr6:33342059-33344059	chr16:51656222-51658610	chr16:51657810-51658716	SALL1-LOC101927364
chr1:127324682-127326682	chr15:44478889-44481301	chr15:44476548-44480858	PIN4P1-CASC4
chr18:52369069-52371069	chr7:42307129-42308382	chr7:42307328-42310513	GLI3-LOC101928795
chr9:65000737-65002737	chr1:204326356-204328567	chr1:204325819-204330103	PLEKHA6-LINC00628
chr15:6668545-6670545	chr2:146058540-146061381	chr2:146057507-146058645	TEX41-PABPC1P2
chr1:166584457-166586457	chr15:68992590-68994481	chr15:68990949-68993685	CORO2B(intragenic)
chr10:30064835-30066835	chr9:87607412-87609050	chr9:87604339-87609070	NTRK2(intragenic)
chr4:77187117-77189117	chr8:54788660-54790577	chr8:54789189-54791183	RGS20(intragenic)
chr8:81541447-81543447	chr4:148082876-148084431	chr4:148083963-148084831	TTC29-EDNRA
chr15:136417825-136419825	chr2:237527519-237529468	chr2:237528686-237531061	ACKR3-COPS8
chr3:71034310-71036310	chr2:71899354-71901399	chr2:71898013-71900892	DYSF(intragenic)
chr5:48192404-48194404	chr12:25764976-25767042	chr12:25764980-25771623	IFLTD1-MIR4302
chr14:56453907-56455907	chr1:234857102-234859046	chr1:234858830-234861263	LINC00184-TOMM20
chr1:108957045-108959045	chr15:63385135-63386896	chr15:63382545-63386341	TPM1-LACTB
chr6:30749530-30751530	chr16:54655800-54658234	chr16:54657182-54658317	IRX3-CRNDE
chr1:182886995-182888995	chr14:53832905-53834967	chr14:53833457-53836210	LOC101927620-MIR5580
chr3:41520914-41522914	chr16:164082-166559	chr16:162972-164800	NPRL3(intragenic)
chr9:132695039-132697039	chr1:210466419-210468767	chr1:210464411-210467294	SERTAD4-HHAT
chr15:33520468-33522468	chr8:1982318-1984024	chr8:1980727-1986422	KBTBD11-MYOM2
chr14:80631849-80633849	chr10:79972049-79974162	chr10:79972390-79977332	RPS24-LINC00856
chr4:128578668-128580668	chr1:88183442-88185442	chr1:88183654-88184961	LOC100505768-LOC101927891
chr13:52910661-52912661	chr3:71572732-71574797	chr3:71573607-71574540	FOXP1-MIR1284
chr12:7430904-7432904	chr17:71536510-71537435	chr17:71536599-71539247	SDK2(intragenic)
chr7:16216137-16218137	chr6:20868013-20869799	chr6:20867105-20870529	CDKAL1(intragenic)
chr2:127786822-127788822	chr5:123676492-123678478	chr5:123675836-123678657	CSNK1G3-ZNF608
chr14:45047475-45049475	chr22:28066308-28069084	chr22:28065175-28067560	LOC101929539-MN1
chr11:44172393-44174393	chr13:72425058-72427083	chr13:72425787-72428335	DACH1(intragenic)
chr3:131398948-131400948	chr2:3268884-3270650	chr2:3268196-3270849	TSSC1(intragenic)
chr6:9794222-9796222	chr16:78209815-78211549	chr16:78209751-78211362	WWOX-MAF
chr15:53145767-53147767	chr8:32064218-32066622	chr8:32063683-32067187;chr8:32064662-32066126	NRG1-IT1-NRG1-IT3
chr13:112159025-112161025	chr3:173449329-173451267	chr3:173448118-173452132	NLGN1(intragenic)
chr1:252078035-252080035	chr9:113928004-113933730	chr9:113923350-113928045	LPAR1-MIR7702
chr14:7644914-7646914	chr8:23366845-23370462	chr8:23365502-23366985	ENTPD4-SLC25A37
chr13:54796094-54798094	chr3:73573021-73575249	chr3:73571797-73574268	PDZRN3(intragenic)
chr6:33863001-33865001	chr16:51042206-51043717	chr16:51042253-51043115	CYLD-LOC101927334
chr7:15193220-15195220	chr6:19719164-19721144	chr6:19719222-19722910	LOC101928519-ID4
chr10:16647026-16649026	chr1:243895706-243896819	chr1:243895796-243896468	AKT3(intragenic)
chr16:33418356-33420356	chr5:53475388-53477445	chr5:53474953-53480831	MIR581-HSPB3
chr6:107574274-107576274	chr18:20048976-20051023	chr18:20049582-20052986;chr18:20049644-20052904	CTAGE1-LOC101927571
chr15:70161585-70163585	chr2:164349110-164351135	chr2:164349676-164351112	LOC101929570-FIGN
chr3:75958679-75960679	chr2:66297194-66299222	chr2:66297527-66299214	SPRED2-MIR4778
chr13:43948329-43950329	chr3:62350414-62352171	chr3:62350726-62351718	C3orf14-FEZF2
chr6:16193519-16195519	chr16:73363586-73365976	chr16:73362809-73364292	C16orf47-LOC100506172
chr9:74144194-74146194	chr7:93995894-93997954	chr7:93997097-93999008	BET1-COL1A2
chr15:63973748-63975748	chr2:157720032-157722168	chr2:157720628-157721586	GPD2-GALNT5
chr8:5909411-5911411	chr4:4521225-4523220	chr4:4522867-4524050	STX18(intragenic)
chr1:200678771-200680771	chr9:22105730-22107928	chr9:22106994-22109800;chr9:22107567-22113900;chr9:22101285-22108085	CDKN2B-DMRTA1
chr3:95561514-95563514	chr2:45128687-45130856	chr2:45128095-45129317	MIR548AD-SIX3-AS1
chr15:95687499-95689499	chr2:191926355-191927871	chr2:191926129-191926732	STAT4(intragenic)
chr7:34102317-34104317	chr6:38578722-38580220	chr6:38578992-38592645	BTBD9-GLO1
chr15:1854958-1856958	chr2:151183598-151185282	chr2:151182874-151185472	LOC101929231-RND3
chr9:10285294-10287294	chr11:75759656-75761353	chr11:75758037-75760619	UVRAG(intragenic)
chr2:143652019-143654019	chr5:141440087-141442707	chr5:141441642-141445300	GNPDA1-NDFIP1
chr13:137511921-137513921	chr3:122694077-122696171	chr3:122690302-122695291	SEMA5B(intragenic)
chr3:75388435-75390435	chr2:66924671-66926667	chr2:66924703-66926115	LOC101927577(intragenic)
chr2:26964623-26966623	chr11:33965931-33966785	chr11:33964286-33967857	LMO2-CAPRIN1
chr1:183643299-183645299	chr14:54688224-54690195	chr14:54687583-54688495	BMP4-CDKN3
chr13:130954379-130956379	chr3:193677456-193679291	chr3:193677518-193680170	LOC647323(intragenic)
chr13:52530683-52532683	chr3:71185797-71187780	chr3:71186391-71188583	FOXP1(intragenic)
chr15:48742503-48744503	chr8:37494406-37496705	chr8:37495309-37496204	KCNU1-ZNF703
chr13:34604715-34606715	chr3:52500949-52504147	chr3:52500679-52503714	NISCH(intragenic)
chr6:109937437-109939437	chr18:22744241-22746189	chr18:22744668-22746270	ZNF521(intragenic)
chr12:56995100-56997100	chr17:12634422-12637823	chr17:12632826-12635246	LOC101928418-LOC100128006
chr3:2025136-2027136	chr7:2800129-2802232	chr7:2798663-2803246	GNA12(intragenic)
chr4:128677449-128679449	chr1:88062599-88065542	chr1:88065041-88066530	LOC100505768-LOC101927891
chr4:13421308-13423308	chr8:127600379-127602406	chr8:127600703-127601834	FAM84B-PCAT1
chr9:133153188-133155188	chr1:209988602-209990684	chr1:209989050-209989824	IRF6-DIEXF
chr4:44680215-44682215	chr8:93029145-93031388	chr8:93030368-93033345;chr8:93030911-93033251	RUNX1T1(intragenic)
chr14:127656611-127658611	chr10:119308693-119310274	chr10:119309200-119310544	EMX2-RAB11FIP2
chr14:111872469-111874469	chr10:102545922-102547665	chr10:102546590-102548095	PAX2(intragenic)
chr10:67090701-67092701	chr10:3087499-3088903	chr10:3087624-3090443	LINC00701-PFKP
chr5:62718165-62720165	chr12:8844521-8847819	chr12:8844746-8846948	MFAP5-RIMKLB
chr12:13421680-13423680	chr17:64995009-64997140	chr17:64994616-64997899	CACNG4(intragenic)
chr13:198138728-198140728	chr21:35918948-35920896	chr21:35915964-35919662	RCAN1(intragenic)
chr15:139421157-139423157	chr2:241305988-241310493	chr2:241307979-241312994	OTOS-GPC1
chr9:130869643-130871643	chr1:212698874-212699970	chr1:212697966-212699818	NENF-ATF3
chr2:95449397-95451397	chr5:87239929-87241881	chr5:87239942-87241645	CCNH-TMEM161B
chr2:95308190-95310190	chr5:87048293-87050310	chr5:87046914-87052044	CCNH-TMEM161B
chr11:51851286-51853286	chr13:80488742-80490707	chr13:80488398-80491057	NDFIP2-LINC01080
chr18:52498713-52500713	chr7:42183088-42184897	chr7:42182504-42184554	GLI3(intragenic)
chr4:86644385-86646385	chr1:163930998-163940959	chr1:163939700-163940637	LOC100422212-PBX1
chr4:73893845-73895845	chr8:59941710-59943462	chr8:59941214-59943636	TOX(intragenic)
chr15:48077521-48079521	chr8:38298428-38300452	chr8:38297574-38303698	FGFR1(intragenic)
chr5:5031548-5033548	chr22:44398150-44399880	chr22:44398250-44399797	PARVB(intragenic)
chr1:165876954-165878954	chr15:68260945-68261957	chr15:68259430-68261981	SKOR1-PIAS1
chr2:17584895-17586895	chr11:44825214-44827501	chr11:44823113-44827270	TSPAN18(intragenic)
chr4:125916139-125918139	chr1:91305120-91307144	chr1:91305562-91307215	BARHL2-ZNF644
chr13:52843985-52845985	chr3:71506877-71508851	chr3:71507469-71508874	FOXP1-MIR1284
chr13:125010933-125012933	chr3:186992480-186994435	chr3:186988827-186995894	MASP1(intragenic)
chr12:53824872-53826872	chr17:8582608-8584119	chr17:8583345-8585318	MYH10-CCDC42
chr1:136246377-136248377	chr15:35130789-35133523	chr15:35129019-35132161	ACTC1-AQR
chr1:266515796-266517796	chr9:128639350-128641043	chr9:128640165-128641327	PBX3(intragenic)
chr18:29802318-29804318	chr7:115995950-115998237	chr7:115993663-115997109	TES-CAV2
chr8:40797510-40799510	chr4:54880870-54882867	chr4:54881222-54882455	CHIC2(intragenic)
chr6:70975851-70977851	chr1:10797649-10799568	chr1:10795106-10799241	CASZ1(intragenic)
chr6:15129165-15131165	chr16:72274996-72276956	chr16:72275206-72276782	PMFBP1-ZFHX3
chr7:63502315-63504315	chr14:36972479-36974442	chr14:36973775-36974585	SFTA3(intragenic)
chr9:48740017-48742017	chr11:121592301-121594295	chr11:121591220-121595180	SORL1-MIR100HG
chr2:136707421-136709421	chr5:133771620-133773971	chr5:133772017-133775320	LOC102546229-LOC101927934
chr3:71039555-71041555	chr2:71893964-71895755	chr2:71892481-71894470	DYSF(intragenic)
chr1:226405688-226407688	chr9:75757958-75759998	chr9:75758359-75760288	ALDH1A1-ANXA1
chr16:51052499-51054499	chr5:172691396-172693361	chr5:172690497-172692314;chr5:172692201-172696969	NKX2-5-STC2
chr1:44008092-44010092	chr6:118272435-118274403	chr6:118272614-118275371	SLC35F1(intragenic)
chr3:68996833-68998833	chr2:74236044-74238477	chr2:74235101-74236573	TET3(intragenic)
chr1:213588308-213590308	chr9:8737287-8739255	chr9:8736481-8738586	PTPRD-PTPRD-AS2
chr5:9879175-9881175	chr22:38393474-38395275	chr22:38394345-38395199	MIR4534-PICK1
chr5:91716873-91718873	chr12:91536785-91538765	chr12:91531664-91537471	LUM-DCN
chr17:57575021-57577021	chr20:55731910-55734060	chr20:55731794-55733964	TFAP2C-BMP7
chr17:36931875-36933875	chr20:32008319-32011727	chr20:32009624-32013185	SNTA1(intragenic)
chr6:30420003-30422003	chr16:55077699-55079905	chr16:55079237-55080429	IRX5-IRX6
chr5:19233674-19235674	chr12:54414540-54416626	chr12:54412238-54415445	HOXC5(intragenic)
chr4:11458540-11460540	chr8:129985515-129988287	chr8:129987805-129988581	MIR1208-LINC00977
chr6:41946897-41948897	chr19:32452166-32454225	chr19:32452701-32453894	THEG5-CTC-360P9.3
chr3:49935811-49937811	chr2:105317479-105319571	chr2:105317580-105319856	LINC01103-LINC01114
chr1:266541520-266543520	chr9:128665560-128667617	chr9:128666411-128667552	PBX3(intragenic)
chr7:40665901-40667901	chr6:45847179-45849169	chr6:45847301-45850554	RUNX2-CLIC5
chr2:6762465-6764465	chr11:65257921-65260043	chr11:65254704-65258394	MIR612-MALAT1
chr1:165180658-165182658	chr15:67534013-67536406	chr15:67534096-67536207	AAGAB(intragenic)
chr1:254575731-254577731	chr9:116726093-116728105	chr9:116726436-116727813	ZNF618(intragenic)
chr7:63570745-63572745	chr14:36892625-36894603	chr14:36893320-36894326	MBIP-SFTA3
chr11:77309259-77311259	chr13:111449261-111451850	chr13:111451065-111455060	ING1-LINC00346
chr15:65906964-65908964	chr2:159810568-159813064	chr2:159809071-159812904	DAPL1-TANC1
chr8:87260950-87262950	chr4:140684094-140686122	chr4:140682864-140686286	MAML3(intragenic)
chr6:65000565-65002565	chr1:3337703-3340835	chr1:3337000-3341930	MIR4251-ARHGEF16
chr14:9889700-9891700	chr8:25776141-25777823	chr8:25775160-25776669	EBF2(intragenic)
chr10:28540761-28542761	chr9:89517519-89519048	chr9:89516126-89519335	ZCCHC6-GAS1
chr1:8676981-8678981	chr6:158902812-158905601	chr6:158903559-158904512	TULP4(intragenic)
chr12:22639095-22641095	chr17:37833189-37835142	chr17:37831124-37834530	PGAP3(intragenic)
chr1:232388706-232390706	chr9:82224155-82226117	chr9:82224085-82226757	TLE4(intragenic)
chr14:61317145-61319145	chr10:43581654-43582781	chr10:43581812-43582888	RET(intragenic)
chr7:11590181-11592181	chr6:15508694-15511369	chr6:15508843-15511338	JARID2(intragenic)
chr7:18207701-18209701	chr6:23180334-23182306	chr6:23180012-23182186	HDGFL1-NRSN1
chr18:45455644-45457644	chr7:27155680-27157669	chr7:27156051-27156664	HOXA3(intragenic)
chr5:11409976-11411976	chr22:36727655-36729480	chr22:36724439-36728263	MIR6819-TXN2
chr2:1394907-1396907	chr11:2034050-2037091	chr11:2030706-2036013	MIR675-INS-IGF2
chr15:139424769-139426769	chr2:241313417-241314631	chr2:241311436-241317873	OTOS-GPC1
chr8:17989066-17991066	chr4:23930925-23932910	chr4:23932061-23933692	PPARGC1A-MIR573
chr6:153426539-153428539	chr1:59522031-59523597	chr1:59522325-59524092;chr1:59522444-59523783	LOC101926925(intragenic)
chr8:111136406-111138406	chr4:112320342-112322031	chr4:112319724-112322337	PITX2-C4orf32
chr14:114562803-114564803	chr10:105408216-105410229	chr10:105407941-105409017	SH3PXD2A(intragenic)
chr1:266394390-266396390	chr9:128520756-128522734	chr9:128520992-128522653	PBX3(intragenic)
chr8:5914654-5916654	chr4:4516257-4517675	chr4:4516728-4518477	STX18(intragenic)
chr4:107482828-107484828	chr1:113541362-113542015	chr1:113540023-113542060;chr1:113540056-113542020	SLC16A1-AS1-LOC100996251
chr7:31064163-31066163	chr6:35136596-35139062	chr6:35134225-35138789	TCP11-SCUBE3
chr5:48982314-48984314	chr12:24912612-24914451	chr12:24912800-24914181	LINC00477-BCAT1
chr14:106903753-106905753	chr10:97079563-97082037	chr10:97078470-97081461	SORBS1(intragenic)
chr6:31321198-31323198	chr16:53988023-53990440	chr16:53986630-53988193	FTO(intragenic)
chr14:130765046-130767046	chr10:122802237-122804820	chr10:122801885-122803455	WDR11-FGFR2
chr2:1772295-1774295	chr11:2609416-2613392	chr11:2610931-2614716	KCNQ1(intragenic)
chr4:32264388-32266388	chr8:106102266-106104320	chr8:106101923-106103435	LRP12-ZFPM2
chr13:48089826-48091826	chr3:66627463-66628639	chr3:66625828-66629002	LRIG1-KBTBD8
chr2:28767271-28769271	chr11:32053483-32058862	chr11:32052398-32053496	DKFZp686K1684-RCN1
chr6:33561803-33563803	chr16:51387907-51390186	chr16:51389295-51390719	SALL1-LOC101927364
chr1:207785166-207787166	chr9:14749074-14751071	chr9:14749158-14752144	FREM1(intragenic)
chr9:45746588-45748588	chr11:118310213-118312181	chr11:118308306-118311240	KMT2A(intragenic)
chr6:97250469-97252469	chr18:12279183-12280933	chr18:12277696-12281650	CIDEA-TUBB6
chr13:146845544-146847544	chr3:112815945-112820205	chr3:112811494-112816407	C3orf17-LOC101929717
chr10:58091741-58093741	chr10:35925335-35927299	chr10:35925382-35927242;chr10:35926268-35927539	GJD4-MIR4683
chr9:136519154-136521154	chr7:50563450-50564604	chr7:50564242-50565706	DDC(intragenic)
chr15:136481885-136483885	chr2:237595898-237598022	chr2:237596178-237597807	ACKR3-COPS8
chr13:109917415-109919415	chr3:171040976-171042323	chr3:171039744-171043753	MIR569-TNIK
chr3:50921623-50923623	chr2:104063628-104065542	chr2:104063598-104065812	TMEM182-LOC100287010
chr4:93686542-93688542	chr1:156360246-156362092	chr1:156360199-156361386	RHBG-C1orf61
chr5:9830190-9832190	chr22:38445816-38447358	chr22:38446392-38446997	MIR4534-PICK1
chr14:77806314-77808314	chr10:77020889-77022881	chr10:77021198-77022845	COMTD1-ZNF503-AS1
chr1:200671713-200673713	chr9:22112086-22113787	chr9:22107567-22113900	CDKN2B-DMRTA1
chr6:30774952-30776952	chr16:54624755-54626732	chr16:54624504-54625510	IRX3-CRNDE
chr12:7120179-7122179	chr17:71897296-71898511	chr17:71897385-71899861	LOC400620-RPL38
chr1:134447971-134449971	chr15:36964077-36966089	chr15:36964819-36966098	C15orf41(intragenic)
chr2:99607176-99609176	chr5:91969048-91971055	chr5:91970162-91972034	ARRDC3-AS1-NR2F1-AS1
chr18:9194274-9196274	chr7:140328216-140330952	chr7:140325431-140329891	DENND2A-ADCK2
chr2:9984579-9986579	chr11:61310723-61312772	chr11:61311775-61314751	SYT7(intragenic)
chr1:149340391-149342391	chr18:72508080-72510090	chr18:72507962-72510295	ZNF407(intragenic)
chr12:58827409-58829409	chr17:15350593-15351568	chr17:15348058-15351562	CDRT4(intragenic)
chr14:80404801-80406801	chr10:79728394-79731240	chr10:79708806-79728681	DLG5-AS1-POLR3A
chr4:110817806-110819806	chr1:109817985-109820866	chr1:109816874-109818905	CELSR2-PSRC1
chr2:41728727-41730727	chr11:17435874-17437525	chr11:17434517-17436675	ABCC8(intragenic)
chr10:47637772-47639772	chr10:14105101-14107127	chr10:14105572-14107693	FRMD4A(intragenic)
chr14:132623635-132625635	chr10:124828113-124830702	chr10:124827454-124829734	ACADSB-HMX3
chr1:95003040-95005040	chr18:42941326-42943705	chr18:42942363-42944135	SLC14A2(intragenic)
chr11:52201614-52203614	chr13:81010576-81012010	chr13:81010519-81011804	SPRY2-SLITRK1
chr5:75964599-75966599	chr12:45428652-45430652	chr12:45427680-45430641	DBX2(intragenic)
chr4:120639031-120641031	chr1:97609816-97611855	chr1:97610491-97611741	DPYD-AS1(intragenic)
chr2:24512119-24514119	chr11:36650460-36652486	chr11:36648903-36653050	C11orf74(intragenic)
chr6:166789936-166791936	chr1:44988273-44990251	chr1:44989824-44991149	RNF220(intragenic)
chr9:75515054-75517054	chr7:95499113-95501159	chr7:95499948-95502068	DYNC1I1(intragenic)
chr18:39515962-39517962	chr7:34097795-34099843	chr7:34097962-34100011	BMPER(intragenic)
chr6:40566682-40568682	chr19:31001390-31003358	chr19:31002941-31004262	ZNF536(intragenic)
chr1:65449559-65451559	chr6:98831328-98833323	chr6:98831075-98833042	MIR2113-POU3F2
chr1:94441845-94443845	chr18:42405598-42407604	chr18:42405485-42407889	SETBP1(intragenic)
chr13:53678689-53680689	chr3:72368348-72370381	chr3:72368145-72370230	LINC00870-RYBP
chr18:52507419-52509419	chr7:42172832-42175136	chr7:42174171-42176101	GLI3(intragenic)
chr8:30106130-30108130	chr4:38753735-38756714	chr4:38753762-38756715	KLF3-TLR10
chr2:42208736-42210736	chr11:16898079-16899551	chr11:16896945-16901786	PLEKHA7(intragenic)
chr3:50965232-50967232	chr2:104018925-104019833	chr2:104016646-104019824	TMEM182-LOC100287010
chr8:134307695-134309695	chr4:85245034-85247080	chr4:85245591-85246555	AGPAT9-NKX6-1
chr13:88360792-88362792	chr3:147801409-147803400	chr3:147801015-147802169;chr3:147802357-147803586	ZIC1-AGTR1
chr13:52621452-52623452	chr3:71278056-71280065	chr3:71277312-71278956	FOXP1-MIR1284
chr6:31102072-31104072	chr16:54248890-54251068	chr16:54249594-54251153	FTO-IT1-IRX3
chr15:17464643-17466643	chr2:135276601-135281272	chr2:135279657-135281488	TMEM163(intragenic)
chr11:73005300-73007300	chr13:105769492-105771222	chr13:105768073-105771898	MIR548AS-DAOA-AS1
chr13:45222501-45224501	chr3:63672616-63673851	chr3:63672828-63674786	SNTN-C3orf49
chr14:14922716-14924716	chr8:11601088-11602162	chr8:11596784-11601556	GATA4(intragenic)
chr6:151356405-151358405	chr1:61400329-61402244	chr1:61400158-61404434	LOC101926964-LOC100996570
chr13:198134970-198136970	chr21:35916983-35918436	chr21:35915964-35919662	RCAN1(intragenic)
chr5:92736417-92738417	chr12:90342258-90343934	chr12:90342528-90345195	LINC00936-LINC00615
chr8:4047135-4049135	chr4:6773680-6773948	chr4:6770024-6775277;chr4:6771193-6773953	BLOC1S4-KIAA0232
chr3:82042976-82044976	chr2:59891310-59893262	chr2:59888700-59891476	LOC101927285-MIR4432
chr14:37729904-37731904	chr12:114886775-114888675	chr12:114885488-114887425	TBX5-AS1-TBX3
chr18:38507723-38509723	chr7:35423595-35425575	chr7:35424312-35427325	LOC401324-HERPUD2
chr13:109890609-109892609	chr3:171013970-171015504	chr3:171011050-171015963	MIR569-TNIK
chr1:123114992-123116992	chr15:48922383-48924865	chr15:48922267-48926042	FBN1(intragenic)
chr9:20673800-20675800	chr11:86609550-86611838	chr11:86606894-86609999	OR7E2P-FZD4
chr13:72774662-72776662	chr3:127089186-127091352	chr3:127089715-127091592	LOC101927123(intragenic)
chr15:139352932-139354932	chr2:241197827-241198421	chr2:241197357-241200155	OTOS-GPC1
chr7:60001077-60003077	chr15:73667733-73670783	chr15:73666606-73670858	HCN4-C15orf60
chr6:64566447-64568447	chr1:2808172-2809715	chr1:2805871-2809644	TTC34-ACTRT2
chr13:89226616-89228616	chr3:148714999-148717801	chr3:148717613-148719608	GYG1(intragenic)
chr8:100499892-100501892	chr4:124777736-124779762	chr4:124775814-124779530	LINC01091(intragenic)
chr15:137523145-137525145	chr2:238807241-238809451	chr2:238803368-238807597	RAMP1(intragenic)
chr15:70481583-70483583	chr2:164655903-164658004	chr2:164657051-164658028	FIGN-GRB14
chr18:38515995-38517995	chr7:35415898-35417972	chr7:35412691-35416477;chr7:35412725-35416349	LOC401324-HERPUD2
chr17:49532262-49534262	chr20:46135384-46137792	chr20:46136109-46138802	NCOA3(intragenic)
chr6:32129010-32131010	chr16:52996909-52999643	chr16:52987191-52998611	CASC16-CHD9
chr18:38607451-38609451	chr7:35320679-35322983	chr7:35320121-35321085	TBX20-LOC401324
chr1:238799308-238801308	chr9:38042390-38044390	chr9:38038993-38042548	SHB(intragenic)
chr15:107636010-107638010	chr2:205125379-205127801	chr2:205124916-205126055	ICOS-PARD3B
chr1:54149659-54151659	chr6:85824417-85826412	chr6:85825565-85829412	TBX18-NT5E
chr14:80594925-80596925	chr10:79935873-79937899	chr10:79935570-79940095	RPS24-LINC00856
chr13:43367224-43369224	chr3:61794037-61797536	chr3:61793891-61797865	PTPRG(intragenic)
chr13:34214671-34216671	chr3:52099202-52101525	chr3:52100367-52105406	LINC00696-POC1A
chr3:95623281-95625281	chr2:45066381-45068162	chr2:45066752-45070624	MIR548AD-SIX3-AS1
chr9:89951722-89953722	chr7:21019308-21021354	chr7:21019551-21021200	RPL23P8-SP4
chr3:27643057-27645057	chr16:17742739-17745308	chr16:17745104-17746413	XYLT1-NPIPA7
chr1:94358977-94360977	chr18:42324310-42326419	chr18:42322323-42326001	SETBP1(intragenic)
chr7:2539215-2541215	chr6:4353554-4362102	chr6:4358582-4359930	LOC100507506-CDYL
chr13:75587595-75589595	chr3:134182446-134185365	chr3:134181529-134183962	MIR4788-ANAPC13
chr6:35299264-35301264	chr16:49522931-49524947	chr16:49521523-49524205	C16orf78-ZNF423
chr5:11939281-11941281	chr22:36034470-36039580	chr22:36025972-36040652	MB-APOL6
chr17:29071637-29073637	chr20:21214833-21216845	chr20:21214790-21217232	LOC101929591-XRN2
chr9:1097402-1099402	chr11:8225496-8227971	chr11:8226046-8230683	RIC3-LMO1
chr6:94223225-94225225	chr1:38711980-38713649	chr1:38712075-38713517	LOC339442-RRAGC
chr6:40319553-40321553	chr19:30745821-30747825	chr19:30747057-30748648	URI1-ZNF536
chr14:103479243-103481243	chr10:93638768-93640590	chr10:93638854-93640273	TNKS2-FGFBP3
chr8:110281406-110283406	chr4:113322372-113324330	chr4:113323490-113325504	ALPK1(intragenic)
chr10:58136212-58138212	chr10:35973365-35975509	chr10:35972892-35975932	MIR4683-PCAT5
chr18:9549090-9551090	chr7:139910350-139912355	chr7:139910588-139914247	JHDM1D-AS1-SLC37A3
chr4:92278104-92280104	chr1:157972024-157973990	chr1:157971751-157973083	KIRREL(intragenic)
chr13:191711650-191713650	chr21:29655577-29657554	chr21:29655315-29656764	LINC00314-LINC00161
chr13:194946833-194948833	chr21:32650385-32652876	chr21:32650843-32651711	TIAM1(intragenic)
chr14:87678092-87680092	chr10:88447184-88449218	chr10:88443829-88449326	LDB3(intragenic)
chr18:31596255-31598255	chr7:114057829-114059809	chr7:114056847-114058647	FOXP2(intragenic)
chr4:32089900-32091900	chr8:106333091-106335088	chr8:106333530-106334859	ZFPM2(intragenic)
chr14:7206213-7208213	chr8:22831159-22831681	chr8:22828716-22833350	PEBP4-RHOBTB2
chr3:14279938-14281938	chr7:69721692-69724093	chr7:69720457-69721867	AUTS2(intragenic)
chr7:40338444-40340444	chr6:45505336-45507306	chr6:45505359-45507292	RUNX2-CLIC5
chr2:28912047-28914047	chr11:31895472-31897159	chr11:31895594-31899062	DKFZp686K1684(intragenic)
chr2:4016710-4018710	chr11:68924073-68926136	chr11:68923535-68927486	LOC338694(intragenic)
chr15:70629336-70631336	chr2:164842644-164844673	chr2:164843797-164844783	FIGN-GRB14
chr5:9054892-9056892	chr22:39567660-39570127	chr22:39569910-39572707	CBX7-PDGFB
chr15:8040963-8042963	chr2:144710857-144712828	chr2:144712189-144713913	GTDC1(intragenic)
chr9:27381439-27383439	chr11:95070454-95072428	chr11:95069766-95073305	LOC100129203-FAM76B
chr4:92260800-92262800	chr1:157988098-157990136	chr1:157988435-157990752	KIRREL(intragenic)
chr17:36238494-36240494	chr20:31214248-31216543	chr20:31214491-31216143	LOC149950-C20orf203
chr18:30275640-30277640	chr7:115452459-115454296	chr7:115451531-115454796	MDFIC-TFEC
chr7:6467951-6469951	chr6:9455604-9457577	chr6:9455302-9458025	HULC-TFAP2A
chr11:49995508-49997508	chr13:78406409-78408151	chr13:78406128-78407714	EDNRB-AS1(intragenic)
chr1:7486640-7488640	chr6:160375617-160377444	chr6:160375827-160378726	MAS1-IGF2R
chr14:16488643-16490643	chr4:174417501-174419619	chr4:174419501-174423776	SCRG1-HAND2
chr14:137451016-137453016	chr10:130123315-130125193	chr10:130123906-130126100	MKI67-MGMT
chr9:80395934-80397934	chr7:10682583-10684509	chr7:10684318-10685359	PER4-NDUFA4
chr6:76867378-76869378	chr1:18625043-18627187	chr1:18619424-18625159	IGSF21(intragenic)
chr7:48002099-48004099	chr15:79117750-79119574	chr15:79116891-79119066	ADAMTS7-MORF4L1
chr1:162043531-162045531	chr18:56471427-56474143	chr18:56471647-56474866	MALT1-ZNF532
chr1:132616493-132618493	chr15:38962692-38964603	chr15:38959182-38962989	RASGRP1-C15orf53
chr8:104175730-104177730	chr4:120652767-120656815	chr4:120655056-120657889	PDE5A-LOC101927007
chr6:51974089-51976089	chr19:46101057-46102301	chr19:46100136-46101791	GPR4(intragenic)
chr1:232442873-232444873	chr9:82277103-82278921	chr9:82276120-82278534	TLE4(intragenic)
chr18:13545430-13547430	chr7:135457624-135459935	chr7:135456908-135459236	FAM180A-LUZP6
chr6:43993977-43995977	chr19:34804507-34805831	chr19:34805141-34809606	KIAA0355(intragenic)
chr13:120160725-120162725	chr3:181974434-181976559	chr3:181975341-181976888	LINC01206-FLJ46066
chr13:52375944-52377944	chr3:71034674-71036587	chr3:71034389-71035430	FOXP1(intragenic)
chr17:49424414-49426414	chr20:46012458-46013804	chr20:46012576-46013656	LOC100131496-NCOA3
chr14:48305884-48307884	chr22:32017130-32019730	chr22:32019365-32023822	MIR7109-PRR14L
chr3:49810855-49812855	chr2:105466624-105468627	chr2:105464986-105467538	LINC01158(intragenic)
chr4:74055291-74057291	chr8:59769809-59771847	chr8:59769794-59772587	TOX(intragenic)
chr13:97667983-97669983	chr3:157574694-157576765	chr3:157573564-157575297	C3orf55-SHOX2
chr18:38639003-38641003	chr7:35288044-35290179	chr7:35288122-35290125	TBX20(intragenic)
chr8:76651952-76653952	chr4:153286097-153289636	chr4:153287655-153290517	DEAR-FBXW7
chr1:31586196-31588196	chr6:132381732-132383733	chr6:132383596-132385409	CTGF-LINC01013
chr12:34052817-34054817	chr17:55838436-55840877	chr17:55839263-55841081	CCDC182-MRPS23
chr2:43481568-43483568	chr11:15585398-15587427	chr11:15587041-15588314	INSC-SOX6
chr3:98343530-98345530	chr2:42194347-42195224	chr2:42190023-42195800	C2orf91-PKDCC
chr15:72205290-72207290	chr2:166503471-166505904	chr2:166501539-166504814	CSRNP3(intragenic)
chr17:28058240-28060240	chr20:19983162-19985333	chr20:19983640-19984230	RIN2-NAA20
chr7:111218716-111220716	chr14:89811696-89814796	chr14:89813894-89816880;chr14:89814702-89816977	FOXN3(intragenic)
chr14:90757075-90759075	chr10:46053179-46054006	chr10:46052882-46055670	MARCH8(intragenic)
chr4:45147916-45149916	chr8:92611483-92613874	chr8:92609272-92613421	SLC26A7-RUNX1T1
chr6:78725220-78727220	chr1:20804854-20806043	chr1:20803452-20804941	LINC01141-CAMK2N1
chr3:74057270-74059270	chr2:68415982-68421992	chr2:68419973-68421991	PPP3R1(intragenic)
chr18:6250537-6252537	chr7:150666803-150668446	chr7:150665549-150670065	KCNH2(intragenic)
chr2:117760462-117762462	chr5:111183345-111185337	chr5:111183540-111188781;chr5:111183563-111185323	NREP-NREP-AS1
chr9:136361221-136363221	chr7:50331571-50333674	chr7:50333048-50334464	C7orf72-IKZF1
chr18:39849639-39851639	chr7:33745826-33747769	chr7:33745882-33747578	BBS9-BMPER
chr3:14404617-14406617	chr7:69848139-69850126	chr7:69848228-69849819	AUTS2(intragenic)
chr15:127459477-127461477	chr2:226759177-226761165	chr2:226758670-226760695	MIR548AR-LOC646736
chr6:16390351-16392351	chr16:73580353-73582373	chr16:73578834-73581764	LOC100506172-LOC101928035
chr11:63819471-63821471	chr13:95357359-95359343	chr13:95358263-95360017	GPR180-SOX21
chr4:104507292-104509292	chr1:116792035-116794883	chr1:116785339-116798457	MAB21L3-ATP1A1
chr1:40544523-40546523	chr6:122331632-122334327	chr6:122328007-122332412	GJA1-HSF2
chr5:49800212-49802212	chr12:24058406-24060422	chr12:24058849-24060714	SOX5(intragenic)
chr18:47412126-47414126	chr7:24911306-24913670	chr7:24912345-24917099	OSBPL3(intragenic)
chrUn_NW_018085145v1:135945-137945	chr3:48192947-48195021	chr3:48184856-48199672	MAP4-MIR4443
chr6:64551893-64553893	chr1:2792433-2795296	chr1:2791438-2794208	TTC34-ACTRT2
chr15:67225075-67227075	chr2:161163128-161165498	chr2:161162795-161164611	RBMS1(intragenic)
chr16:52907332-52909332	chr5:170627547-170629551	chr5:170627990-170630018	RANBP17(intragenic)
chr2:134562190-134564190	chr5:131599846-131601877	chr5:131600830-131602104	PDLIM4(intragenic)
chr2:137661400-137663400	chr5:134771755-134773685	chr5:134769599-134772144	H2AFY-C5orf20
chr1:200688555-200690555	chr9:22098482-22100183	chr9:22097849-22101301	CDKN2B-DMRTA1
chr12:32455064-32457064	chr17:54206259-54208321	chr17:54206719-54208426	PCTP-ANKFN1
chr12:7607669-7609669	chr17:71341559-71343183	chr17:71338056-71341718	SDK2(intragenic)
chr7:4069784-4071784	chr6:6543567-6546105	chr6:6545537-6548500	LY86-AS1(intragenic)
chr3:45101778-45103778	chr2:111984421-111985199	chr2:111984910-111985995	BCL2L11-MIR4435-1
chr1:231261445-231263445	chr9:81052454-81054314	chr9:81052204-81055820	PSAT1-LOC101927450
chr7:102536473-102538473	chr14:80096949-80099970	chr14:80095739-80097310	NRXN3(intragenic)
chr13:23373700-23375700	chr3:38620474-38622481	chr3:38619853-38622987	SCN5A(intragenic)
chr16:78965712-78967712	chr5:1840349-1842560	chr5:1840551-1842101	NDUFS6-LOC101929034
chr4:82623574-82625574	chr1:168341784-168344247	chr1:168342341-168346671	TBX19-LOC100505918
chr7:99184159-99186159	chr14:76476025-76478279	chr14:76477329-76482203	IFT43(intragenic)
chr6:69790618-69792618	chr1:9432675-9435262	chr1:9431127-9432834	SPSB1-LOC100506022
chr9:114706877-114708877	chr1:172292068-172294167	chr1:172290886-172294269	MIR199A2-C1orf105
chr7:69220180-69222180	chr14:30740621-30742608	chr14:30741750-30743626	PRKD1-G2E3
chr3:59465112-59467112	chr2:85503055-85504658	chr2:85504632-85506255	TCF7L1(intragenic)
chr7:2047596-2049596	chr6:3346994-3350558	chr6:3349397-3352257	SLC22A23(intragenic)
chr9:53480228-53482228	chr11:126280513-126282368	chr11:126278452-126283240	ST3GAL4(intragenic)
chr9:44055961-44057961	chr11:116521240-116523247	chr11:116521882-116522627	LINC00900-BUD13
chr3:121050338-121052338	chr2:16748833-16750801	chr2:16747627-16749692	FAM49A(intragenic)
chr14:16484039-16486039	chr4:174422525-174424444	chr4:174419501-174423776	SCRG1-HAND2
chr6:101541165-101543165	chr18:5513981-5515456	chr18:5514661-5516325	EPB41L3(intragenic)
chr6:169985452-169987452	chr1:41711527-41713601	chr1:41710596-41712937;chr1:41711100-41713009	SCMH1-FOXO6
chr1:45080392-45082392	chr6:64154268-64155798	chr6:64155595-64158186	LGSN-PTP4A1
chr4:31803280-31805280	chr8:106612269-106614245	chr8:106611425-106612483	ZFPM2(intragenic)
chr9:9774467-9776467	chr11:75264420-75266134	chr11:75264066-75266752	GDPD5-SERPINH1
chr9:1017184-1019184	chr11:8316497-8318624	chr11:8317705-8318230	LMO1-STK33
chr1:163122287-163124287	chr15:65377887-65378771	chr15:65377669-65381418	KBTBD13-UBAP1L
chr6:40156206-40158206	chr19:30565950-30567874	chr19:30565950-30567016	URI1-ZNF536
chr6:17152259-17154259	chr16:69881812-69882926	chr16:69882673-69887801	WWP2(intragenic)
chr6:149274173-149276173	chr1:63663707-63665475	chr1:63665219-63666122	LINC00466(intragenic)
chr5:27481281-27483281	chr12:63235636-63237646	chr12:63237260-63239883	PPM1H(intragenic)
chr5:23122572-23124572	chr12:58229510-58231892	chr12:58229750-58232361	MIR26A2-LOC100506844
chr6:80728344-80730344	chr1:23124796-23126676	chr1:23124531-23130451	MIR4684-MIR4253
chr6:64882764-64884764	chr1:3189776-3192264	chr1:3190581-3191428	MIR4251-ARHGEF16
chr12:8975110-8977110	chr17:69752347-69754294	chr17:69750606-69755123	CASC17-LOC102723505
chr4:128715847-128717847	chr1:88024416-88026456	chr1:88025863-88027203	LOC100505768-LOC101927891
chr14:77360170-77362170	chr10:76513311-76516274	chr10:76513161-76514681	ADK-KAT6B
chr3:81699218-81701218	chr2:60222525-60224543	chr2:60223849-60225179	LOC101927285-MIR4432
chr13:48543435-48545435	chr3:67107442-67112579	chr3:67109963-67112039	KBTBD8-MIR4272
chr4:31812877-31814877	chr8:106602930-106604960	chr8:106602865-106607408	ZFPM2(intragenic)
chr4:104512408-104514408	chr1:116785588-116787871	chr1:116785339-116798457	MAB21L3-ATP1A1
chr7:58959112-58961112	chr15:74868673-74872783	chr15:74870847-74872794	ARID3B(intragenic)
chr2:128707146-128709146	chr5:124708388-124710009	chr5:124708335-124710392	LOC101927421-LOC101927460
chr13:131211003-131213003	chr3:193929180-193930934	chr3:193929360-193931457	HES1-LINC00887
chr1:186218329-186220329	chr14:57475450-57477430	chr14:57474144-57478090	OTX2-AS1-EXOC5
chr12:22658031-22660031	chr17:37815152-37817112	chr17:37815763-37818960	STARD3(intragenic)
chr17:59517806-59519806	chr20:57986415-57988527	chr20:57986533-57990114	EDN3-PHACTR3
chr13:23876407-23878407	chr3:39233637-39235917	chr3:39235084-39235406	XIRP1-CX3CR1
chr6:15244449-15246449	chr16:72405292-72407243	chr16:72404533-72407591	PMFBP1-ZFHX3
chr3:82746291-82748291	chr2:59101453-59103429	chr2:59102071-59103380	LINC01122(intragenic)
chr4:59568120-59570120	chr8:77598450-77600438	chr8:77598007-77600645	ZFHX4(intragenic)
chr8:80698568-80700568	chr4:148973618-148975636	chr4:148973160-148977273	MIR4799-NR3C2
chr4:81083484-81085484	chr1:169910632-169912704	chr1:169910396-169913079	KIFAP3(intragenic)
chr18:5639007-5641007	chr7:151385391-151387346	chr7:151383342-151387674	PRKAG2-PRKAG2-AS1
chr7:38900849-38902849	chr6:43879974-43881558	chr6:43878454-43880754	LOC100132354(intragenic)
chr17:53025960-53027960	chr20:50319179-50320877	chr20:50319018-50321548	ATP9A(intragenic)
chrX:121015887-121017887	chrX:147828991-147831205	chrX:147829016-147830159	AFF2(intragenic)
chr14:15091800-15093800	chr8:11806905-11808869	chr8:11806668-11807422	CTSB-DEFB136
chr9:44334760-44336760	chr11:116830400-116833053	chr11:116831521-116833626	SIK3(intragenic)
chr13:201084723-201086723	chr21:38806907-38808916	chr21:38806376-38808657	DYRK1A(intragenic)
chr1:43607689-43609689	chr6:118692008-118694259	chr6:118692274-118696406	SLC35F1-CEP85L
chr18:46787154-46789154	chr7:25589958-25592305	chr7:25589443-25591311	NPVF-RNU6-16P
chr3:71085324-71087324	chr2:71843197-71846411	chr2:71839666-71844519	DYSF(intragenic)
chr6:76723772-76725772	chr1:18474967-18475680	chr1:18473083-18476025	IGSF21(intragenic)
chr7:46214710-46216710	chr6:52253895-52255568	chr6:52253728-52256212	PAQR8(intragenic)
chr6:33057893-33059893	chr16:51958164-51959977	chr16:51958288-51959688	LOC101927364-C16orf97
chr1:136850593-136852593	chr15:33185949-33191666	chr15:33191336-33191980	FMN1(intragenic)
chr14:54433315-54435315	chr1:237170884-237174657	chr1:237174518-237176845	MT1HL1-RYR2
chr7:32642944-32644944	chr6:36964655-36966743	chr6:36964972-36971096	MTCH1-FGD2
chr11:44772910-44774910	chr13:73077870-73078956	chr13:73078567-73079883	DACH1-MZT1
chr6:70959386-70961386	chr1:10781190-10783125	chr1:10781239-10781744	CASZ1(intragenic)
chr14:28638976-28640976	chr12:125002981-125004893	chr12:125001759-125004316	MIR6880-SCARB1
chr15:17420651-17422651	chr2:135315586-135317304	chr2:135312640-135316629	TMEM163(intragenic)
chr14:58918059-58920059	chr1:231818419-231825490	chr1:231824030-231827696	DISC1(intragenic)
chr8:87214411-87216411	chr4:140729287-140731290	chr4:140729276-140730395	MAML3(intragenic)
chr12:1329690-1331690	chr17:79460134-79461777	chr17:79457747-79465321	MIR3186-ACTG1
chr6:15802794-15804794	chr16:72928873-72930937	chr16:72929878-72931288	ZFHX3(intragenic)
chr7:40848481-40850481	chr6:46021246-46023608	chr6:46020500-46022001	CLIC5-ENPP4
chr10:61589178-61591178	chr10:10334227-10336491	chr10:10335147-10338188	LINC00709-SFTA1P
chr5:51572386-51574386	chr12:22044495-22046130	chr12:22044071-22045600	ABCC9(intragenic)
chr5:66232337-66234337	chr12:4245073-4246886	chr12:4243854-4246835	PARP11-CCND2
chr6:29479891-29481891	chr16:56331387-56333939	chr16:56328899-56332880	MIR3935-AMFR
chr8:110520244-110522244	chr4:113046793-113049169	chr4:113047612-113049492	PITX2-C4orf32
chr9:88283438-88285438	chr7:19150282-19152364	chr7:19150461-19154049	HDAC9-TWIST1
chr18:31602170-31604170	chr7:114052049-114054060	chr7:114052100-114053403	FOXP2(intragenic)
chr1:250792973-250794973	chr9:112506253-112507891	chr9:112506469-112509532	PALM2(intragenic)
chr15:30238577-30240577	chr2:121831579-121833354	chr2:121832418-121833317	GLI2-TFCP2L1
chr12:18317728-18319728	chr17:43166645-43169127	chr17:43165238-43171732	NMT1(intragenic)
chr14:44972895-44974895	chr22:27972523-27976720	chr22:27972469-27973657	LOC101929539-MN1
chr8:4366745-4368745	chr4:6298485-6300187	chr4:6298741-6300938	WFS1(intragenic)
chr3:49764620-49766620	chr2:105517538-105519581	chr2:105516737-105518490	LINC01159-LOC102724691
chr6:123078166-123080166	chr18:36763116-36765076	chr18:36763763-36764791	MIR4318-LINC00669
chr6:167262826-167264826	chr1:44501544-44503368	chr1:44500383-44503337	SLC6A9-KLF17
chr14:67075672-67077672	chr10:65387690-65388536	chr10:65386901-65391185	REEP3-ANXA2P3
chr18:5633031-5635031	chr7:151392644-151394616	chr7:151389885-151395078	PRKAG2-PRKAG2-AS1
chr5:3599164-3601164	chr22:46283052-46285527	chr22:46283871-46285908	MIR4762-WNT7B
chr15:48001115-48003115	chr8:38410783-38412732	chr8:38410014-38412192;chr8:38410800-38412494	C8orf86-RNF5P1
chr3:81631122-81633122	chr2:60298069-60300102	chr2:60297377-60299041	LOC101927285-MIR4432
chr2:139701117-139703117	chr5:137029951-137031996	chr5:137029967-137032927	MIR874-HNRNPA0
chr13:120407271-120409271	chr3:182226034-182227989	chr3:182226227-182227959	FLJ46066-ATP11B
chr8:78394963-78396963	chr4:151493900-151495819	chr4:151493651-151494654	LRBA(intragenic)
chr3:13884909-13886909	chr7:69398176-69400303	chr7:69399060-69400400;chr7:69399070-69400682	AUTS2(intragenic)
chr2:3993424-3995424	chr11:68924433-68926136	chr11:68923535-68927486	LOC338694(intragenic)
chr10:21092146-21094146	chr1:198263944-198265948	chr1:198263562-198265742	NEK7(intragenic)
chr12:17276394-17278394	chr17:43887819-43891555	chr17:43889821-43891511	CRHR1(intragenic)
chr7:38767691-38769691	chr6:43760144-43762324	chr6:43760764-43762277	VEGFA-LOC100132354
chr5:101965530-101967530	chr12:79740005-79741978	chr12:79739233-79740570	SYT1(intragenic)
chr7:16186836-16188836	chr6:20840781-20842558	chr6:20841819-20844618	CDKAL1(intragenic)
chr1:146447865-146449865	chr18:76461196-76463264	chr18:76461276-76462723	LINC01029-SALL3
chr13:75841865-75843865	chr3:134444438-134446468	chr3:134444674-134446530	KY-EPHB1
chr7:13096079-13098079	chr6:17225460-17227169	chr6:17224764-17228718	STMND1-RBM24
chr5:8943908-8945908	chr22:39686503-39687921	chr22:39685736-39689733	PDGFB-RPL3
chr4:20992571-20994571	chr8:118742811-118745321	chr8:118741264-118745257	MED30-EXT1
chr7:75685714-75687714	chr14:23867531-23869287	chr14:23866401-23868864	MIR208A-MYH7
chr5:67728068-67730068	chr12:518380-519332	chr12:516066-518656	CCDC77(intragenic)
chr6:158719703-158721703	chr1:54012568-54014265	chr1:54011228-54014808	GLIS1(intragenic)
chr7:75642259-75644259	chr14:23910378-23912278	chr14:23911613-23912923;chr14:23911757-23913000	MIR208B-NGDN
chr1:135363549-135365549	chr15:36042228-36045046	chr15:36042959-36044608	DPH6-AS1(intragenic)
chr14:112120743-112122743	chr10:102801575-102803060	chr10:102801463-102803819	SFXN3-KAZALD1
chr3:27148936-27150936	chr16:17176942-17177974	chr16:17175685-17178627	NPIPA8-XYLT1
chr3:81214333-81216333	chr2:60761580-60763588	chr2:60761404-60763073	BCL11A(intragenic)
chr10:47971585-47973585	chr10:13753575-13756431	chr10:13752200-13754149	FRMD4A(intragenic)
chr7:39517490-39519490	chr6:44516830-44519720	chr6:44518184-44521377	MIR4642-SUPT3H
chr4:28852510-28854510	chr8:109679652-109680180	chr8:109679465-109682678	EMC2-TMEM74
chr16:35702023-35704023	chr5:55941822-55946683	chr5:55944628-55947658	LOC101928448-MAP3K1
chr14:16594735-16596735	chr4:174357192-174364752	chr4:174357147-174358339	SCRG1-HAND2
chr1:146434067-146436067	chr18:76481253-76483299	chr18:76481722-76483257	LINC01029-SALL3
chr15:30497639-30499639	chr2:121563227-121565297	chr2:121562286-121565707	GLI2(intragenic)
chr6:33787946-33789946	chr16:51128459-51130388	chr16:51129207-51130306	LOC101927334-SALL1
chr16:35670601-35672601	chr5:55897934-55900295	chr5:55896173-55899069	LOC101928448(intragenic)
chr4:90066257-90068257	chr1:160380056-160381815	chr1:160378730-160382204	VANGL2(intragenic)
chr6:77422372-77424372	chr1:19248128-19250208	chr1:19250076-19254470	IFFO2(intragenic)
chr10:25573772-25575772	chr9:99277072-99281153	chr9:99277745-99278295	CDC14B(intragenic)
chr8:39939842-39941842	chr4:53939509-53943607	chr4:53942245-53944335;chr4:53942283-53944297	SCFD2(intragenic)
chr6:84068499-84070499	chr1:27049122-27051200	chr1:27049620-27050905	ARID1A(intragenic)
chr1:186082627-186084627	chr14:57320065-57322141	chr14:57320664-57324319	OTX2-AS1(intragenic)
chr1:98373229-98375229	chr18:46303358-46306978	chr18:46304003-46309378	MIR4743-SMAD7
chr13:135195840-135197840	chr3:124845363-124848248	chr3:124846560-124849101	SLC12A8(intragenic)
chr8:83899713-83901713	chr4:145277015-145278965	chr4:145276813-145278719	GYPA-HHIP-AS1
chr1:200648049-200650049	chr9:22138600-22142575	chr9:22141067-22143943	CDKN2B-DMRTA1
chr6:161423597-161425597	chr1:51099670-51100967	chr1:51098841-51099913	FAF1(intragenic)
chr15:107551613-107553613	chr2:205034284-205036112	chr2:205033921-205036315	ICOS-PARD3B
chr6:30780218-30782218	chr16:54617348-54620536	chr16:54618981-54620264	IRX3-CRNDE
chr6:68716863-68718863	chr1:8129449-8131857	chr1:8130439-8131887	ERRFI1-SLC45A1
chr1:266391130-266393130	chr9:128517455-128519454	chr9:128516934-128518372	PBX3(intragenic)
chr15:78171469-78173469	chr2:172934905-172936943	chr2:172936519-172938249	METAP1D(intragenic)
chr15:64799412-64801412	chr2:158641038-158643080	chr2:158642109-158644599	ACVR1(intragenic)
chr6:109809838-109811838	chr18:22614961-22616942	chr18:22616831-22618682	LOC729950-ZNF521
chr18:18480967-18482967	chr7:130012505-130014794	chr7:130012949-130014460	CPA5-CPA1
chr7:41795550-41797550	chr6:46956988-46958355	chr6:46957267-46957924	LOC101926962-GPR110
chr3:14277092-14279092	chr7:69718833-69720822	chr7:69720457-69721867	AUTS2(intragenic)
chr4:101924827-101926827	chr1:119523815-119525791	chr1:119520490-119524368	TBX15(intragenic)
chr9:132718888-132720888	chr1:210433681-210436033	chr1:210433698-210437258;chr1:210435028-210436766	SERTAD4-HHAT
chr3:51193449-51195449	chr2:103769681-103771507	chr2:103768696-103772482	TMEM182-LOC100287010
chr9:130863694-130865694	chr1:212703384-212705825	chr1:212704746-212707293	NENF-ATF3
chr14:127609527-127611527	chr10:119261894-119263839	chr10:119262384-119264248	EMX2OS(intragenic)
chr8:40023807-40025807	chr4:54062192-54064133	chr4:54061474-54065280	SCFD2(intragenic)
chr6:31129492-31131492	chr16:54210127-54211680	chr16:54209022-54213638	FTO-IT1-IRX3
chr6:156694454-156696454	chr1:56241258-56243212	chr1:56240104-56242435	MIR4422-PPAP2B
chr14:14750471-14752471	chr8:11428161-11429504	chr8:11429292-11431401	BLK-LINC00208
chr13:122577427-122579427	chr3:184395842-184398262	chr3:184396314-184397969	EPHB3-MAGEF1
chr14:79034968-79036968	chr10:78300528-78302425	chr10:78301864-78302766	C10orf11(intragenic)
chr13:176105147-176107147	chr3:79043436-79045894	chr3:79042278-79045053	ROBO1(intragenic)
chr15:7552967-7554967	chr2:145220731-145223013	chr2:145218452-145223588	ZEB2(intragenic)
chr9:132688547-132690547	chr1:210474740-210479024	chr1:210474512-210475693	SERTAD4-HHAT
chr2:101044024-101046024	chr5:93649352-93651348	chr5:93649881-93651432	KIAA0825(intragenic)
chr2:108868249-108870249	chr5:102724850-102726595	chr5:102724525-102728259	C5orf30-LOC102467212
chr12:25941908-25943908	chr17:47837927-47839920	chr17:47837234-47839185	FAM117A(intragenic)
chr1:271215904-271217904	chr9:134115010-134115316	chr9:134110296-134115184	NUP214-FAM78A
chr10:26649147-26651147	chr9:98255839-98257861	chr9:98257859-98259405	LOC100507346-LINC00476
chr5:12246119-12248119	chr22:33191993-33193854	chr22:33190858-33194227	SYN3(intragenic)
chr12:22524256-22526256	chr17:37955766-37957637	chr17:37956414-37958077	IKZF3(intragenic)
chr15:8584618-8586618	chr2:144113102-144115082	chr2:144115008-144116735	ARHGAP15(intragenic)
chr3:75869171-75871171	chr2:66398514-66400517	chr2:66397542-66398943	SPRED2-MIR4778
chr6:9637969-9639969	chr16:78387961-78391340	chr16:78387021-78388685	WWOX-MAF
chr3:83019143-83021143	chr2:58810432-58812438	chr2:58809796-58811611;chr2:58811475-58812905	LINC01122(intragenic)
chr14:132645141-132647141	chr10:124851159-124852858	chr10:124851813-124853071	ACADSB-HMX3
chr4:93424143-93426143	chr1:156634968-156636946	chr1:156630249-156635284	BCAN-NES
chr7:28896428-28898428	chr6:56731552-56733177	chr6:56732896-56741283	DST-BEND6
chr14:78737852-78739852	chr10:77987146-77990695	chr10:77989996-77991469	C10orf11(intragenic)
chr8:100565851-100567851	chr4:124704192-124705275	chr4:124703587-124708683	LINC01091(intragenic)
chr17:32727437-32729437	chr20:2927713-2928527	chr20:2914480-2929895	PTPRA(intragenic)
chr9:114571204-114573204	chr1:172149693-172151492	chr1:172149036-172152392	MIR199A2-C1orf105
chr1:28051735-28053735	chr6:136424085-136426171	chr6:136423552-136426361	PDE7B(intragenic)
chr7:92431882-92433882	chr14:69199926-69201663	chr14:69194679-69201082	RAD51B-ZFP36L1
chr18:50150320-50152320	chr7:45603197-45605000	chr7:45602332-45606606	RAMP3-ADCY1
chr4:69516906-69518906	chr8:65826905-65828993	chr8:65828869-65829844	CYP7B1-LINC00251
chr14:89814031-89816031	chr10:50413714-50415765	chr10:50413448-50414305	C10orf128-C10orf71-AS1
chr1:28934255-28936255	chr6:135417176-135418368	chr6:135417686-135419807	HBS1L-MYB
chr9:64395800-64397800	chr1:203660511-203662737	chr1:203660971-203662806	ATP2B4(intragenic)
chr6:30812504-30814504	chr16:54580118-54582158	chr16:54579726-54580655	IRX3-CRNDE
chr18:45767845-45769845	chr7:26729137-26731248	chr7:26728697-26729802	SKAP2(intragenic)
chr13:123576943-123578943	chr3:185462917-185464741	chr3:185462672-185464469	C3orf65-TRA2B
chr12:36076668-36078668	chr17:57934489-57936395	chr17:57934217-57936802	MIR21-TUBD1
chr17:57850868-57852868	chr20:56055327-56056867	chr20:56055645-56065358	RBM38-CTCFL
chr14:54781976-54783976	chr1:236802761-236805519	chr1:236802183-236804214	HEATR1-ACTN2
chr4:123205534-123207534	chr1:94581435-94583678	chr1:94580867-94583522	ABCA4(intragenic)
chr13:133947250-133949250	chr3:195844935-195847833	chr3:195846372-195848341	TFRC-LINC00885
chr6:15111947-15113947	chr16:72254437-72256612	chr16:72254566-72255825	PMFBP1-ZFHX3
chr8:113677194-113679194	chr4:109255830-109257805	chr4:109254340-109257033	LEF1-AS1-RPL34-AS1
chr15:87185347-87187347	chr2:182551263-182553468	chr2:182551041-182551809	NEUROD1-SSFA2
chr3:128322703-128324703	chr2:7773051-7775053	chr2:7774393-7775070	LOC100506274-LOC101929551
chr9:6919599-6921599	chr11:72079888-72081648	chr11:72080520-72081501	CLPB(intragenic)
chr2:1356246-1358246	chr11:1983838-1987300	chr11:1985072-1987372	MRPL23-MRPL23-AS1
chr6:168680338-168682338	chr1:43219753-43222144	chr1:43221810-43223454	LEPRE1(intragenic)
chr2:80556962-80558962	chr5:176815530-176817361	chr5:176816376-176819189	SLC34A1(intragenic)
chr5:19190885-19192885	chr12:54372008-54374009	chr12:54371270-54373331	HOXC11-HOXC10
chr14:16171164-16173164	chr4:174865002-174866777	chr4:174865134-174867281	HAND2-AS1-FBXO8
chr3:82649490-82651490	chr2:59201287-59203303	chr2:59202276-59203399;chr2:59203217-59204548	LINC01122(intragenic)
chr18:5586246-5588246	chr7:151441304-151443074	chr7:151439778-151443512	PRKAG2-PRKAG2-AS1
chr4:20734545-20736545	chr8:119036740-119038350	chr8:119035297-119039719	EXT1(intragenic)
chr12:58825037-58827037	chr17:15348273-15350262	chr17:15348058-15351562	CDRT4(intragenic)
chr6:111265363-111267363	chr18:24264950-24266782	chr18:24263964-24266957	MIR8057-PCAT18
chr1:200694412-200696412	chr9:22088288-22089267	chr9:22087552-22089798;chr9:22088648-22089829;chr9:22083893-22089829	CDKN2B-DMRTA1
chr9:48667831-48669831	chr11:121527193-121529471	chr11:121523040-121528600	SORL1-MIR100HG
chr13:181339854-181341854	chr21:17951761-17953915	chr21:17951012-17953659	MIRLET7C-MIR125B2
chr14:56258390-56260390	chr1:235094439-235096627	chr1:235092275-235095570	LINC01132-TOMM20
chr1:108961808-108963808	chr15:63382707-63384294	chr15:63382545-63386341	TPM1-LACTB
chr1:229698262-229700262	chr9:79362533-79366612	chr9:79364725-79366873	PRUNE2(intragenic)
chr2:42932530-42934530	chr11:16132406-16134382	chr11:16131872-16135069	MIR6073-C11orf58
chr2:117986504-117988504	chr5:110889555-110898371	chr5:110897322-110909148	STARD4-AS1(intragenic)
chr6:41388035-41390035	chr19:31806874-31808866	chr19:31806450-31807052	TSHZ3(intragenic)
chr9:107692995-107694995	chr7:107585506-107587507	chr7:107587162-107588892	LAMB1(intragenic)
chr6:31364406-31366406	chr16:53946790-53949088	chr16:53948201-53949846	FTO(intragenic)
chr1:37403788-37405788	chr6:125876145-125877645	chr6:125876015-125878432	HDDC2-LOC643623
chr15:70376009-70378009	chr2:164574516-164576569	chr2:164574007-164575458	FIGN(intragenic)
chr1:200662453-200664453	chr9:22121133-22125181	chr9:22118503-22125325;chr9:22125012-22125356	CDKN2B-DMRTA1
chr10:47975122-47977122	chr10:13750721-13752389	chr10:13752200-13754149	FRMD4A(intragenic)
chr5:55817583-55819583	chr12:17032959-17034958	chr12:17033316-17034417	LMO3-SKP1P2
chr13:5863411-5865411	chr3:18898358-18900386	chr3:18898614-18899860	SATB1-KCNH8
chr1:45083007-45085007	chr6:64157577-64158201	chr6:64155595-64158186	LGSN-PTP4A1
chr6:2699005-2701005	chr16:86430591-86434704	chr16:86430087-86430726	LINC00917-FENDRR
chr14:74139929-74141929	chr10:72991832-72993918	chr10:72992528-72996185	UNC5B-AS1-SLC29A3
chr1:183640964-183642964	chr14:54685878-54687889	chr14:54687583-54688495	BMP4-CDKN3
chr17:57577697-57579697	chr20:55734266-55738062	chr20:55734523-55737597	TFAP2C-BMP7
chr3:69825457-69827457	chr2:73175705-73177825	chr2:73174800-73175769	SFXN5(intragenic)
chr15:15524441-15526441	chr2:137042086-137044457	chr2:137042721-137045157	CXCR4-THSD7B
chr14:12308337-12310337	chr8:28371197-28372701	chr8:28370867-28371860	MIR4288-EXTL3
chr11:51746202-51748202	chr13:80356001-80357939	chr13:80355905-80358546	NDFIP2-LINC01080
chr3:49644695-49646695	chr2:105698148-105699993	chr2:105697211-105698158	MRPS9(intragenic)
chr7:93194620-93196620	chr14:70008566-70010423	chr14:70009706-70011377	PLEKHD1-CCDC177
chr8:96618994-96620994	chr4:129278223-129279931	chr4:129278773-129280245	PGRMC2-JADE1
chr2:100019819-100021819	chr5:92425406-92427521	chr5:92426546-92428433	ARRDC3-AS1-NR2F1-AS1
chr14:49310201-49312201	chr22:23647426-23649284	chr22:23646422-23650174	FBXW4P1-CES5AP1
chr18:6255322-6257322	chr7:150663254-150664929	chr7:150659986-150663432	KCNH2(intragenic)
chr6:17146402-17148402	chr16:69886830-69889260	chr16:69882673-69887801	WWP2(intragenic)
chr6:135463661-135465661	chr1:78299286-78299800	chr1:78299264-78302303	FAM73A(intragenic)
chr15:47935426-47937426	chr8:38507577-38508934	chr8:38507522-38508642	RNF5P1-TACC1
chr14:134112018-134114018	chr10:126424725-126426663	chr10:126426533-126427451	FAM53B(intragenic)
chr6:40337840-40339840	chr19:30765281-30767226	chr19:30767058-30768273	URI1-ZNF536
chr14:91606085-91608085	chr10:44756174-44758136	chr10:44756101-44758285;chr10:44756735-44757992	LINC00841-LOC100130539
chr7:36787415-36789415	chr6:41561397-41564217	chr6:41560717-41562075	FOXP4(intragenic)
chr1:146408392-146410392	chr18:76518496-76525141	chr18:76517730-76518836	LINC01029-SALL3
chr7:66075823-66077823	chr14:34120469-34122466	chr14:34122328-34123032	NPAS3(intragenic)
chr4:97740533-97742533	chr1:151474740-151476791	chr1:151474074-151475374	POGZ-CGN
chr6:30850424-30852424	chr16:54539066-54540983	chr16:54540302-54541446	IRX3-CRNDE
chr10:24283350-24285350	chr1:202052452-202055954	chr1:202053906-202054835	ELF3-GPR37L1
chr6:109392410-109394410	chr18:22139193-22141208	chr18:22139917-22141191	HRH4-LOC729950
chr18:46789283-46791283	chr7:25588179-25589827	chr7:25589443-25591311	NPVF-RNU6-16P
chr9:65977931-65979931	chr1:205269506-205271070	chr1:205269698-205272137	TMCC2-KLHDC8A
chr6:76863936-76865936	chr1:18621026-18623431	chr1:18619424-18625159	IGSF21(intragenic)
chr4:79517173-79519173	chr8:49340658-49343363	chr8:49340594-49342188	UBE2V2-LOC101929268
chr3:71211195-71213195	chr2:71718827-71721637	chr2:71718006-71721213	DYSF(intragenic)
chr13:25826211-25828211	chr3:42116158-42122100	chr3:42116009-42122241	ULK4-TRAK1
chr13:25788361-25790361	chr3:42067872-42070351	chr3:42065973-42068295	ULK4-TRAK1
chr2:41331066-41333066	chr11:17827311-17829415	chr11:17826771-17829547	SERGEF(intragenic)
chr13:139953476-139955476	chr3:120031678-120040167	chr3:120038910-120039653	GPR156-LRRC58
chr15:48838680-48840680	chr8:37402828-37404454	chr8:37401925-37404287	KCNU1-ZNF703
chr3:14441339-14443339	chr7:69881270-69883394	chr7:69881761-69882691	AUTS2(intragenic)
chr12:19463792-19465792	chr17:41701235-41705861	chr17:41705022-41706087	ETV4-MEOX1
chr4:42522288-42524288	chr8:95211190-95213299	chr8:95212047-95217439	CDH17(intragenic)
chr12:60894342-60896342	chr17:17469176-17471477	chr17:17469603-17474582	PEMT(intragenic)
chr1:143565589-143567589	chr15:31594472-31596158	chr15:31595790-31600208	LOC283710-KLF13
chr7:36645849-36647849	chr6:41419975-41422348	chr6:41417753-41420631	NCR2-FOXP4
chr4:128882185-128884185	chr1:87820229-87822276	chr1:87821621-87823082;chr1:87821793-87822910	LOC100505768(intragenic)
chr14:103240090-103242090	chr10:93350204-93352264	chr10:93348489-93351723	HECTD2-PPP1R3C
chr1:97004837-97006837	chr18:44934427-44935759	chr18:44930725-44939876	SKOR2-SMAD2
chr3:83659504-83661504	chr2:58146276-58148332	chr2:58147020-58148970;chr2:58146107-58147489	VRK2(intragenic)
chr13:51518094-51520094	chr3:70122209-70123464	chr3:70120047-70122477	LINC01212-FOXP1
chr3:82971958-82973958	chr2:58857206-58859180	chr2:58857680-58858956	LINC01122(intragenic)
chr13:65490923-65492923	chr3:9142978-9145150	chr3:9143560-9146731;chr3:9138393-9143537	SRGAP3(intragenic)
chr15:7429886-7431886	chr2:145339493-145341531	chr2:145339602-145341530	LOC101928455-TEX41
chr11:77313027-77315027	chr13:111453909-111455586	chr13:111451065-111455060	ING1-LINC00346
chr15:54807228-54809228	chr8:30137833-30140545	chr8:30135042-30138909	DCTN6-RBPMS-AS1
chr6:32341841-32343841	chr16:52741045-52743008	chr16:52740114-52744871	CASC16-CHD9
chr1:17603010-17605010	chr6:148564843-148566660	chr6:148565753-148566425	SAMD5-SASH1
chr1:146718021-146720021	chr18:76063869-76066040	chr18:76064036-76065306	LINC01029-SALL3
chr12:8423510-8425510	chr17:70371234-70373565	chr17:70371156-70373455	SOX9-LINC00673
chr3:14149494-14151494	chr7:69596976-69598736	chr7:69596979-69598263	AUTS2(intragenic)
chr1:37578799-37580799	chr6:125690907-125693791	chr6:125691177-125692238	HDDC2-LOC643623
chr4:130681792-130683792	chr1:85690366-85692934	chr1:85690640-85691482	SYDE2-C1orf52
chr2:128808523-128810523	chr5:124819968-124821827	chr5:124820830-124825543	LOC101927421-LOC101927460
chr2:25294323-25296323	chr11:35808584-35810290	chr11:35808002-35810908	TRIM44(intragenic)
chr1:200681427-200683427	chr9:22103020-22104822	chr9:22102664-22104753;chr9:22102670-22104649;chr9:22101285-22108085	CDKN2B-DMRTA1
chr11:51639851-51641851	chr13:80232576-80234291	chr13:80232246-80234630	NDFIP2-LINC01080
chr15:31726758-31728758	chr2:120244359-120245902	chr2:120244633-120249040	SCTR(intragenic)
chr7:33905925-33907925	chr6:38358645-38360513	chr6:38358690-38360084	BTBD9(intragenic)
chr1:94326673-94328673	chr18:42295085-42297449	chr18:42294960-42297739	SETBP1(intragenic)
chr1:43471388-43473388	chr6:118857906-118858708	chr6:118857205-118859776	BRD7P3-PLN
chr7:100135933-100137933	chr14:77509778-77511722	chr14:77506871-77511353	IRF2BPL-LOC102724190
chr6:31317780-31319780	chr16:53992121-53994179	chr16:53994058-53995943	FTO(intragenic)
chr13:107912931-107914931	chr3:168959155-168961157	chr3:168958333-168962944	MECOM-TERC
chr2:69882246-69884246	chr19:11254033-11257190	chr19:11251931-11254703	MIR6886-SPC24
chr6:157863151-157865151	chr1:54928673-54930457	chr1:54925046-54928826	SSBP3-AS1-ACOT11
chr4:90070041-90072041	chr1:160377270-160379044	chr1:160378730-160382204	VANGL2(intragenic)
chr3:130033727-130035727	chr2:5548836-5550843	chr2:5549618-5553025	LINC01249-LINC01248
chr1:266398702-266400702	chr9:128525090-128527071	chr9:128522875-128525442;chr9:128525348-128527214	PBX3(intragenic)
chr6:35880489-35882489	chr16:48939108-48940950	chr16:48939235-48941566	N4BP1-CBLN1
chr14:78070877-78072877	chr10:77301280-77303255	chr10:77301010-77303664	LOC101929234-C10orf11
chr5:2970194-2972194	chr22:46943283-46945037	chr22:46942535-46945860	CELSR1-GRAMD4
chr9:55315661-55317661	chr11:128271109-128273029	chr11:128270209-128271672	KIRREL3-AS3-ETS1
chr6:15710330-15712330	chr16:72833680-72835705	chr16:72834044-72835874	ZFHX3(intragenic)
chr1:78458212-78460212	chr6:112822752-112824754	chr6:112822313-112826325	RFPL4B-MARCKS
chr14:104255179-104257179	chr10:94513954-94516930	chr10:94513996-94517989	HHEX-EXOC6
chr8:87207262-87209262	chr4:140736844-140738843	chr4:140736509-140739581	MAML3(intragenic)
chr15:113448394-113450394	chr2:211664781-211666791	chr2:211664571-211666475	CPS1-IT1-ERBB4
chr9:75724923-75726923	chr7:95696404-95698014	chr7:95696530-95697029	DYNC1I1(intragenic)
chr8:37797394-37799394	chr4:47826645-47828769	chr4:47826466-47828052	MIR8053-NFXL1
chr4:73489465-73491465	chr8:60541508-60543738	chr8:60543031-60544205	TOX-CA8
chr6:82417898-82419898	chr1:25097427-25098722	chr1:25095027-25097988	CLIC4(intragenic)
chr7:63866571-63868571	chr14:36581974-36583965	chr14:36581685-36583834	LINC00609(intragenic)
chr9:48952807-48954807	chr11:121798970-121800949	chr11:121799771-121801171;chr11:121798642-121801595	SORL1-MIR100HG
chr2:17251822-17253822	chr11:45179283-45181474	chr11:45178287-45181275	PRDM11(intragenic)
chr1:71448885-71450885	chr6:105674204-105675843	chr6:105673389-105675851	POPDC3-PREP
chr1:233502588-233504588	chr9:83411512-83413510	chr9:83412700-83413972	TLE4-TLE1
chr9:47051669-47053669	chr11:119760331-119761951	chr11:119759730-119763658	PVRL1-TRIM29
chr2:100976879-100978879	chr5:93576234-93578215	chr5:93575407-93576629	KIAA0825(intragenic)
chr6:32518884-32520884	chr16:52557123-52559119	chr16:52557406-52558785	TOX3(intragenic)
chr4:74527381-74529381	chr8:59167776-59169735	chr8:59168210-59170121	FAM110B-UBXN2B
chr9:19927729-19929729	chr11:85758024-85760890	chr11:85757034-85761361	PICALM(intragenic)
chr18:52426306-52428306	chr7:42253730-42255405	chr7:42252831-42254560	GLI3(intragenic)
chr13:120146996-120148996	chr3:181959636-181961869	chr3:181958774-181961127	LINC01206-FLJ46066
chr2:29258344-29260344	chr11:31501648-31503641	chr11:31502035-31503157	IMMP1L(intragenic)
chrUn_NW_018084979v1:196488-198488	chr14:101687851-101689906	chr14:101687619-101691747	MEG9-DIO3OS
chr1:181505566-181507566	chr14:52315076-52317023	chr14:52312838-52316433	FRMD6-GNG2
chr7:36677255-36679255	chr6:41456384-41458463	chr6:41454851-41458229	NCR2-FOXP4
chr1:234241343-234243343	chr9:84165842-84168040	chr9:84167351-84168176	TLE4-TLE1
chr3:51361950-51363950	chr2:103537070-103538673	chr2:103538361-103539868	TMEM182-LOC100287010
chr6:151614308-151616308	chr1:61085673-61087634	chr1:61086857-61087871	C1orf87-LOC101926964
chr6:64619844-64621844	chr1:2884305-2886555	chr1:2883701-2887710	TTC34-ACTRT2
chr6:20246634-20248634	chr16:58527894-58529762	chr16:58528894-58531192	NDRG4(intragenic)
chr17:38677902-38679902	chr20:33905148-33907269	chr20:33905955-33908491	UQCC1(intragenic)
chr13:109879117-109881117	chr3:171000136-171002930	chr3:170999516-171003506	MIR569-TNIK
chr17:32734902-32736902	chr20:2919967-2922534	chr20:2914480-2929895	PTPRA(intragenic)
chr2:65981182-65983182	chr19:13181367-13183219	chr19:13178496-13182826	NFIX(intragenic)
chr9:102999047-103001047	chr7:102481523-102483535	chr7:102481344-102482868	FBXL13(intragenic)
chr17:19760393-19762393	chr20:10791659-10793268	chr20:10793183-10794439	LOC101929395-LOC101929413
chr3:125308653-125310653	chr2:11531009-11532929	chr2:11530679-11533490	ROCK2-LINC00570
chr10:8406117-8408117	chr1:218632756-218634718	chr1:218631917-218634863	TGFB2-LOC643723
chr3:118552148-118554148	chr2:19772549-19774501	chr2:19774115-19776218	OSR1-LINC00954
chr6:2343486-2345486	chr16:86912290-86915468	chr16:86911677-86913111	FOXL1-LOC101928708
chr1:231264247-231266247	chr9:81055085-81056795	chr9:81052204-81055820	PSAT1-LOC101927450
chr4:56652514-56654514	chr8:80874936-80876769	chr8:80874361-80876746	MRPS28(intragenic)
chr1:124038473-124040473	chr15:48012558-48014521	chr15:48012796-48016252	SEMA6D(intragenic)
chr1:10050642-10052642	chr6:157276221-157277446	chr6:157273201-157276230	MIR4466-TMEM242
chr9:50043552-50045552	chr11:123008260-123014020	chr11:123005595-123009066	CLMP(intragenic)
chr6:109949855-109951855	chr18:22755689-22757687	chr18:22755741-22757347	ZNF521(intragenic)
chr2:18075532-18077532	chr11:44290009-44292320	chr11:44289927-44293764	ALX4(intragenic)
chr5:70036291-70038291	chr22:18455291-18457624	chr22:18455058-18456122	MICAL3(intragenic)
chr6:150733425-150735425	chr1:62052267-62054354	chr1:62053433-62055908	LOC645030-MGC34796
chr5:91721366-91723366	chr12:91532787-91534484	chr12:91531664-91537471	LUM-DCN
chr14:44229030-44231030	chr22:27045873-27047605	chr22:27041823-27046005	CRYBA4-MIAT
chr2:40252114-40254114	chr11:19194454-19197111	chr11:19194084-19196536	ZDHHC13(intragenic)
chr4:86155618-86157618	chr1:164543221-164545529	chr1:164544432-164547119	PBX1(intragenic)
chr14:77931653-77933653	chr10:77164837-77166787	chr10:77164564-77165639	ZNF503-AS2(intragenic)
chr6:130293244-130295244	chr1:83878277-83880449	chr1:83878319-83879217	LOC101927498-MIR548AP
chr1:134186344-134188344	chr15:37217589-37219583	chr15:37216993-37219601	MEIS2(intragenic)
chr6:32808833-32810833	chr16:52242454-52244435	chr16:52242610-52244077	LOC102467079-TOX3
chr2:9139727-9141727	chr11:62365720-62367644	chr11:62366107-62367548	MTA2(intragenic)
chr1:162057772-162059772	chr18:56449954-56451897	chr18:56450138-56453406	MALT1-ZNF532
chr1:57952926-57954926	chr6:90687119-90689094	chr6:90686611-90688919	BACH2(intragenic)
chr3:75361858-75363858	chr2:66957321-66959073	chr2:66956805-66957502	LOC101927577-LOC101060019
chr7:70028301-70030301	chr14:29860419-29862439	chr14:29857930-29860548;chr14:29860529-29862348	C14orf23-MIR548AI
chr1:64772224-64774224	chr6:98073660-98075889	chr6:98074091-98075722	LOC101927314(intragenic)
chr2:113047564-113049564	chr5:107252387-107254358	chr5:107251745-107252718	FBXL17(intragenic)
chr11:44078492-44080492	chr13:72332335-72334299	chr13:72333516-72334988	DACH1(intragenic)
chr12:9924688-9926688	chr17:68656498-68658462	chr17:68657849-68658753	KCNJ2-CASC17
chr8:5800622-5802622	chr4:4667883-4669820	chr4:4667671-4669193	STX18-AS1(intragenic)
chr15:49191239-49193239	chr8:36956381-36958290	chr8:36957851-36958723	KCNU1-ZNF703
chr9:64991405-64993405	chr1:204316903-204319027	chr1:204318526-204323221	PLEKHA6(intragenic)
chr5:67875219-67877219	chr12:696256-700982	chr12:700303-701400	NINJ2(intragenic)
chr15:7508998-7510998	chr2:145266048-145267985	chr2:145267267-145269283	ZEB2(intragenic)
chr2:26646166-26648166	chr11:34309279-34310884	chr11:34304043-34309323	ABTB2(intragenic)
chr14:54426921-54428921	chr1:237175350-237176935	chr1:237174518-237176845	MT1HL1-RYR2
chr2:108183929-108185929	chr5:101999909-102001965	chr5:101999073-102003903	LINC00491(intragenic)
chr14:29809894-29811894	chr12:123548787-123549636	chr12:123546924-123551725	MIR4304-LOC100507091
chr6:112526691-112528691	chr18:25664336-25666957	chr18:25663863-25668856	CDH2(intragenic)
chr9:73086909-73088909	chr7:92873648-92875060	chr7:92874953-92879218	CCDC132(intragenic)
chr7:95851907-95853907	chr14:72946832-72948411	chr14:72946259-72948442	RGS6(intragenic)
chr12:18749210-18751210	chr17:42624829-42626642	chr17:42624802-42626014	GPATCH8-FZD2
chr6:32610735-32612735	chr16:52469082-52471098	chr16:52468529-52471762	LOC102467079-TOX3
chr14:51307905-51309905	chr22:19777336-19786862	chr22:19784985-19788010	GNB1L(intragenic)
chr17:49565627-49567627	chr20:46178746-46180250	chr20:46178579-46184852	NCOA3(intragenic)
chr14:38106143-38108143	chr12:114369581-114373470	chr12:114370116-114371416;chr12:114370126-114372056	RBM19(intragenic)
chr14:37562598-37564598	chr12:115141179-115142516	chr12:115141053-115143099	TBX3-MED13L
chr5:49634414-49636414	chr12:24233556-24235465	chr12:24233884-24235634	SOX5-MIR920
chr1:26538971-26540971	chr6:138131583-138132893	chr6:138131886-138133298	OLIG3-LOC100130476
chr10:14516316-14518316	chr1:227013861-227015982	chr1:227014699-227016924	ITPKB-IT1-PSEN2
chr15:65872608-65874608	chr2:159777668-159780919	chr2:159779317-159780341	DAPL1-TANC1
chrX:124896137-124898137	chrX:153594931-153597062	chrX:153593214-153596578	FLNA(intragenic)
chr1:270562486-270564486	chr9:133353830-133355823	chr9:133353647-133355097	ASS1(intragenic)
chr7:69970426-69972426	chr14:29928584-29930592	chr14:29927484-29928818	MIR548AI(intragenic)
chr18:43925144-43927144	chr7:28778320-28780449	chr7:28778187-28779655	CREB5(intragenic)
chr14:36213205-36215205	chr12:116561165-116562884	chr12:116559863-116563721	MED13L(intragenic)
chr15:7372683-7374683	chr2:145405978-145407920	chr2:145406249-145407934	LOC101928455-TEX41
chr4:11184032-11186032	chr8:130252470-130254493	chr8:130252377-130254551	LINC00977-GSDMC
chr13:146676409-146678409	chr3:112954573-112957444	chr3:112954668-112963326	BOC(intragenic)
chr13:130772142-130774142	chr3:193489490-193491339	chr3:193489359-193491333	OPA1-AS1-LOC647323
chr5:3635533-3637533	chr22:46240094-46242356	chr22:46240915-46242300	MIR4762-WNT7B
chr3:102669688-102671688	chr2:37749965-37752019	chr2:37750153-37753678	QPCT-CDC42EP3
chr13:23328915-23330915	chr3:38584171-38585861	chr3:38584158-38586744	EXOG-SCN5A
chr4:44867343-44869343	chr8:92826104-92828198	chr8:92824759-92826618	SLC26A7-RUNX1T1
chr16:28754596-28756596	chr5:44365012-44367140	chr5:44364253-44367042	FGF10(intragenic)
chr3:81586686-81588686	chr2:60352416-60355595	chr2:60352514-60353602	LOC101927285-MIR4432
chrX:20967385-20969385	chrX:24917963-24919969	chrX:24915382-24918272	SCARNA23-ARX
chr3:43436804-43438804	chr9:96902429-96903479	chr9:96901126-96902935	PTPDC1-MIRLET7A1
chr1:95194410-95196410	chr18:43134201-43136373	chr18:43133056-43135229	FLJ44087-SLC14A2
chr4:74052643-74054643	chr8:59772489-59774502	chr8:59769794-59772587	TOX(intragenic)
chr1:252072202-252074202	chr9:113923056-113924835	chr9:113923350-113928045	LPAR1-MIR7702
chr14:1241716-1243716	chr9:92293251-92294958	chr9:92292179-92294624;chr9:92292484-92293889	UNQ6494(intragenic)
chr13:5113443-5115443	chr3:18168335-18170306	chr3:18169362-18170237	LOC339862(intragenic)
chr11:15251736-15253736	chr13:41052873-41054834	chr13:41053302-41054270	LINC00598(intragenic)
chr2:99915780-99917780	chr5:92314005-92316010	chr5:92312840-92314645;chr5:92314781-92316083	ARRDC3-AS1-NR2F1-AS1
chr13:124228557-124230557	chr3:186123082-186124955	chr3:186123841-186125332	DGKG-LOC253573
chr4:103101904-103103904	chr1:118202516-118207400	chr1:118201046-118206903	FAM46C-GDAP2
chr8:136534866-136536866	chr4:82419471-82421172	chr4:82419377-82422425	RASGEF1B-HNRNPD
chr6:71865378-71867378	chr1:11848058-11850195	chr1:11847301-11852413	MTHFR(intragenic)
chr13:127504154-127506154	chr3:189767418-189768598	chr3:189765949-189768332	LEPREL1(intragenic)
chr6:30417653-30419653	chr16:55080228-55082135	chr16:55079237-55080429	IRX5-IRX6
chr3:14642815-14644815	chr7:70102167-70104017	chr7:70103123-70104331	AUTS2(intragenic)
chr18:52579367-52581367	chr7:42105286-42107220	chr7:42105132-42106476	GLI3(intragenic)
chr14:54452252-54454252	chr1:237158977-237161203	chr1:237160612-237163517	MTR-MT1HL1
chr7:37166502-37168502	chr6:41998024-41999554	chr6:41996100-42000021	CCND3(intragenic)
chr8:39804909-39806909	chr4:53822942-53824608	chr4:53823605-53826463	SCFD2(intragenic)
chr13:88352035-88354035	chr3:147792425-147794384	chr3:147793207-147794247	ZIC1-AGTR1
chr2:108872381-108874381	chr5:102728184-102729973	chr5:102724525-102728259	C5orf30-LOC102467212
chr11:63821815-63823815	chr13:95359677-95361654	chr13:95358263-95360017	GPR180-SOX21
chr8:55342184-55344184	chr4:56921334-56923692	chr4:56919589-56923793	CEP135-KIAA1211
chr7:83051972-83053972	chr15:96905565-96907535	chr15:96902987-96905982	NR2F2-SPATA8-AS1
chr9:64658947-64660947	chr1:203964360-203966661	chr1:203963887-203966935	SNRPE-LINC00303
chr2:13027407-13029407	chr11:57740535-57741599	chr11:57734393-57741499	CTNND1-OR9Q1
chr15:101183114-101185114	chr2:198145909-198147851	chr2:198140629-198156092	ANKRD44-IT1(intragenic)
chr10:46321422-46323422	chr10:15538310-15540194	chr10:15533067-15540324	FAM171A1-ITGA8
chr14:108587293-108589293	chr10:98909851-98911406	chr10:98909589-98912980	LOC100505540-ARHGAP19
chr1:105320224-105322224	chr18:53530285-53532249	chr18:53530668-53531881	MIR4529-LOC101927273
chr6:109882547-109884547	chr18:22691946-22693891	chr18:22692416-22693640	ZNF521(intragenic)
chr1:180095005-180097005	chr14:50808709-50810577	chr14:50809040-50810702	CDKL1(intragenic)
chrUn_NW_018085145v1:142557-144557	chr3:48183839-48185216	chr3:48184856-48199672	MAP4-MIR4443
chr7:91851646-91853646	chr14:68605795-68607445	chr14:68605699-68608457	RAD51B(intragenic)
chr2:128694374-128696374	chr5:124683233-124685252	chr5:124682735-124685593	LOC101927421(intragenic)
chr1:234090315-234092315	chr9:84009029-84010976	chr9:84009516-84010866	TLE4-TLE1
chr13:198046475-198048475	chr21:35817132-35819371	chr21:35815177-35817355;chr21:35817695-35821340;chr21:35818691-35819719	C21orf140-KCNE1;C21orf140-RCAN1
chr14:32222893-32224893	chr12:111366389-111367084	chr12:111366525-111369682;chr12:111366608-111369535	MYL2-LOC100131138
chr14:131463122-131465122	chr10:123559908-123561480	chr10:123559430-123561018	ATE1(intragenic)
chr1:186085332-186087332	chr14:57322840-57324826	chr14:57320664-57324319	OTX2-AS1(intragenic)
chr4:65414752-65416752	chr8:70782742-70784367	chr8:70781295-70784493	SLCO5A1-PRDM14
chr2:36990089-36992089	chr11:22512825-22514839	chr11:22511729-22513889	SLC17A6-FANCF
chr6:110052815-110054815	chr18:22863925-22866033	chr18:22864753-22866457	ZNF521(intragenic)
chr15:138409650-138411650	chr2:240011869-240015284	chr2:240014495-240019907	MIR4441-MGC16025
chr7:121261928-121263928	chr14:100866160-100867654	chr14:100862997-100867037	WDR25(intragenic)
chr18:46918906-46920906	chr7:25431859-25433877	chr7:25433609-25434686	NPVF-RNU6-16P
chr6:27582518-27584518	chr16:66934566-66936556	chr16:66936027-66940312	PDP2-CDH16
chr9:74124500-74126500	chr7:93976465-93977938	chr7:93975962-93978880	BET1-COL1A2
chr13:5984668-5986668	chr3:19027301-19029314	chr3:19027747-19029355	SATB1-KCNH8
chr14:111710695-111712695	chr10:102371833-102373396	chr10:102372214-102374206	HIF1AN-PAX2
chr1:225709413-225711413	chr9:74975917-74977771	chr9:74977198-74978015	ZFAND5(intragenic)
chr2:43447053-43449053	chr11:15623932-15625885	chr11:15623970-15625123	INSC-SOX6
chr1:95225184-95227184	chr18:43168382-43170388	chr18:43168347-43170729	FLJ44087-SLC14A2
chr7:17098288-17100288	chr6:21846286-21847879	chr6:21846479-21848213	CASC15(intragenic)
chr4:32382317-32384317	chr8:105961215-105963249	chr8:105961524-105963694	LRP12-ZFPM2
chr15:45607497-45609497	chr4:185367596-185369974	chr4:185368338-185369629	IRF2(intragenic)
chr3:121052953-121054953	chr2:16745881-16748157	chr2:16747627-16749692	FAM49A(intragenic)
chr9:16954552-16956552	chr11:82467884-82469889	chr11:82467125-82470028	FAM181B-PRCP
chr9:88008272-88010272	chr7:18874147-18876068	chr7:18874272-18875369	HDAC9-TWIST1
chr4:86075818-86077818	chr1:164618924-164621262	chr1:164620038-164621164	PBX1(intragenic)
chr7:65835947-65837947	chr14:34385657-34390699	chr14:34385301-34386834	NPAS3-EGLN3
chr18:45957008-45959008	chr7:26523464-26525495	chr7:26524662-26525636	LOC441204(intragenic)
chr8:46945083-46947083	chr4:158946365-158954867	chr4:158941327-158946653	LOC340017-FAM198B
chr3:77320996-77322996	chr2:64852614-64855184	chr2:64851821-64856987	LOC339807-SERTAD2
chr14:111876967-111878967	chr10:102550512-102552635	chr10:102551472-102552372	PAX2(intragenic)
chr6:31704837-31706837	chr16:53575251-53578255	chr16:53578034-53578985	AKTIP-RPGRIP1L
chr15:120164189-120166189	chr2:218874545-218876537	chr2:218874496-218876914	MIR6809-RUFY4
chr12:15247727-15249727	chr17:61752153-61754029	chr17:61751592-61755090	MAP3K3(intragenic)
chr15:48585760-48587760	chr8:37683486-37686778	chr8:37683085-37685353;chr8:37683090-37685347	GPR124(intragenic)
chr11:63780244-63782244	chr13:95313758-95315765	chr13:95313852-95315441	GPR180-SOX21
chr6:16180707-16182707	chr16:73352279-73354218	chr16:73352312-73354585	C16orf47-LOC100506172
chr9:71223536-71225536	chr7:90756152-90758147	chr7:90753895-90758080	CDK14(intragenic)
chr12:24239792-24241792	chr17:46064499-46066275	chr17:46063704-46066678	CDK5RAP3-COPZ2
chr9:53994104-53996104	chr11:126798807-126800817	chr11:126797947-126800656	KIRREL3(intragenic)
chr10:26630808-26632808	chr9:98273547-98275566	chr9:98274342-98275314	LOC100507346-LINC00476
chr16:77758433-77760433	chr5:3511343-3513448	chr5:3511978-3513399	LOC102467075-IRX1
chr13:97015362-97017362	chr3:156893689-156895304	chr3:156891459-156893886	CCNL1-VEPH1
chr4:99875050-99877050	chr1:147222140-147224089	chr1:147220710-147225901	ACP6-GJA5
chr6:64536212-64538212	chr1:2770738-2773837	chr1:2771620-2772857	TTC34-ACTRT2
chr3:59517601-59519601	chr2:85441667-85443328	chr2:85442100-85444093	TCF7L1(intragenic)
chr3:14206105-14208105	chr7:69647328-69648852	chr7:69646374-69649029	AUTS2(intragenic)
chr10:16626193-16628193	chr1:243875657-243877671	chr1:243876467-243877893	AKT3(intragenic)
chr3:50175365-50177365	chr2:105045221-105047190	chr2:105044282-105047512	LOC100287010-LINC01102
chr5:9716257-9718257	chr22:38569081-38574277	chr22:38568848-38569549	PLA2G6(intragenic)
chr9:75271252-75273252	chr7:95236645-95238630	chr7:95236622-95240458	PDK4-DYNC1I1
chr1:101208917-101210917	chr18:49278977-49281011	chr18:49279374-49281480	LOC100287225-DCC
chr6:8775368-8777368	chr16:79382187-79387951	chr16:79381526-79382736	WWOX-MAF
chr3:50190455-50192455	chr2:105032354-105034304	chr2:105032493-105034445	LOC100287010-LINC01102
chr7:99169449-99171449	chr14:76462393-76463868	chr14:76459638-76463620	IFT43(intragenic)
chr4:13182478-13184478	chr8:127888785-127890653	chr8:127888951-127889993	FAM84B-PCAT1
chr6:76955657-76957657	chr1:18716706-18718116	chr1:18716386-18717923	IGSF21-KLHDC7A
chr4:11610319-11612319	chr8:129804079-129807018	chr8:129806420-129807593	MIR1208-LINC00977
chr16:51110822-51112822	chr5:172610704-172620406	chr5:172606930-172624507	BNIP1-NKX2-5
chr13:201462162-201464162	chr21:39227657-39229711	chr21:39227606-39229223	KCNJ6(intragenic)
chr12:24254683-24256683	chr17:46077154-46077963	chr17:46077181-46081788;chr17:46077372-46083616	CDK5RAP3-COPZ2
chr13:23321261-23323261	chr3:38574995-38577463	chr3:38572887-38576032	EXOG-SCN5A
chr11:73722702-73724702	chr13:106620488-106622488	chr13:106622347-106625793	LINC00343-LINC00460
chr16:64366805-64368805	chr5:158516729-158518562	chr5:158517785-158518914	EBF1(intragenic)
chr11:78987392-78989392	chr13:114827748-114830475	chr13:114827708-114835281	RASA3(intragenic)
chr9:43218979-43220979	chr11:115616589-115619010	chr11:115613968-115619406	CADM1-LINC00900
chr9:88003523-88005523	chr7:18868936-18871003	chr7:18868716-18870405	HDAC9-TWIST1
chr13:25777140-25779140	chr3:42058967-42061267	chr3:42060042-42062502	ULK4-TRAK1
chr14:112519312-112521312	chr10:103244727-103246755	chr10:103245010-103246610	BTRC(intragenic)
chr3:49824447-49826447	chr2:105452553-105454453	chr2:105452973-105454169	LINC01158(intragenic)
chr6:31489579-31491579	chr16:53812934-53814438	chr16:53813424-53817319	FTO(intragenic)
chr15:113980403-113982403	chr2:212254834-212256820	chr2:212254840-212257158	ERBB4(intragenic)
chr6:99199093-99201093	chr18:8661923-8676209	chr18:8660956-8678741	RAB12-MTCL1
chr9:75290419-75292419	chr7:95260562-95262717	chr7:95256851-95261581	PDK4-DYNC1I1
chr6:31495096-31497096	chr16:53807701-53809367	chr16:53808915-53811637	FTO(intragenic)
chr1:135486752-135488752	chr15:35918214-35920381	chr15:35918719-35919621	DPH6-AS1(intragenic)
chr1:182996936-182998936	chr14:53959861-53961876	chr14:53959733-53961065	LOC101927620-MIR5580
chr4:554843-556843	chr8:145236608-145237640	chr8:145235516-145237210	MROH1(intragenic)
chr8:72479278-72481278	chr4:77733142-77733960	chr4:77732780-77733943	MIR4450-SOWAHB
chr4:31676859-31678859	chr8:106742710-106744717	chr8:106744003-106745324	ZFPM2(intragenic)
chr13:70242213-70244213	chr3:14355989-14358856	chr3:14358332-14362343	LSM3-LOC101927565
chr7:2082477-2084477	chr6:3399873-3402639	chr6:3394831-3401852	SLC22A23(intragenic)
chr18:5577820-5579820	chr7:151452065-151454361	chr7:151453949-151457105;chr7:151450033-151453713	PRKAG2-PRKAG2-AS1
chr13:87668926-87670926	chr3:147049870-147051908	chr3:147049536-147051100	PLSCR5-ZIC4
chr9:52443636-52445636	chr11:125131540-125133848	chr11:125132269-125134431	PKNOX2(intragenic)
chr15:102434782-102436782	chr2:199556844-199558711	chr2:199557473-199558769	LOC101927619-SATB2
chr16:65098718-65100718	chr5:157752410-157754198	chr5:157752608-157754317	LOC101927697(intragenic)
chr1:28762692-28764692	chr6:135601092-135602921	chr6:135601698-135604052	MYB-AHI1
chr1:134215756-134217756	chr15:37188456-37190407	chr15:37188102-37190693	MEIS2(intragenic)
chr13:52783464-52785464	chr3:71444911-71446891	chr3:71446827-71448809	FOXP1-MIR1284
chr3:96922302-96924302	chr2:43766165-43767694	chr2:43766894-43768188	THADA(intragenic)
chr13:47036470-47038470	chr3:65481445-65483833	chr3:65482270-65487518	MAGI1(intragenic)
chr6:15849994-15851994	chr16:72981019-72983054	chr16:72980900-72982545	ZFHX3(intragenic)
chr1:232737533-232739533	chr9:82590993-82592712	chr9:82590314-82593174	TLE4-TLE1
chr13:109820589-109822589	chr3:170948743-170950487	chr3:170949236-170950998	MIR569-TNIK
chr4:125150584-125152584	chr1:92309704-92311000	chr1:92310736-92312231	TGFBR3(intragenic)
chr1:238795410-238797410	chr9:38038971-38040711	chr9:38038695-38040099;chr9:38038993-38042548	SHB(intragenic)
chr6:64923252-64925252	chr1:3245936-3248205	chr1:3244561-3248729	MIR4251-ARHGEF16
chr14:43099542-43101542	chr22:25479189-25481595	chr22:25479455-25482358	KIAA1671(intragenic)
chr14:80598382-80600382	chr10:79939255-79941226	chr10:79935570-79940095	RPS24-LINC00856
chr1:225034033-225036033	chr9:74377125-74378463	chr9:74373087-74377247	TMEM2(intragenic)
chr16:36391425-36393425	chr5:56677917-56682906	chr5:56678793-56679854	GPBP1-ACTBL2
chr14:28252946-28254946	chr12:125401007-125402560	chr12:125401466-125402581	MIR5188-DHX37
chr1:266272870-266274870	chr9:128395468-128397483	chr9:128395759-128396938	MAPKAP1(intragenic)
chr1:200674264-200676264	chr9:22109672-22111570	chr9:22106994-22109800;chr9:22107567-22113900	CDKN2B-DMRTA1
chr18:427936-429936	chr7:158889252-158891398	chr7:158888320-158891362	VIPR2(intragenic)
chr15:121838306-121840306	chr2:220714926-220717117	chr2:220713868-220717300	SLC4A3-MIR4268
chr1:187959285-187961285	chr14:59337509-59339232	chr14:59337782-59340411	LOC102723742(intragenic)
chr6:8174578-8176578	chr16:79950670-79952661	chr16:79949950-79951518	LOC101928248-DYNLRB2
chr6:71955572-71957572	chr1:11946101-11948099	chr1:11945528-11949490	NPPB-KIAA2013
chr12:19490587-19492587	chr17:41665848-41670063	chr17:41668736-41669927	ETV4-MEOX1
chr1:234929129-234931129	chr9:84977466-84979241	chr9:84978274-84979131	SPATA31D1-RASEF
chr12:38611310-38613310	chr17:35473391-35475398	chr17:35474054-35475155	ACACA(intragenic)
chr6:94078307-94080307	chr1:38560449-38562771	chr1:38560194-38561606	MIR3659-LOC339442
chr9:83736252-83738252	chr7:14379304-14381339	chr7:14379627-14380740	DGKB(intragenic)
chr14:77091543-77093543	chr10:76177793-76179764	chr10:76177765-76179000	ADK(intragenic)
chr15:121942383-121944383	chr2:220826426-220829721	chr2:220823471-220827861	MIR4268-EPHA4
chr4:23151088-23153088	chr8:116430339-116432352	chr8:116430695-116432527	TRPS1(intragenic)
chr4:128189586-128191586	chr1:88615581-88617595	chr1:88615687-88616927	LOC100505768-LOC101927891
chr17:51580493-51582493	chr20:48634180-48636911	chr20:48636342-48640181	SNAI1-TRERNA1
chr1:5363964-5365964	chr6:163276594-163278794	chr6:163276830-163279930	PACRG(intragenic)
chr10:41542049-41544049	chr10:31103291-31104236	chr10:31100863-31103727	SVILP1-ZNF438
chr1:5064793-5066793	chr6:163630866-163632030	chr6:163630391-163631925	LOC101929239-PACRG-AS1
chr4:44642601-44644601	chr8:93069567-93071590	chr8:93070697-93073395	RUNX1T1(intragenic)
chr8:47739383-47741383	chr4:159725887-159726472	chr4:159726196-159728117	FNIP2(intragenic)
chr12:8280758-8282758	chr17:70534653-70536786	chr17:70535440-70537028	LINC00673(intragenic)
chr3:118584260-118586260	chr2:19738865-19740874	chr2:19740634-19741760	OSR1-LINC00954
chr13:92659676-92661676	chr3:152147556-152149587	chr3:152148185-152150477	TMEM14E-P2RY1
chr4:128641503-128643503	chr1:88108460-88110478	chr1:88108084-88109396	LOC100505768-LOC101927891
chr17:43498895-43500895	chr20:39404191-39405861	chr20:39405607-39407106	MAFB-TOP1
chr12:58837799-58839799	chr17:15360417-15365387	chr17:15359768-15361737	CDRT4(intragenic)
chr17:59559071-59561071	chr20:58029198-58033913	chr20:58027878-58030567	EDN3-PHACTR3
chr1:191400996-191402996	chr15:88944384-88946433	chr15:88943403-88946491	NTRK3-AS1-MRPL46
chr14:45377231-45379231	chr22:28447741-28449755	chr22:28447281-28449454	TTC28(intragenic)
chr14:59534944-59536944	chr1:230987923-230989924	chr1:230984523-230987981	C1orf198(intragenic)
chrUn_NW_018084979v1:2097804-2099804	chr14:104011031-104013184	chr14:104007816-104011174	TRMT61A-BAG5
chr13:203909202-203911202	chr21:41752039-41754823	chr21:41751147-41753105	MIR4760-DSCAM-AS1
chr12:7653862-7655862	chr17:71284379-71287313	chr17:71287045-71288497	CDC42EP4(intragenic)
chrUn_NW_018085148v1:846-2846	chr12:98898467-98900853	chr12:98894327-98899794	LOC643770-TMPO-AS1
chr3:36773052-36775052	chr16:5789434-5791237	chr16:5791187-5792173	MIR8065-RBFOX1
chr6:19899270-19901270	chr16:58067876-58069957	chr16:58066496-58070368	MMP15(intragenic)
chr3:50761740-50763740	chr2:104354963-104356960	chr2:104353933-104357342	TMEM182-LOC100287010
chr8:81220582-81222582	chr4:148455890-148457082	chr4:148456322-148456952	EDNRA(intragenic)
chr9:58624830-58626830	chr11:131867716-131869878	chr11:131867949-131868377	NTM(intragenic)
chr13:23505443-23507443	chr3:38766104-38768121	chr3:38763627-38768407	SCN10A(intragenic)
chrUn_NW_018084833v1:568649-570649	chr9:140263138-140265216	chr9:140263299-140267666	EXD3(intragenic)
chr7:65992539-65994539	chr14:34201045-34202764	chr14:34202106-34203129	NPAS3(intragenic)
chr3:112328224-112330224	chr2:26944647-26946308	chr2:26942649-26946100	KCNK3(intragenic)
chr9:49718227-49720227	chr11:122625613-122629260	chr11:122624397-122627078	UBASH3B(intragenic)
chr3:83456657-83458657	chr2:58357684-58359652	chr2:58357064-58359803	VRK2(intragenic)
chr7:17351468-17353468	chr6:22148749-22150738	chr6:22148574-22151387	CASC14-PRL
chr6:109961953-109963953	chr18:22768141-22770119	chr18:22767257-22768478;chr18:22769112-22770579	ZNF521(intragenic)
chr3:129510220-129512220	chr2:6211706-6213732	chr2:6211801-6215153	LOC400940-LINC01247
chr9:531309-533309	chr11:8938873-8941865	chr11:8935744-8940808	AKIP1(intragenic)
chr6:64175520-64177520	chr1:2142049-2145767	chr1:2142309-2144864	C1orf86-SKI
chr5:11948835-11950835	chr22:36024796-36026276	chr22:36025972-36040652	MB-APOL6
chr14:62358869-62360869	chr10:60790828-60793707	chr10:60791178-60792149	LINC00844-PHYHIPL
chr6:110457790-110459790	chr18:23283533-23285472	chr18:23283479-23284795	ZNF521-SS18
chr2:1730521-1732521	chr11:2554784-2556746	chr11:2553993-2555600;chr11:2552386-2556805	KCNQ1(intragenic)
chr1:104847133-104849133	chr18:53019051-53021059	chr18:53018678-53020044	TCF4(intragenic)
chr10:66469827-66471827	chr10:3852933-3854760	chr10:3851587-3853863	KLF6-MIR6078
chr4:59448408-59450408	chr8:77712799-77714777	chr8:77711445-77714379	ZFHX4(intragenic)
chr3:72331567-72333567	chr2:70361123-70361695	chr2:70360263-70361614	LOC100133985-C2orf42
chr1:183122599-183124599	chr14:54086027-54088067	chr14:54085571-54088690	LOC101927620-MIR5580
chr2:144594227-144596227	chr5:142420533-142422506	chr5:142420717-142423146	ARHGAP26-AS1-NR3C1
chr13:65488244-65490244	chr3:9140393-9142255	chr3:9138393-9143537	SRGAP3(intragenic)
chr6:64920784-64922784	chr1:3243406-3245459	chr1:3244561-3248729	MIR4251-ARHGEF16
chr14:16353583-16355583	chr4:174602290-174604560	chr4:174601312-174605985	HAND2-AS1-FBXO8
chr7:66394964-66396964	chr14:33817123-33818704	chr14:33818699-33820785	NPAS3(intragenic)
chr6:152879523-152881523	chr1:60101689-60104054	chr1:60102624-60105491	FGGY(intragenic)
chr6:30872729-30874729	chr16:54517756-54520072	chr16:54516305-54517935	IRX3-CRNDE
chr6:32547610-32549610	chr16:52530529-52532522	chr16:52530541-52531971	TOX3(intragenic)
chr9:130200109-130202109	chr1:213499801-213501952	chr1:213498112-213501134	RPS6KC1-LINC00538
chr5:16101286-16103286	chr12:50599264-50600642	chr12:50599348-50601287;chr12:50599851-50601238	LIMA1(intragenic)
chr4:122839647-122841647	chr1:94986906-94992583	chr1:94991817-94994813	ABCD3-LINC01057
chr5:92733764-92735764	chr12:90344562-90346724	chr12:90342528-90345195	LINC00936-LINC00615
chr1:134032846-134034846	chr15:37371540-37373524	chr15:37371729-37373137	MIR8063-TMCO5A
chr1:43601404-43603404	chr6:118697621-118699245	chr6:118697145-118699852	SLC35F1-CEP85L
chr3:131607376-131609376	chr2:2880172-2883356	chr2:2879956-2882068	MYT1L-AS1-LINC01250
chr2:83108842-83110842	chr5:73242520-73244602	chr5:73242616-73244916	ARHGEF28-LOC102503429
chr11:7458934-7460934	chr13:31367026-31369774	chr13:31364918-31367891	ALOX5AP-LINC00398
chr13:145568388-145570388	chr3:114129644-114131603	chr3:114128906-114130963	ZBTB20-AS1-MIR4796
chr4:123191606-123193606	chr1:94595143-94597582	chr1:94594858-94597806	ABCA4-ARHGAP29
chr7:92279392-92281392	chr14:69051605-69053975	chr14:69050714-69054190	RAD51B-ZFP36L1
chr6:158724112-158726112	chr1:54009061-54011244	chr1:54011228-54014808	GLIS1(intragenic)
chr6:2501624-2503624	chr16:86668312-86672348	chr16:86668620-86669848	FOXL1-LOC101928708
chr14:127236163-127238163	chr10:118853673-118855731	chr10:118854124-118855243;chr10:118855697-118856749	KIAA1598-VAX1
chr13:202612429-202614429	chr21:40362971-40364463	chr21:40361359-40363126	LOC101928435-PSMG1
chr7:4883038-4885038	chr6:7560832-7562494	chr6:7561160-7562735	DSP(intragenic)
chr1:15922361-15924361	chr6:150498079-150499758	chr6:150496683-150499601	PPP1R14C(intragenic)
chr6:128202785-128204785	chr18:77943104-77944715	chr18:77940144-77943118	PARD6G(intragenic)
chr18:47434824-47436824	chr7:24890930-24892527	chr7:24892097-24894578	OSBPL3(intragenic)
chr14:79017475-79019475	chr10:78282970-78284945	chr10:78282592-78284988	C10orf11(intragenic)
chr9:70239748-70241748	chr4:53824393-53825448	chr4:53823605-53826463	SCFD2(intragenic)
chr4:128163659-128165659	chr1:88645751-88647779	chr1:88646698-88648145	LOC100505768-LOC101927891
chr9:74153085-74155085	chr7:94004095-94006547	chr7:94004103-94006017	BET1-COL1A2
chr18:52496227-52498227	chr7:42185274-42187169	chr7:42185602-42187508	GLI3(intragenic)
chr12:22119098-22121098	chr17:38437791-38440417	chr17:38436639-38443039	WIPF2-CDC6
chr12:24257155-24259155	chr17:46080132-46082323	chr17:46077181-46081788;chr17:46077372-46083616	CDK5RAP3-COPZ2
chr4:59411028-59413028	chr8:77752035-77753971	chr8:77751331-77754554;chr8:77751553-77754343	ZFHX4(intragenic)
chr9:120393542-120395542	chr1:178505348-178507272	chr1:178505089-178507211	TEX35-C1orf220
chr6:19960281-19962281	chr16:58153226-58155080	chr16:58152853-58155186	C16orf80(intragenic)
chr1:187622755-187624755	chr14:59000548-59002591	chr14:58999660-59000871	KIAA0586(intragenic)
chr18:46828170-46830170	chr7:25533826-25535882	chr7:25533607-25536880	NPVF-RNU6-16P
chr7:4857008-4859008	chr6:7537102-7538511	chr6:7537114-7539892	RIOK1-DSP
chr9:122689648-122691648	chr1:181117854-181121531	chr1:181118450-181122869;chr1:181121049-181123654	IER5-GM140
chrUn_NW_018084874v1:734230-736230	chr16:24694818-24697114	chr16:24696212-24698553	RBBP6-TNRC6A
chr16:51048521-51050521	chr5:172694842-172696524	chr5:172692201-172696969	NKX2-5-STC2
chr15:105034621-105036621	chr2:202296821-202298728	chr2:202296954-202299114	TRAK2(intragenic)
chr13:22609188-22611188	chr3:37808883-37811213	chr3:37805999-37809080;chr3:37810701-37814504	ITGA9-AS1(intragenic)
chr15:121937353-121939353	chr2:220822888-220824023	chr2:220823471-220827861	MIR4268-EPHA4
chr14:138680934-138682934	chr10:131446284-131447925	chr10:131445787-131447685	MGMT(intragenic)
chr18:46504119-46506119	chr7:25893847-25895842	chr7:25892732-25897500	RNU6-16P-MIR148A
chr8:82365991-82367991	chr4:147165150-147167603	chr4:147161931-147165181	LSM6-SLC10A7
chr1:247773200-247775200	chr9:109382609-109384571	chr9:109382587-109385126	LOC100996590(intragenic)
chr17:28489053-28491053	chr20:20471888-20473928	chr20:20472953-20474200	RALGAPA2(intragenic)
chr7:36357350-36359350	chr6:41014115-41015803	chr6:41015553-41017802	TSPO2-APOBEC2
chr14:80638609-80640609	chr10:79978813-79981099	chr10:79977785-79980818	RPS24-LINC00856
chr15:137266004-137268004	chr2:238515056-238522747	chr2:238522379-238526567	RAB17-LRRFIP1
chr3:54700340-54702340	chr2:100189163-100190988	chr2:100187012-100192081	AFF3(intragenic)
chr1:164633590-164635590	chr15:66969680-66971334	chr15:66971321-66972541	LINC01169(intragenic)
chr6:106930945-106932945	chr18:19341747-19342754	chr18:19338952-19341922	MIB1(intragenic)
chr18:26019640-26021640	chr7:120538477-120540119	chr7:120536767-120540791	TSPAN12-ING3
chr1:183070270-183072270	chr14:54037748-54039695	chr14:54035953-54040896	LOC101927620-MIR5580
chr3:31482587-31484587	chr16:11735155-11735428	chr16:11733520-11735796	LITAF-SNN
chr18:31369360-31371360	chr7:114298349-114300328	chr7:114299711-114302078	MIR3666-MDFIC
chr2:42618234-42620234	chr11:16425859-16427590	chr11:16423269-16426037	MIR6073-C11orf58
chr2:46486738-46488738	chr11:12867571-12869649	chr11:12865332-12868546	TEAD1(intragenic)
chr13:137497739-137499739	chr3:122706009-122707604	chr3:122703688-122709449	SEMA5B(intragenic)
chr2:151325303-151327303	chr5:149686640-149688801	chr5:149686249-149688233	ARSI-TCOF1
chr2:47134205-47136205	chr11:12281313-12283239	chr11:12281493-12283415	MIR6124-MICALCL
chr1:250800610-250802610	chr9:112512642-112514657	chr9:112513272-112515366	PALM2(intragenic)
chr13:38623476-38625476	chr3:56802739-56805431	chr3:56802413-56804092	ARHGEF3(intragenic)
chr5:15208403-15210403	chr12:49594745-49596829	chr12:49592594-49595680	TUBA1A-TUBA1C
chr1:115889556-115891556	chr15:56341800-56343605	chr15:56341744-56344235	NEDD4-RFX7
chr8:46937409-46939409	chr4:158939893-158941361	chr4:158941327-158946653	LOC340017-FAM198B
chr9:48663161-48665161	chr11:121523234-121524685	chr11:121523040-121528600	SORL1-MIR100HG
chr4:94688990-94690990	chr1:155080727-155082845	chr1:155080534-155084338	EFNA3-EFNA1
chr2:98515905-98517905	chr5:90767058-90769068	chr5:90768370-90769843	ARRDC3-AS1-NR2F1-AS1
chr13:52441365-52443365	chr3:71098126-71100179	chr3:71099157-71100851	FOXP1(intragenic)
chr6:9107000-9109000	chr16:79026424-79028397	chr16:79026563-79028162	WWOX-MAF
chr1:232294079-232296079	chr9:82118479-82120556	chr9:82119097-82120855	LOC101927450-TLE4
chr11:66499272-66501272	chr13:97891014-97892463	chr13:97890636-97892256	MBNL2(intragenic)
chr16:64854588-64856588	chr5:158017367-158019378	chr5:158017768-158019067	LOC101927697-EBF1
chr17:55505046-55507046	chr20:53224633-53226670	chr20:53213958-53224844	DOK5(intragenic)
chr6:159550367-159552367	chr1:53124295-53126440	chr1:53124362-53128252	FAM159A-COA7
chr7:92155084-92157084	chr14:68925522-68927833	chr14:68925079-68927870	RAD51B(intragenic)
chr6:150741752-150743752	chr1:62038768-62046202	chr1:62045460-62048159	LOC645030-MGC34796
chr13:109899375-109901375	chr3:171021508-171025508	chr3:171022891-171027653	MIR569-TNIK
chr13:5990478-5992478	chr3:19033528-19034973	chr3:19033849-19034569	SATB1-KCNH8
chr6:76861182-76863182	chr1:18618340-18620286	chr1:18619424-18625159	IGSF21(intragenic)
chrUn_NW_018084979v1:1486995-1488995	chr14:103213503-103216525	chr14:103213591-103213779	RCOR1-TRAF3
chr1:134055732-134057732	chr15:37348794-37350758	chr15:37347604-37349955	MIR8063-TMCO5A
chr2:40213711-40215711	chr11:19228793-19230050	chr11:19227932-19231643	CSRP3(intragenic)
chr17:55500641-55502641	chr20:53216749-53222719	chr20:53213958-53224844	DOK5(intragenic)
chr7:9737212-9739212	chr6:13359729-13361485	chr6:13358739-13360334	TBC1D7-GFOD1
chr2:95828891-95830891	chr5:87692515-87694479	chr5:87691706-87694590;chr5:87692154-87693265	TMEM161B-AS1(intragenic)
chr8:109069854-109071854	chr4:114533403-114536781	chr4:114534505-114537030	CAMK2D(intragenic)
chr7:13475323-13477323	chr6:17714530-17716993	chr6:17714698-17716584	NUP153-KIF13A
chr18:31522744-31524744	chr7:114142280-114144345	chr7:114142132-114143527	FOXP2(intragenic)
chr18:46318220-46320220	chr7:26100452-26102379	chr7:26100543-26101462	MIR148A-NFE2L3
chr7:121614349-121616349	chr14:101248155-101250352	chr14:101247684-101252281	DLK1-MIR2392
chr7:83054549-83056549	chr15:96902990-96904995	chr15:96902987-96905982	NR2F2-SPATA8-AS1
chr13:87741128-87743128	chr3:147123191-147125195	chr3:147125146-147126336	ZIC4-ZIC1
chr5:92991531-92993531	chr12:90049004-90050866	chr12:90050164-90052358	ATP2B1-LINC00936
chr1:114845671-114847671	chr15:57425834-57427865	chr15:57426028-57426952;chr15:57425244-57425958	TCF12(intragenic)
chr8:74503076-74505076	chr4:155580531-155582505	chr4:155580703-155582056	FGG-LRAT
chr6:35717295-35719295	chr16:49094530-49097138	chr16:49094466-49095242	N4BP1-CBLN1
chr14:44940548-44942548	chr22:27933087-27934846	chr22:27934200-27936053	LOC101929539-MN1
chr10:50494528-50496528	chr10:25075880-25080197	chr10:25075799-25082305	ARHGAP21-PRTFDC1
chr1:64947809-64949809	chr6:98261170-98263236	chr6:98261649-98263117	LOC101927314-MIR2113
chr3:797737-799737	chr7:1265800-1267970	chr7:1265154-1266318;chr7:1267832-1269169	LOC101927021-UNCX
chr13:145277337-145279337	chr3:114432705-114434801	chr3:114433184-114435415	ZBTB20-AS1-MIR4796
chr14:16225385-16227385	chr4:174800532-174802576	chr4:174799792-174801830	HAND2-AS1-FBXO8
chr18:46477255-46479255	chr7:25920445-25922475	chr7:25919000-25922541	RNU6-16P-MIR148A
chr15:79353395-79355395	chr2:174113992-174116004	chr2:174114371-174115933	MLK7-AS1(intragenic)
chr13:24761324-24763324	chr3:40624343-40626640	chr3:40624532-40627849	ZNF621-CTNNB1
chr6:40340874-40342874	chr19:30768253-30770082	chr19:30767058-30768273	URI1-ZNF536
chr1:232431204-232433204	chr9:82265414-82267706	chr9:82266057-82267053	TLE4(intragenic)
chr5:86585607-86587607	chr12:97468607-97470551	chr12:97468703-97471089	NEDD1-RMST
chr13:119355045-119357045	chr3:181135094-181137130	chr3:181135720-181136707	SOX2-OT(intragenic)
chr7:67249353-67251353	chr14:32938559-32940231	chr14:32940050-32944094	AKAP6(intragenic)
chr13:23349880-23351880	chr3:38603756-38605765	chr3:38602635-38607552	SCN5A(intragenic)
chr3:51350438-51352438	chr2:103548576-103550654	chr2:103548426-103549712	TMEM182-LOC100287010
chr18:46602658-46604658	chr7:25792129-25794086	chr7:25791903-25794282	NPVF-RNU6-16P
chr14:61283715-61285715	chr10:43551319-43553273	chr10:43551890-43553889	MIR5100-RET
chr15:101179313-101181313	chr2:198144007-198145574	chr2:198140629-198156092	ANKRD44-IT1(intragenic)
chr6:85893306-85895306	chr1:29275723-29278051	chr1:29272100-29276852	EPB41(intragenic)
chr13:197949452-197951452	chr21:35708006-35710117	chr21:35706876-35710787	LINC00310-KCNE2
chr7:34991556-34993556	chr6:39577286-39579453	chr6:39577438-39578525	KIF6(intragenic)
chr7:86093022-86095022	chr15:93459682-93461599	chr15:93458856-93462478	MIR3175-RGMA
chr13:48086927-48088927	chr3:66626170-66627463	chr3:66625828-66629002	LRIG1-KBTBD8
chr4:7852163-7854163	chr8:134535618-134539917	chr8:134538646-134540660	ST3GAL1(intragenic)
chr1:232836568-232838568	chr9:82681317-82683206	chr9:82681268-82682692	TLE4-TLE1
chr17:43575024-43577024	chr20:39487488-39489363	chr20:39485380-39487558	MAFB-TOP1
chr6:94669361-94671361	chr1:39193183-39194838	chr1:39192609-39194134	LOC339442-RRAGC
chr6:31716564-31718564	chr16:53563563-53564972	chr16:53563054-53564455	AKTIP-RPGRIP1L
chr7:16882036-16884036	chr6:21585780-21587082	chr6:21586846-21589522	LINC00581-SOX4
