# Supplementary material for: A compendium and comparative epigenomics analysis of cis-regulatory elements in the pig genome
Source: Nat Commun. 2021 Apr 13;12:2217. doi: 10.1038/s41467-021-22448-x (PMC8044108; doi:10.1038/s41467-021-22448-x)
Supplement: Supplementary file 11 — Supplementary Data 9 [file 41467_2021_22448_MOESM11_ESM.xlsx]

## Sheet: Summary
Supplementary Data 9. Significantly differential expressed genes from four pig breeds
Tissues	Name	FDR<0.05 and |log2FC|>=1	FDR<0.05
Fat	Duroc_vs_ES	678	1609
	Duroc_vs_LW	72	82
	Duroc_vs_MS	319	530
	LW_vs_ES	296	392
	LW_vs_MS	225	250
Heart	Duroc_vs_ES	272	420
	Duroc_vs_LW	65	261
	Duroc_vs_MS	123	239
	LW_vs_ES	229	444
	LW_vs_MS	236	551
Liver	Duroc_vs_ES	746	1561
	Duroc_vs_LW	90	230
	Duroc_vs_MS	302	473
	LW_vs_ES	530	1107
	LW_vs_MS	249	390
Muscle	Duroc_vs_ES	670	2692
	Duroc_vs_LW	58	307
	Duroc_vs_MS	151	216
	LW_vs_ES	342	1860
	LW_vs_MS	227	352
Spleen	Duroc_vs_ES	1215	1697
	Duroc_vs_LW	1053	1060
	Duroc_vs_MS	1470	1813
	LW_vs_ES	273	319
	LW_vs_MS	180	199
Total numbers		10071	19054
Nonredundant numbers		4469	7708
The two-side Wald statistics test with FDR adjustment was adopted to identify the significantly differential expression genes.

## Sheet: Fat_Duroc_vs_ES
ID	baseMean	log2FoldChange	lfcSE	stat	pvalue	padj
ENSSSCG00000000006|ref|ENSSSCT00000000007.3|PPARA|ENSG00000186951|PPARA	322.809	-1.02447	0.262	-3.91019	9.22218e-05	0.00190747
ENSSSCG00000000018|ref|TCONS_00054922,TCONS_00054923,TCONS_00054924,TCONS_00054925|KIAA0930|ENSG00000100364|KIAA0930	2059.52	-0.69769	0.196188	-3.55623	0.00037621	0.00596099
ENSSSCG00000000038|ref|TCONS_00054984|CYB5R3|ENSG00000100243|CYB5R3	1450.27	-0.741115	0.186151	-3.98126	6.85502e-05	0.00149716
ENSSSCG00000000064|ref|TCONS_00057158|ACO2|ENSG00000100412|ACO2	4155.74	-0.759109	0.180984	-4.19434	2.73665e-05	0.000708385
ENSSSCG00000000090|ref|TCONS_00055067|CBX7|ENSG00000100307|CBX7	96.5138	1.31606	0.347163	3.7909	0.000150102	0.00287281
ENSSSCG00000000108|ref|TCONS_00055104,TCONS_00055106,TCONS_00055107|TMEM184B|ENSG00000198792|TMEM184B	561.785	-0.703056	0.21983	-3.19819	0.00138294	0.0164194
ENSSSCG00000000141|ref|TCONS_00055164|EIF3D|ENSG00000100353|EIF3D	1677.23	0.522514	0.185989	2.80938	0.00496369	0.0428569
ENSSSCG00000000146|ref|ENSSSCT00000000153.3,TCONS_00045269,TCONS_00045273,TCONS_00045274,TCONS_00045275,TCONS_00045276,TCONS_00045277|MYH11|ENSG00000133392|MYH11	2480.59	1.30405	0.271081	4.81056	1.50506e-06	6.49313e-05
ENSSSCG00000000189|ref|TCONS_00057372,TCONS_00057373,TCONS_00057374,TCONS_00057375|LMBR1L|ENSG00000139636|LMBR1L	292.299	0.829002	0.267823	3.09534	0.00196589	0.021433
ENSSSCG00000000191|ref|TCONS_00057367|No_name|ENSG00000167548|KMT2D	645.33	-0.796139	0.266308	-2.98954	0.00279399	0.0276994
ENSSSCG00000000203|ref|TCONS_00055244,TCONS_00055245|KCNH3|ENSG00000135519|KCNH3	86.8337	-2.80515	0.38626	-7.26234	3.80461e-13	8.72524e-11
ENSSSCG00000000214|ref|ENSSSCT00000000229.3,ENSSSCT00000040822.1,ENSSSCT00000048306.1|GPD1|ENSG00000167588|GPD1	8049.08	-0.737939	0.227624	-3.24192	0.00118727	0.0145454
ENSSSCG00000000288|ref|TCONS_00055404,TCONS_00055405|HNRNPA1|ENSG00000135486|HNRNPA1	1944.66	0.743715	0.203298	3.65825	0.000253942	0.00440841
ENSSSCG00000000362|ref|TCONS_00055467|RDH5|ENSG00000135437|RDH5	726.98	-1.38685	0.226284	-6.12882	8.85333e-10	9.2807e-08
ENSSSCG00000000405|ref|TCONS_00057672,TCONS_00057673,TCONS_00057674|No_name|ENSG00000110955|ATP5F1B	15734.6	-0.521568	0.181849	-2.86814	0.00412898	0.0371922
ENSSSCG00000000423|ref|TCONS_00055558|LRP1|ENSG00000123384|LRP1	29691.4	-0.693282	0.229087	-3.02628	0.00247581	0.0254433
ENSSSCG00000000435|ref|ENSSSCT00000000476.3,ENSSSCT00000038624.1,TCONS_00055605,TCONS_00055607|ARHGEF25|ENSG00000240771|ARHGEF25	593.501	0.717017	0.231743	3.09402	0.00197463	0.021507
ENSSSCG00000000492|ref|TCONS_00055757|LYZ|ENSG00000090382|LYZ	69.6363	1.53537	0.399006	3.84798	0.000119095	0.00238045
ENSSSCG00000000522|ref|TCONS_00057972,TCONS_00057973,TCONS_00057975,TCONS_00057976,TCONS_00057977|NAP1L1|ENSG00000187109|NAP1L1	4415.61	0.567429	0.196227	2.8917	0.00383167	0.0352788
ENSSSCG00000000531|ref|ENSSSCT00000023961.2,TCONS_00058013,TCONS_00058014|BICD1|ENSG00000151746|BICD1	272.399	-1.28838	0.285689	-4.50972	6.49139e-06	0.000219265
ENSSSCG00000000551|ref|ENSSSCT00000000594.3,TCONS_00058067|ARNTL2|ENSG00000029153|ARNTL2	487.707	-0.927579	0.283845	-3.26791	0.00108347	0.0135402
ENSSSCG00000000559|ref|ENSSSCT00000040787.1,TCONS_00058086,TCONS_00058088|RASSF8|ENSG00000123094|RASSF8	1091.39	0.764571	0.230562	3.31612	0.000912783	0.0118783
ENSSSCG00000000645|ref|TCONS_00058243|GABARAPL1|ENSG00000139112|GABARAPL1	985.916	1.31907	0.215858	6.11084	9.91073e-10	1.01213e-07
ENSSSCG00000000672|ref|TCONS_00058308,TCONS_00058309,TCONS_00058310,TCONS_00058313,TCONS_00058314|CLSTN3|ENSG00000139182|CLSTN3	448.686	-0.852644	0.23634	-3.60771	0.000308914	0.00512452
ENSSSCG00000000684|ref|ENSSSCT00000000745.3|USP5|ENSG00000111667|USP5	1530.72	-0.912418	0.184745	-4.9388	7.86058e-07	3.59278e-05
ENSSSCG00000000685|ref|ENSSSCT00000050301.1,TCONS_00058333,TCONS_00058335,TCONS_00058336|TPI1||	3540.99	-0.624628	0.199976	-3.12352	0.00178703	0.0199148
ENSSSCG00000000719|ref|TCONS_00058422,TCONS_00058423|NDUFA9|ENSG00000139180|NDUFA9	1219.18	-0.558436	0.186362	-2.99651	0.00273092	0.0273134
ENSSSCG00000000743|ref|TCONS_00058460|FKBP4|ENSG00000004478|FKBP4	2016.43	-0.706149	0.247803	-2.84964	0.0043769	0.0387338
ENSSSCG00000000757|ref|TCONS_00056386,TCONS_00056387|ADIPOR2|ENSG00000006831|ADIPOR2	10693.3	-0.554708	0.173054	-3.2054	0.00134874	0.0161454
ENSSSCG00000000759|ref|TCONS_00056380,TCONS_00056381|No_name|ENSG00000111186|WNT5B	196.08	1.49893	0.303226	4.94328	7.68173e-07	3.54563e-05
ENSSSCG00000000766|ref|TCONS_00056442,TCONS_00056443,TCONS_00056444|CECR2|ENSG00000099954|CECR2	577.549	-0.848549	0.268257	-3.16319	0.00156051	0.0178782
ENSSSCG00000000781|ref|TCONS_00058531|ABCD2|ENSG00000173208|ABCD2	594.359	-1.17423	0.355758	-3.30065	0.000964628	0.0123867
ENSSSCG00000000843|ref|TCONS_00058673|TXNRD1|ENSG00000198431|TXNRD1	1835.06	-1.00124	0.183709	-5.45015	5.03285e-08	3.33956e-06
ENSSSCG00000000864|ref|TCONS_00058695,TCONS_00058696,TCONS_00058698|CHPT1|ENSG00000111666|CHPT1	4005.11	-0.557119	0.202916	-2.74556	0.00604075	0.0493529
ENSSSCG00000000874|ref|TCONS_00058727,TCONS_00058729,TCONS_00058730,TCONS_00058731,TCONS_00058732|GAS2L3|ENSG00000139354|GAS2L3	285.63	0.998901	0.284442	3.51179	0.000445092	0.0067654
ENSSSCG00000000939|ref|ENSSSCT00000050640.1,ENSSSCT00000059893.1,TCONS_00059013,TCONS_00059017|ACSS3|ENSG00000111058|ACSS3	4756.43	-0.525233	0.185683	-2.82865	0.00467441	0.0407903
ENSSSCG00000000973|ref|TCONS_00057018|SELENOO|ENSG00000073169|SELENOO	390.767	-0.794691	0.248148	-3.20249	0.00136246	0.0162501
ENSSSCG00000000985|ref|TCONS_00069534,TCONS_00069535,TCONS_00069536,TCONS_00069537,TCONS_00069538,TCONS_00069539,TCONS_00069540,TCONS_00069541,TCONS_00069542|EXOC2|ENSG00000112685|EXOC2	2783.46	0.725966	0.19511	3.72079	0.000198598	0.00361728
ENSSSCG00000001022|ref|TCONS_00069612|SSR1|ENSG00000124783|SSR1	3769.83	-0.576154	0.173627	-3.31833	0.000905565	0.0118257
ENSSSCG00000001025|ref|ENSSSCT00000001118.3,ENSSSCT00000001119.3,ENSSSCT00000063188.1|DSP|ENSG00000096696|DSP	616.333	1.04311	0.352272	2.9611	0.00306546	0.0295732
ENSSSCG00000001063|ref|TCONS_00066979|No_name|ENSG00000007944|MYLIP	760.494	1.06749	0.250488	4.26166	2.02917e-05	0.000556085
ENSSSCG00000001075|ref|TCONS_00069733|No_name|ENSG00000124795|DEK	2472.26	0.622482	0.186686	3.33438	0.000854889	0.0113338
ENSSSCG00000001085|ref|TCONS_00069772|DCDC2|ENSG00000146038|DCDC2	59.5788	1.51493	0.401315	3.77491	0.000160064	0.00301492
ENSSSCG00000001095|ref|ENSSSCT00000052615.1,TCONS_00067276,TCONS_00067279,TCONS_00067280|GMNN|ENSG00000112312|GMNN	231.48	0.779586	0.272192	2.86411	0.00418187	0.0374934
ENSSSCG00000001137|ref|TCONS_00069834|HIST1H1D|ENSG00000124575|HIST1H1D	2280.13	0.901926	0.251925	3.58014	0.000343416	0.00557656
ENSSSCG00000001229|ref|TCONS_00067414,TCONS_00067415,TCONS_00067417,TCONS_00067429,TCONS_00067433,TCONS_00067435,TCONS_00067436,TCONS_00067437,TCONS_00067438,TCONS_00067439|No_name||	17516	0.789886	0.275176	2.87047	0.00409859	0.0370436
ENSSSCG00000001379|ref|TCONS_00067459,TCONS_00067460|TUBB|ENSG00000196230|TUBB	8143.9	-0.919927	0.171895	-5.35168	8.71397e-08	5.37307e-06
ENSSSCG00000001409|ref|TCONS_00067503|PRRC2A|ENSG00000204469|PRRC2A	1688.86	-0.590235	0.202015	-2.92174	0.00348079	0.032664
ENSSSCG00000001422|ref|ENSSSCT00000001563.4|C2|ENSG00000166278|C2	505.476	1.14121	0.252773	4.51475	6.33925e-06	0.00021468
ENSSSCG00000001435|ref|TCONS_00070044,TCONS_00070047|AGPAT1|ENSG00000204310|AGPAT1	2401.01	-1.6814	0.189153	-8.88909	6.16099e-19	2.68455e-16
ENSSSCG00000001487|ref|TCONS_00067586|KLHL31|ENSG00000124743|KLHL31	1184.56	-3.35503	0.241759	-13.8776	8.66336e-44	1.41559e-40
ENSSSCG00000001488|ref|TCONS_00067589,TCONS_00067590,TCONS_00067591|GCLC|ENSG00000001084|GCLC	515.026	-0.69472	0.247838	-2.80312	0.00506108	0.0435904
ENSSSCG00000001539|ref|TCONS_00067671,TCONS_00067672,TCONS_00067673,TCONS_00067674,TCONS_00067676,TCONS_00067677|PPARD|ENSG00000112033|PPARD	927.676	-1.98155	0.204112	-9.70816	2.78316e-22	1.39929e-19
ENSSSCG00000001549|ref|TCONS_00070260,TCONS_00070264,TCONS_00070265,TCONS_00070266,TCONS_00070267|FKBP5|ENSG00000096060|FKBP5	2200.87	1.48923	0.223292	6.66944	2.56781e-11	3.996e-09
ENSSSCG00000001565|ref|TCONS_00067716|CDKN1A|ENSG00000124762|CDKN1A	178.981	-1.4479	0.344151	-4.20717	2.58592e-05	0.000680144
ENSSSCG00000001620|ref|TCONS_00067774,TCONS_00067775,TCONS_00067777,TCONS_00067778|MDFI|ENSG00000112559|MDFI	136.543	-1.18774	0.332852	-3.56839	0.000359188	0.00575404
ENSSSCG00000001639|ref|ENSSSCT00000001823.3,TCONS_00070377,TCONS_00070382,TCONS_00070383|TRERF1|ENSG00000124496|TRERF1	168.219	-1.01932	0.336726	-3.02714	0.00246881	0.0253912
ENSSSCG00000001683|ref|TCONS_00067865,TCONS_00067866,TCONS_00067867,TCONS_00067868|POLH|ENSG00000170734|POLH	456.22	-0.928895	0.22484	-4.13137	3.60608e-05	0.000885186
ENSSSCG00000001689|ref|ENSSSCT00000017803.3,TCONS_00070418,TCONS_00070419|GTPBP2|ENSG00000172432|GTPBP2	420.686	0.761741	0.245733	3.09988	0.00193601	0.0212133
ENSSSCG00000001718|ref|TCONS_00070485,TCONS_00070487,TCONS_00070488,TCONS_00070489|CYP39A1|ENSG00000146233|CYP39A1	460.619	0.821873	0.243338	3.37749	0.000731497	0.0100942
ENSSSCG00000001720|ref|TCONS_00067924,TCONS_00067927,TCONS_00067928|SLC25A27|ENSG00000153291|SLC25A27	430.924	0.733733	0.246719	2.97397	0.00293976	0.0287209
ENSSSCG00000001725|ref|TCONS_00070505|No_name|ENSG00000069122|ADGRF5	2717.14	-0.698194	0.209452	-3.33342	0.000857841	0.0113499
ENSSSCG00000001727|ref|TCONS_00070510|TNFRSF21|ENSG00000146072|TNFRSF21	1780.35	-0.642204	0.180487	-3.55816	0.000373457	0.00593896
ENSSSCG00000001765|ref|TCONS_00070611|ADAMTS7|ENSG00000136378|ADAMTS7	579.497	-0.862763	0.224999	-3.83451	0.000125813	0.00248059
ENSSSCG00000001819|ref|TCONS_00068107,TCONS_00068108,TCONS_00068110,TCONS_00068111,TCONS_00068112|MAN2A2|ENSG00000196547|MAN2A2	2360.02	-1.05388	0.173598	-6.07081	1.27264e-09	1.26992e-07
ENSSSCG00000001844|ref|ENSSSCT00000002067.3,TCONS_00070756|PLIN1|ENSG00000166819|PLIN1	18751.4	-0.525575	0.168105	-3.12647	0.00176917	0.0197664
ENSSSCG00000001931|ref|ENSSSCT00000002162.3|No_name|ENSG00000175318|GRAMD2A	208.465	-2.54248	0.361453	-7.03404	2.00636e-12	3.9145e-10
ENSSSCG00000001974|ref|TCONS_00071075,TCONS_00071076,TCONS_00071077|G2E3|ENSG00000092140|G2E3	616.723	0.773643	0.220946	3.5015	0.000462655	0.00698364
ENSSSCG00000001988|ref|ENSSSCT00000060019.1,TCONS_00068530,TCONS_00068533,TCONS_00068534,TCONS_00068535,TCONS_00068536|ADCY4|ENSG00000129467|ADCY4	411.748	-0.956296	0.242596	-3.94192	8.08316e-05	0.00170976
ENSSSCG00000002039|ref|TCONS_00071201,TCONS_00071202,TCONS_00071203,TCONS_00071204|MMP14|ENSG00000157227|MMP14	7849.37	0.483557	0.169584	2.85142	0.0043524	0.0386483
ENSSSCG00000002051|ref|TCONS_00071214,TCONS_00071215,TCONS_00071216,TCONS_00071217,TCONS_00071219|ABHD4|ENSG00000100439|ABHD4	315.946	0.794695	0.274384	2.89628	0.0037761	0.034835
ENSSSCG00000002257|ref|TCONS_00071468,TCONS_00071469,TCONS_00071470,TCONS_00071471,TCONS_00071472,TCONS_00071473,TCONS_00071474,TCONS_00071476|MCTP2|ENSG00000140563|MCTP2	721.703	1.37192	0.242749	5.65161	1.58951e-08	1.2088e-06
ENSSSCG00000002258|ref|ENSSSCT00000002515.2|KLHL25|ENSG00000183655|KLHL25	182.81	-1.11691	0.357321	-3.12579	0.00177328	0.0197784
ENSSSCG00000002267|ref|TCONS_00068783,TCONS_00068784|RGMA|ENSG00000182175|RGMA	587.844	-1.06766	0.250287	-4.26575	1.99231e-05	0.000547131
ENSSSCG00000002269|ref|TCONS_00068837|MTHFD1|ENSG00000100714|MTHFD1	1429.27	-0.641137	0.2078	-3.08536	0.00203307	0.0220916
ENSSSCG00000002283|ref|ENSSSCT00000043782.1,TCONS_00068868,TCONS_00068870,TCONS_00068871|FUT8|ENSG00000033170|FUT8	560.573	0.69707	0.226204	3.08161	0.00205888	0.022298
ENSSSCG00000002296|ref|TCONS_00071567|RDH11|ENSG00000072042|RDH11	1183.79	-1.28161	0.206391	-6.20964	5.31047e-10	5.98435e-08
ENSSSCG00000002306|ref|TCONS_00068929|GALNT16|ENSG00000100626|GALNT16	1900.37	-0.839075	0.20031	-4.18887	2.80343e-05	0.000720403
ENSSSCG00000002314|ref|ENSSSCT00000002576.3,TCONS_00068949|SMOC1|ENSG00000198732|SMOC1	485.544	1.15864	0.281249	4.11962	3.79501e-05	0.000922089
ENSSSCG00000002349|ref|TCONS_00069030,TCONS_00069031,TCONS_00069032,TCONS_00069034,TCONS_00069035|ACOT4|ENSG00000177465|ACOT4	2647.71	-0.755325	0.23858	-3.16592	0.00154595	0.0177987
ENSSSCG00000002368|ref|TCONS_00071675,TCONS_00071676|LTBP2|ENSG00000119681|LTBP2	2624.18	1.60536	0.441058	3.6398	0.000272848	0.00468067
ENSSSCG00000002370|ref|TCONS_00071678,TCONS_00071679,TCONS_00071680,TCONS_00071681,TCONS_00071682|AREL1|ENSG00000119682|AREL1	453.372	-0.817212	0.236693	-3.45262	0.000555161	0.00811752
ENSSSCG00000002374|ref|TCONS_00069066|DLST|ENSG00000119689|DLST	1266.43	-0.746517	0.187334	-3.98494	6.74964e-05	0.00148618
ENSSSCG00000002406|ref|TCONS_00069134|AHSA1|ENSG00000100591|AHSA1	525.882	-0.95587	0.243636	-3.92336	8.73222e-05	0.0018214
ENSSSCG00000002424|ref|TCONS_00069246,TCONS_00069247,TCONS_00069248,TCONS_00069249|SPATA7|ENSG00000042317|SPATA7	124.472	1.07467	0.325998	3.29656	0.000978781	0.0124948
ENSSSCG00000002425|ref|TCONS_00071789,TCONS_00071790|PTPN21|ENSG00000070778|PTPN21	573.545	-0.720924	0.241143	-2.98962	0.00279327	0.0276994
ENSSSCG00000002436|ref|TCONS_00071811,TCONS_00071812,TCONS_00071813,TCONS_00071814,TCONS_00071815|TTC7B|ENSG00000165914|TTC7B	715.295	-1.06174	0.258359	-4.10955	3.96437e-05	0.000954369
ENSSSCG00000002443|ref|TCONS_00071848,TCONS_00071849|TC2N|ENSG00000165929|TC2N	200.167	2.37473	0.373981	6.34988	2.15485e-10	2.78894e-08
ENSSSCG00000002444|ref|TCONS_00071852,TCONS_00071853|FBLN5|ENSG00000140092|FBLN5	2024.39	0.814301	0.20828	3.90964	9.24344e-05	0.00190885
ENSSSCG00000002451|ref|TCONS_00069293,TCONS_00069294,TCONS_00069295,TCONS_00069296,TCONS_00069297|RIN3|ENSG00000100599|RIN3	338.908	-0.94711	0.268282	-3.53028	0.000415116	0.00642938
ENSSSCG00000002456|ref|TCONS_00069306|CHGA|ENSG00000100604|CHGA	68.266	-2.42257	0.432653	-5.59935	2.15158e-08	1.58901e-06
ENSSSCG00000002469|ref|TCONS_00069332|OTUB2|ENSG00000089723|OTUB2	114.49	1.31904	0.358842	3.67582	0.000237089	0.00418814
ENSSSCG00000002494|ref|TCONS_00071923|CLMN|ENSG00000165959|CLMN	440.733	-1.05807	0.31026	-3.41028	0.000648962	0.00916463
ENSSSCG00000002495|ref|TCONS_00071924,TCONS_00071926,TCONS_00071927,TCONS_00071928,TCONS_00071929,TCONS_00071930,TCONS_00071931,TCONS_00071932,TCONS_00071933,TCONS_00071934|SYNE3|ENSG00000176438|SYNE3	2124.18	1.05577	0.222466	4.74579	2.07694e-06	8.35378e-05
ENSSSCG00000002516|ref|TCONS_00071973,TCONS_00071975,TCONS_00071976,TCONS_00071977|WARS|ENSG00000140105|WARS	542.734	-0.761599	0.217254	-3.50558	0.000455614	0.0068988
ENSSSCG00000002520|ref|TCONS_00071967,TCONS_00071968,TCONS_00071969,TCONS_00071970|SLC25A29|ENSG00000197119|SLC25A29	592.161	0.691467	0.213633	3.2367	0.0012092	0.0147313
ENSSSCG00000002535|ref|TCONS_00081729,TCONS_00081730,TCONS_00081731|HSP90AA1||	9581.71	-0.897314	0.211396	-4.24472	2.1887e-05	0.00058749
ENSSSCG00000002555|ref|TCONS_00081792,TCONS_00081793,TCONS_00081795|JAG2|ENSG00000184916|JAG2	426.237	-1.0129	0.25117	-4.03272	5.51341e-05	0.00126187
ENSSSCG00000002627|ref|TCONS_00070567,TCONS_00070568|GSTA4|ENSG00000170899|GSTA4	334.922	1.08279	0.248086	4.36456	1.27381e-05	0.000373347
ENSSSCG00000002655|ref|TCONS_00063056,TCONS_00063057|MAP1LC3B|ENSG00000258102_ENSG00000140941|MAP1LC3B2_MAP1LC3B	1357.63	0.624267	0.202467	3.0833	0.0020472	0.0222083
ENSSSCG00000002670|ref|TCONS_00063116|USP10|ENSG00000103194|USP10	1280.95	-0.744267	0.210753	-3.53146	0.000413271	0.00641346
ENSSSCG00000002689|ref|TCONS_00063142,TCONS_00063145|CMIP|ENSG00000153815|CMIP	378.546	-0.925268	0.294322	-3.14373	0.00166809	0.018879
ENSSSCG00000002696|ref|TCONS_00063252|VAT1L|ENSG00000171724|VAT1L	52.6911	-1.21745	0.425365	-2.86213	0.00420809	0.0376769
ENSSSCG00000002720|ref|TCONS_00059476|No_name|ENSG00000140839_ENSG00000157335_ENSG00000157322|CLEC18B_CLEC18C_CLEC18A	48.8381	-1.89208	0.417582	-4.53105	5.86902e-06	0.000202963
ENSSSCG00000002806|ref|TCONS_00059642,TCONS_00059643,TCONS_00059644,TCONS_00059645|MMP15|ENSG00000102996|MMP15	738.399	-1.11564	0.24805	-4.49764	6.87117e-06	0.000229069
ENSSSCG00000002812|ref|ENSSSCT00000003112.3,TCONS_00063445,TCONS_00063446|KIFC3|ENSG00000140859|KIFC3	920.148	-0.765881	0.198611	-3.85618	0.000115171	0.00232454
ENSSSCG00000002825|ref|TCONS_00063631,TCONS_00063632,TCONS_00063633,TCONS_00063634|No_name||	1087.23	-1.54994	0.353839	-4.38036	1.18483e-05	0.000351205
ENSSSCG00000002847|ref|TCONS_00063735,TCONS_00063736|GPT2|ENSG00000166123|GPT2	115.631	1.4269	0.371269	3.84332	0.000121383	0.0024151
ENSSSCG00000002849|ref|TCONS_00059904,TCONS_00059905|No_name|ENSG00000171241|SHCBP1	243.738	0.994992	0.296867	3.35164	0.000803355	0.0108486
ENSSSCG00000002857|ref|TCONS_00059946|No_name||	143.245	1.97367	0.410537	4.80754	1.52801e-06	6.57043e-05
ENSSSCG00000002866|ref|TCONS_00063793|CEBPA|ENSG00000245848|CEBPA	1779.93	-0.92421	0.183061	-5.04865	4.44954e-07	2.18663e-05
ENSSSCG00000002907|ref|ENSSSCT00000044560.1,TCONS_00060062,TCONS_00060064|No_name|ENSG00000126267|COX6B1	1044.35	-0.784497	0.216613	-3.62165	0.000292734	0.00493757
ENSSSCG00000002954|ref|TCONS_00060173,TCONS_00060174,TCONS_00060176|SPINT2|ENSG00000167642|SPINT2	324.194	1.90401	0.415389	4.58368	4.56857e-06	0.000164519
ENSSSCG00000002965|ref|ENSSSCT00000003289.3,ENSSSCT00000052020.1,TCONS_00060194,TCONS_00060202,TCONS_00060203,TCONS_00060204|ACTN4|ENSG00000130402|ACTN4	3202.11	-0.783097	0.226229	-3.46152	0.000537137	0.00789815
ENSSSCG00000002989|ref|ENSSSCT00000034955.2,ENSSSCT00000062620.1,TCONS_00064016,TCONS_00064019|AKT2|ENSG00000105221|AKT2	9182.67	-0.959072	0.204998	-4.67845	2.89045e-06	0.000112119
ENSSSCG00000003006|ref|TCONS_00064051,TCONS_00064052,TCONS_00064054,TCONS_00064055,TCONS_00064056,TCONS_00064057,TCONS_00064058|CYP2B22|ENSG00000197408|CYP2B6	240.227	1.86245	0.407236	4.57338	4.79909e-06	0.000170937
ENSSSCG00000003017|ref|TCONS_00064061,TCONS_00064063|TGFB1|ENSG00000105329|TGFB1	368.529	-0.78768	0.261779	-3.00895	0.0026215	0.0264958
ENSSSCG00000003021|ref|TCONS_00064076|MEGF8|ENSG00000105429|MEGF8	1809.35	-0.631194	0.208471	-3.02773	0.00246398	0.0253615
ENSSSCG00000003081|ref|TCONS_00060382,TCONS_00060383|CEACAM16|ENSG00000213892|CEACAM16	83.4146	-2.28891	0.390677	-5.85881	4.66188e-09	4.03577e-07
ENSSSCG00000003085|ref|TCONS_00060402,TCONS_00060403|CLPTM1|ENSG00000104853|CLPTM1	620.91	-1.15481	0.290437	-3.9761	7.00549e-05	0.00151867
ENSSSCG00000003088|ref|TCONS_00060394|APOE|ENSG00000130203|APOE	22987.9	-0.651525	0.224232	-2.90559	0.00366562	0.0340727
ENSSSCG00000003089|ref|ENSSSCT00000003427.3,TCONS_00060393|TOMM40|ENSG00000130204|TOMM40	697.336	-0.976445	0.210288	-4.64337	3.42777e-06	0.000129485
ENSSSCG00000003101|ref|TCONS_00060448|HIF3A|ENSG00000124440|HIF3A	121.605	1.27567	0.330673	3.85779	0.000114415	0.00231522
ENSSSCG00000003105|ref|TCONS_00064242|SLC1A5|ENSG00000105281|SLC1A5	7328.49	-0.606964	0.180344	-3.36558	0.000763817	0.0104332
ENSSSCG00000003107|ref|TCONS_00060463,TCONS_00060464,TCONS_00060466|ARHGAP35|ENSG00000160007|ARHGAP35	3227.69	-0.610799	0.181223	-3.37044	0.000750495	0.0102835
ENSSSCG00000003146|ref|TCONS_00064302|NTN5|ENSG00000142233|NTN5	46.8648	-1.24861	0.418509	-2.98346	0.00285011	0.0280758
ENSSSCG00000003148|ref|ENSSSCT00000003494.3|DBP|ENSG00000105516|DBP	163.835	-1.98736	0.305542	-6.50438	7.80142e-11	1.09656e-08
ENSSSCG00000003154|ref|ENSSSCT00000003502.3,TCONS_00064325,TCONS_00064327,TCONS_00064328|GYS1|ENSG00000104812|GYS1	898.107	-1.38022	0.258446	-5.34046	9.27091e-08	5.66306e-06
ENSSSCG00000003240|ref|TCONS_00060753|No_name||	129.6	0.917395	0.319161	2.87439	0.00404804	0.0367727
ENSSSCG00000003267|ref|TCONS_00060680|MBOAT7|ENSG00000125505|MBOAT7	548.347	-0.599274	0.214976	-2.78763	0.00530946	0.0451379
ENSSSCG00000003343|ref|TCONS_00061071|ATAD3A|ENSG00000197785|ATAD3A	305.493	-0.820695	0.281397	-2.9165	0.00353977	0.033075
ENSSSCG00000003366|ref|ENSSSCT00000003736.3,TCONS_00064924,TCONS_00064925|CHD5|ENSG00000116254|CHD5	354.312	-0.866216	0.269175	-3.21804	0.00129069	0.0155501
ENSSSCG00000003385|ref|TCONS_00061172|PARK7|ENSG00000116288|PARK7	1635.44	-0.530975	0.182785	-2.90492	0.00367351	0.0341052
ENSSSCG00000003393|ref|TCONS_00061192,TCONS_00061193|TMEM201|ENSG00000188807|TMEM201	189.463	-0.936967	0.326821	-2.86691	0.00414499	0.037265
ENSSSCG00000003400|ref|TCONS_00061200,TCONS_00061201|NMNAT1|ENSG00000173614|NMNAT1	280.826	-1.29043	0.269547	-4.78739	1.68962e-06	6.9455e-05
ENSSSCG00000003402|ref|TCONS_00061220|PGD|ENSG00000142657|PGD	1560.93	-1.05567	0.213711	-4.9397	7.82432e-07	3.58875e-05
ENSSSCG00000003433|ref|TCONS_00061260|PLOD1|ENSG00000083444|PLOD1	2243.81	-0.53588	0.177975	-3.01098	0.00260403	0.0263875
ENSSSCG00000003434|ref|ENSSSCT00000061308.1,ENSSSCT00000065593.1,TCONS_00061263,TCONS_00061265,TCONS_00061267,TCONS_00061268,TCONS_00061269,TCONS_00061270|MFN2|ENSG00000116688|MFN2	1223.19	-0.997592	0.206532	-4.83021	1.36388e-06	5.94287e-05
ENSSSCG00000003435|ref|TCONS_00061271|MIIP|ENSG00000116691|MIIP	249.695	0.782663	0.271968	2.87777	0.00400491	0.0364589
ENSSSCG00000003439|ref|TCONS_00065061|DHRS3|ENSG00000162496|DHRS3	1661.42	-1.0443	0.205407	-5.08407	3.69427e-07	1.90124e-05
ENSSSCG00000003512|ref|ENSSSCT00000003902.3,ENSSSCT00000044728.1,ENSSSCT00000057014.1,TCONS_00065179,TCONS_00065182,TCONS_00065183,TCONS_00065184,TCONS_00065185,TCONS_00065186|EIF4G3|ENSG00000075151|EIF4G3	1950.99	-0.569712	0.195102	-2.92008	0.00349944	0.0327919
ENSSSCG00000003514|ref|ENSSSCT00000003904.3,ENSSSCT00000064481.1,TCONS_00065214,TCONS_00065215|HSPG2|ENSG00000142798|HSPG2	39546.8	-0.897649	0.194566	-4.6136	3.95748e-06	0.000146571
ENSSSCG00000003524|ref|ENSSSCT00000057942.1,TCONS_00061502,TCONS_00061503,TCONS_00061504|C1QA|ENSG00000173372|C1QA	1528.12	0.729645	0.212087	3.44032	0.000581037	0.00842988
ENSSSCG00000003527|ref|TCONS_00061512,TCONS_00061514|EPHB2|ENSG00000133216|EPHB2	991.651	-1.4639	0.270611	-5.40963	6.31544e-08	4.04449e-06
ENSSSCG00000003555|ref|ENSSSCT00000043865.1,ENSSSCT00000061680.1,TCONS_00061614,TCONS_00061615,TCONS_00061616|HMGN2||	4907.36	0.611326	0.207271	2.9494	0.00318389	0.0304239
ENSSSCG00000003578|ref|TCONS_00065354,TCONS_00065357,TCONS_00065358|FGR|ENSG00000000938|FGR	350.372	-0.749644	0.260631	-2.87626	0.00402413	0.0366064
ENSSSCG00000003579|ref|ENSSSCT00000003974.2,TCONS_00065351,TCONS_00065352|AHDC1|ENSG00000126705|AHDC1	520.06	-0.753138	0.251298	-2.99699	0.00272663	0.0273123
ENSSSCG00000003586|ref|ENSSSCT00000061820.1,TCONS_00061706,TCONS_00061707,TCONS_00061708,TCONS_00061709,TCONS_00061710,TCONS_00061711,TCONS_00061712,TCONS_00061713,TCONS_00061714|EPB41|ENSG00000159023|EPB41	1647.9	-0.715982	0.220377	-3.24889	0.00115856	0.0142875
ENSSSCG00000003600|ref|TCONS_00061728,TCONS_00061729,TCONS_00061730|TINAGL1|ENSG00000142910|TINAGL1	3328.49	-0.887874	0.237613	-3.73664	0.000186495	0.00342878
ENSSSCG00000003637|ref|TCONS_00061826,TCONS_00061827,TCONS_00061828|MAP7D1|ENSG00000116871|MAP7D1	1021.3	-1.12615	0.218361	-5.15727	2.50576e-07	1.34243e-05
ENSSSCG00000003694|ref|TCONS_00065741|EMILIN2|ENSG00000132205|EMILIN2	2178.81	0.643471	0.182905	3.51805	0.000434724	0.00663869
ENSSSCG00000003697|ref|TCONS_00065746,TCONS_00065747|NDC80|ENSG00000080986|NDC80	177.526	1.15551	0.326166	3.5427	0.000396054	0.00621514
ENSSSCG00000003699|ref|TCONS_00062072|GREB1L|ENSG00000141449|GREB1L	73.4125	1.48074	0.445817	3.3214	0.000895684	0.0117201
ENSSSCG00000003707|ref|TCONS_00065807|NPC1|ENSG00000141458|NPC1	496.504	-1.08835	0.265967	-4.09203	4.27612e-05	0.00102003
ENSSSCG00000003721|ref|TCONS_00065882,TCONS_00065883|CHST9|ENSG00000154080|CHST9	150.381	-1.76696	0.325442	-5.42943	5.6535e-08	3.65854e-06
ENSSSCG00000003729|ref|TCONS_00062143,TCONS_00062144|RNF125|ENSG00000101695|RNF125	4109.62	1.02765	0.198211	5.18465	2.16422e-07	1.1937e-05
ENSSSCG00000003788|ref|TCONS_00062387,TCONS_00062388|PTGER3|ENSG00000050628|PTGER3	522.659	0.936152	0.221999	4.21692	2.47661e-05	0.000655175
ENSSSCG00000003791|ref|TCONS_00066140|SRSF11|ENSG00000116754|SRSF11	1753.8	0.54261	0.184172	2.94621	0.00321695	0.0306501
ENSSSCG00000003797|ref|TCONS_00062407|DIRAS3|ENSG00000162595|DIRAS3	80.6364	1.99318	0.408917	4.87429	1.09202e-06	4.85541e-05
ENSSSCG00000003806|ref|TCONS_00066224|LEPROT|ENSG00000213625|LEPROT	1415.64	0.558358	0.184683	3.02334	0.00250001	0.0255913
ENSSSCG00000003839|ref|TCONS_00062605,TCONS_00062606,TCONS_00062607|No_name|ENSG00000162407_ENSG00000284686|PLPP3_AC119674.2	5728.37	0.596066	0.185046	3.22117	0.00127668	0.015424
ENSSSCG00000003875|ref|TCONS_00062728,TCONS_00062729,TCONS_00062730,TCONS_00062731|TTC39A|ENSG00000085831|TTC39A	152.269	0.915398	0.305283	2.99853	0.00271289	0.0272163
ENSSSCG00000003894|ref|TCONS_00066472,TCONS_00066473,TCONS_00066474|CYP4B1|ENSG00000142973|CYP4B1	5565.29	-1.43895	0.216316	-6.65205	2.89031e-11	4.44495e-09
ENSSSCG00000003914|ref|TCONS_00062828,TCONS_00062829,TCONS_00062830|No_name|ENSG00000117450|PRDX1	3342.64	-0.925804	0.204355	-4.53038	5.88789e-06	0.000203078
ENSSSCG00000003923|ref|ENSSSCT00000037054.1,TCONS_00062843,TCONS_00062845,TCONS_00062846|HECTD3|ENSG00000126107|HECTD3	639.512	-0.605129	0.212852	-2.84295	0.00446982	0.039434
ENSSSCG00000003968|ref|TCONS_00066631|RIMKLA|ENSG00000177181|RIMKLA	62.687	-1.58715	0.438146	-3.62241	0.000291867	0.00492931
ENSSSCG00000003973|ref|TCONS_00066640,TCONS_00066641,TCONS_00066642,TCONS_00066643,TCONS_00066644|CTPS1|ENSG00000171793|CTPS1	140.493	-0.951053	0.323246	-2.9422	0.00325889	0.0310045
ENSSSCG00000003975|ref|TCONS_00066649|KCNQ4|ENSG00000117013|KCNQ4	236.283	-1.8828	0.30575	-6.15796	7.369e-10	7.8957e-08
ENSSSCG00000003980|ref|TCONS_00066672,TCONS_00066673|EXO5|ENSG00000164002|EXO5	352.159	0.785213	0.263478	2.98018	0.00288075	0.0282627
ENSSSCG00000004018|ref|TCONS_00003828,TCONS_00003830,TCONS_00003831,TCONS_00003832|AFDN|ENSG00000130396|AFDN	1304.69	-0.62647	0.189529	-3.30541	0.000948389	0.0122141
ENSSSCG00000004022|ref|ENSSSCT00000056494.1,TCONS_00000069,TCONS_00000070,TCONS_00000071,TCONS_00000072,TCONS_00000073,TCONS_00000075,TCONS_00000076|RPS6KA2|ENSG00000071242|RPS6KA2	332.612	-0.791993	0.274918	-2.88084	0.00396621	0.0362055
ENSSSCG00000004048|ref|ENSSSCT00000042694.1,ENSSSCT00000049476.1,ENSSSCT00000065084.1,TCONS_00000182|TCP1|ENSG00000120438|TCP1	1606.37	-0.656564	0.186153	-3.52701	0.000420279	0.00648006
ENSSSCG00000004049|ref|TCONS_00003888,TCONS_00003890,TCONS_00003891|ACAT2|ENSG00000120437|ACAT2	1203.1	-0.734126	0.206956	-3.54725	0.000389271	0.00612341
ENSSSCG00000004058|ref|TCONS_00000202|EZR|ENSG00000092820|EZR	1047.28	0.707389	0.193551	3.65479	0.000257392	0.00445056
ENSSSCG00000004087|ref|ENSSSCT00000040529.1,ENSSSCT00000041158.1,ENSSSCT00000042096.1,TCONS_00004002,TCONS_00004003|CCDC170|ENSG00000120262|CCDC170	134.283	1.35146	0.332367	4.06618	4.77904e-05	0.00111956
ENSSSCG00000004121|ref|TCONS_00000316,TCONS_00000318,TCONS_00000319,TCONS_00000320,TCONS_00000321,TCONS_00000322,TCONS_00000323,TCONS_00000324|FBXO30|ENSG00000118496|FBXO30	1676.25	0.603619	0.200112	3.0164	0.00255792	0.0260617
ENSSSCG00000004132|ref|TCONS_00004219,TCONS_00004220,TCONS_00004221,TCONS_00004222,TCONS_00004223|PHACTR2|ENSG00000112419|PHACTR2	5404.22	0.582018	0.201276	2.89164	0.00383231	0.0352788
ENSSSCG00000004133|ref|TCONS_00000339|FUCA2|ENSG00000001036|FUCA2	1824.01	0.959325	0.215935	4.44266	8.88534e-06	0.000277869
ENSSSCG00000004138|ref|ENSSSCT00000054067.1,TCONS_00000346,TCONS_00000349|HIVEP2|ENSG00000010818|HIVEP2	1535.32	-0.735924	0.214794	-3.42618	0.000612127	0.00880184
ENSSSCG00000004139|ref|TCONS_00004241,TCONS_00004243,TCONS_00004244,TCONS_00004245,TCONS_00004246|ADGRG6|ENSG00000112414|ADGRG6	531.843	0.858621	0.254059	3.37961	0.00072589	0.0100411
ENSSSCG00000004140|ref|TCONS_00004247,TCONS_00004249|VTA1|ENSG00000009844|VTA1	729.537	0.681875	0.229235	2.97456	0.00293405	0.0286865
ENSSSCG00000004142|ref|ENSSSCT00000050649.1,TCONS_00000366,TCONS_00000367|CITED2|ENSG00000164442|CITED2	723.219	0.775068	0.203255	3.81328	0.000137132	0.00264784
ENSSSCG00000004163|ref|ENSSSCT00000004602.3,ENSSSCT00000037556.1,ENSSSCT00000058049.1,TCONS_00000413,TCONS_00000414,TCONS_00000415|BCLAF1|ENSG00000029363|BCLAF1	3162.45	0.651851	0.173382	3.75963	0.000170168	0.00317323
ENSSSCG00000004191|ref|TCONS_00000516|MOXD1|ENSG00000079931|MOXD1	94.1722	1.21652	0.436411	2.78755	0.00531074	0.0451379
ENSSSCG00000004193|ref|ENSSSCT00000004632.3,ENSSSCT00000065954.1,TCONS_00004342,TCONS_00004343,TCONS_00004345,TCONS_00004346|ENPP1|ENSG00000197594|ENPP1	2380.21	1.46424	0.237957	6.15339	7.58448e-10	8.06051e-08
ENSSSCG00000004195|ref|TCONS_00004350,TCONS_00004351|ARG1|ENSG00000118520|ARG1	40.294	-1.31861	0.434137	-3.03731	0.00238699	0.0247053
ENSSSCG00000004207|ref|ENSSSCT00000062596.1,TCONS_00004376,TCONS_00004377|No_name|ENSG00000196569|LAMA2	5857.75	0.992951	0.28218	3.51886	0.000433401	0.00662621
ENSSSCG00000004216|ref|TCONS_00000569,TCONS_00000570|ECHDC1|ENSG00000093144|ECHDC1	2380.37	-1.34898	0.234506	-5.75244	8.79649e-09	7.05446e-07
ENSSSCG00000004236|ref|TCONS_00004476,TCONS_00004478,TCONS_00004479,TCONS_00004480,TCONS_00004481|PKIB|ENSG00000135549|PKIB	219.452	0.90587	0.317878	2.84974	0.00437546	0.0387338
ENSSSCG00000004237|ref|TCONS_00000597,TCONS_00000598|SERINC1|ENSG00000111897|SERINC1	5060.85	0.66636	0.212657	3.1335	0.00172733	0.0193983
ENSSSCG00000004241|ref|TCONS_00004499,TCONS_00004500|GJA1|ENSG00000152661|GJA1	3775.92	1.12055	0.291169	3.84846	0.000118861	0.00237941
ENSSSCG00000004242|ref|TCONS_00000610,TCONS_00000611,TCONS_00000612|TBC1D32|ENSG00000146350|TBC1D32	481.232	0.837046	0.233281	3.58814	0.000333046	0.00545561
ENSSSCG00000004249|ref|TCONS_00000635|CEP85L|ENSG00000111860|CEP85L	919.836	0.855303	0.229878	3.72068	0.000198685	0.00361728
ENSSSCG00000004279|ref|TCONS_00000777,TCONS_00000778|OGFRL1|ENSG00000119900|OGFRL1	1435.76	0.63015	0.20686	3.04625	0.00231712	0.0242703
ENSSSCG00000004280|ref|ENSSSCT00000004730.3,ENSSSCT00000039201.1,ENSSSCT00000054435.1,ENSSSCT00000055714.1,ENSSSCT00000058746.1,ENSSSCT00000062332.1,ENSSSCT00000062922.1,ENSSSCT00000063919.1,ENSSSCT00000065167.1|RIMS1|ENSG00000079841|RIMS1	75.9583	2.26614	0.4162	5.44484	5.18526e-08	3.42332e-06
ENSSSCG00000004304|ref|TCONS_00000858,TCONS_00000859|SLC35A1|ENSG00000164414|SLC35A1	533.834	0.619177	0.226005	2.73967	0.00615017	0.0499658
ENSSSCG00000004318|ref|TCONS_00004686,TCONS_00004687,TCONS_00004688,TCONS_00004689|RRAGD|ENSG00000025039|RRAGD	288.119	1.99689	0.275794	7.2405	4.47019e-13	1.00749e-10
ENSSSCG00000004324|ref|TCONS_00004693|LYRM2|ENSG00000083099|LYRM2	355.09	1.08785	0.249542	4.35937	1.3044e-05	0.000380235
ENSSSCG00000004336|ref|ENSSSCT00000004792.3,TCONS_00004718|EPHA7|ENSG00000135333|EPHA7	74.2349	1.39909	0.377137	3.70977	0.000207449	0.00374038
ENSSSCG00000004339|ref|ENSSSCT00000028080.2,TCONS_00000920,TCONS_00000923|UFL1|ENSG00000014123|UFL1	1272.66	0.933419	0.185692	5.0267	4.98988e-07	2.42482e-05
ENSSSCG00000004387|ref|TCONS_00001039,TCONS_00001040,TCONS_00001041|FOXO3|ENSG00000118689|FOXO3	3275.53	0.855888	0.186679	4.58481	4.54393e-06	0.000164083
ENSSSCG00000004390|ref|TCONS_00004833,TCONS_00004834,TCONS_00004835|SESN1|ENSG00000080546|SESN1	3530.48	0.770088	0.251179	3.0659	0.00217016	0.0232718
ENSSSCG00000004399|ref|TCONS_00004859|SLC22A16|ENSG00000004809|SLC22A16	167.824	-2.87674	0.325965	-8.8253	1.09171e-18	4.60351e-16
ENSSSCG00000004401|ref|TCONS_00004854,TCONS_00004856,TCONS_00004857|DDO|ENSG00000203797|DDO	594.995	1.17562	0.283413	4.14807	3.35287e-05	0.000825401
ENSSSCG00000004454|ref|TCONS_00001140,TCONS_00001141|ME1|ENSG00000065833|ME1	4750.61	-1.53714	0.437496	-3.51349	0.000442264	0.00673089
ENSSSCG00000004466|ref|TCONS_00004953,TCONS_00004955|TTK|ENSG00000112742|TTK	186.78	1.03135	0.375773	2.74462	0.00605805	0.0494325
ENSSSCG00000004499|ref|TCONS_00005013,TCONS_00005015,TCONS_00005016,TCONS_00005017|ATP5F1A|ENSG00000152234|ATP5F1A	11492.6	-0.515588	0.185645	-2.77728	0.00548154	0.046129
ENSSSCG00000004509|ref|TCONS_00001266,TCONS_00001267,TCONS_00001268,TCONS_00001269|LIPG|ENSG00000101670|LIPG	541.043	-2.13279	0.255929	-8.33355	7.8452e-17	2.62955e-14
ENSSSCG00000004511|ref|TCONS_00005073,TCONS_00005074|No_name|ENSG00000167306_ENSG00000266997|MYO5B_AC090227.1	59.9696	1.51064	0.435147	3.47155	0.000517462	0.00767794
ENSSSCG00000004534|ref|TCONS_00005096|CCDC68|ENSG00000166510|CCDC68	75.5471	1.24237	0.38098	3.26097	0.00111031	0.0138229
ENSSSCG00000004569|ref|TCONS_00005189,TCONS_00005190|LACTB|ENSG00000103642|LACTB	389.056	0.761725	0.250825	3.03688	0.00239039	0.0247208
ENSSSCG00000004597|ref|TCONS_00005248|AQP9|ENSG00000103569|AQP9	162.291	1.08954	0.342936	3.17711	0.00148753	0.0173152
ENSSSCG00000004601|ref|TCONS_00001559|MNS1|ENSG00000138587|MNS1	149.735	1.2348	0.30934	3.99173	6.55924e-05	0.00145326
ENSSSCG00000004614|ref|ENSSSCT00000042947.1,TCONS_00005283,TCONS_00005286|UNC13C|ENSG00000137766|UNC13C	92.3186	-2.32134	0.421664	-5.50519	3.68774e-08	2.591e-06
ENSSSCG00000004617|ref|TCONS_00001599,TCONS_00001600,TCONS_00001602,TCONS_00001603,TCONS_00001604,TCONS_00001605|FAM214A|ENSG00000047346|FAM214A	2314.89	0.572862	0.202267	2.8322	0.00462288	0.0404276
ENSSSCG00000004652|ref|TCONS_00001675,TCONS_00001676|COPS2|ENSG00000166200|COPS2	2007.53	0.626035	0.204711	3.05814	0.00222712	0.0236115
ENSSSCG00000004656|ref|TCONS_00005340|EID1|ENSG00000255302|EID1	218.355	-0.978338	0.285771	-3.4235	0.000618194	0.00885107
ENSSSCG00000004658|ref|TCONS_00001692|FBN1|ENSG00000166147|FBN1	50073.4	0.740623	0.257647	2.87456	0.0040459	0.0367727
ENSSSCG00000004661|ref|TCONS_00001697,TCONS_00001698,TCONS_00001699,TCONS_00001700,TCONS_00001701,TCONS_00001702|MYEF2|ENSG00000104177|MYEF2	622.286	0.62208	0.223427	2.78426	0.00536497	0.045451
ENSSSCG00000004663|ref|ENSSSCT00000065161.1,TCONS_00005350,TCONS_00005353,TCONS_00005355,TCONS_00005356,TCONS_00005357|SEMA6D|ENSG00000137872|SEMA6D	551.272	-0.896219	0.219635	-4.08049	4.49411e-05	0.00106619
ENSSSCG00000004672|ref|TCONS_00001715|GATM|ENSG00000171766|GATM	585.296	1.22353	0.239209	5.11489	3.1392e-07	1.64142e-05
ENSSSCG00000004705|ref|ENSSSCT00000005196.3,ENSSSCT00000027386.2,TCONS_00005446|MAP1A|ENSG00000166963|MAP1A	578.628	-0.984878	0.24219	-4.06656	4.77124e-05	0.00111956
ENSSSCG00000004725|ref|ENSSSCT00000044440.1,TCONS_00001808,TCONS_00001809,TCONS_00001812,TCONS_00001813,TCONS_00001814,TCONS_00001816,TCONS_00001817|ZNF106|ENSG00000103994|ZNF106	6201.59	-0.669065	0.182221	-3.67172	0.000240922	0.00423867
ENSSSCG00000004748|ref|ENSSSCT00000005247.2,TCONS_00001848,TCONS_00001849|NDUFAF1|ENSG00000137806|NDUFAF1	641.196	-0.719928	0.237998	-3.02493	0.00248693	0.025527
ENSSSCG00000004787|ref|TCONS_00001897,TCONS_00001899|GPR176|ENSG00000166073|GPR176	245.916	-1.16024	0.29006	-4	6.33426e-05	0.00141299
ENSSSCG00000004789|ref|TCONS_00005596|THBS1|ENSG00000137801|THBS1	3259.93	0.84767	0.248966	3.40476	0.000662227	0.0093082
ENSSSCG00000004799|ref|TCONS_00001939|ZNF770|ENSG00000198146|ZNF770	437.426	0.730288	0.229773	3.17831	0.00148137	0.0172887
ENSSSCG00000004830|ref|TCONS_00001991,TCONS_00001993|ATP10A|ENSG00000206190|ATP10A	844.511	-0.687336	0.215731	-3.18608	0.00144215	0.0169074
ENSSSCG00000004870|ref|TCONS_00005797,TCONS_00005800|CNDP2|ENSG00000133313|CNDP2	1874.1	-0.5192	0.187644	-2.76694	0.00565844	0.047239
ENSSSCG00000004919|ref|TCONS_00005908,TCONS_00005909,TCONS_00005912,TCONS_00005913,TCONS_00005916,TCONS_00005918,TCONS_00005919|NEDD4L|ENSG00000049759|NEDD4L	306.586	-0.91502	0.297194	-3.07887	0.00207791	0.0224854
ENSSSCG00000005009|ref|TCONS_00002360,TCONS_00002361|KLHDC2|ENSG00000165516|KLHDC2	718.021	0.598973	0.205367	2.91659	0.00353877	0.033075
ENSSSCG00000005030|ref|TCONS_00006143,TCONS_00006144,TCONS_00006145,TCONS_00006146|NID2|ENSG00000087303|NID2	10179.9	-1.27229	0.164089	-7.75366	8.92844e-15	2.33425e-12
ENSSSCG00000005045|ref|TCONS_00006172,TCONS_00006173|BMP4|ENSG00000125378|BMP4	137.401	0.950796	0.333231	2.85327	0.00432725	0.0384801
ENSSSCG00000005056|ref|TCONS_00006217|DLGAP5|ENSG00000126787|DLGAP5	371.733	1.40706	0.319962	4.3976	1.09454e-05	0.000328163
ENSSSCG00000005058|ref|TCONS_00006218|ATG14|ENSG00000126775|ATG14	209.435	0.861988	0.286651	3.0071	0.00263751	0.0266236
ENSSSCG00000005083|ref|TCONS_00006259|DHRS7|ENSG00000100612|DHRS7	2543.37	-1.47532	0.235854	-6.25522	3.96965e-10	4.63315e-08
ENSSSCG00000005102|ref|ENSSSCT00000064285.1,TCONS_00006284|AEN|ENSG00000181026|AEN	575.774	-0.976992	0.235255	-4.1529	3.28284e-05	0.000814295
ENSSSCG00000005110|ref|ENSSSCT00000029685.2,ENSSSCT00000054162.1,TCONS_00006298,TCONS_00006299|SYNE2|ENSG00000054654|SYNE2	8708.16	0.525553	0.172128	3.05326	0.00226368	0.0238443
ENSSSCG00000005201|ref|TCONS_00006487,TCONS_00006488,TCONS_00006489,TCONS_00006490,TCONS_00006491|UHRF2|ENSG00000147854|UHRF2	796.223	0.635219	0.209059	3.03846	0.00237788	0.0246696
ENSSSCG00000005203|ref|TCONS_00006493,TCONS_00006495,TCONS_00006496|IL33|ENSG00000137033|IL33	567.268	0.915153	0.261015	3.50614	0.000454662	0.0068988
ENSSSCG00000005215|ref|ENSSSCT00000034494.2,TCONS_00006521,TCONS_00006522|JAK2|ENSG00000096968|JAK2	843.465	0.5791	0.202839	2.85497	0.00430409	0.0383094
ENSSSCG00000005217|ref|TCONS_00006526|RCL1|ENSG00000120158|RCL1	475.139	0.709761	0.231096	3.07128	0.00213141	0.0229693
ENSSSCG00000005229|ref|ENSSSCT00000040999.1,TCONS_00006539,TCONS_00006540,TCONS_00006541|VLDLR|ENSG00000147852|VLDLR	1690.94	-0.75915	0.212471	-3.57296	0.000352966	0.00569022
ENSSSCG00000005255|ref|ENSSSCT00000005790.3,ENSSSCT00000058898.1,TCONS_00002954,TCONS_00002957,TCONS_00002958|No_name||	1020.73	0.685662	0.206775	3.31598	0.000913226	0.0118783
ENSSSCG00000005267|ref|TCONS_00002984,TCONS_00002985|ANXA1|ENSG00000135046|ANXA1	10509.8	-1.13546	0.212156	-5.35201	8.69838e-08	5.37307e-06
ENSSSCG00000005300|ref|TCONS_00006671,TCONS_00006673,TCONS_00006674|VCP|ENSG00000165280|VCP	4758.77	-0.575534	0.167811	-3.42966	0.000604333	0.00870986
ENSSSCG00000005317|ref|ENSSSCT00000056016.1,ENSSSCT00000060333.1,TCONS_00006711,TCONS_00006713,TCONS_00006714,TCONS_00006715|TLN1|ENSG00000137076|TLN1	15373.5	-0.954243	0.162905	-5.85765	4.69451e-09	4.03728e-07
ENSSSCG00000005380|ref|ENSSSCT00000005921.3,TCONS_00003172,TCONS_00003174,TCONS_00003176,TCONS_00003178|COL15A1|ENSG00000204291|COL15A1	26794.8	-0.899717	0.205332	-4.38176	1.17725e-05	0.00034975
ENSSSCG00000005423|ref|ENSSSCT00000005966.3|ABCA1|ENSG00000165029|ABCA1	2979.59	1.37664	0.208828	6.59222	4.33309e-11	6.36429e-09
ENSSSCG00000005444|ref|ENSSSCT00000057456.1,TCONS_00006862,TCONS_00006864,TCONS_00006866,TCONS_00006872,TCONS_00006873|TMEM245|ENSG00000106771|TMEM245	3991.01	-1.16535	0.229805	-5.07106	3.95612e-07	1.97383e-05
ENSSSCG00000005455|ref|TCONS_00006891,TCONS_00006892,TCONS_00006893|SVEP1|ENSG00000165124|SVEP1	6998.39	-0.959024	0.174961	-5.48134	4.22109e-08	2.88891e-06
ENSSSCG00000005467|ref|TCONS_00003342,TCONS_00003343|HSDL2|ENSG00000119471|HSDL2	1640.09	0.927618	0.237502	3.90572	9.39445e-05	0.00193393
ENSSSCG00000005474|ref|TCONS_00006940|SAL1||	1409.15	-3.61353	0.336848	-10.7275	7.56374e-27	4.94366e-24
ENSSSCG00000005481|ref|TCONS_00003376,TCONS_00003377|No_name|ENSG00000138835|RGS3	1098.53	1.01831	0.346816	2.93617	0.00332294	0.0315221
ENSSSCG00000005494|ref|TCONS_00006985,TCONS_00006986,TCONS_00006989,TCONS_00006990,TCONS_00006991,TCONS_00006992,TCONS_00006993,TCONS_00006994,TCONS_00006995,TCONS_00006996|TNC|ENSG00000041982|TNC	1208.59	1.442	0.205943	7.00193	2.52454e-12	4.85306e-10
ENSSSCG00000005498|ref|TCONS_00003407|PAPPA|ENSG00000182752|PAPPA	155.844	1.6286	0.314251	5.18247	2.18971e-07	1.20268e-05
ENSSSCG00000005503|ref|TCONS_00003412|TLR4|ENSG00000136869|TLR4	410.162	1.13679	0.263704	4.31087	1.62617e-05	0.000455187
ENSSSCG00000005587|ref|TCONS_00003483,TCONS_00003484,TCONS_00003485,TCONS_00003486,TCONS_00003487|NEK6|ENSG00000119408|NEK6	560.228	-0.767134	0.249431	-3.07554	0.00210125	0.0226902
ENSSSCG00000005593|ref|TCONS_00003493,TCONS_00003494|OLFML2A|ENSG00000185585|OLFML2A	918.586	-0.896217	0.228438	-3.92325	8.73635e-05	0.0018214
ENSSSCG00000005608|ref|TCONS_00007153|ANGPTL2|ENSG00000136859|ANGPTL2	5618.66	-1.16382	0.229225	-5.07719	3.83067e-07	1.94843e-05
ENSSSCG00000005625|ref|TCONS_00007174,TCONS_00007175|ENG|ENSG00000106991|ENG	1287.61	-1.09313	0.241683	-4.523	6.09683e-06	0.000208633
ENSSSCG00000005654|ref|TCONS_00003607,TCONS_00003608,TCONS_00003609,TCONS_00003610,TCONS_00003611,TCONS_00003612,TCONS_00003614|SPTAN1|ENSG00000197694|SPTAN1	9210.75	-0.946913	0.259179	-3.65352	0.000258674	0.00446682
ENSSSCG00000005665|ref|ENSSSCT00000006228.3|PHYHD1|ENSG00000175287|PHYHD1	871.174	0.618983	0.219501	2.81995	0.00480306	0.041718
ENSSSCG00000005667|ref|TCONS_00003636,TCONS_00003638,TCONS_00003639,TCONS_00003640|NUP188|ENSG00000095319|NUP188	729.719	-0.702814	0.23565	-2.98245	0.00285954	0.0281476
ENSSSCG00000005671|ref|TCONS_00007243,TCONS_00007244,TCONS_00007245,TCONS_00007247,TCONS_00007250|CRAT|ENSG00000095321|CRAT	3180.3	-0.802989	0.241486	-3.3252	0.000883546	0.0115961
ENSSSCG00000005719|ref|TCONS_00007286|RAPGEF1|ENSG00000107263|RAPGEF1	462.601	-0.71735	0.240101	-2.9877	0.00281085	0.0277633
ENSSSCG00000005723|ref|TCONS_00003724,TCONS_00003725|NTNG2|ENSG00000196358|NTNG2	54.1798	-1.67876	0.436069	-3.84975	0.000118238	0.0023742
ENSSSCG00000005738|ref|ENSSSCT00000060366.1,ENSSSCT00000063665.1,TCONS_00007331,TCONS_00007332,TCONS_00007333,TCONS_00007334|No_name|ENSG00000160271_ENSG00000285245|RALGDS_AL162417.1	671.019	-0.606347	0.214779	-2.82312	0.00475591	0.0413635
ENSSSCG00000005785|ref|TCONS_00002042,TCONS_00002043|PCSK6|ENSG00000140479|PCSK6	548.849	0.847694	0.220331	3.84737	0.000119392	0.00238274
ENSSSCG00000005904|ref|TCONS_00050326|VPS28|ENSG00000160948|VPS28	275.371	-1.06539	0.270515	-3.93836	8.20392e-05	0.00172414
ENSSSCG00000005911|ref|TCONS_00050346|OPLAH|ENSG00000178814|OPLAH	404.77	-0.744813	0.259507	-2.8701	0.00410336	0.0370436
ENSSSCG00000005918|ref|TCONS_00050335,TCONS_00050336|DGAT1|ENSG00000185000|DGAT1	874.764	-0.723719	0.255505	-2.83251	0.00461844	0.0404276
ENSSSCG00000005933|ref|TCONS_00052658|CHRAC1|ENSG00000104472|CHRAC1	164.222	1.37269	0.36134	3.7989	0.000145341	0.00278987
ENSSSCG00000005941|ref|ENSSSCT00000006524.4,TCONS_00052673|KHDRBS3|ENSG00000131773|KHDRBS3	38.566	1.58278	0.438256	3.61154	0.000304387	0.00505938
ENSSSCG00000005944|ref|ENSSSCT00000006527.3,ENSSSCT00000060843.1,TCONS_00050506|NDRG1|ENSG00000104419|NDRG1	854.536	0.909167	0.228158	3.98481	6.75331e-05	0.00148618
ENSSSCG00000005970|ref|TCONS_00052744,TCONS_00052745|SQLE|ENSG00000104549|SQLE	417.777	-1.57366	0.280851	-5.6032	2.10431e-08	1.56293e-06
ENSSSCG00000005981|ref|TCONS_00050587,TCONS_00050588,TCONS_00050589|FBXO32|ENSG00000156804|FBXO32	605.355	1.62905	0.247545	6.58082	4.67867e-11	6.79551e-09
ENSSSCG00000006014|ref|TCONS_00050655,TCONS_00050656,TCONS_00050658|RAD21|ENSG00000164754|RAD21	2729.18	0.702306	0.173403	4.05014	5.11881e-05	0.00118848
ENSSSCG00000006033|ref|TCONS_00050712|EIF3E|ENSG00000104408|EIF3E	4017.56	0.619093	0.223762	2.76675	0.00566176	0.047239
ENSSSCG00000006105|ref|TCONS_00050862,TCONS_00050863|GEM|ENSG00000164949|GEM	1370.97	1.07076	0.239913	4.46309	8.07851e-06	0.000255753
ENSSSCG00000006108|ref|ENSSSCT00000039168.1,TCONS_00053083,TCONS_00053084,TCONS_00053085,TCONS_00053086,TCONS_00053087,TCONS_00053088|TMEM67|ENSG00000164953|TMEM67	341.033	0.939371	0.267981	3.50537	0.00045598	0.0068988
ENSSSCG00000006141|ref|TCONS_00053149,TCONS_00053150|CA3|ENSG00000164879|CA3	15223.6	-1.2326	0.2388	-5.16163	2.44814e-07	1.31696e-05
ENSSSCG00000006162|ref|TCONS_00053254|ZC2HC1A|ENSG00000104427|ZC2HC1A	288.947	0.856935	0.264888	3.23509	0.00121604	0.0147764
ENSSSCG00000006168|ref|TCONS_00051005,TCONS_00051006|PEX2|ENSG00000164751|PEX2	211.002	-0.803263	0.279128	-2.87776	0.00400512	0.0364589
ENSSSCG00000006172|ref|TCONS_00053286,TCONS_00053287|PI15|ENSG00000137558|PI15	7620.66	2.36637	0.295899	7.99722	1.27261e-15	3.86875e-13
ENSSSCG00000006183|ref|TCONS_00051039|SBSPON|ENSG00000164764|SBSPON	274.111	1.01951	0.369137	2.76188	0.00574687	0.0475463
ENSSSCG00000006184|ref|TCONS_00053300,TCONS_00053301,TCONS_00053302|TERF1|ENSG00000147601|TERF1	480.57	0.734839	0.23415	3.13832	0.00169918	0.0191609
ENSSSCG00000006192|ref|TCONS_00051050|LACTB2|ENSG00000147592|LACTB2	877.126	0.885108	0.248421	3.56294	0.000366724	0.00586042
ENSSSCG00000006238|ref|ENSSSCT00000037500.1,TCONS_00051191,TCONS_00051192,TCONS_00051195|CYP7A1|ENSG00000167910|CYP7A1	69.1916	-1.31689	0.415666	-3.16815	0.00153411	0.0176998
ENSSSCG00000006243|ref|TCONS_00051200,TCONS_00051201|PENK|ENSG00000181195|PENK	1508.75	-0.929194	0.231607	-4.01193	6.02234e-05	0.00135965
ENSSSCG00000006245|ref|TCONS_00051205|SDR16C5|ENSG00000170786|SDR16C5	2459.34	-1.78144	0.265041	-6.72139	1.80004e-11	2.86953e-09
ENSSSCG00000006263|ref|TCONS_00051230,TCONS_00051231|ATP6V1H|ENSG00000047249|ATP6V1H	590.449	-0.788368	0.223031	-3.53479	0.000408099	0.0063508
ENSSSCG00000006267|ref|TCONS_00051245,TCONS_00051246,TCONS_00051247,TCONS_00051248,TCONS_00051249|PCMTD1|ENSG00000168300|PCMTD1	2550.12	0.767113	0.199546	3.84429	0.0001209	0.00240915
ENSSSCG00000006289|ref|TCONS_00051316,TCONS_00051317|F5|ENSG00000198734|F5	2000.86	-0.889519	0.211575	-4.20427	2.61923e-05	0.000686144
ENSSSCG00000006290|ref|TCONS_00051320|SLC19A2|ENSG00000117479|SLC19A2	438.196	-1.19165	0.372043	-3.203	0.00136005	0.0162501
ENSSSCG00000006309|ref|TCONS_00051345,TCONS_00051348|CD247|ENSG00000198821|CD247	426.05	-0.778667	0.255728	-3.0449	0.00232759	0.024341
ENSSSCG00000006318|ref|TCONS_00051360,TCONS_00051363|TADA1|ENSG00000152382|TADA1	595.023	0.658518	0.215841	3.05094	0.00228128	0.0239859
ENSSSCG00000006340|ref|TCONS_00053712,TCONS_00053713|UAP1|ENSG00000117143|UAP1	2924.57	0.786063	0.262323	2.99655	0.00273054	0.0273134
ENSSSCG00000006345|ref|TCONS_00051405,TCONS_00051406|OLFML2B|ENSG00000162745|OLFML2B	987.745	-1.42758	0.243272	-5.86823	4.40464e-09	3.86723e-07
ENSSSCG00000006350|ref|TCONS_00053731,TCONS_00053732,TCONS_00053733,TCONS_00053734,TCONS_00053735,TCONS_00053736,TCONS_00053737,TCONS_00053738,TCONS_00053739,TCONS_00053740|No_name|ENSG00000244682_ENSG00000072694_ENSG00000143226|FCGR2C_FCGR2B_FCGR2A	98.1407	1.18352	0.401625	2.94682	0.00321062	0.0306122
ENSSSCG00000006359|ref|TCONS_00051422|ADAMTS4|ENSG00000158859|ADAMTS4	2106.72	2.30943	0.233249	9.90113	4.1158e-23	2.15207e-20
ENSSSCG00000006369|ref|TCONS_00051443|F11R|ENSG00000158769|F11R	1665.95	0.539277	0.184082	2.92955	0.0033945	0.0320845
ENSSSCG00000006468|ref|ENSSSCT00000007085.3|HDGF|ENSG00000143321|HDGF	532.082	-0.703998	0.248573	-2.83215	0.00462357	0.0404276
ENSSSCG00000006472|ref|TCONS_00051605|CRABP2|ENSG00000143320|CRABP2	265.987	-1.17309	0.387825	-3.02479	0.00248808	0.025527
ENSSSCG00000006496|ref|ENSSSCT00000053614.1,TCONS_00053916,TCONS_00053917,TCONS_00053918,TCONS_00053920,TCONS_00053921,TCONS_00053922|LMNA|ENSG00000160789|LMNA	8308.15	-0.569812	0.167061	-3.4108	0.000647718	0.00916463
ENSSSCG00000006511|ref|ENSSSCT00000007131.3,ENSSSCT00000049153.1,ENSSSCT00000062441.1,TCONS_00053949,TCONS_00053950,TCONS_00053952,TCONS_00053953|RUSC1|ENSG00000160753|RUSC1	943.163	-0.933461	0.222504	-4.19525	2.72576e-05	0.000706967
ENSSSCG00000006512|ref|TCONS_00053951|FDPS|ENSG00000160752|FDPS	284.12	-0.942889	0.284528	-3.31387	0.000920159	0.011921
ENSSSCG00000006524|ref|TCONS_00051698,TCONS_00051699|THBS3|ENSG00000169231|THBS3	1743.02	0.60491	0.211556	2.85934	0.00424525	0.0378798
ENSSSCG00000006560|ref|TCONS_00054020|CREB3L4|ENSG00000143578|CREB3L4	82.7269	1.62455	0.434807	3.73624	0.00018679	0.00342938
ENSSSCG00000006610|ref|TCONS_00051814|S100A11|ENSG00000163191|S100A11	727.04	-1.21167	0.225544	-5.37219	7.77865e-08	4.9122e-06
ENSSSCG00000006651|ref|ENSSSCT00000038749.1,TCONS_00054114,TCONS_00054115,TCONS_00054116,TCONS_00054117|ADAMTSL4|ENSG00000143382|ADAMTSL4	606.455	0.910442	0.229593	3.96547	7.32528e-05	0.00157235
ENSSSCG00000006702|ref|TCONS_00051968,TCONS_00051969|FMO5|ENSG00000131781|FMO5	376.437	1.25641	0.37189	3.37845	0.000728969	0.010073
ENSSSCG00000006717|ref|TCONS_00054221|PHGDH|ENSG00000092621|PHGDH	1725.08	-1.16725	0.22138	-5.27263	1.34481e-07	7.88313e-06
ENSSSCG00000006719|ref|ENSSSCT00000059558.1,TCONS_00054222,TCONS_00054223|No_name||	93.2217	1.46572	0.428916	3.41727	0.000632525	0.00901676
ENSSSCG00000006771|ref|ENSSSCT00000007417.3,ENSSSCT00000007424.3,ENSSSCT00000052631.1,TCONS_00052114,TCONS_00052117|SLC16A1|ENSG00000155380|SLC16A1	3453.7	-1.8609	0.222979	-8.34561	7.08445e-17	2.43705e-14
ENSSSCG00000006835|ref|TCONS_00054428,TCONS_00054429|SARS|ENSG00000031698|SARS	1472.09	-0.630598	0.188558	-3.34431	0.000824866	0.0110705
ENSSSCG00000006850|ref|TCONS_00054450,TCONS_00054451,TCONS_00054452|FAM102B|ENSG00000162636|FAM102B	1190.69	1.22803	0.257437	4.77023	1.84015e-06	7.45691e-05
ENSSSCG00000006860|ref|TCONS_00054484,TCONS_00054486|SLC30A7|ENSG00000162695|SLC30A7	1406.89	0.810081	0.232446	3.48503	0.000492075	0.00735973
ENSSSCG00000006888|ref|TCONS_00054548|SLC44A3|ENSG00000143036|SLC44A3	147.764	-1.05377	0.327252	-3.22004	0.00128171	0.0154705
ENSSSCG00000006893|ref|TCONS_00052335,TCONS_00052336,TCONS_00052337,TCONS_00052338,TCONS_00052339,TCONS_00052340|BCAR3|ENSG00000137936|BCAR3	421.387	-0.746732	0.245839	-3.03748	0.00238563	0.0247053
ENSSSCG00000006968|ref|TCONS_00035234|LONRF1|ENSG00000154359|LONRF1	405.741	0.891604	0.257641	3.46065	0.000538883	0.00791491
ENSSSCG00000006995|ref|TCONS_00035328,TCONS_00035329|ASAH1|ENSG00000104763|ASAH1	1790.74	0.793903	0.219835	3.61136	0.0003046	0.00505938
ENSSSCG00000007064|ref|TCONS_00035463|MKKS|ENSG00000125863|MKKS	282.31	-0.746017	0.258706	-2.88365	0.00393094	0.0359588
ENSSSCG00000007073|ref|TCONS_00034182,TCONS_00034183|ISM1|ENSG00000101230|ISM1	222.597	1.63817	0.282687	5.79501	6.83179e-09	5.61668e-07
ENSSSCG00000007079|ref|TCONS_00035487,TCONS_00035488|FLRT3|ENSG00000125848|FLRT3	267.253	-1.35033	0.337134	-4.00534	6.19295e-05	0.00138858
ENSSSCG00000007085|ref|TCONS_00034316,TCONS_00034317|No_name|ENSG00000125868|DSTN	2696.51	0.809939	0.182493	4.43818	9.07231e-06	0.000281694
ENSSSCG00000007100|ref|TCONS_00034355|SLC24A3|ENSG00000185052|SLC24A3	122.614	-1.40939	0.324634	-4.34146	1.41541e-05	0.000405751
ENSSSCG00000007115|ref|TCONS_00035546|THBD|ENSG00000178726|THBD	867.198	-0.885787	0.231344	-3.82888	0.000128726	0.0025228
ENSSSCG00000007286|ref|TCONS_00034662,TCONS_00034663|ACSS2|ENSG00000131069|ACSS2	7307.66	-2.48536	0.202669	-12.2631	1.42847e-34	1.33378e-31
ENSSSCG00000007358|ref|TCONS_00035878,TCONS_00035879|EMILIN3|ENSG00000183798|EMILIN3	825.713	-1.08678	0.204813	-5.30619	1.11943e-07	6.71246e-06
ENSSSCG00000007456|ref|ENSSSCT00000008160.3,TCONS_00036004,TCONS_00036005,TCONS_00036006|SULF2|ENSG00000196562|SULF2	475.29	-1.09335	0.248966	-4.39157	1.12533e-05	0.000335852
ENSSSCG00000007462|ref|TCONS_00036025,TCONS_00036026|KCNB1|ENSG00000158445|KCNB1	695.054	-1.44609	0.230631	-6.27015	3.60696e-10	4.3257e-08
ENSSSCG00000007484|ref|ENSSSCT00000008192.3,ENSSSCT00000060956.1,TCONS_00036078,TCONS_00036081|ZNF217|ENSG00000171940|ZNF217	937.647	0.691773	0.248595	2.78273	0.00539032	0.0455771
ENSSSCG00000007492|ref|TCONS_00034990,TCONS_00034991|FAM210B|ENSG00000124098|FAM210B	384.011	0.769178	0.240926	3.1926	0.00140999	0.0166566
ENSSSCG00000007520|ref|TCONS_00035045,TCONS_00035046,TCONS_00035047,TCONS_00035049,TCONS_00035050|GNAS|ENSG00000087460|GNAS	9540.95	-0.647275	0.167935	-3.85431	0.000116056	0.00233758
ENSSSCG00000007541|ref|TCONS_00047590,TCONS_00047594,TCONS_00047595|PDGFA|ENSG00000197461|PDGFA	294.585	-0.969436	0.262245	-3.69669	0.000218431	0.00391678
ENSSSCG00000007558|ref|TCONS_00047617,TCONS_00047618|INTS1|ENSG00000164880|INTS1	1047.53	-0.649187	0.21323	-3.04454	0.00233035	0.0243503
ENSSSCG00000007567|ref|ENSSSCT00000008301.2|CHST12|ENSG00000136213|CHST12	143.063	-1.0461	0.350224	-2.98693	0.00281795	0.027801
ENSSSCG00000007585|ref|ENSSSCT00000008324.2,ENSSSCT00000065139.1,TCONS_00047678,TCONS_00047679,TCONS_00047680,TCONS_00047681|ACTB|ENSG00000075624|ACTB	17097.4	-0.722468	0.173721	-4.15878	3.19946e-05	0.000799681
ENSSSCG00000007586|ref|TCONS_00045157,TCONS_00045158|FSCN1|ENSG00000075618|FSCN1	1392.09	-0.99111	0.224217	-4.42032	9.85535e-06	0.000301369
ENSSSCG00000007692|ref|TCONS_00045380,TCONS_00045381|YWHAG|ENSG00000170027|YWHAG	4285	-1.25875	0.215481	-5.84158	5.17088e-09	4.36088e-07
ENSSSCG00000007705|ref|TCONS_00045400,TCONS_00045402,TCONS_00045403|No_name|ENSG00000196313_ENSG00000272391|POM121_POM121C	137.051	-0.931687	0.337242	-2.76266	0.00573317	0.0475216
ENSSSCG00000007710|ref|ENSSSCT00000056116.1,ENSSSCT00000058451.1,TCONS_00047913|MLXIPL|ENSG00000009950|MLXIPL	517.961	-0.954834	0.253376	-3.76845	0.000164266	0.00307634
ENSSSCG00000007718|ref|TCONS_00045415|CLDN4|ENSG00000189143|CLDN4	879.077	4.78805	0.318716	15.0229	5.19637e-51	1.13212e-47
ENSSSCG00000007728|ref|TCONS_00045509|No_name|ENSG00000185274|GALNT17	222.436	-1.11633	0.272147	-4.10195	4.09687e-05	0.000980848
ENSSSCG00000007737|ref|TCONS_00047957,TCONS_00047959,TCONS_00047960|TPST1|ENSG00000169902|TPST1	1235.03	0.893993	0.216402	4.13117	3.60927e-05	0.000885186
ENSSSCG00000007748|ref|TCONS_00045531,TCONS_00045532|PSPH|ENSG00000146733|PSPH	1426.22	-3.11483	0.240966	-12.9264	3.19292e-38	4.17379e-35
ENSSSCG00000007749|ref|TCONS_00047980|No_name|ENSG00000239789_ENSG00000249773|MRPS17_AC092647.5	154.548	-0.893069	0.305257	-2.92563	0.0034376	0.0323949
ENSSSCG00000007753|ref|TCONS_00045535|C16orf58|ENSG00000140688|C16orf58	259.07	-0.848054	0.277981	-3.05076	0.00228263	0.0239859
ENSSSCG00000007754|ref|ENSSSCT00000044814.1,ENSSSCT00000050210.1,ENSSSCT00000060353.1,ENSSSCT00000064769.1,TCONS_00047999,TCONS_00048000,TCONS_00048005,TCONS_00048006,TCONS_00048007,TCONS_00048008|ITGAM|ENSG00000169896|ITGAM	335.091	0.772126	0.274205	2.81587	0.00486449	0.0420838
ENSSSCG00000007763|ref|TCONS_00048019|BCKDK|ENSG00000103507|BCKDK	740.846	-0.854628	0.226221	-3.77784	0.000158191	0.00298826
ENSSSCG00000007803|ref|TCONS_00048103|TUFM|ENSG00000178952|TUFM	904.995	-0.634119	0.205642	-3.0836	0.0020451	0.0222039
ENSSSCG00000007816|ref|TCONS_00048123,TCONS_00048124|IL21R|ENSG00000103522|IL21R	35.7207	-1.36803	0.446275	-3.06545	0.00217341	0.0232791
ENSSSCG00000007872|ref|TCONS_00048294|XYLT1|ENSG00000103489|XYLT1	808.06	-1.01357	0.23819	-4.25531	2.08758e-05	0.00056616
ENSSSCG00000007874|ref|TCONS_00048308,TCONS_00048311,TCONS_00048312,TCONS_00048313|No_name|ENSG00000103222|ABCC1	617.623	-0.978724	0.232927	-4.20185	2.64739e-05	0.000690752
ENSSSCG00000007878|ref|TCONS_00045753,TCONS_00045754,TCONS_00045755,TCONS_00045756|PARN|ENSG00000140694|PARN	491.371	0.697154	0.227921	3.05875	0.0022226	0.0235849
ENSSSCG00000007901|ref|ENSSSCT00000008657.3,ENSSSCT00000065743.1,TCONS_00048369,TCONS_00048370,TCONS_00048371,TCONS_00048372,TCONS_00048377,TCONS_00048378,TCONS_00048379|CIITA|ENSG00000179583|CIITA	402.402	-1.03131	0.259092	-3.98047	6.87781e-05	0.00149845
ENSSSCG00000007942|ref|TCONS_00048535,TCONS_00048536|HMOX2|ENSG00000103415|HMOX2	715.957	0.617709	0.217829	2.83575	0.00457176	0.0401088
ENSSSCG00000007943|ref|TCONS_00045860,TCONS_00045863,TCONS_00045864|NMRAL1|ENSG00000153406|NMRAL1	319.92	0.88506	0.279555	3.16596	0.00154571	0.0177987
ENSSSCG00000007978|ref|TCONS_00048802,TCONS_00048803,TCONS_00048804|No_name|ENSG00000188536_ENSG00000206172|HBA2_HBA1	3783.75	-1.7965	0.216014	-8.31657	9.05437e-17	2.95897e-14
ENSSSCG00000007988|ref|TCONS_00046063,TCONS_00046064|JMJD8|ENSG00000161999|JMJD8	580.607	-0.684615	0.227533	-3.00886	0.00262227	0.0264958
ENSSSCG00000007995|ref|TCONS_00048770|MCRIP2|ENSG00000172366|MCRIP2	286.649	-0.84201	0.275664	-3.05448	0.00225451	0.0237932
ENSSSCG00000008013|ref|TCONS_00046002|IGFALS|ENSG00000099769|IGFALS	453.066	-1.16502	0.235703	-4.94274	7.70318e-07	3.54563e-05
ENSSSCG00000008019|ref|TCONS_00048708|JPT2|ENSG00000206053|JPT2	747.062	-0.806178	0.223065	-3.61409	0.000301405	0.00502547
ENSSSCG00000008038|ref|TCONS_00048685|SLC9A3R2|ENSG00000065054|SLC9A3R2	1687.92	-1.18174	0.188262	-6.27714	3.44866e-10	4.17416e-08
ENSSSCG00000008051|ref|ENSSSCT00000038707.1,ENSSSCT00000039451.1,ENSSSCT00000052208.1,TCONS_00045945,TCONS_00045948|ABCA3|ENSG00000167972|ABCA3	434.171	-0.904405	0.254484	-3.55388	0.000379586	0.00599268
ENSSSCG00000008079|ref|TCONS_00046131,TCONS_00046132,TCONS_00046133|No_name|ENSG00000204352|C9orf129	2516.61	-0.666976	0.179545	-3.71482	0.000203349	0.00368077
ENSSSCG00000008130|ref|TCONS_00048948,TCONS_00048949|CIAO1|ENSG00000144021|CIAO1	1274.59	0.547957	0.186294	2.94136	0.00326778	0.0310665
ENSSSCG00000008135|ref|TCONS_00046226|CCDC138|ENSG00000163006|CCDC138	102.859	1.13748	0.35058	3.24455	0.00117635	0.0144388
ENSSSCG00000008159|ref|ENSSSCT00000008936.3,TCONS_00049066|IL1RL1|ENSG00000115602|IL1RL1	108.73	1.74802	0.391009	4.47054	7.80215e-06	0.000249975
ENSSSCG00000008180|ref|TCONS_00049116,TCONS_00049117|EIF5B|ENSG00000158417|EIF5B	758.533	-0.636485	0.225926	-2.81723	0.00484395	0.0419616
ENSSSCG00000008190|ref|ENSSSCT00000008969.3|INPP4A|ENSG00000040933|INPP4A	383.718	-0.95977	0.249934	-3.8401	0.000122985	0.00243955
ENSSSCG00000008207|ref|TCONS_00049165|RPIA|ENSG00000153574|RPIA	573.612	0.725086	0.260892	2.77925	0.0054484	0.0459352
ENSSSCG00000008227|ref|TCONS_00046427,TCONS_00046428,TCONS_00046429,TCONS_00046430|ST3GAL5|ENSG00000115525|ST3GAL5	387.892	-1.03243	0.270643	-3.81475	0.000136324	0.00264153
ENSSSCG00000008261|ref|TCONS_00049317|HK2||	2588.51	-2.81883	0.181909	-15.4958	3.70342e-54	1.21028e-50
ENSSSCG00000008294|ref|TCONS_00049355,TCONS_00049356,TCONS_00049357,TCONS_00049358|ACTG2|ENSG00000163017|ACTG2	793.183	2.55609	0.37104	6.88899	5.61891e-12	9.92573e-10
ENSSSCG00000008312|ref|TCONS_00049389|DYSF|ENSG00000135636|DYSF	1811.31	-0.936134	0.207631	-4.50864	6.52439e-06	0.000219668
ENSSSCG00000008336|ref|TCONS_00049426,TCONS_00049427,TCONS_00049428,TCONS_00049429,TCONS_00049430|ANXA4|ENSG00000196975|ANXA4	3578.9	-1.02703	0.185057	-5.54984	2.85936e-08	2.06506e-06
ENSSSCG00000008347|ref|TCONS_00046715,TCONS_00046717,TCONS_00046718|FBXO48|ENSG00000204923|FBXO48	104.199	0.973627	0.337221	2.88721	0.00388679	0.0356343
ENSSSCG00000008372|ref|TCONS_00049518,TCONS_00049519,TCONS_00049520,TCONS_00049521,TCONS_00049522,TCONS_00049523,TCONS_00049524,TCONS_00049525,TCONS_00049526,TCONS_00049527|EHBP1|ENSG00000115504|EHBP1	2889.35	-0.666465	0.182951	-3.64286	0.000269624	0.00463143
ENSSSCG00000008397|ref|TCONS_00046816,TCONS_00046817,TCONS_00046818|EFEMP1|ENSG00000115380|EFEMP1	1997.01	1.31875	0.294567	4.47691	7.5732e-06	0.00024565
ENSSSCG00000008421|ref|TCONS_00046935,TCONS_00046937,TCONS_00046938,TCONS_00046939|No_name|ENSG00000279956_ENSG00000138039|AC073082.1_LHCGR	149.506	-1.50539	0.30941	-4.86534	1.14258e-06	5.04586e-05
ENSSSCG00000008433|ref|TCONS_00046946,TCONS_00046947|CALM2|ENSG00000143933|CALM2	3209.58	0.752038	0.221849	3.38987	0.000699263	0.00976577
ENSSSCG00000008443|ref|TCONS_00049701|EPAS1|ENSG00000116016|EPAS1	3273.69	-0.730425	0.243623	-2.99818	0.00271598	0.0272264
ENSSSCG00000008508|ref|TCONS_00047127,TCONS_00047128|FAM98A|ENSG00000119812|FAM98A	787.109	-0.702232	0.20698	-3.39275	0.000691949	0.00968432
ENSSSCG00000008510|ref|ENSSSCT00000039984.1,TCONS_00049861,TCONS_00049862,TCONS_00049863|LTBP1|ENSG00000049323|LTBP1	8138.83	1.17458	0.269211	4.36303	1.2827e-05	0.000375112
ENSSSCG00000008511|ref|TCONS_00049864|No_name|ENSG00000168056|LTBP3	240.872	1.08195	0.394416	2.74316	0.00608511	0.0495605
ENSSSCG00000008550|ref|ENSSSCT00000041536.1,ENSSSCT00000049034.1,ENSSSCT00000050248.1,TCONS_00047211,TCONS_00047212,TCONS_00047214,TCONS_00047217|SLC5A6|ENSG00000138074|SLC5A6	2921.34	0.996188	0.179698	5.54367	2.96193e-08	2.11576e-06
ENSSSCG00000008574|ref|ENSSSCT00000048070.1,ENSSSCT00000048472.1,ENSSSCT00000051404.1,TCONS_00047242|KIF3C|ENSG00000084731|KIF3C	345.409	-0.921478	0.254538	-3.6202	0.000294375	0.00495885
ENSSSCG00000008584|ref|TCONS_00050041,TCONS_00050043,TCONS_00050044,TCONS_00050045|FAM228B|ENSG00000219626|FAM228B	172.366	-1.2855	0.342114	-3.75751	0.000171613	0.00319562
ENSSSCG00000008593|ref|TCONS_00050048,TCONS_00050049,TCONS_00050050|KLHL29|ENSG00000119771|KLHL29	202.312	-1.17433	0.298404	-3.93537	8.30676e-05	0.00174295
ENSSSCG00000008604|ref|TCONS_00047383,TCONS_00047384,TCONS_00047386,TCONS_00047387,TCONS_00047389|WDR35|ENSG00000118965|WDR35	663.091	0.760344	0.231317	3.28703	0.00101251	0.0128251
ENSSSCG00000008606|ref|TCONS_00047392,TCONS_00047393,TCONS_00047394,TCONS_00047395|OSR1|ENSG00000143867|OSR1	878.556	1.09071	0.328955	3.31569	0.000914186	0.011879
ENSSSCG00000008614|ref|TCONS_00047425,TCONS_00047426,TCONS_00047427,TCONS_00047428|SMC6|ENSG00000163029|SMC6	1237.54	0.570038	0.202636	2.81312	0.00490638	0.0424181
ENSSSCG00000008617|ref|ENSSSCT00000050263.1,TCONS_00047437|FAM49A|ENSG00000197872|FAM49A	1166.24	-1.34855	0.243245	-5.54401	2.95614e-08	2.11576e-06
ENSSSCG00000008637|ref|TCONS_00050155|TAF1B|ENSG00000115750|TAF1B	261.924	0.955814	0.262237	3.64484	0.000267555	0.00460195
ENSSSCG00000008675|ref|TCONS_00073852,TCONS_00073853|LETM1|ENSG00000168924|LETM1	1603.77	-0.732254	0.18477	-3.96306	7.39967e-05	0.00158571
ENSSSCG00000008693|ref|ENSSSCT00000009511.3,ENSSSCT00000060788.1|NOP14|ENSG00000087269|NOP14	433.625	-0.648979	0.236563	-2.74337	0.00608121	0.0495605
ENSSSCG00000008694|ref|TCONS_00072154|GRK4|ENSG00000125388|GRK4	241.994	-1.05967	0.271408	-3.90434	9.44842e-05	0.00193893
ENSSSCG00000008724|ref|ENSSSCT00000009544.3,ENSSSCT00000046718.1,TCONS_00072180|ACOX3|ENSG00000087008|ACOX3	631.516	-0.878579	0.221087	-3.97392	7.07002e-05	0.00152759
ENSSSCG00000008737|ref|TCONS_00072237,TCONS_00072241|C1QTNF7|ENSG00000163145|C1QTNF7	160.197	1.10127	0.376538	2.92472	0.00344768	0.0324231
ENSSSCG00000008749|ref|TCONS_00072292,TCONS_00072293|SLIT2|ENSG00000145147|SLIT2	653.703	0.771034	0.275129	2.80244	0.0050717	0.0436454
ENSSSCG00000008772|ref|TCONS_00074201|RELL1|ENSG00000181826|RELL1	527.571	0.895804	0.247105	3.6252	0.000288739	0.00488912
ENSSSCG00000008788|ref|TCONS_00074226,TCONS_00074227,TCONS_00074228,TCONS_00074229|RFC1|ENSG00000035928|RFC1	1878.77	0.573427	0.184631	3.10581	0.0018976	0.0209096
ENSSSCG00000008842|ref|TCONS_00072601,TCONS_00072604|KIT|ENSG00000157404|KIT	684.319	1.23543	0.230953	5.34926	8.83136e-08	5.41988e-06
ENSSSCG00000008844|ref|TCONS_00074358,TCONS_00074361|KDR|ENSG00000128052|KDR	5761.3	-0.7142	0.170943	-4.17801	2.94074e-05	0.000747886
ENSSSCG00000008854|ref|TCONS_00074385,TCONS_00074386|CPE|ENSG00000109472|CPE	2561.45	2.56385	0.25782	9.94436	2.66888e-23	1.45365e-20
ENSSSCG00000008857|ref|ENSSSCT00000009697.3,TCONS_00074387|MSMO1|ENSG00000052802|MSMO1	681.755	-0.864725	0.264295	-3.27182	0.00106858	0.0134054
ENSSSCG00000008873|ref|TCONS_00074400,TCONS_00074403|FAM198B|ENSG00000164125|FAM198B	3662.63	-1.07499	0.217082	-4.95201	7.34496e-07	3.41684e-05
ENSSSCG00000008874|ref|TCONS_00072651|TMEM144|ENSG00000164124|TMEM144	120.428	1.01359	0.346481	2.9254	0.00344014	0.0323949
ENSSSCG00000008881|ref|ENSSSCT00000061660.1,TCONS_00072670,TCONS_00072673,TCONS_00072674,TCONS_00072675,TCONS_00072676,TCONS_00072677|RAPGEF2|ENSG00000109756|RAPGEF2	1905.96	-0.551264	0.186149	-2.96141	0.00306229	0.0295645
ENSSSCG00000008898|ref|TCONS_00074505,TCONS_00074506,TCONS_00074507,TCONS_00074508,TCONS_00074509,TCONS_00074510|No_name|ENSG00000171476|HOPX	549.786	1.03688	0.339945	3.05014	0.00228735	0.0240163
ENSSSCG00000008965|ref|TCONS_00074634,TCONS_00074637,TCONS_00074638,TCONS_00074639|No_name|ENSG00000174808|BTC	395.5	1.35235	0.2355	5.74247	9.33055e-09	7.43713e-07
ENSSSCG00000008973|ref|TCONS_00074664,TCONS_00074665,TCONS_00074666|NAAA|ENSG00000138744|NAAA	243.167	-0.802326	0.280159	-2.86382	0.0041856	0.0375011
ENSSSCG00000008981|ref|TCONS_00072960,TCONS_00072961,TCONS_00072962,TCONS_00072963,TCONS_00072964|No_name|ENSG00000272414_ENSG00000189157|FAM47E-STBD1_FAM47E	891.067	-1.2222	0.240984	-5.07169	3.94302e-07	1.97383e-05
ENSSSCG00000008986|ref|ENSSSCT00000035968.2,ENSSSCT00000045826.1,ENSSSCT00000059403.1,ENSSSCT00000064894.1,TCONS_00072988,TCONS_00072991,TCONS_00072992,TCONS_00072993|SEPT11|ENSG00000138758|SEPT11	2474.58	-0.511354	0.178395	-2.86641	0.00415162	0.037299
ENSSSCG00000008988|ref|TCONS_00072997,TCONS_00072998,TCONS_00072999|CCNG2|ENSG00000138764|CCNG2	821.113	0.827224	0.249394	3.31694	0.0009101	0.0118612
ENSSSCG00000009045|ref|ENSSSCT00000049382.1,ENSSSCT00000049868.1,TCONS_00074828|HHIP|ENSG00000164161|HHIP	283.092	1.18498	0.359159	3.29932	0.000969193	0.0124209
ENSSSCG00000009047|ref|ENSSSCT00000064754.1,TCONS_00074838|SMARCA5|ENSG00000153147|SMARCA5	2587.87	0.521256	0.175405	2.97173	0.0029613	0.0288666
ENSSSCG00000009072|ref|TCONS_00073238|PGRMC2|ENSG00000164040|PGRMC2	1797.1	-0.640591	0.211468	-3.02925	0.00245159	0.0252539
ENSSSCG00000009077|ref|ENSSSCT00000009942.3,ENSSSCT00000042144.1,TCONS_00074941,TCONS_00074942,TCONS_00074943|HSPA4L|ENSG00000164070|HSPA4L	969.352	-0.972135	0.267538	-3.63364	0.000279449	0.00477511
ENSSSCG00000009093|ref|ENSSSCT00000009959.3,ENSSSCT00000037761.1,ENSSSCT00000065035.1,TCONS_00073282|BBS7|ENSG00000138686|BBS7	508.931	0.86935	0.233739	3.71931	0.000199765	0.00363188
ENSSSCG00000009112|ref|TCONS_00073331,TCONS_00073332|SEC24D|ENSG00000150961|SEC24D	2026.21	-0.524812	0.187174	-2.80388	0.00504918	0.0435472
ENSSSCG00000009125|ref|TCONS_00075110,TCONS_00075111|ANK2|ENSG00000145362|ANK2	1430.87	-0.883414	0.222395	-3.97227	7.11907e-05	0.00153565
ENSSSCG00000009132|ref|TCONS_00075195,TCONS_00075196,TCONS_00075197|ENPEP|ENSG00000138792|ENPEP	927.798	0.636015	0.228226	2.78678	0.00532352	0.0452036
ENSSSCG00000009151|ref|TCONS_00075243,TCONS_00075244,TCONS_00075245|CYP2U1|ENSG00000155016|CYP2U1	978.98	-0.918187	0.23027	-3.98744	6.67907e-05	0.00147481
ENSSSCG00000009192|ref|TCONS_00075381,TCONS_00075382,TCONS_00075383,TCONS_00075384,TCONS_00075385,TCONS_00075386,TCONS_00075388|PDLIM5|ENSG00000163110|PDLIM5	878.392	0.71639	0.225332	3.17926	0.00147649	0.0172482
ENSSSCG00000009202|ref|TCONS_00075494|MMRN1|ENSG00000138722|MMRN1	1176.44	0.960235	0.339548	2.82798	0.00468426	0.0408255
ENSSSCG00000009233|ref|ENSSSCT00000058278.1,TCONS_00075579,TCONS_00075580,TCONS_00075582,TCONS_00075583|GPAT3|ENSG00000138678|GPAT3	986.378	-1.48781	0.272004	-5.4698	4.50542e-08	3.02025e-06
ENSSSCG00000009240|ref|TCONS_00073732,TCONS_00073733|PLAC8|ENSG00000145287|PLAC8	106.165	1.53411	0.434998	3.52671	0.000420764	0.00648006
ENSSSCG00000009245|ref|TCONS_00073752,TCONS_00073753|SCD5|ENSG00000145284|SCD5	63.55	1.31721	0.392432	3.35652	0.0007893	0.010703
ENSSSCG00000009281|ref|TCONS_00009841,TCONS_00009842|SGCG|ENSG00000102683|SGCG	397.312	1.12722	0.252105	4.47122	7.7776e-06	0.000249801
ENSSSCG00000009309|ref|TCONS_00009891,TCONS_00009892,TCONS_00009893,TCONS_00009894|No_name||	157.138	0.952824	0.304819	3.12587	0.00177277	0.0197784
ENSSSCG00000009319|ref|TCONS_00009898,TCONS_00009899,TCONS_00009900,TCONS_00009901,TCONS_00009902|PAN3|ENSG00000152520|PAN3	1087.96	0.737426	0.203409	3.62533	0.000288592	0.00488912
ENSSSCG00000009320|ref|TCONS_00010987|FLT1|ENSG00000102755|FLT1	728.48	-0.876149	0.212859	-4.11611	3.85322e-05	0.000931041
ENSSSCG00000009322|ref|ENSSSCT00000010214.3,ENSSSCT00000048132.1,TCONS_00010994,TCONS_00010996,TCONS_00010997|SLC46A3|ENSG00000139508|SLC46A3	591.712	1.29058	0.226486	5.69827	1.21027e-08	9.47342e-07
ENSSSCG00000009331|ref|TCONS_00009944|MEDAG|ENSG00000102802|MEDAG	1591.95	1.46488	0.207323	7.06565	1.59861e-12	3.16621e-10
ENSSSCG00000009334|ref|TCONS_00011044,TCONS_00011045|HSPH1|ENSG00000120694|HSPH1	1575.98	-1.64219	0.357233	-4.59697	4.2867e-06	0.000156963
ENSSSCG00000009378|ref|TCONS_00010115,TCONS_00010116|CKAP2|ENSG00000136108|CKAP2	444.409	0.847547	0.282232	3.00301	0.00267324	0.0268861
ENSSSCG00000009405|ref|TCONS_00010189,TCONS_00010190,TCONS_00010191|SUCLA2|ENSG00000136143|SUCLA2	1981.45	0.858582	0.251793	3.40987	0.000649927	0.00916488
ENSSSCG00000009407|ref|TCONS_00010197,TCONS_00010199,TCONS_00010200,TCONS_00010201|ESD|ENSG00000139684|ESD	1931.47	1.07934	0.215826	5.00095	5.70482e-07	2.72166e-05
ENSSSCG00000009426|ref|TCONS_00010240,TCONS_00010241,TCONS_00010242,TCONS_00010243,TCONS_00010244|CCDC122|ENSG00000151773|CCDC122	111.857	1.15791	0.333263	3.47446	0.000511883	0.00762111
ENSSSCG00000009434|ref|TCONS_00011403|RGCC|ENSG00000102760|RGCC	4259.52	-0.724028	0.258574	-2.80008	0.00510899	0.0437932
ENSSSCG00000009446|ref|ENSSSCT00000010354.3,TCONS_00010283,TCONS_00010284|PCDH17|ENSG00000118946|PCDH17	1691.22	-0.847097	0.192706	-4.3958	1.10365e-05	0.000330135
ENSSSCG00000009472|ref|ENSSSCT00000059559.1,TCONS_00011536,TCONS_00011537|FBXL3|ENSG00000005812|FBXL3	1683.04	0.897421	0.193538	4.63692	3.53636e-06	0.000132837
ENSSSCG00000009473|ref|TCONS_00011541,TCONS_00011542,TCONS_00011543,TCONS_00011544,TCONS_00011545|MYCBP2|ENSG00000005810|MYCBP2	4223.21	-0.528967	0.167157	-3.16449	0.00155353	0.017856
ENSSSCG00000009486|ref|TCONS_00011635,TCONS_00011636,TCONS_00011637,TCONS_00011638|SLITRK6|ENSG00000184564|SLITRK6	422.28	-1.00217	0.343534	-2.91724	0.00353146	0.0330682
ENSSSCG00000009523|ref|TCONS_00011716|GGACT|ENSG00000134864|GGACT	200.17	-1.3351	0.347764	-3.8391	0.000123486	0.00244576
ENSSSCG00000009524|ref|ENSSSCT00000010442.3,ENSSSCT00000038434.1,ENSSSCT00000062125.1,TCONS_00011720,TCONS_00011721|TMTC4|ENSG00000125247|TMTC4	1467.51	-0.844551	0.190643	-4.43002	9.42241e-06	0.000289811
ENSSSCG00000009605|ref|TCONS_00025278,TCONS_00025279|GFRA2|ENSG00000168546|GFRA2	390.585	-0.847128	0.233039	-3.63513	0.000277842	0.00475386
ENSSSCG00000009652|ref|TCONS_00025336|KCTD9|ENSG00000104756|KCTD9	1004.23	0.740958	0.205825	3.59995	0.00031828	0.0052466
ENSSSCG00000009668|ref|TCONS_00025367,TCONS_00025368,TCONS_00025369,TCONS_00025370,TCONS_00025371,TCONS_00025372,TCONS_00025373|CLU|ENSG00000120885|CLU	1598.27	2.02313	0.277923	7.27947	3.35128e-13	7.82285e-11
ENSSSCG00000009671|ref|TCONS_00025380,TCONS_00025381|PBK|ENSG00000168078|PBK	292.108	1.52608	0.303671	5.02542	5.02334e-07	2.43204e-05
ENSSSCG00000009672|ref|TCONS_00025384|SCARA5|ENSG00000168079|SCARA5	454.399	1.59455	0.392936	4.05805	4.94842e-05	0.00115304
ENSSSCG00000009679|ref|TCONS_00022867,TCONS_00022868,TCONS_00022870,TCONS_00022871|FZD3|ENSG00000104290|FZD3	168.526	1.03954	0.309515	3.35863	0.000783305	0.0106438
ENSSSCG00000009680|ref|TCONS_00022872,TCONS_00022873,TCONS_00022875,TCONS_00022876|EXTL3|ENSG00000012232|EXTL3	830.429	-0.815683	0.229481	-3.55448	0.000378733	0.00598646
ENSSSCG00000009704|ref|TCONS_00022954|HMGB2|ENSG00000164104|HMGB2	516.086	0.962622	0.284579	3.38262	0.000717991	0.00995289
ENSSSCG00000009733|ref|TCONS_00023021,TCONS_00023022|GOLGA3|ENSG00000090615|GOLGA3	1813.55	-0.681398	0.178372	-3.8201	0.000133396	0.0025965
ENSSSCG00000009759|ref|TCONS_00023065,TCONS_00023066|SCARB1|ENSG00000073060|SCARB1	1669.68	-0.985978	0.233445	-4.22361	2.40423e-05	0.000640084
ENSSSCG00000009761|ref|ENSSSCT00000010703.2|NCOR2|ENSG00000196498|NCOR2	1069.22	-1.04072	0.274623	-3.78964	0.000150865	0.00287899
ENSSSCG00000009765|ref|TCONS_00025747,TCONS_00025748|DNAH10|ENSG00000197653|DNAH10	171.742	0.849805	0.301538	2.81823	0.00482892	0.0418869
ENSSSCG00000009781|ref|ENSSSCT00000041649.1,TCONS_00023110,TCONS_00023111,TCONS_00023112,TCONS_00023113,TCONS_00023114,TCONS_00023117|PITPNM2|ENSG00000090975|PITPNM2	450.682	-1.03239	0.285256	-3.61919	0.000295524	0.00496542
ENSSSCG00000009786|ref|TCONS_00025779|HIP1R|ENSG00000130787|HIP1R	498.054	0.991662	0.296016	3.35003	0.000808029	0.010878
ENSSSCG00000009789|ref|TCONS_00023121|HCAR1|ENSG00000196917|HCAR1	1143.51	1.66889	0.320973	5.19947	1.99852e-07	1.11169e-05
ENSSSCG00000009808|ref|TCONS_00025813,TCONS_00025814|TMEM120B|ENSG00000188735|TMEM120B	1097.33	-0.657529	0.21974	-2.99231	0.00276879	0.0275446
ENSSSCG00000009815|ref|TCONS_00023176,TCONS_00023177,TCONS_00023178,TCONS_00023180,TCONS_00023181|CAMKK2|ENSG00000110931|CAMKK2	2087.13	1.18958	0.197067	6.03641	1.57579e-09	1.53722e-07
ENSSSCG00000009826|ref|TCONS_00023200,TCONS_00023201,TCONS_00023202|TCTN1|ENSG00000204852|TCTN1	429.852	0.68593	0.23207	2.95571	0.00311951	0.029918
ENSSSCG00000009827|ref|ENSSSCT00000041856.1,ENSSSCT00000048868.1,TCONS_00025840|HVCN1|ENSG00000122986|HVCN1	529.828	-1.03404	0.279367	-3.70138	0.000214434	0.00385039
ENSSSCG00000009851|ref|TCONS_00025889|No_name||	7940.99	-0.717501	0.247505	-2.89894	0.0037443	0.0346128
ENSSSCG00000009858|ref|TCONS_00023259,TCONS_00023261|FBXO21|ENSG00000135108|FBXO21	1792.03	0.796451	0.183625	4.33737	1.442e-05	0.000412468
ENSSSCG00000009860|ref|TCONS_00025892,TCONS_00025893|FBXW8|ENSG00000174989|FBXW8	167.063	0.977718	0.295493	3.30877	0.000937054	0.012092
ENSSSCG00000009873|ref|TCONS_00023318,TCONS_00023319|DTX1|ENSG00000135144|DTX1	348.273	-2.11106	0.257083	-8.21158	2.18302e-16	6.79438e-14
ENSSSCG00000009879|ref|TCONS_00023324,TCONS_00023325,TCONS_00023326,TCONS_00023327|TPCN1|ENSG00000186815|TPCN1	483.341	-1.27467	0.23445	-5.43684	5.42342e-08	3.54475e-06
ENSSSCG00000009885|ref|TCONS_00023331,TCONS_00023332,TCONS_00023333,TCONS_00023334|HECTD4|ENSG00000173064|HECTD4	1955.93	-0.657197	0.230496	-2.85123	0.00435502	0.0386483
ENSSSCG00000009904|ref|TCONS_00023361|DYNLL1|ENSG00000088986|DYNLL1	1187.54	-0.733101	0.25232	-2.90544	0.00366741	0.0340727
ENSSSCG00000009910|ref|TCONS_00023363|RNF10|ENSG00000022840|RNF10	2117.46	-0.553851	0.175044	-3.16406	0.00155584	0.017856
ENSSSCG00000009914|ref|TCONS_00023369,TCONS_00023370|MLEC|ENSG00000110917|MLEC	4457.76	-0.60738	0.176717	-3.43702	0.000588142	0.00851405
ENSSSCG00000009932|ref|TCONS_00023403|MMAB|ENSG00000139428|MMAB	117.73	-0.977383	0.334029	-2.92604	0.00343303	0.0323949
ENSSSCG00000009942|ref|TCONS_00026029,TCONS_00026031,TCONS_00026032|DAO|ENSG00000110887|DAO	172.62	-1.89987	0.310135	-6.12596	9.0138e-10	9.35146e-08
ENSSSCG00000009943|ref|TCONS_00023418,TCONS_00023420,TCONS_00023421,TCONS_00023422|SSH1|ENSG00000084112|SSH1	716.253	-0.619573	0.224863	-2.75534	0.00586316	0.0482337
ENSSSCG00000009956|ref|TCONS_00023453,TCONS_00023454,TCONS_00023455,TCONS_00023456|GRK3|ENSG00000100077|GRK3	1232.54	-0.596078	0.18799	-3.1708	0.00152019	0.0175703
ENSSSCG00000010053|ref|TCONS_00023662,TCONS_00023664,TCONS_00023665,TCONS_00023666,TCONS_00023669|No_name|ENSG00000258555_ENSG00000100014|SPECC1L-ADORA2A_SPECC1L	2773.47	-0.643798	0.185577	-3.46917	0.000522066	0.00773747
ENSSSCG00000010073|ref|TCONS_00023686|CHCHD10|ENSG00000250479|CHCHD10	312.063	-1.49122	0.264765	-5.63226	1.7786e-08	1.34392e-06
ENSSSCG00000010092|ref|ENSSSCT00000048718.1,TCONS_00026331,TCONS_00026332,TCONS_00026333,TCONS_00026334,TCONS_00026335,TCONS_00026336,TCONS_00026337,TCONS_00026338|PI4KA|ENSG00000241973|PI4KA	2554.33	-0.631209	0.197589	-3.19456	0.00140045	0.0165821
ENSSSCG00000010097|ref|ENSSSCT00000011058.3,ENSSSCT00000062345.1,TCONS_00023719,TCONS_00023720,TCONS_00023721|LZTR1|ENSG00000099949|LZTR1	1115.87	-0.597525	0.192924	-3.09721	0.00195353	0.0213197
ENSSSCG00000010116|ref|TCONS_00026377|SLC25A1|ENSG00000100075|SLC25A1	2283.07	-1.45118	0.235589	-6.1598	7.28359e-10	7.86868e-08
ENSSSCG00000010132|ref|TCONS_00023763,TCONS_00023765,TCONS_00023766|COMT|ENSG00000093010|COMT	1196.94	-0.819154	0.200541	-4.08472	4.41306e-05	0.00105077
ENSSSCG00000010136|ref|TCONS_00026402|TRMT2A|ENSG00000099899|TRMT2A	343.265	-0.76124	0.256111	-2.97231	0.00295572	0.0288552
ENSSSCG00000010143|ref|ENSSSCT00000011105.3|MTR|ENSG00000116984|MTR	1907.97	1.09674	0.186777	5.87191	4.30809e-09	3.83098e-07
ENSSSCG00000010184|ref|ENSSSCT00000050329.1,TCONS_00023900,TCONS_00023901,TCONS_00023902|AGT|ENSG00000135744|AGT	6425.24	-0.973945	0.322128	-3.02347	0.00249895	0.0255913
ENSSSCG00000010214|ref|ENSSSCT00000011180.3,TCONS_00023973,TCONS_00023974|CDK1|ENSG00000170312|CDK1	289.019	1.15652	0.285444	4.05167	5.08532e-05	0.00118284
ENSSSCG00000010253|ref|ENSSSCT00000051037.1,TCONS_00024059|HK1|ENSG00000156515|HK1	2255.46	-0.635018	0.196753	-3.22749	0.00124881	0.0151574
ENSSSCG00000010259|ref|TCONS_00026810|TYSND1|ENSG00000156521|TYSND1	586.502	-1.22989	0.240928	-5.10481	3.31119e-07	1.71762e-05
ENSSSCG00000010261|ref|TCONS_00026817|PPA1|ENSG00000180817|PPA1	408.708	0.758645	0.271305	2.79628	0.00516944	0.0441955
ENSSSCG00000010275|ref|TCONS_00026825|PCBD1|ENSG00000166228|PCBD1	801.152	-1.04134	0.239642	-4.3454	1.39022e-05	0.000400285
ENSSSCG00000010320|ref|TCONS_00024163,TCONS_00024164|No_name||	2265.33	-0.601195	0.200844	-2.99334	0.00275938	0.0275033
ENSSSCG00000010327|ref|ENSSSCT00000011305.3,TCONS_00026941,TCONS_00026943|POLR3A|ENSG00000148606|POLR3A	540.013	-0.628155	0.219025	-2.86797	0.0041312	0.0371922
ENSSSCG00000010330|ref|TCONS_00024276,TCONS_00024277|PPIF|ENSG00000108179|PPIF	922.798	-0.911868	0.202346	-4.50648	6.59118e-06	0.000220923
ENSSSCG00000010332|ref|TCONS_00026956|PLAC9|ENSG00000189129|PLAC9	2284.31	0.81038	0.205744	3.93877	8.18988e-05	0.00172396
ENSSSCG00000010370|ref|TCONS_00027003|No_name|ENSG00000265190_ENSG00000264230|ANXA8_ANXA8L1	354.429	1.41125	0.327617	4.30763	1.65015e-05	0.000460912
ENSSSCG00000010381|ref|ENSSSCT00000011364.3,TCONS_00027030,TCONS_00027031,TCONS_00027032|ARHGAP22|ENSG00000128805|ARHGAP22	381.144	-1.07156	0.251713	-4.25707	2.0712e-05	0.000562883
ENSSSCG00000010403|ref|TCONS_00024449,TCONS_00024450,TCONS_00024451|MARCH8|ENSG00000165406|MARCH8	860.75	0.803666	0.200348	4.01134	6.03746e-05	0.00135994
ENSSSCG00000010429|ref|TCONS_00027133,TCONS_00027134|PRKG1|ENSG00000185532|PRKG1	464.84	0.773017	0.245349	3.15068	0.00162891	0.0185803
ENSSSCG00000010437|ref|ENSSSCT00000011422.3,TCONS_00024543,TCONS_00024546,TCONS_00024547|PAPSS2|ENSG00000198682|PAPSS2	776.124	1.6926	0.36319	4.66037	3.15645e-06	0.000120295
ENSSSCG00000010447|ref|ENSSSCT00000049256.1,TCONS_00027169,TCONS_00027171,TCONS_00027172|ACTA2|ENSG00000107796|ACTA2	3129.13	1.39467	0.209729	6.64986	2.93374e-11	4.45929e-09
ENSSSCG00000010450|ref|ENSSSCT00000011436.3,ENSSSCT00000061668.1,TCONS_00027180,TCONS_00027181,TCONS_00027183,TCONS_00027184,TCONS_00027185|LIPA|ENSG00000107798|LIPA	2872.2	-0.927623	0.194329	-4.77347	1.81078e-06	7.37398e-05
ENSSSCG00000010457|ref|TCONS_00024574,TCONS_00024576,TCONS_00024577,TCONS_00024578|KIF20B|ENSG00000138182|KIF20B	467.862	0.775931	0.234234	3.31264	0.000924209	0.0119498
ENSSSCG00000010464|ref|TCONS_00027215|PPP1R3C|ENSG00000119938|PPP1R3C	571.171	-1.0381	0.249652	-4.15817	3.20814e-05	0.000800321
ENSSSCG00000010467|ref|ENSSSCT00000065436.1,TCONS_00024623,TCONS_00024625,TCONS_00024626,TCONS_00024627|BTAF1|ENSG00000095564|BTAF1	2115.09	-0.619633	0.185524	-3.33991	0.000838057	0.0111787
ENSSSCG00000010468|ref|ENSSSCT00000056048.1,TCONS_00027224,TCONS_00027229,TCONS_00027230,TCONS_00027231|CPEB3|ENSG00000107864|CPEB3	237.403	-0.744532	0.266221	-2.79667	0.0051632	0.0441711
ENSSSCG00000010471|ref|TCONS_00024631|KIF11|ENSG00000138160|KIF11	796.706	1.05832	0.261414	4.04844	5.15591e-05	0.00119289
ENSSSCG00000010477|ref|TCONS_00024642,TCONS_00024643|CEP55|ENSG00000138180|CEP55	110.111	1.06994	0.360779	2.96564	0.00302056	0.0292263
ENSSSCG00000010478|ref|TCONS_00024644,TCONS_00024645|FFAR4|ENSG00000186188|FFAR4	309.178	-0.992272	0.360051	-2.75592	0.0058527	0.0481779
ENSSSCG00000010479|ref|TCONS_00027243,TCONS_00027244|RBP4|ENSG00000138207|RBP4	1400.13	-0.814049	0.2445	-3.32944	0.000870209	0.0114655
ENSSSCG00000010497|ref|TCONS_00024691,TCONS_00024693|ENTPD1|ENSG00000138185|ENTPD1	1149.5	-0.920034	0.252278	-3.6469	0.00026542	0.00457726
ENSSSCG00000010514|ref|TCONS_00027310|RRP12|ENSG00000052749|RRP12	375.426	-0.659942	0.238214	-2.77037	0.00559925	0.0469489
ENSSSCG00000010529|ref|TCONS_00027321|SFRP5|ENSG00000120057|SFRP5	3138.68	-2.175	0.192102	-11.3221	1.02027e-29	7.40946e-27
ENSSSCG00000010537|ref|TCONS_00027340|GOT1|ENSG00000120053|GOT1	717.838	-1.14155	0.219519	-5.20022	1.99054e-07	1.11169e-05
ENSSSCG00000010541|ref|TCONS_00027351|COX15|ENSG00000014919|COX15	883.659	-0.782455	0.229447	-3.41018	0.000649208	0.00916463
ENSSSCG00000010554|ref|TCONS_00024783|SCD|ENSG00000099194|SCD	212318	-1.21096	0.426708	-2.83792	0.00454087	0.0399181
ENSSSCG00000010575|ref|TCONS_00024832|PPRC1|ENSG00000148840|PPRC1	323.439	-0.923005	0.270465	-3.41266	0.000643313	0.00912082
ENSSSCG00000010579|ref|ENSSSCT00000011572.3|GBF1|ENSG00000107862|GBF1	1065.61	-0.875833	0.248258	-3.52792	0.000418842	0.00647941
ENSSSCG00000010585|ref|TCONS_00027438,TCONS_00027439,TCONS_00027440|ACTR1A|ENSG00000138107|ACTR1A	1437.43	-0.788877	0.219902	-3.5874	0.000333992	0.00546389
ENSSSCG00000010589|ref|TCONS_00024853,TCONS_00024854|SFXN2|ENSG00000156398|SFXN2	157.629	-0.923458	0.299587	-3.08244	0.00205313	0.0222542
ENSSSCG00000010594|ref|ENSSSCT00000011588.3,ENSSSCT00000057053.1,ENSSSCT00000059485.1,TCONS_00027456,TCONS_00027463,TCONS_00027464,TCONS_00027465,TCONS_00027466|NT5C2|ENSG00000076685|NT5C2	2759.82	0.665633	0.200233	3.32428	0.00088646	0.0116227
ENSSSCG00000010625|ref|TCONS_00024906|SMC3|ENSG00000108055|SMC3	1631.82	0.498662	0.180664	2.76016	0.00577734	0.047738
ENSSSCG00000010631|ref|ENSSSCT00000011627.3|GPAM|ENSG00000119927|GPAM	314.724	-0.747433	0.24712	-3.02458	0.00248982	0.025527
ENSSSCG00000010645|ref|TCONS_00024969|NHLRC2|ENSG00000196865|NHLRC2	2493.98	0.565678	0.193938	2.9168	0.0035364	0.033075
ENSSSCG00000010650|ref|TCONS_00027561,TCONS_00027562|AFAP1L2|ENSG00000169129|AFAP1L2	155.451	-0.844633	0.305776	-2.76226	0.00574025	0.0475216
ENSSSCG00000010734|ref|TCONS_00027694,TCONS_00027695,TCONS_00027696|No_name|ENSG00000065154|OAT	2155.23	0.753362	0.18858	3.99492	6.47174e-05	0.00143875
ENSSSCG00000010744|ref|TCONS_00027727,TCONS_00027728,TCONS_00027729|DHX32|ENSG00000089876|DHX32	851.323	-0.756233	0.269931	-2.80158	0.00508532	0.0436763
ENSSSCG00000010795|ref|ENSSSCT00000065658.1,TCONS_00045681|No_name|ENSG00000004779|NDUFAB1	819.806	-0.796477	0.225062	-3.53893	0.000401752	0.00628195
ENSSSCG00000010811|ref|TCONS_00007567,TCONS_00007568|No_name|ENSG00000136636|KCTD3	1557.07	0.776351	0.182705	4.2492	2.14535e-05	0.000578227
ENSSSCG00000010821|ref|TCONS_00008758,TCONS_00008759|EPRS|ENSG00000136628|EPRS	2728.4	-0.747143	0.178372	-4.18868	2.8058e-05	0.000720403
ENSSSCG00000010825|ref|TCONS_00007590,TCONS_00007591|MARK1|ENSG00000116141|MARK1	668.004	-0.824849	0.25976	-3.17543	0.00149617	0.0174003
ENSSSCG00000010826|ref|ENSSSCT00000011844.3,ENSSSCT00000039797.1|MARC2|ENSG00000117791|MARC2	2777.79	1.43377	0.202493	7.08059	1.43545e-12	2.88681e-10
ENSSSCG00000010836|ref|ENSSSCT00000011855.3,TCONS_00007616,TCONS_00007619|BROX|ENSG00000162819|BROX	919.998	0.632931	0.21305	2.97081	0.00297013	0.0289095
ENSSSCG00000010872|ref|ENSSSCT00000011894.3,ENSSSCT00000033298.2,TCONS_00008911,TCONS_00008913,TCONS_00008916|AKT3|ENSG00000117020|AKT3	1573.27	0.545091	0.182055	2.99409	0.0027526	0.0274855
ENSSSCG00000010896|ref|TCONS_00008968,TCONS_00008969,TCONS_00008970,TCONS_00008971,TCONS_00008972,TCONS_00008973|ASPM|ENSG00000066279|ASPM	692.637	0.865174	0.295747	2.92538	0.00344035	0.0323949
ENSSSCG00000010904|ref|TCONS_00007760,TCONS_00007761,TCONS_00007762|NEK7|ENSG00000151414|NEK7	2426.91	0.649244	0.192582	3.37126	0.000748239	0.0102634
ENSSSCG00000010925|ref|TCONS_00007827,TCONS_00007829|PPP1R12B|ENSG00000077157|PPP1R12B	924.46	0.855178	0.243928	3.50586	0.000455143	0.0068988
ENSSSCG00000010947|ref|TCONS_00007888,TCONS_00007889|FBP2|ENSG00000130957|FBP2	474.511	-0.99203	0.262858	-3.77402	0.000160638	0.00302138
ENSSSCG00000010952|ref|TCONS_00007894,TCONS_00007895,TCONS_00007896,TCONS_00007897,TCONS_00007898|TUT7|ENSG00000083223|TUT7	1635.94	1.05399	0.232023	4.54261	5.55614e-06	0.000193235
ENSSSCG00000010959|ref|ENSSSCT00000011995.3,TCONS_00009168,TCONS_00009170,TCONS_00009172,TCONS_00009174,TCONS_00009176,TCONS_00009177|NTRK2|ENSG00000148053|NTRK2	3606.67	0.938678	0.215338	4.35909	1.30604e-05	0.000380235
ENSSSCG00000010992|ref|TCONS_00007984,TCONS_00007985,TCONS_00007986|No_name|ENSG00000259916_ENSG00000165269|AL845331.2_AQP7	1127.41	-0.794799	0.197105	-4.03237	5.52166e-05	0.00126187
ENSSSCG00000011000|ref|TCONS_00009225,TCONS_00009227|DNAJA1|ENSG00000086061|DNAJA1	2354.42	-1.23082	0.336023	-3.6629	0.000249377	0.0043581
ENSSSCG00000011033|ref|TCONS_00008200,TCONS_00008201|VIM|ENSG00000026025|VIM	41940.3	0.645369	0.168664	3.82635	0.000130057	0.00254506
ENSSSCG00000011038|ref|TCONS_00008211,TCONS_00008213,TCONS_00008214|MRC1|ENSG00000260314|MRC1	2964.21	0.868481	0.180727	4.80548	1.54381e-06	6.61615e-05
ENSSSCG00000011043|ref|TCONS_00008248|C1QL3|ENSG00000165985|C1QL3	219.953	3.53938	0.310545	11.3973	4.31315e-30	3.31656e-27
ENSSSCG00000011046|ref|TCONS_00008258,TCONS_00008259|ITGA8|ENSG00000077943|ITGA8	239.936	2.00891	0.413851	4.85419	1.20881e-06	5.32039e-05
ENSSSCG00000011129|ref|TCONS_00008534|ITIH5|ENSG00000123243|ITIH5	6452.19	-1.17811	0.17095	-6.89154	5.51915e-12	9.88306e-10
ENSSSCG00000011133|ref|TCONS_00009683,TCONS_00009684,TCONS_00009685,TCONS_00009686,TCONS_00009687|PFKFB3|ENSG00000170525|PFKFB3	2279.34	0.635248	0.229524	2.76768	0.00564565	0.0472169
ENSSSCG00000011169|ref|TCONS_00007850,TCONS_00007851|PRXL2C|ENSG00000158122|PRXL2C	699.236	0.694064	0.241816	2.87022	0.00410189	0.0370436
ENSSSCG00000011171|ref|TCONS_00007836,TCONS_00007837,TCONS_00007838|CTSV|ENSG00000136943|CTSV	2026.17	1.19832	0.231796	5.16973	2.34435e-07	1.26633e-05
ENSSSCG00000011195|ref|TCONS_00015623,TCONS_00015624|GALNT15|ENSG00000131386|GALNT15	865.822	1.92948	0.295082	6.53881	6.20101e-11	8.81083e-09
ENSSSCG00000011218|ref|ENSSSCT00000012285.3,TCONS_00019431,TCONS_00019432,TCONS_00019434|SLC4A7|ENSG00000033867|SLC4A7	938.064	1.18493	0.218085	5.43335	5.53047e-08	3.59673e-06
ENSSSCG00000011241|ref|ENSSSCT00000012308.3|DCLK3|ENSG00000163673|DCLK3	112.039	1.92314	0.363799	5.28627	1.24837e-07	7.38401e-06
ENSSSCG00000011261|ref|TCONS_00015970,TCONS_00015971|WDR48|ENSG00000114742|WDR48	963.545	0.810687	0.193149	4.19722	2.70215e-05	0.000702237
ENSSSCG00000011292|ref|TCONS_00016069|ZNF662|ENSG00000182983|ZNF662	571.725	0.781589	0.225113	3.47199	0.000516613	0.00767576
ENSSSCG00000011297|ref|TCONS_00016093,TCONS_00016094|ABHD5|ENSG00000011198|ABHD5	2445.42	1.07808	0.229074	4.70625	2.52319e-06	9.8752e-05
ENSSSCG00000011309|ref|TCONS_00016146,TCONS_00016148,TCONS_00016150,TCONS_00016151,TCONS_00016152|KIF15|ENSG00000163808|KIF15	364.327	0.949136	0.309438	3.06729	0.0021601	0.023202
ENSSSCG00000011346|ref|ENSSSCT00000012423.3|PLXNB1|ENSG00000164050|PLXNB1	627.73	-0.735413	0.231444	-3.1775	0.00148551	0.0173072
ENSSSCG00000011353|ref|TCONS_00019711,TCONS_00019712,TCONS_00019713,TCONS_00019714|PFKFB4|ENSG00000114268|PFKFB4	317.817	-1.05806	0.268038	-3.94743	7.89956e-05	0.00167907
ENSSSCG00000011379|ref|TCONS_00016253,TCONS_00016255,TCONS_00016256|KLHDC8B|ENSG00000185909|KLHDC8B	525.193	-1.04124	0.236299	-4.40646	1.05073e-05	0.000317943
ENSSSCG00000011389|ref|TCONS_00019792,TCONS_00019793,TCONS_00019794,TCONS_00019795|AMIGO3|ENSG00000176020|AMIGO3	940.888	-0.707456	0.215894	-3.27686	0.00104967	0.013219
ENSSSCG00000011400|ref|ENSSSCT00000012478.3,ENSSSCT00000042769.1,ENSSSCT00000049931.1,ENSSSCT00000059993.1|SEMA3B|ENSG00000012171|SEMA3B	1405.41	-0.702238	0.233198	-3.01134	0.00260098	0.0263875
ENSSSCG00000011434|ref|TCONS_00016370,TCONS_00016372|No_name|ENSG00000164088|PPM1M	767.517	0.994701	0.233006	4.26899	1.96357e-05	0.000541514
ENSSSCG00000011437|ref|TCONS_00016368,TCONS_00016369|ALAS1|ENSG00000023330|ALAS1	588.281	-1.04164	0.220344	-4.72732	2.275e-06	9.03916e-05
ENSSSCG00000011446|ref|TCONS_00019902,TCONS_00019903,TCONS_00019904,TCONS_00019906,TCONS_00019907|NEK4|ENSG00000114904|NEK4	991.921	0.74022	0.249261	2.96966	0.00298131	0.0289322
ENSSSCG00000011451|ref|ENSSSCT00000012532.3,ENSSSCT00000037940.1,ENSSSCT00000059959.1,TCONS_00016411|ITIH3|ENSG00000162267|ITIH3	607.497	1.44958	0.346448	4.18413	2.86259e-05	0.000730024
ENSSSCG00000011470|ref|TCONS_00016468,TCONS_00016470,TCONS_00016471|ABHD6|ENSG00000163686|ABHD6	500.415	-1.25804	0.279987	-4.4932	7.0161e-06	0.000231602
ENSSSCG00000011471|ref|ENSSSCT00000041927.1,TCONS_00016463,TCONS_00016465,TCONS_00016466,TCONS_00016467|FLNB|ENSG00000136068|FLNB	4068.63	-0.59302	0.170193	-3.4844	0.000493244	0.00736878
ENSSSCG00000011499|ref|TCONS_00020186,TCONS_00020187|LRIG1|ENSG00000144749|LRIG1	1013.94	-0.842096	0.204524	-4.11735	3.83257e-05	0.000927766
ENSSSCG00000011522|ref|ENSSSCT00000045538.1,ENSSSCT00000062604.1,TCONS_00020282,TCONS_00020283,TCONS_00020284,TCONS_00020287,TCONS_00020288,TCONS_00020290,TCONS_00020291|CNTN3|ENSG00000113805|CNTN3	497.605	0.820967	0.22721	3.61325	0.000302382	0.00503534
ENSSSCG00000011524|ref|TCONS_00016594,TCONS_00016596,TCONS_00016597,TCONS_00016598,TCONS_00016599,TCONS_00016600,TCONS_00016602,TCONS_00016603,TCONS_00016605|CHL1|ENSG00000134121|CHL1	1466.59	0.877311	0.247742	3.54123	0.000398264	0.00624234
ENSSSCG00000011550|ref|ENSSSCT00000059936.1,TCONS_00020386,TCONS_00020387|CAMK1|ENSG00000134072|CAMK1	306.434	-1.00381	0.277456	-3.6179	0.000296999	0.00497739
ENSSSCG00000011557|ref|TCONS_00020392,TCONS_00020397|CIDEC|ENSG00000187288|CIDEC	7527.13	-0.902685	0.263327	-3.428	0.000608046	0.00875371
ENSSSCG00000011572|ref|TCONS_00020406|SEC13|ENSG00000157020|SEC13	858.534	-0.670151	0.199323	-3.36214	0.000773423	0.0105424
ENSSSCG00000011575|ref|ENSSSCT00000038198.1,ENSSSCT00000042380.1,TCONS_00016775,TCONS_00016778,TCONS_00016779,TCONS_00016780,TCONS_00016781|ATG7|ENSG00000197548|ATG7	1250.9	-0.647199	0.202221	-3.20045	0.00137212	0.0163355
ENSSSCG00000011579|ref|ENSSSCT00000038744.1,TCONS_00016797,TCONS_00016798,TCONS_00016799,TCONS_00016800,TCONS_00016801,TCONS_00016802|PPARG|ENSG00000132170|PPARG	2592.31	-0.588982	0.21363	-2.75702	0.00583312	0.0480497
ENSSSCG00000011592|ref|TCONS_00020455|PLXND1|ENSG00000004399|PLXND1	3142.12	-0.891192	0.220822	-4.0358	5.44167e-05	0.00125015
ENSSSCG00000011593|ref|TCONS_00020457,TCONS_00020458,TCONS_00020460,TCONS_00020461,TCONS_00020462|TMCC1|ENSG00000172765|TMCC1	1707.29	-0.497788	0.178758	-2.7847	0.00535766	0.0454185
ENSSSCG00000011616|ref|TCONS_00016864|COPG1|ENSG00000181789|COPG1	2113.64	-0.765795	0.189098	-4.04972	5.12779e-05	0.00118848
ENSSSCG00000011677|ref|TCONS_00020638,TCONS_00020639,TCONS_00020641,TCONS_00020642|GK5|ENSG00000175066|GK5	1329.26	0.87648	0.200267	4.37656	1.20567e-05	0.000355768
ENSSSCG00000011690|ref|TCONS_00020676,TCONS_00020677,TCONS_00020678,TCONS_00020679|PLSCR4|ENSG00000114698|PLSCR4	1671.92	1.82371	0.246162	7.40856	1.27681e-13	3.14915e-11
ENSSSCG00000011701|ref|TCONS_00020760|TM4SF18|ENSG00000163762|TM4SF18	224.545	-0.889223	0.321519	-2.76569	0.00568025	0.0472705
ENSSSCG00000011717|ref|TCONS_00020787,TCONS_00020788,TCONS_00020789|IGSF10|ENSG00000152580|IGSF10	1736.25	1.40114	0.446489	3.13813	0.00170032	0.0191609
ENSSSCG00000011726|ref|TCONS_00020850|VEPH1|ENSG00000197415|VEPH1	53.8843	2.15455	0.414049	5.20362	1.95441e-07	1.09648e-05
ENSSSCG00000011731|ref|ENSSSCT00000037420.1,ENSSSCT00000056723.1,TCONS_00017354,TCONS_00017355,TCONS_00017356,TCONS_00017357,TCONS_00017362|SMC4|ENSG00000113810|SMC4	1101.69	0.764218	0.192068	3.9789	6.92354e-05	0.0015059
ENSSSCG00000011732|ref|TCONS_00020870|TRIM59|ENSG00000213186|TRIM59	400.268	1.22836	0.256001	4.79825	1.60055e-06	6.74917e-05
ENSSSCG00000011750|ref|ENSSSCT00000012861.3,ENSSSCT00000037465.1,TCONS_00021017,TCONS_00021018,TCONS_00021019,TCONS_00021020,TCONS_00021021|PLD1|ENSG00000075651|PLD1	1667.91	0.615089	0.195212	3.15088	0.00162779	0.0185803
ENSSSCG00000011806|ref|TCONS_00021215,TCONS_00021218|MASP1|ENSG00000127241|MASP1	193.625	2.60728	0.433565	6.01359	1.81463e-09	1.74711e-07
ENSSSCG00000011810|ref|ENSSSCT00000044599.1,TCONS_00021224,TCONS_00021225|BCL6|ENSG00000113916|BCL6	473.48	-1.18945	0.289833	-4.10392	4.06205e-05	0.000976086
ENSSSCG00000011813|ref|TCONS_00021235,TCONS_00021236,TCONS_00021237|P3H2|ENSG00000090530|P3H2	476.51	0.84199	0.229636	3.66663	0.000245763	0.00430901
ENSSSCG00000011825|ref|TCONS_00021277,TCONS_00021278,TCONS_00021279,TCONS_00021280,TCONS_00021281|ATP13A3|ENSG00000133657|ATP13A3	2754.8	0.820697	0.247388	3.31745	0.000908424	0.0118512
ENSSSCG00000011827|ref|TCONS_00021286,TCONS_00021287|LSG1|ENSG00000041802|LSG1	460.331	0.713153	0.241269	2.95585	0.0031181	0.029918
ENSSSCG00000011833|ref|ENSSSCT00000033279.2,TCONS_00017990,TCONS_00017991,TCONS_00017992,TCONS_00017993,TCONS_00017994,TCONS_00017995,TCONS_00017996|DLG1|ENSG00000075711|DLG1	2118.68	-0.617771	0.180481	-3.42292	0.000619522	0.00886039
ENSSSCG00000011849|ref|ENSSSCT00000058285.1,TCONS_00018050,TCONS_00018051,TCONS_00018052,TCONS_00018054,TCONS_00018055,TCONS_00018056,TCONS_00018058,TCONS_00018059,TCONS_00018060|TNK2|ENSG00000061938|TNK2	1204.33	-0.964144	0.202202	-4.76823	1.85851e-06	7.4983e-05
ENSSSCG00000011870|ref|TCONS_00021399|PDIA5|ENSG00000065485|PDIA5	296.743	0.762497	0.269392	2.83044	0.00464841	0.0405905
ENSSSCG00000011913|ref|TCONS_00018443,TCONS_00018445|CCDC191|ENSG00000163617|CCDC191	159.593	1.10123	0.303367	3.63002	0.000283398	0.00482996
ENSSSCG00000011915|ref|ENSSSCT00000044368.1,TCONS_00021521,TCONS_00021522|GRAMD1C|ENSG00000178075|GRAMD1C	45.6879	1.42429	0.426544	3.33915	0.000840362	0.011198
ENSSSCG00000011916|ref|TCONS_00021524,TCONS_00021525,TCONS_00021527|ATP6V1A|ENSG00000114573|ATP6V1A	1314.78	-0.801711	0.212081	-3.78022	0.00015669	0.00296981
ENSSSCG00000011933|ref|TCONS_00021583,TCONS_00021584,TCONS_00021585|NECTIN3|ENSG00000177707|NECTIN3	790.895	0.884435	0.254739	3.47193	0.000516728	0.00767576
ENSSSCG00000011941|ref|TCONS_00018504|IFT57|ENSG00000114446|IFT57	186.113	1.05508	0.29318	3.59876	0.00031974	0.00526403
ENSSSCG00000011946|ref|TCONS_00021625,TCONS_00021627,TCONS_00021629,TCONS_00021630|ALCAM|ENSG00000170017|ALCAM	998.231	0.577865	0.208108	2.77675	0.00549059	0.0461563
ENSSSCG00000011951|ref|TCONS_00021649,TCONS_00021650|NFKBIZ|ENSG00000144802|NFKBIZ	667.578	1.01491	0.272164	3.72904	0.000192213	0.00351029
ENSSSCG00000011973|ref|TCONS_00021741,TCONS_00021742|COL8A1|ENSG00000144810|COL8A1	603.577	1.54842	0.238219	6.49996	8.03403e-11	1.11724e-08
ENSSSCG00000011977|ref|TCONS_00018566,TCONS_00018567,TCONS_00018568|DCBLD2|ENSG00000057019|DCBLD2	1174.71	-0.629368	0.203004	-3.10028	0.00193339	0.0212024
ENSSSCG00000012000|ref|TCONS_00018654,TCONS_00018655|GBE1|ENSG00000114480|GBE1	7652.16	-0.829483	0.239389	-3.465	0.000530226	0.00783034
ENSSSCG00000012001|ref|TCONS_00018750,TCONS_00018752,TCONS_00018754,TCONS_00018755,TCONS_00018756|ROBO1|ENSG00000169855|ROBO1	872.133	-1.64802	0.249462	-6.60631	3.94012e-11	5.85287e-09
ENSSSCG00000012026|ref|TCONS_00022247|ADAMTS1|ENSG00000154734|ADAMTS1	1755.72	0.889983	0.193709	4.59443	4.33924e-06	0.000158443
ENSSSCG00000012059|ref|TCONS_00022362,TCONS_00022363,TCONS_00022364,TCONS_00022365|HLCS|ENSG00000159267|HLCS	2623.66	-1.663	0.210174	-7.91253	2.52213e-15	7.16724e-13
ENSSSCG00000012108|ref|ENSSSCT00000013243.3,TCONS_00083496|WWC3|ENSG00000047644|WWC3	992.175	-0.716863	0.215252	-3.33034	0.000867388	0.0114474
ENSSSCG00000012111|ref|TCONS_00083498,TCONS_00083499,TCONS_00083500|HCCS|ENSG00000004961|HCCS	326.735	-1.18429	0.261168	-4.53457	5.77204e-06	0.000200138
ENSSSCG00000012121|ref|TCONS_00083528|EGFL6|ENSG00000198759|EGFL6	149.428	0.999326	0.354533	2.81871	0.0048217	0.0418521
ENSSSCG00000012123|ref|TCONS_00083535,TCONS_00083540,TCONS_00083541,TCONS_00083542,TCONS_00083543,TCONS_00083544,TCONS_00083545|RAB9A|ENSG00000123595|RAB9A	730.059	0.802378	0.20359	3.94115	8.10917e-05	0.00171249
ENSSSCG00000012126|ref|TCONS_00085127,TCONS_00085129,TCONS_00085130,TCONS_00085131,TCONS_00085132|No_name||	3988.23	-1.15055	0.196112	-5.86679	4.44304e-09	3.87196e-07
ENSSSCG00000012134|ref|TCONS_00085156,TCONS_00085157,TCONS_00085158,TCONS_00085159|PIGA|ENSG00000165195|PIGA	976.44	0.694263	0.205586	3.377	0.000732817	0.0100942
ENSSSCG00000012138|ref|ENSSSCT00000034032.2,ENSSSCT00000037512.1,ENSSSCT00000054866.1,TCONS_00085165|ACE2|ENSG00000130234|ACE2	11818.9	-1.59729	0.267482	-5.97158	2.34966e-09	2.17835e-07
ENSSSCG00000012141|ref|TCONS_00083562,TCONS_00083563,TCONS_00083564|CA5B|ENSG00000169239|CA5B	3071.92	-1.13457	0.289033	-3.9254	8.65862e-05	0.00181097
ENSSSCG00000012202|ref|TCONS_00083761,TCONS_00083762,TCONS_00083763,TCONS_00083764,TCONS_00083765|No_name|ENSG00000198814_ENSG00000229894|GK_GK3P	1447.77	-1.12	0.269048	-4.16282	3.1434e-05	0.000787175
ENSSSCG00000012234|ref|TCONS_00085354,TCONS_00085355|SRPX|ENSG00000101955|SRPX	2966.76	0.7188	0.181964	3.95023	7.80773e-05	0.00166497
ENSSSCG00000012235|ref|TCONS_00085356,TCONS_00085358,TCONS_00085360,TCONS_00085361,TCONS_00085362,TCONS_00085363|No_name|ENSG00000156313|RPGR	139.606	1.20916	0.320519	3.77251	0.000161613	0.00303535
ENSSSCG00000012257|ref|TCONS_00083848|MAOA|ENSG00000189221|MAOA	2226.15	0.84593	0.182885	4.62548	3.73727e-06	0.000139582
ENSSSCG00000012307|ref|ENSSSCT00000035730.2,TCONS_00083999,TCONS_00084002,TCONS_00084003|CCNB3|ENSG00000147082|CCNB3	136.95	1.21722	0.349695	3.48082	0.000499887	0.00745099
ENSSSCG00000012318|ref|TCONS_00084012,TCONS_00084014,TCONS_00084015|MAGED1|ENSG00000179222|MAGED1	1821.78	-0.583757	0.194932	-2.99466	0.00274747	0.0274579
ENSSSCG00000012347|ref|TCONS_00085603,TCONS_00085604,TCONS_00085605|ALAS2|ENSG00000158578|ALAS2	421.291	-0.890999	0.248541	-3.58492	0.000337176	0.00548932
ENSSSCG00000012359|ref|TCONS_00082336|No_name||	652.957	0.598266	0.21105	2.83471	0.00458676	0.0401864
ENSSSCG00000012371|ref|TCONS_00084097,TCONS_00084098,TCONS_00084099|AR|ENSG00000169083|AR	661.58	-0.88162	0.21925	-4.02107	5.79336e-05	0.00131935
ENSSSCG00000012427|ref|TCONS_00085787|No_name||	388.957	-1.49922	0.305835	-4.90206	9.48357e-07	4.28959e-05
ENSSSCG00000012440|ref|TCONS_00084257,TCONS_00084258|PGK1|ENSG00000102144|PGK1	3320.19	-0.862389	0.168735	-5.1109	3.20622e-07	1.66979e-05
ENSSSCG00000012467|ref|TCONS_00084327|KLHL4|ENSG00000102271|KLHL4	193.931	-0.941438	0.340357	-2.76603	0.00567428	0.0472705
ENSSSCG00000012479|ref|TCONS_00085902,TCONS_00085903|PCDH19|ENSG00000165194|PCDH19	411.077	-0.732927	0.25349	-2.89135	0.00383589	0.035287
ENSSSCG00000012482|ref|TCONS_00084385|SRPX2|ENSG00000102359|SRPX2	315.124	0.943074	0.307935	3.06257	0.00219443	0.0233596
ENSSSCG00000012521|ref|TCONS_00084428,TCONS_00084431,TCONS_00084432,TCONS_00084433,TCONS_00084435|GPRASP2|ENSG00000158301|GPRASP2	286.426	0.752806	0.273432	2.75318	0.00590202	0.0484691
ENSSSCG00000012525|ref|TCONS_00085962,TCONS_00085963|BEX1|ENSG00000133169_ENSG00000133134|BEX1_BEX2	38.9057	1.17344	0.423627	2.76998	0.00560603	0.0469723
ENSSSCG00000012532|ref|TCONS_00084452,TCONS_00084453|TCEAL1|ENSG00000172465|TCEAL1	152.678	0.897188	0.312246	2.87334	0.00406157	0.03687
ENSSSCG00000012546|ref|TCONS_00084484,TCONS_00084485|NRK|ENSG00000123572|NRK	340.597	-0.939539	0.273132	-3.43988	0.00058198	0.00843419
ENSSSCG00000012548|ref|ENSSSCT00000034012.2,TCONS_00084491|MUM1L1|ENSG00000157502|MUM1L1	893.394	0.747772	0.214643	3.4838	0.000494355	0.00737695
ENSSSCG00000012551|ref|TCONS_00084494,TCONS_00084495|RNF128|ENSG00000133135|RNF128	136.415	1.48988	0.421372	3.53578	0.000406568	0.00634207
ENSSSCG00000012571|ref|ENSSSCT00000013746.3|No_name|ENSG00000197565|COL4A6	220.795	1.36732	0.419103	3.26249	0.00110436	0.0137619
ENSSSCG00000012586|ref|TCONS_00084558,TCONS_00084559,TCONS_00084560|ALG13|ENSG00000101901|ALG13	1593.27	0.64499	0.181609	3.55153	0.000383003	0.00603934
ENSSSCG00000012597|ref|ENSSSCT00000033699.2,ENSSSCT00000036629.2,TCONS_00084584,TCONS_00084586|PLS3|ENSG00000102024|PLS3	3096.61	0.679562	0.209899	3.23757	0.00120552	0.0147139
ENSSSCG00000012619|ref|TCONS_00086093,TCONS_00086094,TCONS_00086095,TCONS_00086096,TCONS_00086097,TCONS_00086098,TCONS_00086099|SEPT6|ENSG00000125354|SEPT6	239.178	-1.00039	0.295526	-3.38512	0.000711465	0.00990655
ENSSSCG00000012633|ref|TCONS_00084593,TCONS_00084594|IL13RA1|ENSG00000131724|IL13RA1	2780.31	0.657344	0.195438	3.36344	0.000769767	0.0105035
ENSSSCG00000012634|ref|TCONS_00084592|DOCK11|ENSG00000147251|DOCK11	2180.7	0.522896	0.183712	2.84628	0.00442333	0.0390688
ENSSSCG00000012642|ref|TCONS_00084642,TCONS_00084643,TCONS_00084644,TCONS_00084645,TCONS_00084646,TCONS_00084647,TCONS_00084649|STAG2|ENSG00000101972|STAG2	3473.2	0.609867	0.199675	3.0543	0.00225585	0.0237932
ENSSSCG00000012644|ref|TCONS_00086133,TCONS_00086134|TENM1|ENSG00000009694|TENM1	481.3	0.999604	0.235161	4.25073	2.13078e-05	0.000576667
ENSSSCG00000012657|ref|TCONS_00086189|AIFM1|ENSG00000156709|AIFM1	706.685	-0.690993	0.203753	-3.39133	0.000695531	0.00972405
ENSSSCG00000012686|ref|TCONS_00086299,TCONS_00086301,TCONS_00086302,TCONS_00086303,TCONS_00086304|MOSPD1|ENSG00000101928|MOSPD1	484.715	0.873312	0.249514	3.50005	0.000465171	0.00699328
ENSSSCG00000012744|ref|TCONS_00086418,TCONS_00086419|CD99L2|ENSG00000102181|CD99L2	616.548	-0.608523	0.220719	-2.757	0.00583345	0.0480497
ENSSSCG00000012779|ref|TCONS_00084895|ABCD1|ENSG00000101986|ABCD1	343.535	-0.834933	0.241113	-3.46283	0.000534523	0.00786856
ENSSSCG00000012787|ref|ENSSSCT00000034202.2|L1CAM|ENSG00000198910|L1CAM	181.217	-1.06612	0.356852	-2.98757	0.00281201	0.0277633
ENSSSCG00000012793|ref|TCONS_00086484,TCONS_00086485|HCFC1|ENSG00000172534|HCFC1	391.072	-0.714585	0.23973	-2.9808	0.00287499	0.0282571
ENSSSCG00000012822|ref|TCONS_00086522,TCONS_00086523|MPP1|ENSG00000130830|MPP1	1146.37	-0.833451	0.212171	-3.9282	8.55825e-05	0.00179284
ENSSSCG00000012832|ref|ENSSSCT00000014027.3|No_name|ENSG00000101825|MXRA5	2447.93	-0.738868	0.256025	-2.88592	0.0039027	0.0357256
ENSSSCG00000012844|ref|TCONS_00041727,TCONS_00041732,TCONS_00041733,TCONS_00041734|SLC25A22|ENSG00000177542|SLC25A22	802.692	-0.748856	0.20983	-3.56888	0.000358513	0.00575029
ENSSSCG00000012847|ref|TCONS_00038325,TCONS_00038326|TALDO1|ENSG00000177156|TALDO1	8085.75	-0.769805	0.204415	-3.76589	0.000165956	0.00310354
ENSSSCG00000012856|ref|TCONS_00041797,TCONS_00041798,TCONS_00041799|NAP1L4|ENSG00000205531|NAP1L4	2194.77	-0.648443	0.192013	-3.37708	0.000732588	0.0100942
ENSSSCG00000012859|ref|TCONS_00041814,TCONS_00041815,TCONS_00041816|NADSYN1|ENSG00000172890|NADSYN1	439.699	-0.899184	0.274134	-3.28009	0.00103773	0.0130813
ENSSSCG00000012880|ref|ENSSSCT00000014080.3,ENSSSCT00000048877.1,TCONS_00038449|CPT1A|ENSG00000110090|CPT1A	1453.86	0.679125	0.203161	3.34279	0.000829395	0.0110857
ENSSSCG00000012885|ref|ENSSSCT00000026471.2,ENSSSCT00000056493.1,TCONS_00041859,TCONS_00041860|No_name|ENSG00000162337_ENSG00000100068|LRP5_LRP5L	1361.88	-0.609244	0.202154	-3.01377	0.00258026	0.026228
ENSSSCG00000012896|ref|TCONS_00041881|NDUFV1|ENSG00000167792|NDUFV1	1815.28	-0.572189	0.187869	-3.04568	0.00232157	0.0242975
ENSSSCG00000012902|ref|TCONS_00038482|CDK2AP2|ENSG00000167797|CDK2AP2	319.356	-0.769203	0.247679	-3.10564	0.00189869	0.0209096
ENSSSCG00000012954|ref|TCONS_00041970,TCONS_00041971,TCONS_00041972,TCONS_00041975,TCONS_00041976|RAB1B|ENSG00000174903|RAB1B	1134.24	-0.618901	0.192968	-3.20727	0.00134	0.0160555
ENSSSCG00000013004|ref|ENSSSCT00000014215.3|TM7SF2|ENSG00000149809|TM7SF2	114.466	-0.994724	0.355371	-2.79911	0.0051243	0.0438957
ENSSSCG00000013017|ref|TCONS_00038620,TCONS_00038621|EHD1|ENSG00000110047|EHD1	968.695	-1.03092	0.260969	-3.95038	7.80275e-05	0.00166497
ENSSSCG00000013049|ref|TCONS_00038668,TCONS_00038669|RCOR2|ENSG00000167771|RCOR2	87.643	-1.52027	0.396749	-3.83181	0.000127206	0.00249732
ENSSSCG00000013052|ref|TCONS_00042141,TCONS_00042143|No_name|ENSG00000133318|RTN3	3848.07	-0.840913	0.203683	-4.12854	3.65068e-05	0.000893664
ENSSSCG00000013072|ref|TCONS_00042200,TCONS_00042201,TCONS_00042202|FADS2|ENSG00000134824|FADS2	494.269	-0.853009	0.224071	-3.80687	0.000140739	0.00270948
ENSSSCG00000013079|ref|TCONS_00042210,TCONS_00042211|DAGLA|ENSG00000134780|DAGLA	198.959	-1.22991	0.307415	-4.0008	6.31291e-05	0.00141064
ENSSSCG00000013178|ref|TCONS_00042328,TCONS_00042330|ZDHHC5|ENSG00000156599|ZDHHC5	749.39	-0.681116	0.208931	-3.26	0.00111412	0.013857
ENSSSCG00000013232|ref|ENSSSCT00000014452.3,TCONS_00038970|No_name|ENSG00000109919|MTCH2	1275.57	-0.748255	0.224118	-3.33867	0.000841797	0.0112057
ENSSSCG00000013263|ref|TCONS_00042437|CREB3L1|ENSG00000157613|CREB3L1	460.132	-1.00402	0.287853	-3.48795	0.000486734	0.00728819
ENSSSCG00000013273|ref|TCONS_00039049,TCONS_00039050|CHST1|ENSG00000175264|CHST1	163.374	-1.34199	0.358807	-3.74013	0.000183923	0.00339103
ENSSSCG00000013278|ref|TCONS_00042457|TSPAN18|ENSG00000157570|TSPAN18	305.828	-0.872397	0.284203	-3.06963	0.00214326	0.023078
ENSSSCG00000013298|ref|TCONS_00042541|PDHX|ENSG00000110435|PDHX	1176.25	-0.764092	0.225471	-3.38887	0.000701825	0.00979109
ENSSSCG00000013313|ref|TCONS_00042587|PRRG4|ENSG00000135378|PRRG4	123.428	1.25453	0.374253	3.3521	0.000802016	0.0108417
ENSSSCG00000013332|ref|TCONS_00039248,TCONS_00039249|KIF18A|ENSG00000121621|KIF18A	121.185	0.933929	0.338058	2.76263	0.00573383	0.0475216
ENSSSCG00000013339|ref|TCONS_00042637,TCONS_00042640|ANO3|ENSG00000134343|ANO3	491.631	1.95673	0.289221	6.76551	1.32841e-11	2.14383e-09
ENSSSCG00000013351|ref|TCONS_00042688,TCONS_00042690,TCONS_00042691|NAV2|ENSG00000166833|NAV2	329.233	-1.43939	0.335843	-4.28588	1.82016e-05	0.000504091
ENSSSCG00000013360|ref|TCONS_00042751|TMEM86A|ENSG00000151117|TMEM86A	228.858	1.0147	0.280097	3.62266	0.000291587	0.00492931
ENSSSCG00000013366|ref|ENSSSCT00000038394.1,TCONS_00042757,TCONS_00042758,TCONS_00042760,TCONS_00042761,TCONS_00042762,TCONS_00042763|LDHA|ENSG00000134333|LDHA	2240.05	-1.49314	0.277122	-5.38801	7.12419e-08	4.52075e-06
ENSSSCG00000013427|ref|ENSSSCT00000043670.1,TCONS_00043836,TCONS_00043837,TCONS_00043843,TCONS_00043845,TCONS_00043846,TCONS_00043847|CIRBP|ENSG00000099622|CIRBP	2756.86	1.31426	0.207272	6.34078	2.28604e-10	2.90128e-08
ENSSSCG00000013475|ref|TCONS_00043759|NCLN|ENSG00000125912|NCLN	815.666	-0.931576	0.209197	-4.45309	8.46416e-06	0.00026597
ENSSSCG00000013492|ref|ENSSSCT00000040504.1,TCONS_00040223,TCONS_00040224|APBA3|ENSG00000011132|APBA3	216.103	-0.772609	0.277342	-2.78576	0.00534017	0.0452996
ENSSSCG00000013554|ref|ENSSSCT00000032173.2,TCONS_00043650|TRIP10|ENSG00000125733|TRIP10	895.74	0.835968	0.200638	4.16655	3.09246e-05	0.000777397
ENSSSCG00000013576|ref|TCONS_00043591,TCONS_00043592|STXBP2|ENSG00000076944|STXBP2	194.04	1.04386	0.366491	2.84824	0.00439616	0.038855
ENSSSCG00000013579|ref|TCONS_00040049|CD209||	745.003	0.832468	0.248802	3.34591	0.000820143	0.0110184
ENSSSCG00000013582|ref|ENSSSCT00000014834.3|XAB2|ENSG00000076924|XAB2	669.467	0.692733	0.207161	3.34393	0.000826005	0.0110744
ENSSSCG00000013591|ref|ENSSSCT00000014843.3,ENSSSCT00000037727.1,ENSSSCT00000053390.1|TIMM44|ENSG00000104980|TIMM44	675.226	-0.980057	0.229664	-4.26735	1.9781e-05	0.000544373
ENSSSCG00000013599|ref|TCONS_00043566|ANGPTL4|ENSG00000167772|ANGPTL4	3052.07	1.7119	0.328701	5.20809	1.90799e-07	1.07971e-05
ENSSSCG00000013614|ref|TCONS_00040008,TCONS_00040009,TCONS_00040011,TCONS_00040013|CNN1|ENSG00000130176|CNN1	361.239	2.07368	0.288297	7.19284	6.34557e-13	1.36448e-10
ENSSSCG00000013642|ref|TCONS_00039954,TCONS_00039955,TCONS_00039956,TCONS_00039957,TCONS_00039958,TCONS_00039959|PDE4A|ENSG00000065989|PDE4A	558.678	-0.726679	0.233277	-3.11508	0.00183894	0.0204063
ENSSSCG00000013667|ref|TCONS_00043434|COL5A3|ENSG00000080573|COL5A3	28779.3	-0.91683	0.170724	-5.37025	7.86266e-08	4.94138e-06
ENSSSCG00000013742|ref|TCONS_00043317,TCONS_00043318,TCONS_00043322,TCONS_00043323,TCONS_00043324,TCONS_00043325|NFIX|ENSG00000008441|NFIX	2476.78	-0.768333	0.196767	-3.90479	9.43066e-05	0.00193833
ENSSSCG00000013745|ref|TCONS_00039841,TCONS_00039842|FARSA|ENSG00000179115|FARSA	577.406	-0.65371	0.223578	-2.92386	0.00345724	0.0324896
ENSSSCG00000013751|ref|ENSSSCT00000015025.3,ENSSSCT00000061726.1,TCONS_00043315,TCONS_00043316|NACC1|ENSG00000160877|NACC1	349.961	-1.34937	0.264854	-5.09478	3.49141e-07	1.80394e-05
ENSSSCG00000013754|ref|TCONS_00039828,TCONS_00039829,TCONS_00039832|CACNA1A|ENSG00000141837|CACNA1A	159.478	-1.1571	0.378591	-3.05635	0.00224053	0.023717
ENSSSCG00000013771|ref|TCONS_00039803,TCONS_00039804,TCONS_00039805,TCONS_00039806|PRKACA|ENSG00000072062|PRKACA	730.006	-0.989784	0.233774	-4.23394	2.29636e-05	0.000612614
ENSSSCG00000013784|ref|TCONS_00039779,TCONS_00039780|DNAJB1|ENSG00000132002|DNAJB1	1600.78	-1.78561	0.353073	-5.05735	4.25116e-07	2.10497e-05
ENSSSCG00000013864|ref|TCONS_00043157,TCONS_00043158|TMEM38A|ENSG00000072954|TMEM38A	320.314	-1.19746	0.267261	-4.48048	7.44756e-06	0.000242779
ENSSSCG00000013873|ref|TCONS_00039675|NR2F6|ENSG00000160113|NR2F6	891.36	-0.802818	0.232386	-3.45467	0.00055096	0.00807416
ENSSSCG00000013876|ref|TCONS_00043144,TCONS_00043145,TCONS_00043146,TCONS_00043147,TCONS_00043148,TCONS_00043149|MYO9B|ENSG00000099331|MYO9B	2368.66	-0.850901	0.20046	-4.24474	2.18845e-05	0.00058749
ENSSSCG00000013927|ref|ENSSSCT00000059715.1,TCONS_00043031,TCONS_00043032,TCONS_00043034,TCONS_00043035,TCONS_00043036|ARMC6|ENSG00000105676|ARMC6	357.402	-0.696567	0.242781	-2.86911	0.00411624	0.0371086
ENSSSCG00000013938|ref|TCONS_00043011,TCONS_00043012,TCONS_00043013|GATAD2A|ENSG00000167491|GATAD2A	458.895	-0.801991	0.243369	-3.29537	0.000982922	0.0125354
ENSSSCG00000014012|ref|TCONS_00040398,TCONS_00040399|GFPT2|ENSG00000131459|GFPT2	1108.08	0.817908	0.194752	4.19973	2.6723e-05	0.000695863
ENSSSCG00000014016|ref|TCONS_00043927,TCONS_00043929,TCONS_00043930|SQSTM1|ENSG00000161011|SQSTM1	5236.38	0.626541	0.189514	3.30604	0.000946252	0.0121986
ENSSSCG00000014031|ref|TCONS_00043970,TCONS_00043971|HNRNPAB|ENSG00000197451|HNRNPAB	1712.49	-0.594736	0.18209	-3.26618	0.00109011	0.0135972
ENSSSCG00000014034|ref|TCONS_00043979|N4BP3|ENSG00000145911|N4BP3	1647.18	-0.932993	0.20012	-4.66218	3.12881e-06	0.00011959
ENSSSCG00000014040|ref|TCONS_00040486|LMAN2|ENSG00000169223|LMAN2	1645.44	-0.677762	0.208392	-3.25233	0.00114462	0.0141556
ENSSSCG00000014047|ref|TCONS_00044004,TCONS_00044005|FGFR4|ENSG00000160867|FGFR4	89.5586	-1.59764	0.391822	-4.07745	4.55322e-05	0.00107631
ENSSSCG00000014060|ref|TCONS_00040516,TCONS_00040517,TCONS_00040518,TCONS_00040519,TCONS_00040520|No_name|ENSG00000122203|KIAA1191	867.561	0.558477	0.200953	2.77914	0.00545023	0.0459352
ENSSSCG00000014070|ref|ENSSSCT00000052867.1,TCONS_00044048|ANKRA2|ENSG00000164331|ANKRA2	183.275	0.925773	0.304744	3.03787	0.00238258	0.0246987
ENSSSCG00000014074|ref|TCONS_00044053,TCONS_00044054,TCONS_00044055|GFM2|ENSG00000164347|GFM2	821.491	-0.724268	0.223749	-3.23696	0.00120811	0.0147313
ENSSSCG00000014080|ref|TCONS_00040561,TCONS_00040563,TCONS_00040564,TCONS_00040565|HMGCR|ENSG00000113161|HMGCR	741.85	-0.910696	0.205229	-4.43747	9.10227e-06	0.000281955
ENSSSCG00000014088|ref|ENSSSCT00000015389.3,TCONS_00040576,TCONS_00040577|IQGAP2|ENSG00000145703|IQGAP2	1272.71	1.43624	0.234567	6.12294	9.18662e-10	9.45571e-08
ENSSSCG00000014097|ref|TCONS_00040594,TCONS_00040595,TCONS_00040596|No_name|ENSG00000113231_ENSG00000284762|PDE8B_AC022414.1	833.382	-0.936362	0.212383	-4.40884	1.03925e-05	0.0003152
ENSSSCG00000014112|ref|ENSSSCT00000015415.3,TCONS_00040611,TCONS_00040613|JMY|ENSG00000152409|JMY	1697.9	0.688147	0.195213	3.5251	0.00042332	0.00649488
ENSSSCG00000014117|ref|TCONS_00040632,TCONS_00040633,TCONS_00040634|THBS4|ENSG00000113296|THBS4	5175.61	1.3629	0.30861	4.41625	1.00429e-05	0.000305303
ENSSSCG00000014156|ref|TCONS_00044262,TCONS_00044263|ARRDC3|ENSG00000113369|ARRDC3	4243.73	1.11456	0.291572	3.8226	0.00013205	0.0025802
ENSSSCG00000014168|ref|TCONS_00044327,TCONS_00044329,TCONS_00044330|ELL2|ENSG00000118985|ELL2	1041.61	0.618975	0.199128	3.10842	0.00188089	0.0208012
ENSSSCG00000014170|ref|TCONS_00040776,TCONS_00040777,TCONS_00040778,TCONS_00040779,TCONS_00040780,TCONS_00040781,TCONS_00040782,TCONS_00040783|CAST|ENSG00000153113|CAST	2851.32	0.501909	0.171314	2.92977	0.00339216	0.0320845
ENSSSCG00000014195|ref|TCONS_00040930,TCONS_00040931,TCONS_00040932|MAN2A1|ENSG00000112893|MAN2A1	3844.45	-0.55339	0.200968	-2.75363	0.0058939	0.048456
ENSSSCG00000014232|ref|TCONS_00044501,TCONS_00044502|LOX|ENSG00000113083|LOX	12898.5	0.755548	0.172104	4.39007	1.13315e-05	0.000337415
ENSSSCG00000014239|ref|ENSSSCT00000061703.1,TCONS_00044514,TCONS_00044515|CEP120|ENSG00000168944|CEP120	1224.21	0.94224	0.187678	5.02051	5.15354e-07	2.48587e-05
ENSSSCG00000014269|ref|TCONS_00044569,TCONS_00044570,TCONS_00044571|FNIP1|ENSG00000217128|FNIP1	1935.77	0.587194	0.182174	3.22327	0.00126737	0.0153257
ENSSSCG00000014289|ref|TCONS_00041269,TCONS_00041270|UQCRQ|ENSG00000164405|UQCRQ	783.829	-0.794425	0.242999	-3.26925	0.00107831	0.0135017
ENSSSCG00000014296|ref|TCONS_00044621,TCONS_00044623,TCONS_00044625,TCONS_00044626|No_name||	3105.62	-0.921472	0.195334	-4.71742	2.38853e-06	9.40447e-05
ENSSSCG00000014310|ref|TCONS_00044652|CXCL14|ENSG00000145824|CXCL14	328.813	-1.72348	0.289642	-5.95037	2.6754e-09	2.46287e-07
ENSSSCG00000014326|ref|TCONS_00041365,TCONS_00041367|KIF20A|ENSG00000112984|KIF20A	613.235	0.904641	0.323236	2.79871	0.00513079	0.0439225
ENSSSCG00000014327|ref|TCONS_00044692,TCONS_00044693,TCONS_00044694|BRD8|ENSG00000112983|BRD8	600.169	0.672941	0.216906	3.10246	0.0019192	0.0210999
ENSSSCG00000014338|ref|TCONS_00044708,TCONS_00044709|HSPA9|ENSG00000113013|HSPA9	2722.08	-0.723507	0.176012	-4.11055	3.94718e-05	0.000951985
ENSSSCG00000014356|ref|TCONS_00044727,TCONS_00044728|DNAJC18|ENSG00000170464|DNAJC18	755.851	0.616865	0.21188	2.91139	0.0035983	0.0335499
ENSSSCG00000014361|ref|TCONS_00041428,TCONS_00041430,TCONS_00041432|No_name|ENSG00000120306|CYSTM1	649.623	-1.20583	0.25495	-4.72967	2.24888e-06	8.96261e-05
ENSSSCG00000014378|ref|TCONS_00041496|No_name|ENSG00000081818|PCDHB4	81.8323	1.66308	0.425278	3.91057	9.20788e-05	0.00190747
ENSSSCG00000014395|ref|TCONS_00044803|PCDH12|ENSG00000113555|PCDH12	753.58	-0.699299	0.228049	-3.06645	0.0021662	0.0232485
ENSSSCG00000014406|ref|ENSSSCT00000015744.3,TCONS_00044832|PRELID2|ENSG00000186314|PRELID2	159.354	0.863712	0.310341	2.78311	0.00538407	0.0455538
ENSSSCG00000014431|ref|TCONS_00041624|AFAP1L1|ENSG00000157510|AFAP1L1	261.552	-0.882897	0.278439	-3.17088	0.00151977	0.0175703
ENSSSCG00000014437|ref|TCONS_00041638|PPARGC1B|ENSG00000155846|PPARGC1B	429.488	-1.11489	0.305817	-3.64562	0.000266745	0.00459406
ENSSSCG00000014570|ref|TCONS_00075729|NRIP3|ENSG00000175352|NRIP3	658.344	4.41296	0.329257	13.4028	5.82551e-41	8.46123e-38
ENSSSCG00000014575|ref|ENSSSCT00000015925.3|No_name|ENSG00000175356|SCUBE2	159.818	1.0459	0.352101	2.97044	0.00297371	0.0289229
ENSSSCG00000014598|ref|ENSSSCT00000029781.2,ENSSSCT00000047852.1,ENSSSCT00000059426.1,ENSSSCT00000065865.1,TCONS_00078202,TCONS_00078203,TCONS_00078204,TCONS_00078205,TCONS_00078206,TCONS_00078207|PPFIBP2|ENSG00000166387|PPFIBP2	259.457	0.871553	0.291197	2.993	0.00276245	0.0275033
ENSSSCG00000014624|ref|TCONS_00075829,TCONS_00075830,TCONS_00075831|ARFIP2|ENSG00000132254|ARFIP2	492.57	-0.681929	0.228976	-2.97817	0.00289973	0.0284147
ENSSSCG00000014627|ref|TCONS_00078236|SMPD1|ENSG00000166311|SMPD1	1002.6	-1.31891	0.2198	-6.00051	1.96705e-09	1.87071e-07
ENSSSCG00000014725|ref|TCONS_00078327|HBB||	21314.8	-0.906328	0.244557	-3.706	0.000210559	0.00379122
ENSSSCG00000014852|ref|TCONS_00078521,TCONS_00078522,TCONS_00078523,TCONS_00078524|ARRB1|ENSG00000137486|ARRB1	681.953	-0.668692	0.233319	-2.866	0.00415696	0.0373213
ENSSSCG00000014891|ref|TCONS_00078603,TCONS_00078604,TCONS_00078605|GAB2|ENSG00000033327|GAB2	568.759	0.830913	0.248512	3.34355	0.000827126	0.0110781
ENSSSCG00000014894|ref|TCONS_00078614|TENM4|ENSG00000149256|TENM4	534.824	-0.883002	0.240866	-3.66595	0.00024642	0.00431218
ENSSSCG00000014921|ref|TCONS_00076116,TCONS_00076117|PRSS23|ENSG00000150687|PRSS23	1802.98	0.678509	0.205779	3.29727	0.000976307	0.0124861
ENSSSCG00000014969|ref|TCONS_00076223|No_name|ENSG00000166037|CEP57	551.878	0.71887	0.215519	3.33553	0.000851362	0.0112985
ENSSSCG00000014976|ref|TCONS_00076285|ARHGAP42|ENSG00000165895|ARHGAP42	781.258	-0.682302	0.24591	-2.7746	0.00552691	0.0464019
ENSSSCG00000014984|ref|TCONS_00078854|MMP27|ENSG00000137675|MMP27	417.129	0.730319	0.242404	3.01282	0.00258836	0.0262898
ENSSSCG00000014994|ref|TCONS_00078872,TCONS_00078874|PDGFD|ENSG00000170962|PDGFD	3067.04	0.657695	0.200811	3.2752	0.00105588	0.0132843
ENSSSCG00000015027|ref|TCONS_00076438,TCONS_00076439,TCONS_00076441,TCONS_00076442,TCONS_00076443,TCONS_00076444|No_name|ENSG00000170276_ENSG00000254445|HSPB2_HSPB2-C11orf52	233.332	-0.776807	0.267981	-2.89874	0.00374671	0.0346128
ENSSSCG00000015030|ref|TCONS_00076452|DLAT|ENSG00000150768|DLAT	1935.31	-1.64049	0.208801	-7.8567	3.94394e-15	1.07407e-12
ENSSSCG00000015065|ref|TCONS_00079031|BUD13|ENSG00000137656|BUD13	462.225	0.662384	0.236491	2.80089	0.00509625	0.0437127
ENSSSCG00000015073|ref|TCONS_00076523,TCONS_00076524,TCONS_00076525,TCONS_00076526|TAGLN|ENSG00000149591|TAGLN	3137.26	1.69806	0.194437	8.73321	2.47541e-18	1.01121e-15
ENSSSCG00000015091|ref|TCONS_00079135|MPZL2|ENSG00000149573|MPZL2	66.4428	1.3093	0.446182	2.93446	0.0033413	0.0316503
ENSSSCG00000015099|ref|TCONS_00079153,TCONS_00079154,TCONS_00079155,TCONS_00079158|BCL9L|ENSG00000186174|BCL9L	1417.47	-1.11672	0.245836	-4.54254	5.55817e-06	0.000193235
ENSSSCG00000015135|ref|TCONS_00076630,TCONS_00076633,TCONS_00076637,TCONS_00076638,TCONS_00076639|SORL1|ENSG00000137642|SORL1	4742.8	-0.885369	0.278863	-3.17492	0.00149877	0.017415
ENSSSCG00000015140|ref|ENSSSCT00000044513.1,TCONS_00079259,TCONS_00079260,TCONS_00079261,TCONS_00079262,TCONS_00079263,TCONS_00079264|HSPA8|ENSG00000109971|HSPA8	16135.6	-1.66104	0.286035	-5.80711	6.3561e-09	5.29216e-07
ENSSSCG00000015235|ref|TCONS_00079403,TCONS_00079404,TCONS_00079405|ETS1|ENSG00000134954|ETS1	2161.64	-0.669812	0.203417	-3.2928	0.000991964	0.0126384
ENSSSCG00000015246|ref|TCONS_00076780,TCONS_00076781|ST14|ENSG00000149418|ST14	55.5276	1.51488	0.447519	3.38506	0.000711616	0.00990655
ENSSSCG00000015247|ref|TCONS_00079425,TCONS_00079428,TCONS_00079432,TCONS_00079433|ZBTB44|ENSG00000196323|ZBTB44	2757.09	0.581131	0.204416	2.84289	0.00447072	0.039434
ENSSSCG00000015266|ref|TCONS_00076903,TCONS_00076904|FMO4|ENSG00000076258|FMO4	946.465	1.24096	0.278292	4.45921	8.22626e-06	0.000259743
ENSSSCG00000015268|ref|TCONS_00076899,TCONS_00076901,TCONS_00076902|FMO1|ENSG00000010932|FMO1	2055.58	2.89113	0.225866	12.8002	1.63515e-37	1.94315e-34
ENSSSCG00000015273|ref|TCONS_00076912,TCONS_00076913,TCONS_00076914,TCONS_00076915|ATP2B4|ENSG00000058668|ATP2B4	2872.51	-0.93809	0.273397	-3.43124	0.00060084	0.00866907
ENSSSCG00000015283|ref|ENSSSCT00000053696.1,TCONS_00079573,TCONS_00079574|PIK3C2B|ENSG00000133056|PIK3C2B	876.446	-0.87673	0.273218	-3.2089	0.00133243	0.0159941
ENSSSCG00000015290|ref|ENSSSCT00000041512.1,TCONS_00076964|CDK18|ENSG00000117266|CDK18	218.44	-1.06878	0.296673	-3.60255	0.000315108	0.00520746
ENSSSCG00000015305|ref|TCONS_00077147|No_name||	391.64	0.723241	0.245731	2.94322	0.00324815	0.0309248
ENSSSCG00000015309|ref|ENSSSCT00000051628.1,TCONS_00079704,TCONS_00079705,TCONS_00079706,TCONS_00079707,TCONS_00079708|MTERF1|ENSG00000127989|MTERF1	275.826	0.729965	0.255262	2.85967	0.00424078	0.0378798
ENSSSCG00000015311|ref|TCONS_00079710,TCONS_00079711|CYP51A1|ENSG00000001630|CYP51A1	1371.9	-0.777202	0.242324	-3.20728	0.00133995	0.0160555
ENSSSCG00000015328|ref|TCONS_00079753,TCONS_00079755,TCONS_00079756,TCONS_00079757,TCONS_00079758|SGCE|ENSG00000127990|SGCE	867.072	0.772199	0.220507	3.50192	0.000461919	0.00698058
ENSSSCG00000015334|ref|TCONS_00079768|PDK4|ENSG00000004799|PDK4	15131.1	1.34055	0.443443	3.02304	0.00250249	0.0255966
ENSSSCG00000015335|ref|TCONS_00077243,TCONS_00077246,TCONS_00077247,TCONS_00077248|DYNC1I1|ENSG00000158560|DYNC1I1	734.829	-0.83649	0.235863	-3.54651	0.000390364	0.00613322
ENSSSCG00000015336|ref|TCONS_00079769,TCONS_00079772,TCONS_00079773,TCONS_00079774,TCONS_00079775|SLC25A13|ENSG00000004864|SLC25A13	459.572	-1.19135	0.313953	-3.79468	0.000147836	0.00283359
ENSSSCG00000015355|ref|ENSSSCT00000016729.3,TCONS_00079834,TCONS_00079836,TCONS_00079837,TCONS_00079838|DGKB|ENSG00000136267|DGKB	157.011	1.93083	0.340299	5.6739	1.39582e-08	1.08608e-06
ENSSSCG00000015362|ref|TCONS_00077320|TSPAN13|ENSG00000106537|TSPAN13	2927.19	-1.22594	0.223133	-5.4942	3.92479e-08	2.70026e-06
ENSSSCG00000015378|ref|TCONS_00077365,TCONS_00077366,TCONS_00077367,TCONS_00077368,TCONS_00077369|SP4|ENSG00000105866|SP4	306.662	0.827448	0.25574	3.23551	0.00121427	0.0147764
ENSSSCG00000015394|ref|TCONS_00077432|KIAA1324L|ENSG00000164659|KIAA1324L	202.243	1.06104	0.313594	3.38348	0.000715728	0.00994262
ENSSSCG00000015399|ref|TCONS_00077478|SEMA3E|ENSG00000170381|SEMA3E	82.9906	1.41127	0.383298	3.68191	0.00023149	0.00411147
ENSSSCG00000015407|ref|TCONS_00080015|GNAI1|ENSG00000127955|GNAI1	2707.86	1.06136	0.220981	4.80296	1.56335e-06	6.65671e-05
ENSSSCG00000015435|ref|ENSSSCT00000043478.1,ENSSSCT00000048249.1,ENSSSCT00000056432.1,TCONS_00080101,TCONS_00080102,TCONS_00080103|NAMPT|ENSG00000105835|NAMPT	1151.04	0.695443	0.213617	3.25556	0.00113169	0.0140223
ENSSSCG00000015445|ref|ENSSSCT00000050153.1,TCONS_00080118,TCONS_00080119,TCONS_00080122,TCONS_00080123,TCONS_00080124,TCONS_00080125,TCONS_00080126|NRCAM|ENSG00000091129|NRCAM	142.955	1.16188	0.400494	2.90111	0.00371838	0.0343996
ENSSSCG00000015494|ref|TCONS_00077791,TCONS_00077792,TCONS_00077793|ZBTB37|ENSG00000185278|ZBTB37	2031.76	0.786136	0.178476	4.40471	1.05926e-05	0.000319785
ENSSSCG00000015512|ref|ENSSSCT00000016899.3|PAPPA2|ENSG00000116183|PAPPA2	286.789	1.15455	0.315484	3.65962	0.00025259	0.00439661
ENSSSCG00000015513|ref|TCONS_00080308,TCONS_00080309|ASTN1|ENSG00000152092|ASTN1	46.7074	1.99384	0.43552	4.57806	4.69307e-06	0.000167617
ENSSSCG00000015535|ref|TCONS_00077886|QSOX1|ENSG00000116260|QSOX1	815.193	0.581165	0.200835	2.89374	0.0038068	0.0350935
ENSSSCG00000015545|ref|TCONS_00080390,TCONS_00080392,TCONS_00080393|No_name||	22891.5	1.86263	0.275068	6.77153	1.27427e-11	2.08276e-09
ENSSSCG00000015559|ref|TCONS_00080409,TCONS_00080410,TCONS_00080412|NCF2|ENSG00000116701|NCF2	136.134	1.077	0.315513	3.41348	0.000641389	0.00912082
ENSSSCG00000015581|ref|ENSSSCT00000016974.3|CENPF|ENSG00000117724|CENPF	1054.1	0.976302	0.300753	3.24619	0.00116961	0.0143966
ENSSSCG00000015582|ref|ENSSSCT00000016975.3|PTPN14|ENSG00000152104|PTPN14	661.465	-1.16849	0.255198	-4.57876	4.67744e-06	0.000167581
ENSSSCG00000015612|ref|TCONS_00078070,TCONS_00078071,TCONS_00078072,TCONS_00078073,TCONS_00078074|IRF6|ENSG00000117595|IRF6	43.1893	1.27998	0.444416	2.88014	0.00397503	0.0362391
ENSSSCG00000015616|ref|TCONS_00080538,TCONS_00080540,TCONS_00080541,TCONS_00080542|HSD11B1|ENSG00000117594|HSD11B1	623.106	1.29859	0.358038	3.62695	0.000286788	0.00487502
ENSSSCG00000015709|ref|TCONS_00030197|SLC35F5|ENSG00000115084|SLC35F5	1158.06	0.797288	0.220414	3.61722	0.000297779	0.00498408
ENSSSCG00000015720|ref|ENSSSCT00000017120.3,ENSSSCT00000037291.1,ENSSSCT00000040162.1,ENSSSCT00000041758.1,ENSSSCT00000045072.1,ENSSSCT00000055148.1,ENSSSCT00000061878.1,TCONS_00028224,TCONS_00028232,TCONS_00028233|BIN1|ENSG00000136717|BIN1	600.243	-0.791295	0.213703	-3.70278	0.00021325	0.00383439
ENSSSCG00000015743|ref|TCONS_00030264|PTPN4|ENSG00000088179|PTPN4	3648.44	-0.791023	0.238637	-3.31475	0.000917237	0.0118973
ENSSSCG00000015766|ref|ENSSSCT00000039829.1,ENSSSCT00000047965.1,ENSSSCT00000051513.1,ENSSSCT00000061858.1,ENSSSCT00000065370.1,TCONS_00028344,TCONS_00028345|WDR17|ENSG00000150627|WDR17	121.947	1.91989	0.372943	5.14795	2.63356e-07	1.39942e-05
ENSSSCG00000015784|ref|TCONS_00030436,TCONS_00030437,TCONS_00030438,TCONS_00030439|ACSL1|ENSG00000151726|ACSL1	45399	-1.23108	0.439531	-2.8009	0.00509598	0.0437127
ENSSSCG00000015816|ref|ENSSSCT00000017224.3,TCONS_00030502,TCONS_00030503|LETM2|ENSG00000165046|LETM2	186.333	1.14146	0.294214	3.87969	0.000104589	0.00213289
ENSSSCG00000015826|ref|TCONS_00030516,TCONS_00030517|No_name|ENSG00000147471|PLPBP	534.465	-0.895562	0.239653	-3.73692	0.000186289	0.00342878
ENSSSCG00000015853|ref|TCONS_00028592,TCONS_00028593,TCONS_00028594|HERC2|ENSG00000128731|HERC2	4811.42	-0.545192	0.187025	-2.91507	0.00355605	0.0331796
ENSSSCG00000015868|ref|TCONS_00028641|ARL6IP6|ENSG00000177917|ARL6IP6	928.569	0.892201	0.206536	4.31983	1.56152e-05	0.000439917
ENSSSCG00000015873|ref|TCONS_00030729,TCONS_00030730|ACVR1C|ENSG00000123612|ACVR1C	4029.75	0.745152	0.216541	3.44116	0.000579236	0.00842245
ENSSSCG00000015880|ref|ENSSSCT00000042609.1,ENSSSCT00000063806.1,TCONS_00028688,TCONS_00028690,TCONS_00028691,TCONS_00028692,TCONS_00028693,TCONS_00028694,TCONS_00028695|TANC1|ENSG00000115183|TANC1	998.313	-0.898124	0.216126	-4.15556	3.24498e-05	0.000807968
ENSSSCG00000015931|ref|TCONS_00028812,TCONS_00028813|BBS5|ENSG00000163093|BBS5	167.454	1.25631	0.338125	3.71553	0.000202782	0.00368077
ENSSSCG00000016005|ref|ENSSSCT00000017426.3,TCONS_00031019,TCONS_00031020|SESTD1|ENSG00000187231|SESTD1	1257.17	0.869043	0.21228	4.09385	4.24265e-05	0.00101389
ENSSSCG00000016009|ref|ENSSSCT00000017431.4,TCONS_00029002|ITGA4|ENSG00000115232|ITGA4	598.389	0.781762	0.240868	3.2456	0.00117202	0.0144126
ENSSSCG00000016031|ref|ENSSSCT00000017456.3,ENSSSCT00000041204.1,TCONS_00031105|CALCRL|ENSG00000064989|CALCRL	4957.52	0.79191	0.232843	3.40105	0.000671285	0.00942538
ENSSSCG00000016061|ref|ENSSSCT00000017486.3,ENSSSCT00000055105.1,TCONS_00029124,TCONS_00029128,TCONS_00029130|MYO1B|ENSG00000128641|MYO1B	2492.55	-0.562176	0.196499	-2.86096	0.00422356	0.0377636
ENSSSCG00000016062|ref|TCONS_00029132,TCONS_00029134|NABP1|ENSG00000173559|NABP1	515.3	0.907602	0.294076	3.08629	0.00202673	0.0220412
ENSSSCG00000016068|ref|TCONS_00031216,TCONS_00031217,TCONS_00031218,TCONS_00031220|HECW2|ENSG00000138411|HECW2	1676.17	-0.661061	0.216447	-3.05415	0.002257	0.0237932
ENSSSCG00000016092|ref|ENSSSCT00000063599.1,TCONS_00029304,TCONS_00029305,TCONS_00029309|SGO2|ENSG00000163535|SGO2	367.409	0.861574	0.275055	3.13237	0.00173402	0.0194568
ENSSSCG00000016117|ref|ENSSSCT00000017548.3,ENSSSCT00000050182.1,TCONS_00029382,TCONS_00029383|CARF|ENSG00000138380|CARF	421.735	0.747491	0.245753	3.04164	0.00235292	0.0245079
ENSSSCG00000016130|ref|TCONS_00029447|ZDBF2|ENSG00000204186|ZDBF2	486.024	1.58953	0.379519	4.18829	2.81063e-05	0.000720403
ENSSSCG00000016164|ref|ENSSSCT00000045581.1,TCONS_00031469,TCONS_00031470,TCONS_00031471,TCONS_00031474,TCONS_00031475,TCONS_00031476,TCONS_00031477|IKZF2|ENSG00000030419|IKZF2	322.469	-1.31747	0.309425	-4.2578	2.06453e-05	0.000562318
ENSSSCG00000016175|ref|TCONS_00031490|MREG|ENSG00000118242|MREG	88.1396	1.66098	0.407314	4.07788	4.54485e-05	0.00107627
ENSSSCG00000016186|ref|TCONS_00031520|TMBIM1|ENSG00000135926|TMBIM1	1961.77	0.536542	0.178925	2.9987	0.0027113	0.0272163
ENSSSCG00000016199|ref|TCONS_00029645,TCONS_00029646|CYP27A1|ENSG00000135929|CYP27A1	1818.94	1.28012	0.348615	3.67202	0.000240639	0.00423867
ENSSSCG00000016210|ref|ENSSSCT00000060401.1,ENSSSCT00000065044.1,TCONS_00031557|ABCB6|ENSG00000115657|ABCB6	585.731	-1.32165	0.217571	-6.07457	1.24321e-09	1.2501e-07
ENSSSCG00000016233|ref|ENSSSCT00000052144.1,TCONS_00031610,TCONS_00031611|SERPINE2|ENSG00000135919|SERPINE2	223.138	-1.42331	0.327774	-4.34236	1.40962e-05	0.000404978
ENSSSCG00000016272|ref|TCONS_00029802|PSMD1|ENSG00000173692|PSMD1	1118.05	-0.982899	0.21982	-4.47139	7.77142e-06	0.000249801
ENSSSCG00000016290|ref|TCONS_00029852|EFHD1|ENSG00000115468|EFHD1	116.11	1.01324	0.347455	2.91619	0.00354335	0.0330848
ENSSSCG00000016349|ref|TCONS_00031812|NDUFA10|ENSG00000130414|NDUFA10	1147.72	-0.64058	0.206455	-3.10275	0.0019173	0.0210968
ENSSSCG00000016364|ref|TCONS_00029972,TCONS_00029973|GPC1|ENSG00000063660|GPC1	2491.51	-0.927434	0.175474	-5.28531	1.25489e-07	7.38917e-06
ENSSSCG00000016367|ref|TCONS_00029978|RNPEPL1|ENSG00000142327|RNPEPL1	537.131	-0.767944	0.246613	-3.11396	0.00184596	0.0204669
ENSSSCG00000016395|ref|TCONS_00030031,TCONS_00030033|RIF1|ENSG00000080345|RIF1	2716.81	0.626418	0.193427	3.23853	0.00120148	0.014692
ENSSSCG00000016403|ref|TCONS_00036277,TCONS_00036279,TCONS_00036280,TCONS_00036281|VIPR2|ENSG00000106018|VIPR2	331.668	0.914394	0.314601	2.90652	0.00365476	0.0340036
ENSSSCG00000016420|ref|TCONS_00037216,TCONS_00037217,TCONS_00037218|INSIG1|ENSG00000186480|INSIG1	1298.72	-1.59688	0.266339	-5.99567	2.02648e-09	1.90577e-07
ENSSSCG00000016473|ref|TCONS_00037383,TCONS_00037385,TCONS_00037386|EPHB6|ENSG00000106123|EPHB6	488.921	-0.742208	0.239573	-3.09804	0.00194805	0.0213095
ENSSSCG00000016511|ref|TCONS_00037514,TCONS_00037516,TCONS_00037517,TCONS_00037519|TTC26|ENSG00000105948|TTC26	211.813	0.904923	0.281842	3.21074	0.00132393	0.0159066
ENSSSCG00000016522|ref|ENSSSCT00000045414.1,TCONS_00036526|PTN|ENSG00000105894|PTN	1015.1	1.1095	0.29888	3.71219	0.00020547	0.00370982
ENSSSCG00000016548|ref|TCONS_00036607|No_name|ENSG00000128567|PODXL	1149.84	-0.836503	0.213399	-3.91991	8.85827e-05	0.00184387
ENSSSCG00000016574|ref|TCONS_00036662,TCONS_00036663,TCONS_00036664|KCP|ENSG00000135253|KCP	630.509	-0.847453	0.305152	-2.77715	0.00548382	0.046129
ENSSSCG00000016585|ref|TCONS_00036671|IMPDH1|ENSG00000106348|IMPDH1	512.461	-0.88567	0.240741	-3.67894	0.000234205	0.00414842
ENSSSCG00000016618|ref|TCONS_00037705,TCONS_00037706,TCONS_00037707,TCONS_00037708,TCONS_00037709|CPED1|ENSG00000106034|CPED1	3413.18	0.693366	0.185941	3.72896	0.000192271	0.00351029
ENSSSCG00000016620|ref|TCONS_00036751,TCONS_00036752,TCONS_00036753,TCONS_00036754,TCONS_00036756|TSPAN12|ENSG00000106025|TSPAN12	2335.03	-0.900409	0.207742	-4.33427	1.46242e-05	0.000417397
ENSSSCG00000016646|ref|TCONS_00037860,TCONS_00037861|IFRD1|ENSG00000006652|IFRD1	719.098	0.749873	0.223953	3.34835	0.000812947	0.010933
ENSSSCG00000016658|ref|ENSSSCT00000050483.1,ENSSSCT00000053858.1,ENSSSCT00000057595.1,ENSSSCT00000060350.1,TCONS_00037916|ANLN|ENSG00000011426|ANLN	684.974	0.762529	0.271962	2.80381	0.0050503	0.0435472
ENSSSCG00000016678|ref|TCONS_00036925|NOD1|ENSG00000106100|NOD1	350.469	-0.999266	0.263681	-3.78968	0.00015084	0.00287899
ENSSSCG00000016689|ref|TCONS_00036946|TRIL|ENSG00000255690|TRIL	2176.41	-0.880427	0.18639	-4.72357	2.31743e-06	9.17983e-05
ENSSSCG00000016714|ref|TCONS_00037020|CYCS||	1377.71	-1.07085	0.206822	-5.17762	2.24732e-07	1.22916e-05
ENSSSCG00000016725|ref|TCONS_00037060,TCONS_00037061,TCONS_00037062,TCONS_00037063,TCONS_00037064|No_name|ENSG00000136205|TNS3	1689.54	-1.15845	0.197113	-5.87711	4.17499e-09	3.73805e-07
ENSSSCG00000016743|ref|TCONS_00038143,TCONS_00038147,TCONS_00038148,TCONS_00038149,TCONS_00038150|OGDH|ENSG00000105953|OGDH	3752.1	-1.06658	0.177369	-6.01331	1.81767e-09	1.74711e-07
ENSSSCG00000016756|ref|TCONS_00038162,TCONS_00038163|BLVRA|ENSG00000106605|BLVRA	233.372	-0.960487	0.292711	-3.28135	0.00103312	0.0130482
ENSSSCG00000016782|ref|TCONS_00031958,TCONS_00031959|OTULINL|ENSG00000145569|OTULINL	608.205	0.800691	0.224551	3.56574	0.000362835	0.00580536
ENSSSCG00000016792|ref|TCONS_00032858,TCONS_00032859,TCONS_00032860|RETREG1|ENSG00000154153|RETREG1	399.769	1.1523	0.240417	4.79294	1.64356e-06	6.84223e-05
ENSSSCG00000016794|ref|TCONS_00032864|MYO10|ENSG00000145555|MYO10	1667.87	-0.980042	0.198861	-4.92827	8.29596e-07	3.77856e-05
ENSSSCG00000016810|ref|TCONS_00032080,TCONS_00032081|PDZD2|ENSG00000133401|PDZD2	1003.04	-1.86379	0.202842	-9.18837	3.98849e-20	1.93102e-17
ENSSSCG00000016823|ref|TCONS_00033030|No_name|ENSG00000082196_ENSG00000273294|C1QTNF3_C1QTNF3-AMACR	1061.21	0.731423	0.225129	3.2489	0.00115852	0.0142875
ENSSSCG00000016831|ref|TCONS_00032109|SPEF2|ENSG00000152582|SPEF2	93.5333	1.23251	0.350662	3.5148	0.000440086	0.00671273
ENSSSCG00000016859|ref|TCONS_00032142|C7|ENSG00000112936|C7	164.569	1.82939	0.365895	4.99976	5.74013e-07	2.72854e-05
ENSSSCG00000016865|ref|TCONS_00032148|FBXO4|ENSG00000151876|FBXO4	178.575	0.927223	0.290509	3.19172	0.0014143	0.0166706
ENSSSCG00000016868|ref|ENSSSCT00000018372.2|No_name|ENSG00000177721|ANXA2R	58.5637	1.30781	0.442244	2.9572	0.00310442	0.029817
ENSSSCG00000016872|ref|TCONS_00033169,TCONS_00033170|HMGCS1|ENSG00000112972|HMGCS1	1689.85	-1.37833	0.202225	-6.81584	9.37141e-12	1.61188e-09
ENSSSCG00000016877|ref|TCONS_00032199,TCONS_00032200,TCONS_00032201,TCONS_00032203,TCONS_00032204,TCONS_00032205,TCONS_00032206,TCONS_00032207|NNT|ENSG00000112992|NNT	2887.47	-0.533574	0.17967	-2.96974	0.00298051	0.0289322
ENSSSCG00000016878|ref|ENSSSCT00000018382.3|FGF10|ENSG00000070193|FGF10	530.315	0.93993	0.230913	4.0705	4.6913e-05	0.00110694
ENSSSCG00000016887|ref|TCONS_00032303|ITGA2|ENSG00000164171|ITGA2	470.148	-1.11799	0.333494	-3.35236	0.000801271	0.0108417
ENSSSCG00000016941|ref|TCONS_00032407,TCONS_00032408|RNF180|ENSG00000164197|RNF180	165.136	1.01488	0.317678	3.19467	0.00139993	0.0165821
ENSSSCG00000016943|ref|ENSSSCT00000040629.1,ENSSSCT00000058489.1,TCONS_00033409|ADAMTS6|ENSG00000049192|ADAMTS6	607.34	0.750492	0.225202	3.33253	0.000860591	0.0113748
ENSSSCG00000016946|ref|TCONS_00033413|CENPK|ENSG00000123219|CENPK	122.745	1.1082	0.340127	3.25821	0.00112118	0.0139184
ENSSSCG00000016971|ref|TCONS_00032513,TCONS_00032514|MCCC2|ENSG00000131844|MCCC2	2030.06	-1.17323	0.207539	-5.65304	1.57636e-08	1.2088e-06
ENSSSCG00000016981|ref|TCONS_00033462,TCONS_00033463,TCONS_00033464,TCONS_00033465,TCONS_00033466|CPEB4|ENSG00000113742|CPEB4	2912.71	-0.762057	0.169872	-4.48606	7.2554e-06	0.000238298
ENSSSCG00000016986|ref|TCONS_00033484,TCONS_00033486,TCONS_00033487|CREBRF|ENSG00000164463|CREBRF	1431.16	0.941459	0.202778	4.6428	3.4372e-06	0.000129485
ENSSSCG00000016997|ref|TCONS_00033509|FGF18|ENSG00000156427|FGF18	113.134	-1.27869	0.347909	-3.67537	0.000237509	0.0041899
ENSSSCG00000016998|ref|TCONS_00033510,TCONS_00033511|No_name||	4982.01	0.620381	0.21031	2.94985	0.00317932	0.0304239
ENSSSCG00000017005|ref|TCONS_00032566|KCNMB1|ENSG00000145936|KCNMB1	64.8476	2.28723	0.418478	5.46559	4.61363e-08	3.07701e-06
ENSSSCG00000017014|ref|TCONS_00032618,TCONS_00032619|PANK3|ENSG00000120137|PANK3	6880.19	-0.994163	0.274217	-3.62546	0.000288452	0.00488912
ENSSSCG00000017022|ref|TCONS_00033600,TCONS_00033601|HMMR|ENSG00000072571|HMMR	375.248	0.977812	0.264918	3.691	0.000223378	0.00399452
ENSSSCG00000017052|ref|TCONS_00032689,TCONS_00032690|ADAM19|ENSG00000135074|ADAM19	984.454	-0.813123	0.258296	-3.14803	0.00164376	0.0186845
ENSSSCG00000017063|ref|TCONS_00033675|No_name|ENSG00000170624|SGCD	2106.31	-0.731167	0.183646	-3.98139	6.85137e-05	0.00149716
ENSSSCG00000017066|ref|TCONS_00032710,TCONS_00032712,TCONS_00032714,TCONS_00032715|GEMIN5|ENSG00000082516|GEMIN5	768.428	0.727545	0.203253	3.57951	0.000344241	0.00558302
ENSSSCG00000017068|ref|TCONS_00032716,TCONS_00032717|FAXDC2|ENSG00000170271|FAXDC2	241.587	1.26158	0.310359	4.06491	4.80517e-05	0.00112367
ENSSSCG00000017069|ref|TCONS_00033728,TCONS_00033729|LARP1|ENSG00000155506|LARP1	1681.99	-0.625504	0.205794	-3.03946	0.00237	0.0246269
ENSSSCG00000017087|ref|TCONS_00033765|GM2A|ENSG00000196743|GM2A	1164.32	-1.04417	0.270474	-3.86052	0.000113144	0.00229306
ENSSSCG00000017103|ref|TCONS_00033798|No_name|ENSG00000145545|SRD5A1	696.49	1.56852	0.321991	4.87131	1.10858e-06	4.91234e-05
ENSSSCG00000017116|ref|TCONS_00032803|LPCAT1|ENSG00000153395|LPCAT1	291.038	-1.52774	0.261514	-5.84192	5.16038e-09	4.36088e-07
ENSSSCG00000017142|ref|TCONS_00013892,TCONS_00013894,TCONS_00013898|BAIAP2|ENSG00000175866|BAIAP2	520.021	-0.728781	0.217521	-3.35039	0.000806983	0.0108751
ENSSSCG00000017144|ref|TCONS_00012084|NPTX1|ENSG00000171246|NPTX1	111.59	2.27702	0.435453	5.22909	1.70344e-07	9.72568e-06
ENSSSCG00000017146|ref|ENSSSCT00000048595.1,TCONS_00013909,TCONS_00013915,TCONS_00013916,TCONS_00013917,TCONS_00013918,TCONS_00013920|RNF213|ENSG00000173821|RNF213	4615.72	-0.83694	0.291364	-2.87249	0.00407249	0.0369179
ENSSSCG00000017164|ref|TCONS_00012112|TIMP2|ENSG00000035862|TIMP2	5160.86	-0.698241	0.193083	-3.61627	0.000298874	0.00499602
ENSSSCG00000017168|ref|TCONS_00013981|SEPT9|ENSG00000184640|SEPT9	670.291	-0.881854	0.249231	-3.53829	0.000402723	0.00628959
ENSSSCG00000017184|ref|TCONS_00012185,TCONS_00012186|PRPSAP1|ENSG00000161542|PRPSAP1	638.506	-0.786125	0.209416	-3.7539	0.000174108	0.00323287
ENSSSCG00000017186|ref|ENSSSCT00000018711.4,ENSSSCT00000053726.1,ENSSSCT00000064466.1|RNF157|ENSG00000141576|RNF157	395.721	-1.44814	0.24831	-5.83199	5.47704e-09	4.58947e-07
ENSSSCG00000017192|ref|TCONS_00012204|EVPL|ENSG00000167880|EVPL	84.4707	-2.01336	0.417704	-4.82007	1.43506e-06	6.21164e-05
ENSSSCG00000017202|ref|TCONS_00012225,TCONS_00012227|No_name||	4451.22	0.765258	0.191267	4.00098	6.30799e-05	0.00141064
ENSSSCG00000017212|ref|TCONS_00012246|SUMO2|ENSG00000188612|SUMO2	1188.08	0.678441	0.23757	2.85576	0.00429344	0.0382575
ENSSSCG00000017218|ref|TCONS_00014058,TCONS_00014059,TCONS_00014060|CDR2L|ENSG00000109089|CDR2L	505.269	-0.695503	0.252766	-2.75157	0.00593096	0.0486078
ENSSSCG00000017238|ref|TCONS_00014087,TCONS_00014090,TCONS_00014091,TCONS_00014092|TTYH2|ENSG00000141540|TTYH2	394.902	-1.13209	0.313138	-3.61532	0.000299978	0.00500807
ENSSSCG00000017254|ref|TCONS_00014130,TCONS_00014131|MAP2K6|ENSG00000108984|MAP2K6	534.677	-1.05457	0.241144	-4.37321	1.22433e-05	0.000359652
ENSSSCG00000017257|ref|ENSSSCT00000023395.2,TCONS_00012327|ABCA9|ENSG00000154258|ABCA9	4297.22	1.1193	0.322862	3.46681	0.000526667	0.007788
ENSSSCG00000017261|ref|TCONS_00014144,TCONS_00014145|ARSG|ENSG00000141337|ARSG	87.0891	-1.26888	0.360321	-3.52153	0.000429058	0.00657512
ENSSSCG00000017265|ref|TCONS_00014158,TCONS_00014159|AXIN2|ENSG00000168646|AXIN2	179.913	-1.40747	0.311588	-4.5171	6.26915e-06	0.000213412
ENSSSCG00000017272|ref|TCONS_00014175,TCONS_00014176,TCONS_00014177,TCONS_00014178,TCONS_00014179,TCONS_00014180|HELZ|ENSG00000198265|HELZ	2369.02	0.813833	0.191478	4.25027	2.13515e-05	0.000576667
ENSSSCG00000017282|ref|TCONS_00012426|SCN4A|ENSG00000007314|SCN4A	102.645	-1.19238	0.382059	-3.12093	0.00180279	0.0200562
ENSSSCG00000017297|ref|TCONS_00012446|CYB561|ENSG00000008283|CYB561	215.59	1.25547	0.293017	4.28463	1.83046e-05	0.000505872
ENSSSCG00000017337|ref|ENSSSCT00000040476.1,TCONS_00014290,TCONS_00014291|ACBD4|ENSG00000181513|ACBD4	437.666	-0.688066	0.229078	-3.00363	0.00266779	0.0268676
ENSSSCG00000017339|ref|TCONS_00014292,TCONS_00014293|NMT1|ENSG00000136448|NMT1	1792.27	-0.598746	0.178132	-3.36124	0.000775929	0.0105656
ENSSSCG00000017340|ref|TCONS_00012504,TCONS_00012505,TCONS_00012506,TCONS_00012507|DCAKD|ENSG00000172992|DCAKD	203.281	-0.883672	0.294086	-3.00481	0.00265748	0.0268045
ENSSSCG00000017358|ref|TCONS_00012546,TCONS_00012547|SLC4A1|ENSG00000004939|SLC4A1	43.1535	-1.22554	0.442314	-2.77075	0.00559277	0.0469247
ENSSSCG00000017382|ref|TCONS_00012624|EZH1|ENSG00000108799|EZH1	600.153	0.717115	0.2179	3.29102	0.000998233	0.0126935
ENSSSCG00000017383|ref|TCONS_00014379|No_name|ENSG00000131471|AOC3	1063.74	-4.33037	0.244882	-17.6835	5.61614e-70	3.67071e-66
ENSSSCG00000017388|ref|TCONS_00012622|COA3|ENSG00000183978|COA3	172.225	-1.72288	0.352145	-4.89253	9.95502e-07	4.48731e-05
ENSSSCG00000017420|ref|TCONS_00014424,TCONS_00014425,TCONS_00014427,TCONS_00014428,TCONS_00014429|CNP|ENSG00000173786|CNP	1338.96	-1.19399	0.189769	-6.29183	3.13754e-10	3.87679e-08
ENSSSCG00000017421|ref|TCONS_00012665,TCONS_00012667|ACLY|ENSG00000131473|ACLY	45787.9	-4.04809	0.267902	-15.1103	1.38489e-51	3.62067e-48
ENSSSCG00000017428|ref|TCONS_00012675|JUP|ENSG00000173801|JUP	1539.64	-1.50303	0.274393	-5.47766	4.30979e-08	2.9196e-06
ENSSSCG00000017429|ref|TCONS_00012673|P3H4|ENSG00000141696|P3H4	1215.82	-0.646811	0.188799	-3.42591	0.000612735	0.00880184
ENSSSCG00000017446|ref|TCONS_00012689,TCONS_00012690,TCONS_00012691|No_name|ENSG00000196976|LAGE3	71.748	1.6838	0.386768	4.35351	1.33978e-05	0.000388328
ENSSSCG00000017473|ref|TCONS_00012775|TOP2A|ENSG00000131747|TOP2A	1960.88	1.16941	0.252418	4.63283	3.60705e-06	0.000135104
ENSSSCG00000017497|ref|TCONS_00014481,TCONS_00014482|ERBB2|ENSG00000141736|ERBB2	449.48	0.656912	0.226668	2.89812	0.00375405	0.034656
ENSSSCG00000017544|ref|TCONS_00012894|ATP5MC1|ENSG00000159199|ATP5MC1	890.213	-0.854622	0.222717	-3.83725	0.000124418	0.0024605
ENSSSCG00000017585|ref|TCONS_00014614,TCONS_00014615|SAMD14|ENSG00000167100|SAMD14	52.6602	1.35282	0.42649	3.17199	0.00151397	0.0175293
ENSSSCG00000017607|ref|TCONS_00014675|TMEM100|ENSG00000166292|TMEM100	771.836	0.920749	0.327581	2.81076	0.00494251	0.0427023
ENSSSCG00000017665|ref|TCONS_00013060|DHX40|ENSG00000108406|DHX40	1247.66	0.910734	0.215672	4.22277	2.4132e-05	0.000641165
ENSSSCG00000017694|ref|TCONS_00014801,TCONS_00014802,TCONS_00014803,TCONS_00014804,TCONS_00014805|ACACA|ENSG00000278540|ACACA	34480.4	-2.51826	0.292673	-8.60435	7.67523e-18	2.9509e-15
ENSSSCG00000017717|ref|TCONS_00014842,TCONS_00014843|UNC45B|ENSG00000141161|UNC45B	127.904	-1.95096	0.386905	-5.04247	4.59571e-07	2.25001e-05
ENSSSCG00000017734|ref|TCONS_00014890,TCONS_00014891|RHBDL3|ENSG00000141314|RHBDL3	117.282	1.7465	0.380312	4.59229	4.38412e-06	0.000159632
ENSSSCG00000017752|ref|ENSSSCT00000065481.1,TCONS_00013248,TCONS_00013249,TCONS_00013250,TCONS_00013251,TCONS_00013252|WSB1|ENSG00000109046|WSB1	6935.35	1.08818	0.252163	4.31536	1.59341e-05	0.000446974
ENSSSCG00000017753|ref|TCONS_00013254,TCONS_00013256|KSR1|ENSG00000141068|KSR1	617.561	-0.788639	0.280063	-2.81593	0.00486363	0.0420838
ENSSSCG00000017754|ref|ENSSSCT00000019323.3,ENSSSCT00000045519.1,ENSSSCT00000048712.1,ENSSSCT00000051777.1,TCONS_00013259,TCONS_00013260|No_name|ENSG00000168961_ENSG00000170298_ENSG00000171916|LGALS9_LGALS9B_LGALS9C	321.546	-1.08803	0.346387	-3.14108	0.00168329	0.0190181
ENSSSCG00000017764|ref|TCONS_00014944,TCONS_00014945,TCONS_00014946|KIAA0100|ENSG00000007202|KIAA0100	2113.37	-0.529891	0.183533	-2.88717	0.00388728	0.0356343
ENSSSCG00000017801|ref|TCONS_00015022|TRARG1|ENSG00000184811|TRARG1	6240.28	-1.00868	0.198772	-5.07458	3.88359e-07	1.95255e-05
ENSSSCG00000017804|ref|TCONS_00013343,TCONS_00013345,TCONS_00013347,TCONS_00013348,TCONS_00013349,TCONS_00013350|ABR|ENSG00000159842|ABR	1280.77	-0.620358	0.216004	-2.87198	0.00407908	0.0369451
ENSSSCG00000017810|ref|TCONS_00015030,TCONS_00015031|FAM57A|ENSG00000167695|FAM57A	269.925	-1.34269	0.308948	-4.34602	1.38632e-05	0.000400044
ENSSSCG00000017835|ref|TCONS_00015090,TCONS_00015091,TCONS_00015092,TCONS_00015093|CLUH|ENSG00000132361|CLUH	2247.85	-0.730163	0.182037	-4.01107	6.04441e-05	0.00135994
ENSSSCG00000017864|ref|TCONS_00015122|No_name|ENSG00000262304_ENSG00000197417|AC027796.3_SHPK	150.374	1.10272	0.307224	3.58931	0.000331549	0.00544474
ENSSSCG00000017868|ref|TCONS_00015124,TCONS_00015128,TCONS_00015129,TCONS_00015130|No_name|ENSG00000257950_ENSG00000083454|P2RX5-TAX1BP3_P2RX5	133.804	-2.34432	0.345194	-6.79131	1.11118e-11	1.86222e-09
ENSSSCG00000017882|ref|ENSSSCT00000019459.3,TCONS_00015177,TCONS_00015178|MYBBP1A|ENSG00000132382|MYBBP1A	849.803	-0.719756	0.20233	-3.55734	0.000374628	0.00594312
ENSSSCG00000017900|ref|ENSSSCT00000019480.3|KIF1C|ENSG00000129250|KIF1C	2011.93	-0.575479	0.180217	-3.19326	0.00140676	0.0166418
ENSSSCG00000017907|ref|TCONS_00013490|PFN1||	2683.81	-0.629921	0.171154	-3.68044	0.000232833	0.00412971
ENSSSCG00000017920|ref|ENSSSCT00000057615.1,TCONS_00013502,TCONS_00013503,TCONS_00013505,TCONS_00013506|No_name|ENSG00000161921|CXCL16	170.88	0.875754	0.308299	2.8406	0.00450286	0.0396373
ENSSSCG00000017929|ref|ENSSSCT00000019512.3|RNASEK|ENSG00000219200|RNASEK	92.1174	-1.03289	0.355641	-2.9043	0.00368079	0.0341243
ENSSSCG00000017952|ref|TCONS_00015293|SAT2|ENSG00000141504|SAT2	141.156	0.93494	0.313556	2.98173	0.00286621	0.0281919
ENSSSCG00000017995|ref|TCONS_00013640|USP43|ENSG00000154914|USP43	99.519	1.52949	0.351232	4.35466	1.33276e-05	0.000387152
ENSSSCG00000018015|ref|TCONS_00013660|DNAH9|ENSG00000007174|DNAH9	47.5191	1.30261	0.424955	3.06528	0.00217463	0.0232791
ENSSSCG00000018023|ref|TCONS_00013686,TCONS_00013687|COX10|ENSG00000006695|COX10	216.068	-1.3354	0.290187	-4.60186	4.18735e-06	0.000154189
ENSSSCG00000018080|ref|TCONS_00080695|ATP8|ENSG00000228253|MT-ATP8	134.049	3.65006	0.398306	9.16396	5.00253e-20	2.33546e-17
ENSSSCG00000018081|ref|TCONS_00080696|ATP6|ENSG00000198899|MT-ATP6	9148.93	-0.838333	0.256655	-3.26638	0.00108933	0.0135972
ENSSSCG00000018086|ref|TCONS_00080701|ND4L|ENSG00000212907|MT-ND4L	2474.67	-1.27695	0.233216	-5.47538	4.36584e-08	2.94176e-06
ENSSSCG00000018087|ref|TCONS_00080702|ND4|ENSG00000198886|MT-ND4	4997.65	-2.07322	0.329526	-6.29152	3.14367e-10	3.87679e-08
ENSSSCG00000018091|ref|TCONS_00080706|ND5|ENSG00000198786|MT-ND5	7349.45	-1.38819	0.326037	-4.25776	2.06481e-05	0.000562318
ENSSSCG00000020657|ref|ENSSSCT00000062763.1,TCONS_00060388,TCONS_00060389|BCAM|ENSG00000187244|BCAM	10211.5	-1.21727	0.237694	-5.12118	3.03632e-07	1.59401e-05
ENSSSCG00000020705|ref|ENSSSCT00000058548.1,TCONS_00009280,TCONS_00009281|MAP3K8|ENSG00000107968|MAP3K8	106.823	1.24911	0.339136	3.68321	0.000230318	0.00409622
ENSSSCG00000020711|ref|TCONS_00074871|RAB33B|ENSG00000172007|RAB33B	682.151	0.665004	0.239137	2.78086	0.00542158	0.0457822
ENSSSCG00000020808|ref|ENSSSCT00000031361.2|No_name|ENSG00000146731|CCT6A	2177.79	-0.75516	0.264094	-2.85944	0.00424394	0.0378798
ENSSSCG00000020813|ref|TCONS_00045055|FAM20C|ENSG00000177706|FAM20C	418.829	-0.804292	0.236791	-3.39663	0.00068222	0.00956865
ENSSSCG00000020823|ref|ENSSSCT00000025488.2,ENSSSCT00000038802.1,ENSSSCT00000061218.1,TCONS_00038723,TCONS_00038725,TCONS_00038726|BSCL2|ENSG00000168000|BSCL2	483.637	-0.847669	0.227153	-3.7317	0.000190188	0.00348199
ENSSSCG00000020837|ref|TCONS_00060305,TCONS_00060307,TCONS_00060308|No_name|ENSG00000007129_ENSG00000105352|CEACAM21_CEACAM4	296.702	1.35908	0.411304	3.30432	0.000952073	0.0122495
ENSSSCG00000020870|ref|TCONS_00079948,TCONS_00079949,TCONS_00079950|No_name|ENSG00000006634|DBF4	210.443	0.861081	0.292814	2.94071	0.00327459	0.0311086
ENSSSCG00000020878|ref|TCONS_00047074,TCONS_00047075,TCONS_00047076,TCONS_00047077,TCONS_00047078,TCONS_00047079,TCONS_00047080|HNRNPLL|ENSG00000143889|HNRNPLL	1416.01	0.592186	0.206367	2.86958	0.00411012	0.0370791
ENSSSCG00000020962|ref|TCONS_00013035|DYNLL2|ENSG00000264364|DYNLL2	516.184	-0.882143	0.263294	-3.35041	0.000806919	0.0108751
ENSSSCG00000020964|ref|ENSSSCT00000040890.1,TCONS_00051980,TCONS_00051981|SEC22B|ENSG00000265808|SEC22B	2884.88	-0.598292	0.209942	-2.8498	0.00437462	0.0387338
ENSSSCG00000021038|ref|TCONS_00022194,TCONS_00022195|NRIP1|ENSG00000180530|NRIP1	2612.09	0.736981	0.19139	3.85067	0.000117796	0.00236897
ENSSSCG00000021041|ref|TCONS_00079612,TCONS_00079613,TCONS_00079614|No_name|ENSG00000162877|PM20D1	299.152	-0.829199	0.266994	-3.10569	0.00189837	0.0209096
ENSSSCG00000021059|ref|TCONS_00077748,TCONS_00077749,TCONS_00077750|ADORA1|ENSG00000163485|ADORA1	1336.94	-1.12887	0.212957	-5.30092	1.15218e-07	6.87731e-06
ENSSSCG00000021065|ref|TCONS_00048555,TCONS_00048557,TCONS_00048558|NAA60|ENSG00000122390|NAA60	770.512	-0.759025	0.211682	-3.58568	0.000336202	0.00548668
ENSSSCG00000021069|ref|ENSSSCT00000058781.1,TCONS_00067370,TCONS_00067373,TCONS_00067375,TCONS_00067376|No_name||	281.789	0.729708	0.254092	2.87182	0.00408114	0.0369451
ENSSSCG00000021149|ref|TCONS_00004424|RNF217|ENSG00000146373|RNF217	1975.81	0.645133	0.186991	3.45008	0.000560421	0.00818528
ENSSSCG00000021206|ref|ENSSSCT00000028024.2,TCONS_00017961,TCONS_00017962|IL1RAP|ENSG00000196083|IL1RAP	1307.66	2.12359	0.303402	6.99926	2.57323e-12	4.87497e-10
ENSSSCG00000021208|ref|TCONS_00033156|SELENOP|ENSG00000250722|SELENOP	16474.4	0.614684	0.220146	2.79216	0.00523571	0.0446662
ENSSSCG00000021220|ref|TCONS_00081753|CKB|ENSG00000166165|CKB	762.243	-1.43501	0.359464	-3.99209	6.54933e-05	0.00145326
ENSSSCG00000021236|ref|TCONS_00048389|No_name||	441.079	-0.80544	0.230073	-3.5008	0.000463859	0.00699328
ENSSSCG00000021241|ref|ENSSSCT00000022734.2|ADAMTS13|ENSG00000160323|ADAMTS13	51.9818	1.46835	0.434162	3.38202	0.000719536	0.00996375
ENSSSCG00000021305|ref|TCONS_00086739|No_name|ENSG00000114374|USP9Y	115.8	-1.93039	0.359565	-5.3687	7.93057e-08	4.96021e-06
ENSSSCG00000021319|ref|TCONS_00021160|ALG3|ENSG00000214160|ALG3	87.5709	-1.12157	0.371707	-3.01737	0.00254982	0.0259994
ENSSSCG00000021325|ref|TCONS_00046951,TCONS_00046952|MCFD2|ENSG00000180398|MCFD2	1522.84	0.694682	0.250807	2.76979	0.00560922	0.0469723
ENSSSCG00000021353|ref|TCONS_00035451,TCONS_00035452|TMX4|ENSG00000125827|TMX4	2198.71	0.619519	0.175691	3.52619	0.000421591	0.00648358
ENSSSCG00000021380|ref|TCONS_00018019,TCONS_00018020|No_name||	1665.92	0.62416	0.207445	3.0088	0.00262282	0.0264958
ENSSSCG00000021386|ref|ENSSSCT00000028358.2,TCONS_00006912,TCONS_00006914,TCONS_00006916,TCONS_00006917|PTGR1|ENSG00000106853|PTGR1	2447.62	0.693349	0.184804	3.75181	0.00017556	0.00325059
ENSSSCG00000021408|ref|TCONS_00019924|TKT|ENSG00000163931|TKT	9214.01	-0.734937	0.239816	-3.06458	0.00217974	0.0232791
ENSSSCG00000021418|ref|ENSSSCT00000027512.2,TCONS_00083384,TCONS_00083385,TCONS_00083387,TCONS_00083388,TCONS_00083389|LSS|ENSG00000160285|LSS	5340.54	-1.47137	0.211875	-6.9445	3.79791e-12	6.89532e-10
ENSSSCG00000021464|ref|TCONS_00077867,TCONS_00077868|SOAT1|ENSG00000057252|SOAT1	483.589	-0.782708	0.229339	-3.41288	0.000642798	0.00912082
ENSSSCG00000021601|ref|ENSSSCT00000059084.1,TCONS_00084298,TCONS_00084299,TCONS_00084301,TCONS_00084302,TCONS_00084303,TCONS_00084304|ZNF711|ENSG00000147180|ZNF711	566.634	0.668063	0.221565	3.0152	0.00256813	0.0261249
ENSSSCG00000021610|ref|TCONS_00031586|CHPF|ENSG00000123989|CHPF	1363.15	-0.599067	0.203291	-2.94685	0.00321026	0.0306122
ENSSSCG00000021620|ref|ENSSSCT00000027308.2,ENSSSCT00000047835.1|STIP1|ENSG00000168439|STIP1	1681.19	-1.02218	0.267437	-3.82212	0.00013231	0.00258143
ENSSSCG00000021706|ref|ENSSSCT00000031292.2,TCONS_00009028,TCONS_00009029,TCONS_00009030|KIF21B|ENSG00000116852|KIF21B	254.826	-0.981398	0.294157	-3.33631	0.000848982	0.0112898
ENSSSCG00000021738|ref|TCONS_00061898,TCONS_00061899|No_name|ENSG00000175354|PTPN2	418.569	0.781657	0.270799	2.88649	0.00389566	0.0356861
ENSSSCG00000021821|ref|TCONS_00015047,TCONS_00015048|MYO1C|ENSG00000197879|MYO1C	2793.91	-1.17971	0.184632	-6.38954	1.66385e-10	2.23612e-08
ENSSSCG00000021828|ref|TCONS_00074023,TCONS_00074024|TAPT1|ENSG00000169762|TAPT1	596.717	0.835497	0.22781	3.66752	0.000244916	0.00430316
ENSSSCG00000021906|ref|ENSSSCT00000038474.1,ENSSSCT00000057836.1,TCONS_00038783,TCONS_00038787,TCONS_00038788|SYT7|ENSG00000011347|SYT7	129.943	-1.37268	0.325404	-4.21838	2.46062e-05	0.000652439
ENSSSCG00000021911|ref|ENSSSCT00000022513.2,ENSSSCT00000038980.1,ENSSSCT00000046478.1,TCONS_00059655,TCONS_00059656,TCONS_00059660,TCONS_00059662|NDRG4|ENSG00000103034|NDRG4	191.802	0.949103	0.291339	3.25773	0.00112309	0.0139288
ENSSSCG00000022005|ref|TCONS_00024805,TCONS_00024806|SFXN3|ENSG00000107819|SFXN3	344.985	-0.852653	0.242147	-3.52123	0.000429556	0.00657512
ENSSSCG00000022031|ref|ENSSSCT00000023649.2|CHST2|ENSG00000175040|CHST2	457	0.812264	0.238268	3.40903	0.000651933	0.00917337
ENSSSCG00000022099|ref|TCONS_00034659,TCONS_00034660,TCONS_00034661|TP53INP2|ENSG00000078804|TP53INP2	406.177	-1.42996	0.298444	-4.79137	1.65648e-06	6.87414e-05
ENSSSCG00000022126|ref|TCONS_00078139,TCONS_00078140|EGFR|ENSG00000146648|EGFR	3373.42	0.770957	0.178274	4.32456	1.52836e-05	0.000433379
ENSSSCG00000022128|ref|TCONS_00024902,TCONS_00024903,TCONS_00024904|MXI1|ENSG00000119950|MXI1	916.483	0.791362	0.202772	3.90271	9.512e-05	0.00194892
ENSSSCG00000022256|ref|TCONS_00024463|DEPP1|ENSG00000165507|DEPP1	208.023	1.21097	0.36053	3.35886	0.000782639	0.0106438
ENSSSCG00000022289|ref|ENSSSCT00000053499.1,TCONS_00044800,TCONS_00044801,TCONS_00044802|PCDH1|ENSG00000156453|PCDH1	820.955	-1.01925	0.260949	-3.90594	9.38608e-05	0.00193393
ENSSSCG00000022292|ref|TCONS_00077911,TCONS_00077912,TCONS_00077913,TCONS_00077914|NPL|ENSG00000135838|NPL	439.672	1.5208	0.232113	6.55201	5.67694e-11	8.15483e-09
ENSSSCG00000022295|ref|ENSSSCT00000026071.2|No_name||	925.619	-1.11832	0.240101	-4.65772	3.19738e-06	0.000121501
ENSSSCG00000022309|ref|TCONS_00083842,TCONS_00083843|GPR34|ENSG00000171659|GPR34	421.084	0.948429	0.24903	3.80849	0.000139819	0.00269575
ENSSSCG00000022312|ref|TCONS_00063791|RHPN2|ENSG00000131941|RHPN2	81.2287	1.05764	0.36218	2.92022	0.00349785	0.0327919
ENSSSCG00000022343|ref|TCONS_00064982,TCONS_00064983,TCONS_00064986,TCONS_00064987|ENO1|ENSG00000074800|ENO1	6219.39	-0.816945	0.184062	-4.43842	9.06224e-06	0.000281694
ENSSSCG00000022370|ref|TCONS_00043652|TNFSF9|ENSG00000125657|TNFSF9	139.508	1.18062	0.42637	2.769	0.00562287	0.0470564
ENSSSCG00000022430|ref|TCONS_00032479,TCONS_00032480,TCONS_00032481,TCONS_00032482,TCONS_00032483|SLC30A5|ENSG00000145740|SLC30A5	2357.33	-0.665597	0.240902	-2.76293	0.00572842	0.0475216
ENSSSCG00000022447|ref|TCONS_00052325,TCONS_00052326|F3|ENSG00000117525|F3	1017.99	1.10387	0.347942	3.17258	0.00151089	0.0175248
ENSSSCG00000022478|ref|TCONS_00032553,TCONS_00032554,TCONS_00032555|STK10|ENSG00000072786|STK10	882.374	-0.540578	0.19635	-2.75313	0.0059029	0.0484691
ENSSSCG00000022553|ref|ENSSSCT00000025381.2,ENSSSCT00000064010.1|TNRC18|ENSG00000182095|TNRC18	1628.63	-0.653005	0.189125	-3.45277	0.000554863	0.00811752
ENSSSCG00000022592|ref|TCONS_00042635|FIBIN|ENSG00000176971|FIBIN	480.887	1.56204	0.330186	4.7308	2.23637e-06	8.94002e-05
ENSSSCG00000022634|ref|TCONS_00043351,TCONS_00043353,TCONS_00043354,TCONS_00043355,TCONS_00043356|No_name||	685.47	0.676431	0.212608	3.18159	0.00146468	0.0171254
ENSSSCG00000022636|ref|ENSSSCT00000029878.2,TCONS_00055845,TCONS_00055846,TCONS_00055848,TCONS_00055851|DENND5B|ENSG00000170456|DENND5B	894.601	-0.78892	0.24859	-3.17358	0.00150571	0.0174802
ENSSSCG00000022655|ref|TCONS_00007195|PTGES2|ENSG00000148334|PTGES2	224.63	-0.972323	0.272289	-3.57092	0.000355727	0.0057126
ENSSSCG00000022674|ref|TCONS_00082028,TCONS_00082029|DAZAP2|ENSG00000183283|DAZAP2	1525.06	0.504407	0.182593	2.76246	0.0057367	0.0475216
ENSSSCG00000022679|ref|TCONS_00071065,TCONS_00071066,TCONS_00071067|COCH|ENSG00000100473|COCH	84.7098	1.86324	0.40452	4.60604	4.10407e-06	0.000151549
ENSSSCG00000022705|ref|TCONS_00068641,TCONS_00068643,TCONS_00068645|SALL2|ENSG00000165821|SALL2	414.439	-0.857679	0.286783	-2.99069	0.00278344	0.0276693
ENSSSCG00000022708|ref|TCONS_00049392,TCONS_00049393,TCONS_00049394,TCONS_00049395,TCONS_00049396,TCONS_00049397|ZNF638|ENSG00000075292|ZNF638	3123.49	0.500649	0.174598	2.86743	0.00413818	0.0372294
ENSSSCG00000022739|ref|TCONS_00062137,TCONS_00062138,TCONS_00062139|DSG2|ENSG00000046604|DSG2	128.988	2.34873	0.419697	5.59624	2.19055e-08	1.6087e-06
ENSSSCG00000022741|ref|TCONS_00044911,TCONS_00044912|PDGFRB|ENSG00000113721|PDGFRB	5036.45	-0.683024	0.180431	-3.78552	0.000153388	0.00292286
ENSSSCG00000022742|ref|TCONS_00077780,TCONS_00077781|PRDX6|ENSG00000117592|PRDX6	1904.6	-0.73709	0.232939	-3.1643	0.00155456	0.017856
ENSSSCG00000022783|ref|TCONS_00021124,TCONS_00021125|DCUN1D1|ENSG00000043093|DCUN1D1	1630.04	0.572779	0.195217	2.93406	0.00334563	0.0316685
ENSSSCG00000022786|ref|TCONS_00046574,TCONS_00046575|MOGS|ENSG00000115275|MOGS	536.296	-0.702131	0.226946	-3.09382	0.00197597	0.021507
ENSSSCG00000022797|ref|TCONS_00028588|PPP1R3B|ENSG00000173281|PPP1R3B	1060.97	-0.637746	0.217242	-2.93565	0.00332849	0.0315518
ENSSSCG00000022801|ref|TCONS_00061775,TCONS_00061776|S100PBP|ENSG00000116497|S100PBP	601.721	0.612602	0.215842	2.8382	0.00453689	0.03991
ENSSSCG00000022874|ref|TCONS_00048538,TCONS_00048539,TCONS_00048540|DNAJA3|ENSG00000103423|DNAJA3	727.683	-0.707473	0.214579	-3.29702	0.000977152	0.0124861
ENSSSCG00000022963|ref|TCONS_00046023|No_name|ENSG00000059145|UNKL	427.222	0.761518	0.242662	3.13818	0.0017	0.0191609
ENSSSCG00000022968|ref|TCONS_00004275,TCONS_00004276|ARFGEF3|ENSG00000112379|ARFGEF3	142.953	1.72059	0.414298	4.15303	3.28098e-05	0.000814295
ENSSSCG00000023014|ref|TCONS_00014339,TCONS_00014342,TCONS_00014343,TCONS_00014344|No_name|ENSG00000161649|CD300LG	1434.69	-0.884263	0.184694	-4.78771	1.68693e-06	6.9455e-05
ENSSSCG00000023105|ref|TCONS_00009719,TCONS_00009720|NET1|ENSG00000173848|NET1	621.682	0.831209	0.298732	2.78246	0.00539487	0.0455861
ENSSSCG00000023174|ref|ENSSSCT00000057286.1,ENSSSCT00000066388.1,TCONS_00075057,TCONS_00075058|USP53|ENSG00000145390|USP53	1935.36	0.849371	0.254769	3.33388	0.000856423	0.0113426
ENSSSCG00000023245|ref|ENSSSCT00000031783.2,ENSSSCT00000038823.1,ENSSSCT00000039264.1,ENSSSCT00000044224.1,ENSSSCT00000046707.1,TCONS_00084162,TCONS_00084163,TCONS_00084164,TCONS_00084173,TCONS_00084176|NONO|ENSG00000147140|NONO	4082.4	0.542018	0.178306	3.03982	0.00236722	0.0246252
ENSSSCG00000023264|ref|TCONS_00031396,TCONS_00031397,TCONS_00031400|No_name|ENSG00000138413|IDH1	10618.3	-0.965774	0.265435	-3.63845	0.000274282	0.0046991
ENSSSCG00000023318|ref|TCONS_00055570,TCONS_00055573,TCONS_00055574,TCONS_00055576,TCONS_00055577|MARS|ENSG00000166986|MARS	812.292	-0.727269	0.201955	-3.60114	0.000316829	0.00522927
ENSSSCG00000023325|ref|ENSSSCT00000027267.2,TCONS_00016361,TCONS_00016363,TCONS_00016364,TCONS_00016365|No_name|ENSG00000114786_ENSG00000243989|ABHD14A-ACY1_ACY1	1482.66	-0.607276	0.190013	-3.19597	0.0013936	0.016531
ENSSSCG00000023371|ref|TCONS_00060489|EHD2|ENSG00000024422|EHD2	6301.07	-1.12536	0.218351	-5.15392	2.55091e-07	1.36104e-05
ENSSSCG00000023374|ref|TCONS_00024047|SRGN|ENSG00000122862|SRGN	1306.46	1.25999	0.208154	6.05315	1.42036e-09	1.39601e-07
ENSSSCG00000023419|ref|TCONS_00028299|ARHGEF10|ENSG00000104728|ARHGEF10	1409.13	-0.610149	0.184677	-3.30388	0.00095357	0.0122567
ENSSSCG00000023520|ref|TCONS_00002995,TCONS_00002996|PCSK5|ENSG00000099139|PCSK5	2215.57	0.707474	0.183144	3.86293	0.000112033	0.00227406
ENSSSCG00000023569|ref|TCONS_00025646,TCONS_00025647|No_name|ENSG00000112787|FBRSL1	335.353	-0.9271	0.246275	-3.76449	0.000166886	0.00311648
ENSSSCG00000023585|ref|TCONS_00061726|SERINC2|ENSG00000168528|SERINC2	774.87	-0.642096	0.227401	-2.82362	0.00474843	0.0413259
ENSSSCG00000023630|ref|TCONS_00057908,TCONS_00057909,TCONS_00057910,TCONS_00057911|CPM|ENSG00000135678|CPM	334.896	1.65063	0.330519	4.99405	5.91267e-07	2.80038e-05
ENSSSCG00000023643|ref|TCONS_00083637,TCONS_00083638|No_name|ENSG00000131828|PDHA1	8576.67	-0.744176	0.222771	-3.34055	0.000836128	0.0111643
ENSSSCG00000023653|ref|TCONS_00048545|GLIS2|ENSG00000126603|GLIS2	357.21	-1.02569	0.247084	-4.15119	3.30756e-05	0.000817323
ENSSSCG00000023660|ref|TCONS_00008878|PARP1|ENSG00000143799|PARP1	734.599	-0.620798	0.208309	-2.98018	0.00288075	0.0282627
ENSSSCG00000023776|ref|TCONS_00023935|CCSAP|ENSG00000154429|CCSAP	165.12	1.06313	0.356751	2.98005	0.00288205	0.0282627
ENSSSCG00000023784|ref|TCONS_00077526|SEMA3C|ENSG00000075223|SEMA3C	3241.84	-0.749924	0.253587	-2.95726	0.00310383	0.029817
ENSSSCG00000023807|ref|TCONS_00009232,TCONS_00009233|ACO1|ENSG00000122729|ACO1	6095.12	-1.0199	0.167518	-6.0883	1.14118e-09	1.1564e-07
ENSSSCG00000023818|ref|TCONS_00033447|No_name|ENSG00000113048|MRPS27	431.939	-0.706112	0.227697	-3.1011	0.001928	0.0211611
ENSSSCG00000023820|ref|TCONS_00038142|ZMIZ2|ENSG00000122515|ZMIZ2	443.599	-0.841877	0.281639	-2.9892	0.00279707	0.0276994
ENSSSCG00000023829|ref|TCONS_00048275,TCONS_00048276,TCONS_00048277,TCONS_00048278|CCP110|ENSG00000103540|CCP110	727.257	0.70518	0.214759	3.28359	0.00102493	0.0129574
ENSSSCG00000023861|ref|TCONS_00013618|PFAS|ENSG00000178921|PFAS	149.165	-1.31155	0.319716	-4.10222	4.09198e-05	0.000980848
ENSSSCG00000023903|ref|TCONS_00073804|ATP5ME|ENSG00000169020|ATP5ME	655.654	-0.67657	0.22088	-3.06307	0.0021908	0.0233399
ENSSSCG00000023912|ref|TCONS_00045373,TCONS_00045374|ORAI2|ENSG00000160991|ORAI2	681.43	0.82225	0.22953	3.58232	0.000340553	0.00553695
ENSSSCG00000023915|ref|TCONS_00013529,TCONS_00013530|SLC2A4|ENSG00000181856|SLC2A4	1766.66	-1.48475	0.298188	-4.97923	6.38365e-07	3.00169e-05
ENSSSCG00000023975|ref|TCONS_00001877,TCONS_00001878,TCONS_00001879,TCONS_00001881|CCDC9B|ENSG00000188549|CCDC9B	341.147	-0.779726	0.281818	-2.76678	0.00566135	0.047239
ENSSSCG00000023991|ref|TCONS_00051669,TCONS_00051670|RIT1|ENSG00000143622|RIT1	1089.34	0.660044	0.217139	3.03972	0.00236795	0.0246252
ENSSSCG00000024001|ref|TCONS_00020535,TCONS_00020537|PLXNA1|ENSG00000114554|PLXNA1	1251.41	-0.987039	0.205934	-4.79299	1.64317e-06	6.84223e-05
ENSSSCG00000024015|ref|TCONS_00038775,TCONS_00038777|FADS1|ENSG00000149485|FADS1	503.021	-1.27431	0.231919	-5.49463	3.91526e-08	2.70026e-06
ENSSSCG00000024043|ref|TCONS_00040436,TCONS_00040437|ADAMTS2|ENSG00000087116|ADAMTS2	8922.48	-0.646031	0.202731	-3.18663	0.00143938	0.0168902
ENSSSCG00000024048|ref|TCONS_00026991,TCONS_00026992,TCONS_00026993|MMRN2|ENSG00000173269|MMRN2	1993.32	-0.61378	0.206773	-2.96837	0.00299382	0.0290321
ENSSSCG00000024052|ref|TCONS_00043859,TCONS_00043861|GPX4|ENSG00000167468|GPX4	6785.52	-0.694854	0.190088	-3.65543	0.000256749	0.00444533
ENSSSCG00000024108|ref|ENSSSCT00000024216.2,TCONS_00015060,TCONS_00015061|SLC43A2|ENSG00000167703|SLC43A2	1047.88	-0.865881	0.221195	-3.91456	9.05687e-05	0.00188222
ENSSSCG00000024134|ref|TCONS_00016881,TCONS_00016882,TCONS_00016883|MGLL|ENSG00000074416|MGLL	6183.08	-1.20714	0.219403	-5.5019	3.75713e-08	2.6124e-06
ENSSSCG00000024144|ref|ENSSSCT00000023318.2,ENSSSCT00000046352.1|NDUFS7|ENSG00000115286|NDUFS7	1125.99	-0.673614	0.202335	-3.3292	0.000870963	0.0114655
ENSSSCG00000024149|ref|TCONS_00070580,TCONS_00070581,TCONS_00070582|ELOVL5|ENSG00000012660|ELOVL5	9158.63	-0.946756	0.27051	-3.4999	0.000465434	0.00699328
ENSSSCG00000024249|ref|TCONS_00004682,TCONS_00004683|GABRR2|ENSG00000111886|GABRR2	42.8473	-1.4988	0.41916	-3.57572	0.000349265	0.0056435
ENSSSCG00000024310|ref|TCONS_00069601|F13A1|ENSG00000124491|F13A1	619.854	0.883255	0.210789	4.19023	2.78673e-05	0.00071906
ENSSSCG00000024316|ref|ENSSSCT00000055873.1,TCONS_00068240|COX5A|ENSG00000178741|COX5A	707.94	-0.925514	0.206494	-4.48205	7.3929e-06	0.0002416
ENSSSCG00000024325|ref|ENSSSCT00000049811.1,TCONS_00034800,TCONS_00034802,TCONS_00034803,TCONS_00034804,TCONS_00034805,TCONS_00034806|SGK2|ENSG00000101049|SGK2	2682.51	-0.69712	0.247078	-2.82145	0.00478067	0.0415511
ENSSSCG00000024351|ref|ENSSSCT00000018111.3,ENSSSCT00000032595.2,TCONS_00037771|MET|ENSG00000105976|MET	709.242	0.905367	0.225442	4.01597	5.92019e-05	0.0013422
ENSSSCG00000024418|ref|TCONS_00026609|RHOU|ENSG00000116574|RHOU	805.65	1.15248	0.2466	4.67348	2.96134e-06	0.000114191
ENSSSCG00000024443|ref|TCONS_00063738|ORC6|ENSG00000091651|ORC6	99.6554	1.19299	0.346232	3.44565	0.000569697	0.00830221
ENSSSCG00000024550|ref|TCONS_00023527|UQCR10|ENSG00000184076|UQCR10	882.869	-0.677427	0.214213	-3.1624	0.00156476	0.0179111
ENSSSCG00000024555|ref|TCONS_00028429|ING2|ENSG00000168556|ING2	518.117	0.888886	0.262754	3.38295	0.000717112	0.00995126
ENSSSCG00000024598|ref|TCONS_00033133,TCONS_00033136|PRKAA1|ENSG00000132356|PRKAA1	839.817	0.655715	0.211715	3.09716	0.00195387	0.0213197
ENSSSCG00000024674|ref|TCONS_00080331,TCONS_00080333,TCONS_00080334,TCONS_00080336,TCONS_00080337|ABL2|ENSG00000143322|ABL2	1247.69	-0.607812	0.186881	-3.2524	0.00114436	0.0141556
ENSSSCG00000024685|ref|ENSSSCT00000022356.2,TCONS_00072646,TCONS_00072648|GRIA2|ENSG00000120251|GRIA2	172.982	-1.61984	0.335549	-4.82744	1.38302e-06	6.00624e-05
ENSSSCG00000024692|ref|TCONS_00035500,TCONS_00035501|RRBP1|ENSG00000125844|RRBP1	3328.69	-0.945502	0.217352	-4.35009	1.36081e-05	0.000393551
ENSSSCG00000024752|ref|TCONS_00065123,TCONS_00065124|ALDH4A1|ENSG00000159423|ALDH4A1	1107.86	-1.39702	0.210729	-6.62946	3.36917e-11	5.06227e-09
ENSSSCG00000024756|ref|TCONS_00063008,TCONS_00063009|SPG7|ENSG00000197912|SPG7	586.343	-0.73252	0.213307	-3.43411	0.000594501	0.00859659
ENSSSCG00000024800|ref|TCONS_00065899,TCONS_00065902,TCONS_00065903,TCONS_00065904,TCONS_00065907,TCONS_00065908|DSC3|ENSG00000134762|DSC3	100.389	2.02462	0.442185	4.57868	4.67925e-06	0.000167581
ENSSSCG00000024881|ref|TCONS_00057328|TCP11L2|ENSG00000166046|TCP11L2	1097.17	1.13517	0.223648	5.07567	3.86133e-07	1.95184e-05
ENSSSCG00000024973|ref|ENSSSCT00000061247.1,TCONS_00052416,TCONS_00052417,TCONS_00052418,TCONS_00052419,TCONS_00052421,TCONS_00052422,TCONS_00052423,TCONS_00052427|No_name|ENSG00000162645|GBP2	1023.9	1.20685	0.28912	4.17424	2.98987e-05	0.000755969
ENSSSCG00000025020|ref|TCONS_00066363,TCONS_00066364,TCONS_00066366,TCONS_00066367|PCSK9|ENSG00000169174|PCSK9	145.624	-1.05084	0.370623	-2.83534	0.00457776	0.0401344
ENSSSCG00000025049|ref|TCONS_00028856,TCONS_00028857|CYBRD1|ENSG00000071967|CYBRD1	5540.2	0.581011	0.210471	2.76053	0.00577074	0.0477136
ENSSSCG00000025108|ref|TCONS_00086512,TCONS_00086513,TCONS_00086514|G6PD|ENSG00000160211|G6PD	1185.44	-1.6287	0.204201	-7.97597	1.51194e-15	4.49182e-13
ENSSSCG00000025126|ref|TCONS_00063818|LGI4|ENSG00000153902|LGI4	288.718	-1.20835	0.254698	-4.74424	2.09286e-06	8.392e-05
ENSSSCG00000025176|ref|TCONS_00039733|NOTCH3|ENSG00000074181|NOTCH3	2400.1	-1.2559	0.26274	-4.78	1.75293e-06	7.18318e-05
ENSSSCG00000025286|ref|TCONS_00044295,TCONS_00044297,TCONS_00044298,TCONS_00044299|MCTP1|ENSG00000175471|MCTP1	151.103	1.659	0.407695	4.06921	4.71721e-05	0.00111105
ENSSSCG00000025308|ref|ENSSSCT00000035652.2|IL17D|ENSG00000172458|IL17D	437.635	0.995011	0.234832	4.23711	2.26415e-05	0.000605255
ENSSSCG00000025417|ref|TCONS_00063431|BBS2|ENSG00000125124|BBS2	387.499	0.803887	0.238294	3.37351	0.000742175	0.0102016
ENSSSCG00000025447|ref|TCONS_00083810|MID1IP1|ENSG00000165175|MID1IP1	498.571	-1.98748	0.236046	-8.41989	3.76835e-17	1.33135e-14
ENSSSCG00000025486|ref|TCONS_00047886|MDH2|ENSG00000146701|MDH2	3387.12	-0.549768	0.18125	-3.03319	0.00241979	0.0249657
ENSSSCG00000025560|ref|TCONS_00039710,TCONS_00039712,TCONS_00039713|PGLYRP2|ENSG00000161031|PGLYRP2	3385.83	-1.53485	0.445969	-3.44161	0.00057826	0.00841762
ENSSSCG00000025564|ref|TCONS_00023516|GAS2L1|ENSG00000185340|GAS2L1	369.374	-0.799042	0.256102	-3.12001	0.00180842	0.0201018
ENSSSCG00000025593|ref|TCONS_00070105,TCONS_00070106|No_name|ENSG00000250264_ENSG00000204267|AL669918.1_TAP2	546.412	-0.828415	0.274537	-3.0175	0.00254873	0.0259994
ENSSSCG00000025598|ref|ENSSSCT00000030173.2,TCONS_00030815,TCONS_00030816,TCONS_00030818,TCONS_00030819,TCONS_00030823,TCONS_00030824,TCONS_00030825|COBLL1|ENSG00000082438|COBLL1	493.362	-0.686083	0.246767	-2.78029	0.00543105	0.0458326
ENSSSCG00000025631|ref|TCONS_00043804|No_name|ENSG00000242950|ERVW-1	298.041	0.955974	0.29137	3.28096	0.00103456	0.0130538
ENSSSCG00000025751|ref|TCONS_00049509,TCONS_00049510|MDH1|ENSG00000014641|MDH1	9911.63	-1.04348	0.176745	-5.90384	3.55129e-09	3.22378e-07
ENSSSCG00000025858|ref|TCONS_00045420,TCONS_00045421|ELN|ENSG00000049540|ELN	38902.9	1.84946	0.320761	5.76585	8.12466e-09	6.56376e-07
ENSSSCG00000025876|ref|ENSSSCT00000052983.1,TCONS_00026783,TCONS_00026786,TCONS_00026787,TCONS_00026788|PBLD|ENSG00000108187|PBLD	211.992	0.869609	0.316592	2.74678	0.00601837	0.0492062
ENSSSCG00000025881|ref|TCONS_00019992|PDHB|ENSG00000168291|PDHB	4662.31	-2.01005	0.165849	-12.1198	8.30071e-34	7.2338e-31
ENSSSCG00000025910|ref|TCONS_00037862,TCONS_00037863|ZNF277|ENSG00000198839|ZNF277	927.272	0.715064	0.227233	3.14683	0.00165049	0.0187448
ENSSSCG00000025992|ref|TCONS_00004347|No_name|ENSG00000154269|ENPP3	64.1805	1.23217	0.40385	3.05107	0.00228031	0.0239859
ENSSSCG00000026006|ref|TCONS_00005732|KLF13|ENSG00000169926|KLF13	3423.89	-0.554742	0.19553	-2.83712	0.00455228	0.0399916
ENSSSCG00000026078|ref|TCONS_00002225,TCONS_00002226|GLCE|ENSG00000138604|GLCE	1708.21	-0.875482	0.239214	-3.65983	0.000252386	0.00439661
ENSSSCG00000026092|ref|TCONS_00057143,TCONS_00057144,TCONS_00057145|SREBF2|ENSG00000198911|SREBF2	762.754	-0.964808	0.253937	-3.7994	0.000145048	0.00278834
ENSSSCG00000026108|ref|TCONS_00057278,TCONS_00057279|CDC42EP1|ENSG00000128283|CDC42EP1	307.708	-0.83605	0.254517	-3.28485	0.00102037	0.0129122
ENSSSCG00000026146|ref|TCONS_00028664|GALNT5|ENSG00000136542|GALNT5	688.098	-0.638785	0.23209	-2.75232	0.00591751	0.0485581
ENSSSCG00000026224|ref|TCONS_00021478,TCONS_00021479|ARHGAP31|ENSG00000031081|ARHGAP31	3912.73	-0.804325	0.202315	-3.9756	7.02023e-05	0.00151935
ENSSSCG00000026257|ref|TCONS_00065283,TCONS_00065284,TCONS_00065286,TCONS_00065287|STMN1|ENSG00000117632|STMN1	773.725	0.771747	0.228866	3.37205	0.000746119	0.010245
ENSSSCG00000026349|ref|TCONS_00038471|ALDH3B2|ENSG00000132746|ALDH3B2	52.4427	-1.52747	0.445908	-3.42553	0.00061361	0.00880472
ENSSSCG00000026354|ref|TCONS_00009380,TCONS_00009381,TCONS_00009382,TCONS_00009383|No_name|ENSG00000282246_ENSG00000165630|AL157392.5_PRPF18	820.339	0.67845	0.215971	3.1414	0.00168141	0.0190133
ENSSSCG00000026412|ref|TCONS_00078090,TCONS_00078091|PLXNA2|ENSG00000076356|PLXNA2	376.724	-0.991325	0.323445	-3.0649	0.00217745	0.0232791
ENSSSCG00000026422|ref|ENSSSCT00000022811.2|GPER1|ENSG00000164850|GPER1	289.09	-0.97927	0.263603	-3.71494	0.000203255	0.00368077
ENSSSCG00000026453|ref|ENSSSCT00000041222.1,TCONS_00048263|ACSM5|ENSG00000183549|ACSM5	61.396	-2.37152	0.425836	-5.5691	2.56065e-08	1.86999e-06
ENSSSCG00000026457|ref|TCONS_00045514|No_name|ENSG00000185274|GALNT17	166.164	-1.43156	0.29822	-4.80035	1.58392e-06	6.70064e-05
ENSSSCG00000026506|ref|ENSSSCT00000031545.2,ENSSSCT00000055093.1,ENSSSCT00000064011.1,TCONS_00035530,TCONS_00035535|RALGAPA2|ENSG00000188559|RALGAPA2	880.32	-0.92114	0.25877	-3.55969	0.000371295	0.00591877
ENSSSCG00000026571|ref|ENSSSCT00000056693.1,TCONS_00005182,TCONS_00005186,TCONS_00005187|RAB8B|ENSG00000166128|RAB8B	2244.63	0.636092	0.205301	3.09833	0.00194612	0.0213063
ENSSSCG00000026590|ref|TCONS_00052583,TCONS_00052584|HGH1|ENSG00000235173|HGH1	177.112	-1.34633	0.303719	-4.43284	9.30019e-06	0.000287404
ENSSSCG00000026655|ref|TCONS_00075545,TCONS_00075546|PTPN13|ENSG00000163629|PTPN13	2520.45	-0.554771	0.200517	-2.7667	0.00566275	0.047239
ENSSSCG00000026663|ref|TCONS_00068395|DTD2|ENSG00000129480|DTD2	250.918	1.10364	0.264228	4.17684	2.95585e-05	0.000750269
ENSSSCG00000026733|ref|TCONS_00036489,TCONS_00036491|HIPK2|ENSG00000064393|HIPK2	1803.3	-0.805996	0.198214	-4.06628	4.77691e-05	0.00111956
ENSSSCG00000026752|ref|TCONS_00067787|BYSL|ENSG00000112578|BYSL	255.1	-0.746845	0.271902	-2.74674	0.00601903	0.0492062
ENSSSCG00000026812|ref|TCONS_00058319,TCONS_00058320|EMG1|ENSG00000126749|EMG1	274.316	1.10873	0.2785	3.98107	6.86046e-05	0.00149716
ENSSSCG00000026850|ref|TCONS_00024390|SNCG|ENSG00000173267|SNCG	700.729	-2.10791	0.339966	-6.20038	5.63276e-10	6.29328e-08
ENSSSCG00000026894|ref|TCONS_00038084,TCONS_00038085|NFE2L3|ENSG00000050344|NFE2L3	180.319	1.14408	0.401397	2.85025	0.00436853	0.0387338
ENSSSCG00000026940|ref|ENSSSCT00000025501.2,TCONS_00029338|CASP10|ENSG00000003400|CASP10	1227.41	-1.04433	0.227437	-4.59171	4.39622e-06	0.000159632
ENSSSCG00000026953|ref|TCONS_00065956,TCONS_00065957|No_name|ENSG00000134779|TPGS2	378.867	-1.07273	0.24122	-4.44711	8.70352e-06	0.000272836
ENSSSCG00000026994|ref|ENSSSCT00000031250.2,TCONS_00040026|ADAMTS10|ENSG00000142303|ADAMTS10	824.319	-0.608423	0.199918	-3.04336	0.00233949	0.0244263
ENSSSCG00000027017|ref|TCONS_00015730,TCONS_00015731|NR1D2|ENSG00000174738|NR1D2	1054.22	0.959752	0.24636	3.89574	9.79005e-05	0.00200275
ENSSSCG00000027085|ref|ENSSSCT00000039629.1,TCONS_00063742|No_name|ENSG00000169021|UQCRFS1	2503.23	-0.943969	0.19663	-4.80074	1.58082e-06	6.70064e-05
ENSSSCG00000027110|ref|TCONS_00009365|RPP38|ENSG00000152464|RPP38	150.964	0.858356	0.311239	2.75787	0.00581789	0.047982
ENSSSCG00000027124|ref|ENSSSCT00000029264.2,TCONS_00023428,TCONS_00023430|No_name|ENSG00000183160|TMEM119	756.872	-1.05309	0.207183	-5.08289	3.71734e-07	1.90561e-05
ENSSSCG00000027139|ref|TCONS_00018066,TCONS_00018067|FYTTD1|ENSG00000122068|FYTTD1	1944.14	0.570747	0.200301	2.84945	0.00437948	0.0387338
ENSSSCG00000027166|ref|TCONS_00048849,TCONS_00048850,TCONS_00048851|BICD2|ENSG00000185963|BICD2	1509.55	-0.559106	0.188839	-2.96076	0.00306879	0.0295835
ENSSSCG00000027205|ref|TCONS_00056250|LPCAT3|ENSG00000111684|LPCAT3	519.433	-0.781576	0.264003	-2.96048	0.00307161	0.0295889
ENSSSCG00000027224|ref|TCONS_00049414|PCBP1|ENSG00000169564|PCBP1	628.939	-0.804563	0.275193	-2.92363	0.00345977	0.03249
ENSSSCG00000027266|ref|TCONS_00057105|PNPLA3|ENSG00000100344|PNPLA3	694.395	-3.3487	0.23406	-14.307	1.97869e-46	3.69506e-43
ENSSSCG00000027404|ref|TCONS_00000048,TCONS_00000049,TCONS_00000051,TCONS_00000052,TCONS_00000053|UNC93A|ENSG00000112494|UNC93A	1298.47	-0.7013	0.221085	-3.17208	0.00151351	0.0175293
ENSSSCG00000027407|ref|TCONS_00060635,TCONS_00060638|MYH14|ENSG00000105357|MYH14	754.625	-0.972581	0.214	-4.54477	5.49959e-06	0.000192221
ENSSSCG00000027417|ref|TCONS_00065632,TCONS_00065633,TCONS_00065634,TCONS_00065635,TCONS_00065636|LDLRAD4|ENSG00000168675|LDLRAD4	678.48	0.666783	0.220706	3.02114	0.00251828	0.025718
ENSSSCG00000027443|ref|TCONS_00017006|MRAS|ENSG00000158186|MRAS	3734.46	-1.53511	0.185319	-8.28359	1.19519e-16	3.81061e-14
ENSSSCG00000027447|ref|TCONS_00055867,TCONS_00055868,TCONS_00055869|TMTC1|ENSG00000133687|TMTC1	716.73	-0.60274	0.205941	-2.92675	0.00342519	0.0323512
ENSSSCG00000027459|ref|TCONS_00017174,TCONS_00017176,TCONS_00017177|RNF13|ENSG00000082996|RNF13	1606.84	0.611688	0.20541	2.97789	0.00290239	0.0284195
ENSSSCG00000027467|ref|ENSSSCT00000027665.2,ENSSSCT00000046301.1,TCONS_00020588|DZIP1L|ENSG00000158163|DZIP1L	961.13	-1.00929	0.201425	-5.01076	5.42143e-07	2.59593e-05
ENSSSCG00000027516|ref|TCONS_00030933|CIR1|ENSG00000138433|CIR1	257.715	0.835196	0.279391	2.98935	0.00279574	0.0276994
ENSSSCG00000027525|ref|TCONS_00062634,TCONS_00062636|DHCR24|ENSG00000116133|DHCR24	1332.01	-0.512711	0.183987	-2.78666	0.00532539	0.0452036
ENSSSCG00000027669|ref|TCONS_00031513|No_name|ENSG00000079308|TNS1	4346.46	-1.57876	0.21554	-7.32469	2.39448e-13	5.69102e-11
ENSSSCG00000027777|ref|TCONS_00083781,TCONS_00083782|PRRG1|ENSG00000130962|PRRG1	790.068	-1.14751	0.278217	-4.12452	3.71506e-05	0.000904344
ENSSSCG00000027812|ref|TCONS_00016846,TCONS_00016847,TCONS_00016848,TCONS_00016849,TCONS_00016850,TCONS_00016851,TCONS_00016853,TCONS_00016854,TCONS_00016856|IQSEC1|ENSG00000144711|IQSEC1	835.096	-0.929805	0.275972	-3.3692	0.000753858	0.0103098
ENSSSCG00000027935|ref|TCONS_00062214,TCONS_00062215,TCONS_00062216,TCONS_00062217,TCONS_00062218,TCONS_00062219|FHOD3|ENSG00000134775|FHOD3	354.112	0.758202	0.271923	2.78829	0.00529868	0.0451233
ENSSSCG00000027941|ref|TCONS_00018355,TCONS_00018357,TCONS_00018358|LSAMP|ENSG00000185565|LSAMP	404.221	1.21628	0.259213	4.69222	2.7025e-06	0.000105454
ENSSSCG00000027986|ref|TCONS_00037327|ABCB8|ENSG00000197150|ABCB8	871.362	-0.993608	0.216486	-4.58971	4.43859e-06	0.000160724
ENSSSCG00000027992|ref|TCONS_00019812,TCONS_00019813,TCONS_00019814,TCONS_00019815|MST1R|ENSG00000164078|MST1R	351.678	-1.15374	0.252862	-4.56272	5.04942e-06	0.000177914
ENSSSCG00000028019|ref|TCONS_00014630,TCONS_00014631|LRRC59|ENSG00000108829|LRRC59	1476.74	-0.891856	0.185949	-4.79624	1.61669e-06	6.77976e-05
ENSSSCG00000028149|ref|TCONS_00079529|THYN1|ENSG00000151500|THYN1	275.832	1.17341	0.259755	4.51736	6.26144e-06	0.000213412
ENSSSCG00000028197|ref|TCONS_00019233,TCONS_00019234,TCONS_00019235|PFKL|ENSG00000141959|PFKL	1722.44	-0.534006	0.180999	-2.95032	0.00317445	0.0304003
ENSSSCG00000028201|ref|TCONS_00078901,TCONS_00078902,TCONS_00078903|CWF19L2|ENSG00000152404|CWF19L2	529.087	0.735322	0.220804	3.3302	0.000867841	0.0114474
ENSSSCG00000028278|ref|TCONS_00013559|No_name|ENSG00000181222|POLR2A	1192.35	-0.653352	0.236281	-2.76514	0.00568976	0.0473037
ENSSSCG00000028297|ref|TCONS_00051910,TCONS_00051911|APH1A|ENSG00000117362|APH1A	1440.77	0.52386	0.181799	2.88153	0.00395747	0.0361763
ENSSSCG00000028431|ref|TCONS_00041111,TCONS_00041112,TCONS_00041113|HSD17B4|ENSG00000133835|HSD17B4	8301.72	-0.701679	0.225463	-3.11217	0.00185718	0.0205598
ENSSSCG00000028465|ref|TCONS_00015391|ELAC2|ENSG00000006744|ELAC2	498.541	-0.743701	0.222464	-3.34301	0.000828738	0.0110857
ENSSSCG00000028512|ref|TCONS_00039995,TCONS_00039996|LDLR|ENSG00000130164|LDLR	1168.53	-0.931541	0.199801	-4.66235	3.12619e-06	0.00011959
ENSSSCG00000028517|ref|TCONS_00076629|SC5D|ENSG00000109929|SC5D	773.358	-1.61705	0.227528	-7.10705	1.18548e-12	2.42134e-10
ENSSSCG00000028572|ref|TCONS_00061168|PER3|ENSG00000049246|PER3	994.153	-0.812897	0.235824	-3.44705	0.000566754	0.00826854
ENSSSCG00000028593|ref|TCONS_00012071|TEPSIN|ENSG00000167302|TEPSIN	213.446	-0.896704	0.281257	-3.1882	0.00143161	0.0168292
ENSSSCG00000028620|ref|TCONS_00054549,TCONS_00054551,TCONS_00054552,TCONS_00054553|ABCD3|ENSG00000117528|ABCD3	1645.66	-0.840688	0.195564	-4.29879	1.7173e-05	0.000477627
ENSSSCG00000028623|ref|TCONS_00020855|RARRES1|ENSG00000118849|RARRES1	245.38	1.13046	0.28673	3.94258	8.06113e-05	0.00170786
ENSSSCG00000028662|ref|TCONS_00058126,TCONS_00058127|PDE3A|ENSG00000172572|PDE3A	1704.87	0.818925	0.18485	4.43022	9.41373e-06	0.000289811
ENSSSCG00000028737|ref|TCONS_00005169,TCONS_00005170,TCONS_00005171,TCONS_00005172|USP3|ENSG00000140455|USP3	745.157	0.661422	0.21495	3.0771	0.00209025	0.0226003
ENSSSCG00000028740|ref|TCONS_00015943|CTDSPL|ENSG00000144677|CTDSPL	933.221	-0.943647	0.210926	-4.47384	7.68272e-06	0.000247972
ENSSSCG00000028814|ref|TCONS_00072305,TCONS_00072306|SOD3|ENSG00000109610|SOD3	501.476	-1.4056	0.304013	-4.62347	3.77364e-06	0.000140539
ENSSSCG00000028889|ref|TCONS_00023120|VPS37B|ENSG00000139722|VPS37B	374.659	0.835455	0.273353	3.05632	0.00224071	0.023717
ENSSSCG00000028905|ref|ENSSSCT00000030826.2,ENSSSCT00000055440.1,TCONS_00021009,TCONS_00021010,TCONS_00021011|TNIK|ENSG00000154310|TNIK	729.434	-1.02291	0.22453	-4.55578	5.21904e-06	0.000183181
ENSSSCG00000028925|ref|TCONS_00014188,TCONS_00014189|CEP95|ENSG00000258890|CEP95	402.226	0.669839	0.236639	2.83064	0.00464546	0.0405905
ENSSSCG00000028943|ref|ENSSSCT00000028591.2,ENSSSCT00000045996.1|ECH1|ENSG00000104823|ECH1	1394.47	-0.573241	0.198301	-2.89077	0.00384304	0.0353279
ENSSSCG00000028996|ref|TCONS_00006611,TCONS_00006612|ALDH1A1|ENSG00000165092|ALDH1A1	720.193	1.29497	0.35222	3.6766	0.000236363	0.00418097
ENSSSCG00000029039|ref|TCONS_00009992,TCONS_00009993,TCONS_00009996,TCONS_00009997|BRCA2|ENSG00000139618|BRCA2	205.254	1.14573	0.310891	3.68532	0.000228416	0.00407347
ENSSSCG00000029066|ref|TCONS_00008606|No_name|ENSG00000067064|IDI1	1099.79	-1.67321	0.313806	-5.332	9.71356e-08	5.89431e-06
ENSSSCG00000029129|ref|TCONS_00004936|RWDD2A|ENSG00000013392|RWDD2A	88.7978	1.17679	0.365896	3.21618	0.00129908	0.0156224
ENSSSCG00000029160|ref|TCONS_00067532|No_name|ENSG00000204388_ENSG00000204389|HSPA1B_HSPA1A	3461.41	-1.84167	0.442343	-4.16343	3.13495e-05	0.000786567
ENSSSCG00000029163|ref|ENSSSCT00000046099.1,TCONS_00055924,TCONS_00055926,TCONS_00055927,TCONS_00055929,TCONS_00055930|BCAT1|ENSG00000060982|BCAT1	866.021	0.951929	0.229265	4.15209	3.29447e-05	0.000815632
ENSSSCG00000029174|ref|TCONS_00077394,TCONS_00077395|CCDC126|ENSG00000169193|CCDC126	213.987	0.850321	0.297203	2.86108	0.00422203	0.0377636
ENSSSCG00000029196|ref|TCONS_00055284,TCONS_00055285|DIP2B|ENSG00000066084|DIP2B	1141.78	-0.587473	0.193339	-3.03857	0.00237708	0.0246696
ENSSSCG00000029281|ref|TCONS_00041457,TCONS_00041458,TCONS_00041460,TCONS_00041461,TCONS_00041479,TCONS_00041486,TCONS_00041487,TCONS_00041488,TCONS_00041489|No_name|ENSG00000243232|PCDHAC2	281.083	-1.22312	0.320521	-3.81603	0.000135614	0.00263409
ENSSSCG00000029326|ref|TCONS_00032485|CCNB1|ENSG00000134057|CCNB1	324.827	1.02738	0.322831	3.18239	0.00146065	0.0170936
ENSSSCG00000029359|ref|ENSSSCT00000024538.2|PHLDA3|ENSG00000174307|PHLDA3	162.041	-1.64182	0.312265	-5.25778	1.45803e-07	8.47085e-06
ENSSSCG00000029391|ref|TCONS_00015281,TCONS_00015282|PLSCR3|ENSG00000187838|PLSCR3	343.622	-0.714635	0.259668	-2.75211	0.00592118	0.0485581
ENSSSCG00000029430|ref|ENSSSCT00000025206.2,ENSSSCT00000027908.2|IPO13|ENSG00000117408|IPO13	374.245	-0.864955	0.279242	-3.09751	0.00195154	0.0213197
ENSSSCG00000029515|ref|ENSSSCT00000042014.1,TCONS_00079764,TCONS_00079766|PON3|ENSG00000105852|PON3	5840.27	-1.54993	0.447501	-3.46351	0.000533172	0.00785753
ENSSSCG00000029519|ref|TCONS_00063437|CIAPIN1|ENSG00000005194|CIAPIN1	471.828	-0.766319	0.249462	-3.07188	0.00212716	0.0229424
ENSSSCG00000029744|ref|TCONS_00061100,TCONS_00061102,TCONS_00061103|PLCH2|ENSG00000149527|PLCH2	215.736	-3.31418	0.325248	-10.1897	2.20441e-24	1.25287e-21
ENSSSCG00000029790|ref|TCONS_00049410,TCONS_00049411|PCYOX1|ENSG00000116005|PCYOX1	11686.7	-1.55604	0.268382	-5.79787	6.71617e-09	5.55656e-07
ENSSSCG00000029791|ref|TCONS_00072261|No_name||	232.269	0.840201	0.27621	3.04189	0.00235098	0.0245072
ENSSSCG00000029805|ref|TCONS_00040763,TCONS_00040764,TCONS_00040765|RHOBTB3|ENSG00000164292|RHOBTB3	1992.07	0.746169	0.224186	3.32835	0.000873612	0.0114888
ENSSSCG00000029837|ref|ENSSSCT00000038025.1,ENSSSCT00000055668.1,ENSSSCT00000061114.1,TCONS_00010253|VWA8|ENSG00000102763|VWA8	1548.65	-0.825026	0.195742	-4.21486	2.49933e-05	0.000658695
ENSSSCG00000029855|ref|TCONS_00011212,TCONS_00011213,TCONS_00011214|LHFPL6|ENSG00000183722|LHFPL6	2235.33	0.699671	0.194958	3.58883	0.000332168	0.00544806
ENSSSCG00000029886|ref|TCONS_00039397|LYVE1|ENSG00000133800|LYVE1	1242.82	1.21869	0.24061	5.06499	4.08428e-07	2.03003e-05
ENSSSCG00000030018|ref|TCONS_00065941,TCONS_00065942|ZNF396|ENSG00000186496|ZNF396	85.9018	1.34429	0.364547	3.68757	0.000226403	0.00404308
ENSSSCG00000030095|ref|TCONS_00076493,TCONS_00076494|ZBTB16|ENSG00000109906|ZBTB16	2990.19	1.43222	0.182427	7.85092	4.12982e-15	1.10174e-12
ENSSSCG00000030165|ref|TCONS_00057249|MAFF|ENSG00000185022|MAFF	134.338	1.31702	0.326234	4.03705	5.41286e-05	0.00124572
ENSSSCG00000030167|ref|TCONS_00012541,TCONS_00012542,TCONS_00012544|SLC25A39|ENSG00000013306|SLC25A39	737.124	-1.39479	0.225788	-6.17744	6.51477e-10	7.09675e-08
ENSSSCG00000030209|ref|TCONS_00055132,TCONS_00055133|MFNG|ENSG00000100060|MFNG	2224.06	-1.42083	0.18999	-7.47843	7.52144e-14	1.89077e-11
ENSSSCG00000030255|ref|ENSSSCT00000026490.2,ENSSSCT00000037857.1,ENSSSCT00000043217.1,ENSSSCT00000043346.1,ENSSSCT00000043739.1,ENSSSCT00000045853.1,ENSSSCT00000049427.1,ENSSSCT00000055306.1,ENSSSCT00000055860.1,ENSSSCT00000064400.1|EIF4G1|ENSG00000114867|EIF4G1	5368.91	-0.917569	0.176238	-5.20641	1.92528e-07	1.0848e-05
ENSSSCG00000030268|ref|TCONS_00006607,TCONS_00006608|ZFAND5|ENSG00000107372|ZFAND5	2408.13	0.763859	0.213591	3.57628	0.000348525	0.00563851
ENSSSCG00000030300|ref|TCONS_00059568|No_name|ENSG00000187193_ENSG00000205364|MT1X_MT1M	223.983	2.69795	0.431056	6.25893	3.87617e-10	4.5648e-08
ENSSSCG00000030318|ref|TCONS_00053745,TCONS_00053746|SDHC|ENSG00000143252|SDHC	2692.31	-0.721876	0.20304	-3.55534	0.000377497	0.00597414
ENSSSCG00000030326|ref|TCONS_00042576,TCONS_00042577,TCONS_00042578,TCONS_00042579|TCP11L1|ENSG00000176148|TCP11L1	593.879	0.831934	0.253062	3.28747	0.00101092	0.0128174
ENSSSCG00000030415|ref|TCONS_00041959,TCONS_00041960|DPP3|ENSG00000254986|DPP3	213.242	-1.56756	0.299779	-5.22906	1.70378e-07	9.72568e-06
ENSSSCG00000030421|ref|TCONS_00084934,TCONS_00084935,TCONS_00084936,TCONS_00084937,TCONS_00084938|GDI1|ENSG00000203879|GDI1	496.339	-1.03628	0.231316	-4.47991	7.46737e-06	0.000242819
ENSSSCG00000030578|ref|TCONS_00053564|No_name|ENSG00000137547|MRPL15	820.665	-0.57008	0.204439	-2.78851	0.00529517	0.0451229
ENSSSCG00000030643|ref|TCONS_00050014|SELENOI|ENSG00000138018|SELENOI	2035.99	-0.709356	0.210144	-3.37556	0.000736651	0.0101363
ENSSSCG00000030655|ref|ENSSSCT00000024819.2,ENSSSCT00000053416.1,TCONS_00002952|MAMDC2|ENSG00000165072|MAMDC2	159.477	1.79428	0.398339	4.5044	6.65601e-06	0.000222525
ENSSSCG00000030801|ref|TCONS_00052403,TCONS_00052406,TCONS_00052407,TCONS_00052408,TCONS_00052409,TCONS_00052410,TCONS_00052411,TCONS_00052412|No_name|ENSG00000183347|GBP6	58.864	-1.2057	0.395732	-3.04676	0.0023132	0.0242487
ENSSSCG00000031023|ref|TCONS_00004814|No_name||	85.9068	1.06782	0.357332	2.98831	0.00280523	0.0277593
ENSSSCG00000031082|ref|TCONS_00065105,TCONS_00065108,TCONS_00065109|ATP13A2|ENSG00000159363|ATP13A2	1045.61	-0.936988	0.198586	-4.71829	2.37834e-06	9.39264e-05
ENSSSCG00000031118|ref|TCONS_00036008,TCONS_00036010|PREX1|ENSG00000124126|PREX1	406.141	-0.876229	0.269834	-3.2473	0.00116508	0.0143543
ENSSSCG00000031122|ref|TCONS_00069820|HIST1H2BB|ENSG00000276410|HIST1H2BB	481.021	0.910225	0.292086	3.11629	0.00183143	0.0203403
ENSSSCG00000031128|ref|TCONS_00044509|PPIC|ENSG00000168938|PPIC	1947.79	0.809855	0.183379	4.41628	1.00412e-05	0.000305303
ENSSSCG00000031154|ref|TCONS_00016064,TCONS_00016065,TCONS_00016066|ACKR2|ENSG00000144648|ACKR2	1295.28	1.21717	0.228297	5.33151	9.73969e-08	5.89431e-06
ENSSSCG00000031174|ref|TCONS_00007884,TCONS_00007885,TCONS_00007887|FBP1|ENSG00000165140|FBP1	189.328	1.6161	0.298787	5.40886	6.34272e-08	4.04449e-06
ENSSSCG00000031201|ref|TCONS_00009072,TCONS_00009073|LMOD1|ENSG00000163431|LMOD1	213.6	1.00469	0.347851	2.88828	0.00387351	0.0355579
ENSSSCG00000031262|ref|TCONS_00051938|TXNIP|ENSG00000265972|TXNIP	39963.6	1.46674	0.267769	5.47763	4.31061e-08	2.9196e-06
ENSSSCG00000031299|ref|TCONS_00043268,TCONS_00043269|TECR|ENSG00000099797|TECR	2421.45	-1.69146	0.187587	-9.01695	1.93397e-19	8.71755e-17
ENSSSCG00000031413|ref|TCONS_00081034,TCONS_00081035,TCONS_00081036|PMPCA|ENSG00000165688|PMPCA	1175.65	-0.792475	0.223841	-3.54034	0.00039961	0.00625593
ENSSSCG00000031432|ref|TCONS_00045172|KDELR2|ENSG00000136240|KDELR2	2512.72	-0.581867	0.176915	-3.28896	0.00100559	0.0127745
ENSSSCG00000031476|ref|TCONS_00021138|KLHL6|ENSG00000172578|KLHL6	239.391	-1.1848	0.274165	-4.32147	1.54993e-05	0.000438072
ENSSSCG00000031526|ref|TCONS_00069839|No_name|ENSG00000275379|HIST1H3I	1081.01	0.950466	0.277552	3.42446	0.000616023	0.00882967
ENSSSCG00000031533|ref|TCONS_00041532|PCDHGB6|ENSG00000253305|PCDHGB6	200.956	-1.09245	0.364891	-2.99389	0.00275443	0.0274855
ENSSSCG00000031538|ref|TCONS_00071381,TCONS_00071382|ANG|ENSG00000214274|ANG	284.029	1.43923	0.286825	5.01779	5.22706e-07	2.51206e-05
ENSSSCG00000031590|ref|TCONS_00039055|SYT13|ENSG00000019505|SYT13	91.7282	-1.79683	0.447401	-4.01615	5.9156e-05	0.0013422
ENSSSCG00000031610|ref|TCONS_00075799|No_name||	73.4563	-1.73114	0.382557	-4.52518	6.03448e-06	0.000207041
ENSSSCG00000031707|ref|TCONS_00057740|CTDSP2|ENSG00000175215|CTDSP2	5770.87	0.54786	0.171856	3.18791	0.00143307	0.0168312
ENSSSCG00000031712|ref|TCONS_00056212,TCONS_00056213|MFAP5|ENSG00000197614|MFAP5	7139.09	1.03536	0.197529	5.24156	1.59223e-07	9.16903e-06
ENSSSCG00000031724|ref|TCONS_00050417,TCONS_00050418|LYNX1|ENSG00000180155|LYNX1	177.459	1.23993	0.344575	3.59842	0.000320154	0.00526422
ENSSSCG00000031751|ref|TCONS_00069836|No_name||	317.969	0.904471	0.272507	3.31907	0.000903174	0.0118063
ENSSSCG00000031771|ref|TCONS_00069220,TCONS_00069222,TCONS_00069223,TCONS_00069224,TCONS_00069225,TCONS_00069226|TSHR|ENSG00000165409|TSHR	236.254	-1.51271	0.30601	-4.94333	7.68005e-07	3.54563e-05
ENSSSCG00000031786|ref|TCONS_00061803,TCONS_00061804,TCONS_00061805,TCONS_00061806|NCDN|ENSG00000020129|NCDN	350.325	-0.662593	0.241387	-2.74494	0.00605226	0.0494161
ENSSSCG00000031830|ref|ENSSSCT00000036673.2,TCONS_00031515|No_name|ENSG00000079308|TNS1	1738.8	-1.44692	0.261305	-5.5373	3.07162e-08	2.18219e-06
ENSSSCG00000031860|ref|TCONS_00060211,TCONS_00060212,TCONS_00060213|MRPS12|ENSG00000128626|MRPS12	199.494	-0.848226	0.285514	-2.97088	0.00296948	0.0289095
ENSSSCG00000031877|ref|TCONS_00039671|ABHD8|ENSG00000127220|ABHD8	193.632	-1.08703	0.291186	-3.7331	0.000189134	0.00346755
ENSSSCG00000031898|ref|TCONS_00001110|CALHM5|ENSG00000178033|CALHM5	290.026	-0.819747	0.259734	-3.1561	0.00159893	0.0182863
ENSSSCG00000031918|ref|TCONS_00052590|CYC1|ENSG00000179091|CYC1	1661.72	-1.0537	0.182755	-5.76565	8.1344e-09	6.56376e-07
ENSSSCG00000031959|ref|TCONS_00033045,TCONS_00033046|CAPSL|ENSG00000152611|CAPSL	60.624	1.31558	0.447418	2.94038	0.00327808	0.0311192
ENSSSCG00000032003|ref|TCONS_00041883,TCONS_00041884,TCONS_00041886,TCONS_00041887,TCONS_00041888|No_name||	1928.5	-1.13989	0.224373	-5.08033	3.76778e-07	1.92393e-05
ENSSSCG00000032007|ref|ENSSSCT00000037827.1,TCONS_00046845,TCONS_00046846,TCONS_00046848,TCONS_00046849|RTN4|ENSG00000115310|RTN4	5853.46	-0.665079	0.173571	-3.83175	0.000127235	0.00249732
ENSSSCG00000032016|ref|TCONS_00065503|No_name|ENSG00000116120|FARSB	35.3024	-1.44875	0.439041	-3.29981	0.000967517	0.0124116
ENSSSCG00000032067|ref|TCONS_00065480|No_name|ENSG00000004455|AK2	1722	-0.898661	0.196856	-4.56508	4.99307e-06	0.000176456
ENSSSCG00000032081|ref|TCONS_00042384|NDUFS3|ENSG00000213619|NDUFS3	800.431	-0.78407	0.207571	-3.77736	0.000158501	0.00298979
ENSSSCG00000032094|ref|TCONS_00073475|DKK2|ENSG00000155011|DKK2	961.965	0.846557	0.264595	3.19944	0.00137693	0.0163629
ENSSSCG00000032097|ref|TCONS_00056118,TCONS_00056119,TCONS_00056120,TCONS_00056121,TCONS_00056122|DUSP16|ENSG00000111266|DUSP16	438.397	0.799857	0.248673	3.2165	0.00129764	0.0156194
ENSSSCG00000032151|ref|TCONS_00073886|CPZ|ENSG00000109625|CPZ	1984.74	-0.627592	0.208418	-3.01121	0.00260209	0.0263875
ENSSSCG00000032198|ref|TCONS_00030126,TCONS_00030127|SPOPL|ENSG00000144228|SPOPL	694.8	0.58981	0.213263	2.76565	0.00568099	0.0472705
ENSSSCG00000032203|ref|TCONS_00050359|EPPK1|ENSG00000261150|EPPK1	200.288	-1.8272	0.355363	-5.14178	2.7215e-07	1.43449e-05
ENSSSCG00000032213|ref|TCONS_00028211,TCONS_00028212|DBI|ENSG00000155368|DBI	11025.3	-0.742557	0.210282	-3.53125	0.000413597	0.00641346
ENSSSCG00000032269|ref|TCONS_00057410,TCONS_00057411|LIMA1|ENSG00000050405|LIMA1	996.285	-0.75731	0.197452	-3.83542	0.00012535	0.00247519
ENSSSCG00000032282|ref|TCONS_00043535,TCONS_00043537|ACP5|ENSG00000102575|ACP5	167.495	0.827545	0.298233	2.77482	0.00552318	0.0464004
ENSSSCG00000032288|ref|ENSSSCT00000058038.1,TCONS_00048866|SLC20A1|ENSG00000144136|SLC20A1	2279.9	-0.604557	0.188955	-3.19947	0.0013768	0.0163629
ENSSSCG00000032357|ref|TCONS_00016443,TCONS_00016444,TCONS_00016445,TCONS_00016446|APPL1|ENSG00000157500|APPL1	2623.65	0.735728	0.174487	4.21652	2.48096e-05	0.000655175
ENSSSCG00000032434|ref|TCONS_00064132|PLAUR|ENSG00000011422|PLAUR	119.046	1.08805	0.346018	3.1445	0.0016637	0.018862
ENSSSCG00000032451|ref|TCONS_00067684|No_name||	209.99	1.38079	0.398063	3.46877	0.000522846	0.00774025
ENSSSCG00000032452|ref|TCONS_00073930|WFS1|ENSG00000109501|WFS1	130.189	-1.29238	0.349722	-3.69545	0.000219497	0.00393049
ENSSSCG00000032498|ref|TCONS_00070608|IDH3A|ENSG00000166411|IDH3A	1243.09	-0.683327	0.20615	-3.3147	0.000917414	0.0118973
ENSSSCG00000032527|ref|TCONS_00049929|FOSL2|ENSG00000075426|FOSL2	2242.62	0.792141	0.267246	2.96409	0.00303582	0.0293522
ENSSSCG00000032552|ref|TCONS_00013152,TCONS_00013153,TCONS_00013154,TCONS_00013155,TCONS_00013156|RFFL|ENSG00000092871|RFFL	618.07	0.822267	0.231014	3.55938	0.000371734	0.00591877
ENSSSCG00000032556|ref|ENSSSCT00000046961.1,ENSSSCT00000061886.1,ENSSSCT00000064764.1,TCONS_00045601,TCONS_00045610,TCONS_00045611,TCONS_00045612,TCONS_00045613,TCONS_00045614,TCONS_00045616|No_name|ENSG00000285043_ENSG00000149925|AC093512.2_ALDOA	6514.49	-0.987043	0.26954	-3.66196	0.000250294	0.00436828
ENSSSCG00000032561|ref|TCONS_00006515|PDCD1LG2|ENSG00000197646|PDCD1LG2	109.198	1.27067	0.344897	3.6842	0.000229426	0.00408591
ENSSSCG00000032609|ref|TCONS_00069866|No_name||	517.102	0.894445	0.295969	3.02209	0.00251033	0.0256568
ENSSSCG00000032640|ref|TCONS_00069829|No_name|ENSG00000276180|HIST1H4I	908.931	0.94772	0.243714	3.88866	0.000100798	0.00205881
ENSSSCG00000032645|ref|TCONS_00074354|CHIC2|ENSG00000109220|CHIC2	1328.29	0.706226	0.186845	3.77975	0.000156987	0.00296981
ENSSSCG00000032696|ref|TCONS_00042170,TCONS_00042171|TMEM179B|ENSG00000185475|TMEM179B	98.549	1.00545	0.363532	2.76579	0.00567856	0.0472705
ENSSSCG00000032723|ref|TCONS_00076054,TCONS_00076055,TCONS_00076056|ACER3|ENSG00000078124|ACER3	7436.05	-0.842654	0.17372	-4.85063	1.23068e-06	5.38041e-05
ENSSSCG00000032728|ref|TCONS_00084110,TCONS_00084111,TCONS_00084112|EFNB1|ENSG00000090776|EFNB1	614.653	-0.686228	0.218209	-3.14482	0.0016619	0.018858
ENSSSCG00000032731|ref|ENSSSCT00000051580.1,TCONS_00041662,TCONS_00041664,TCONS_00041666|NDST1|ENSG00000070614|NDST1	1241.76	-0.638191	0.202675	-3.14885	0.00163917	0.0186811
ENSSSCG00000032768|ref|TCONS_00083932,TCONS_00083933|EBP|ENSG00000147155|EBP	814.915	-1.82962	0.212859	-8.59545	8.29366e-18	3.09756e-15
ENSSSCG00000032786|ref|TCONS_00036503|ZC3HAV1L|ENSG00000146858|ZC3HAV1L	96.5003	-1.61415	0.376247	-4.29014	1.7856e-05	0.00049557
ENSSSCG00000032787|ref|ENSSSCT00000038828.1|ALAD|ENSG00000148218|ALAD	276.428	-1.09359	0.261208	-4.18666	2.83094e-05	0.000724188
ENSSSCG00000032795|ref|ENSSSCT00000051220.1,ENSSSCT00000062107.1|IL18R1|ENSG00000115604|IL18R1	172.144	1.93877	0.303484	6.38839	1.6764e-10	2.23612e-08
ENSSSCG00000032833|ref|TCONS_00040036|CD320|ENSG00000167775|CD320	1104.99	-1.16291	0.254688	-4.56601	4.97092e-06	0.000176456
ENSSSCG00000032835|ref|TCONS_00003400,TCONS_00003402|TMEM268|ENSG00000157693|TMEM268	517.59	-0.850642	0.261686	-3.25063	0.00115151	0.0142273
ENSSSCG00000032861|ref|TCONS_00055223,TCONS_00055224|NUAK1|ENSG00000074590|NUAK1	1710.14	-1.23912	0.193529	-6.40276	1.5259e-10	2.07777e-08
ENSSSCG00000032916|ref|TCONS_00000081|MPC1|ENSG00000060762|MPC1	6882.12	-1.17695	0.196816	-5.97995	2.232e-09	2.08405e-07
ENSSSCG00000032932|ref|TCONS_00045981,TCONS_00045984|MSRB1|ENSG00000198736|MSRB1	4074.01	-0.830144	0.198808	-4.1756	2.97207e-05	0.000752925
ENSSSCG00000032936|ref|TCONS_00057027|PIM3|ENSG00000198355|PIM3	904.597	-0.75106	0.209992	-3.57662	0.000348069	0.00563811
ENSSSCG00000032949|ref|ENSSSCT00000047575.1,TCONS_00005181|No_name|ENSG00000138613|APH1B	541.401	0.977859	0.26116	3.74428	0.000180908	0.00334488
ENSSSCG00000032950|ref|ENSSSCT00000055896.1,ENSSSCT00000057199.1|SLC25A34|ENSG00000162461|SLC25A34	4324.88	0.518245	0.183501	2.8242	0.00473983	0.0412785
ENSSSCG00000032962|ref|TCONS_00025742,TCONS_00025743,TCONS_00025744,TCONS_00025745,TCONS_00025746|ZNF664|ENSG00000179195|ZNF664	1667.2	-0.691803	0.208804	-3.31316	0.000922477	0.0119392
ENSSSCG00000032985|ref|TCONS_00063479,TCONS_00063480,TCONS_00063481|GOT2|ENSG00000125166|GOT2	2207.62	-0.720899	0.220299	-3.27237	0.00106649	0.0133921
ENSSSCG00000033036|ref|TCONS_00057171,TCONS_00057172|ZC3H7B|ENSG00000100403|ZC3H7B	1392.82	-0.844884	0.193028	-4.377	1.20322e-05	0.000355768
ENSSSCG00000033037|ref|TCONS_00022784,TCONS_00022785|No_name|ENSG00000147454|SLC25A37	291.511	-0.733143	0.265333	-2.7631	0.00572548	0.0475216
ENSSSCG00000033065|ref|TCONS_00054158|No_name|ENSG00000197837|HIST4H4	470.281	0.900324	0.272036	3.30958	0.000934367	0.0120692
ENSSSCG00000033068|ref|TCONS_00041735|No_name||	594.092	-0.786895	0.225528	-3.48913	0.000484597	0.00726451
ENSSSCG00000033123|ref|TCONS_00013269|TMEM97|ENSG00000109084|TMEM97	481.549	-0.789201	0.224622	-3.51346	0.000442307	0.00673089
ENSSSCG00000033146|ref|ENSSSCT00000051646.1,TCONS_00056226,TCONS_00056232,TCONS_00056233,TCONS_00056234,TCONS_00056235,TCONS_00056236,TCONS_00056237|CD163|ENSG00000177575|CD163	3174.79	1.53285	0.194113	7.8967	2.8638e-15	7.96501e-13
ENSSSCG00000033185|ref|ENSSSCT00000036925.1,TCONS_00016972,TCONS_00016973,TCONS_00016976,TCONS_00016977,TCONS_00016978,TCONS_00016981|PPP2R3A|ENSG00000073711|PPP2R3A	1495.14	0.608319	0.190587	3.19181	0.00141383	0.0166706
ENSSSCG00000033189|ref|TCONS_00019996,TCONS_00019997|FAM107A|ENSG00000168309|FAM107A	365.232	0.848529	0.26494	3.20272	0.00136138	0.0162501
ENSSSCG00000033321|ref|TCONS_00007891|GAS1|ENSG00000180447|GAS1	485.743	1.17411	0.249014	4.71502	2.41688e-06	9.48751e-05
ENSSSCG00000033341|ref|TCONS_00000791|No_name||	542.26	1.5346	0.340399	4.50823	6.53693e-06	0.000219668
ENSSSCG00000033350|ref|TCONS_00020896|No_name|ENSG00000114200|BCHE	441.858	-1.17769	0.261969	-4.49552	6.93997e-06	0.000230252
ENSSSCG00000033381|ref|TCONS_00066776,TCONS_00066777,TCONS_00066778|IRF4|ENSG00000137265|IRF4	164.594	1.49317	0.394791	3.78217	0.000155467	0.00295388
ENSSSCG00000033385|ref|TCONS_00023448,TCONS_00023449|No_name||	392.084	-0.822469	0.239694	-3.43133	0.000600636	0.00866907
ENSSSCG00000033392|ref|TCONS_00004821,TCONS_00004824,TCONS_00004825|SCML4|ENSG00000146285|SCML4	509.885	-1.21621	0.254494	-4.77895	1.76212e-06	7.19826e-05
ENSSSCG00000033443|ref|TCONS_00062397,TCONS_00062398|DEPDC1|ENSG00000024526|DEPDC1	194.864	1.36328	0.328551	4.14936	3.33406e-05	0.000822318
ENSSSCG00000033469|ref|TCONS_00082364|No_name||	61.0153	1.24871	0.394717	3.16356	0.00155853	0.0178712
ENSSSCG00000033541|ref|TCONS_00072129|NAT8L|ENSG00000185818|NAT8L	268.565	-1.47166	0.329239	-4.46988	7.82628e-06	0.000250135
ENSSSCG00000033550|ref|TCONS_00069864|No_name||	252.503	1.85613	0.329861	5.62702	1.83346e-08	1.37742e-06
ENSSSCG00000033590|ref|ENSSSCT00000037456.1,TCONS_00067519,TCONS_00067520,TCONS_00067521,TCONS_00067522,TCONS_00067523|LY6G6F|ENSG00000204424|LY6G6F	41.4796	-1.36196	0.436142	-3.12274	0.00179177	0.0199506
ENSSSCG00000033593|ref|TCONS_00018500|CIP2A|ENSG00000163507|CIP2A	262.688	0.819367	0.260235	3.14857	0.0016407	0.0186822
ENSSSCG00000033608|ref|TCONS_00025317|LOXL2|ENSG00000134013|LOXL2	6924.01	-0.951907	0.221374	-4.29998	1.70811e-05	0.000476084
ENSSSCG00000033620|ref|TCONS_00013873|No_name|ENSG00000262660_ENSG00000183048|AC139530.2_SLC25A10	1195.51	-0.771163	0.215836	-3.57292	0.000353027	0.00569022
ENSSSCG00000033626|ref|TCONS_00013777,TCONS_00013779,TCONS_00013780|SREBF1|ENSG00000072310|SREBF1	2024.98	-1.40701	0.225097	-6.25068	4.08677e-10	4.72764e-08
ENSSSCG00000033655|ref|TCONS_00069571,TCONS_00069572,TCONS_00069573,TCONS_00069574,TCONS_00069575,TCONS_00069576,TCONS_00069577,TCONS_00069578,TCONS_00069580,TCONS_00069581|TUBB2B|ENSG00000137285|TUBB2B	1310.56	-1.52999	0.212583	-7.19713	6.14947e-13	1.36247e-10
ENSSSCG00000033700|ref|ENSSSCT00000061140.1,TCONS_00024444|No_name|ENSG00000204152_ENSG00000265354|TIMM23B_TIMM23	573.27	-0.694511	0.230292	-3.01578	0.00256317	0.0260948
ENSSSCG00000033708|ref|TCONS_00037181,TCONS_00037182|REPIN1|ENSG00000214022|REPIN1	344.808	-0.963564	0.259404	-3.71453	0.00020358	0.00368077
ENSSSCG00000033720|ref|ENSSSCT00000039864.1,ENSSSCT00000061937.1,TCONS_00081675|No_name|ENSG00000203485|INF2	864.854	-0.958137	0.217746	-4.40025	1.08129e-05	0.000325682
ENSSSCG00000033727|ref|TCONS_00019781|GPX1|ENSG00000233276|GPX1	1736.18	-1.24522	0.287905	-4.32511	1.52457e-05	0.000433242
ENSSSCG00000033766|ref|TCONS_00058027|No_name||	133.325	-1.05992	0.349584	-3.03196	0.00242971	0.0250483
ENSSSCG00000033786|ref|TCONS_00039362|No_name|ENSG00000133818|RRAS2	1309.72	-0.631906	0.227047	-2.78315	0.00538337	0.0455538
ENSSSCG00000033790|ref|ENSSSCT00000063235.1,TCONS_00054405,TCONS_00054406,TCONS_00054408|No_name|ENSG00000168765|GSTM4	98.165	-1.71514	0.409933	-4.18395	2.86492e-05	0.000730024
ENSSSCG00000033800|ref|TCONS_00002448,TCONS_00002449|PELI2|ENSG00000139946|PELI2	93.462	1.3421	0.379615	3.53542	0.000407128	0.00634324
ENSSSCG00000033807|ref|TCONS_00069380|C14orf132|ENSG00000227051|C14orf132	398.796	1.39063	0.345703	4.02263	5.7553e-05	0.00131297
ENSSSCG00000033822|ref|TCONS_00076068|THRSP|ENSG00000151365|THRSP	22167.7	-2.51968	0.225066	-11.1953	4.30075e-29	2.95892e-26
ENSSSCG00000033844|ref|TCONS_00047090,TCONS_00047091|CYP1B1|ENSG00000138061|CYP1B1	663.58	1.17477	0.296693	3.95954	7.50937e-05	0.00160659
ENSSSCG00000033891|ref|TCONS_00063976,TCONS_00063979|No_name|ENSG00000269190|FBXO17	118.495	0.936979	0.328201	2.85489	0.00430512	0.0383094
ENSSSCG00000033894|ref|TCONS_00004378,TCONS_00004380,TCONS_00004381,TCONS_00004382|No_name|ENSG00000196569|LAMA2	11861.4	0.974465	0.285828	3.40927	0.000651376	0.00917337
ENSSSCG00000033909|ref|ENSSSCT00000056904.1,TCONS_00037339,TCONS_00037340,TCONS_00037341,TCONS_00037342,TCONS_00037343,TCONS_00037344|No_name|ENSG00000213203|GIMAP1	485.193	0.723993	0.241094	3.00295	0.0026738	0.0268861
ENSSSCG00000033919|ref|ENSSSCT00000045191.1,ENSSSCT00000057153.1,TCONS_00011154,TCONS_00011156,TCONS_00011157,TCONS_00011158|DCLK1|ENSG00000133083|DCLK1	1869.4	0.84056	0.259135	3.24371	0.00117983	0.0144679
ENSSSCG00000033937|ref|TCONS_00076333,TCONS_00076334|No_name|ENSG00000187240|DYNC2H1	439.347	0.672561	0.235318	2.85809	0.00426194	0.0380028
ENSSSCG00000033944|ref|TCONS_00063395,TCONS_00063397|CYB5B|ENSG00000103018|CYB5B	2902.33	-1.10034	0.218375	-5.03879	4.68488e-07	2.2851e-05
ENSSSCG00000033945|ref|TCONS_00008657|RGS18|ENSG00000150681|RGS18	51.823	1.68136	0.40745	4.12655	3.68244e-05	0.000899755
ENSSSCG00000033987|ref|TCONS_00028982,TCONS_00028986,TCONS_00028987,TCONS_00028988|UBE2E3|ENSG00000170035|UBE2E3	1095.18	-0.559811	0.194844	-2.87312	0.00406441	0.0368702
ENSSSCG00000034058|ref|TCONS_00012029,TCONS_00012032,TCONS_00012033,TCONS_00012034|ARHGDIA|ENSG00000141522|ARHGDIA	1221.34	-0.657786	0.186495	-3.5271	0.000420138	0.00648006
ENSSSCG00000034102|ref|TCONS_00076035,TCONS_00076036|DGAT2|ENSG00000062282|DGAT2	32362.7	-0.95889	0.281156	-3.41053	0.000648367	0.00916463
ENSSSCG00000034259|ref|TCONS_00036119|PMEPA1|ENSG00000124225|PMEPA1	1569.48	-1.14272	0.255318	-4.47566	7.61752e-06	0.000246476
ENSSSCG00000034261|ref|TCONS_00062650,TCONS_00062652,TCONS_00062653|TMEM59|ENSG00000116209|TMEM59	4724.4	0.627444	0.194627	3.22384	0.00126486	0.0153257
ENSSSCG00000034262|ref|TCONS_00030805|FIGN|ENSG00000182263|FIGN	458.088	-0.926175	0.229538	-4.03496	5.46122e-05	0.00125244
ENSSSCG00000034302|ref|TCONS_00032808,TCONS_00032809,TCONS_00032811,TCONS_00032812|SLC12A7|ENSG00000113504|SLC12A7	2097.21	-0.546076	0.183979	-2.96814	0.00299605	0.0290322
ENSSSCG00000034321|ref|TCONS_00050841,TCONS_00050843,TCONS_00050844|TP53INP1|ENSG00000164938|TP53INP1	2443.56	0.562437	0.178905	3.14378	0.00166781	0.018879
ENSSSCG00000034338|ref|ENSSSCT00000047693.1|ECI1|ENSG00000167969|ECI1	2582.85	-0.615084	0.190813	-3.22348	0.00126643	0.0153257
ENSSSCG00000034345|ref|TCONS_00084981|SPRY3|ENSG00000168939|SPRY3	49.1944	-1.92744	0.434108	-4.44	8.99585e-06	0.000280653
ENSSSCG00000034348|ref|ENSSSCT00000058230.1,TCONS_00010033,TCONS_00010037,TCONS_00010038|NBEA|ENSG00000172915|NBEA	825.383	0.760068	0.202514	3.75316	0.00017462	0.00323778
ENSSSCG00000034357|ref|ENSSSCT00000026336.2,TCONS_00016262,TCONS_00016264,TCONS_00016271,TCONS_00016272,TCONS_00016273,TCONS_00016274,TCONS_00016275,TCONS_00016276|DAG1|ENSG00000173402|DAG1	3375.29	-1.09827	0.195807	-5.60891	2.03609e-08	1.5209e-06
ENSSSCG00000034360|ref|TCONS_00054426|CELSR2|ENSG00000143126|CELSR2	1725.19	-1.25729	0.442608	-2.84063	0.00450238	0.0396373
ENSSSCG00000034378|ref|TCONS_00019046|IFNGR2|ENSG00000159128|IFNGR2	1210.48	0.64328	0.229602	2.80171	0.00508318	0.0436763
ENSSSCG00000034398|ref|TCONS_00050834|C8orf37|ENSG00000156172|C8orf37	475.821	1.18862	0.224351	5.29806	1.17039e-07	6.95426e-06
ENSSSCG00000034442|ref|TCONS_00074580,TCONS_00074582,TCONS_00074584,TCONS_00074585,TCONS_00074587,TCONS_00074588,TCONS_00074590,TCONS_00074591,TCONS_00074592|No_name||	310.081	0.934559	0.285553	3.27281	0.00106486	0.0133844
ENSSSCG00000034506|ref|ENSSSCT00000065915.1,TCONS_00042270|MS4A2|ENSG00000149534|MS4A2	244.598	0.880273	0.312442	2.8174	0.00484146	0.0419616
ENSSSCG00000034517|ref|TCONS_00045168|ZNF12|ENSG00000164631|ZNF12	1104.95	0.586668	0.193208	3.03646	0.00239374	0.0247359
ENSSSCG00000034598|ref|TCONS_00054151|HIST2H2AC|ENSG00000184260|HIST2H2AC	1504.79	0.796909	0.20373	3.9116	9.16882e-05	0.00190246
ENSSSCG00000034625|ref|TCONS_00035764,TCONS_00035765|PXMP4|ENSG00000101417|PXMP4	747.866	-1.45308	0.227873	-6.37673	1.80913e-10	2.36489e-08
ENSSSCG00000034688|ref|TCONS_00067338|No_name|ENSG00000278705_ENSG00000276966|HIST1H4B_HIST1H4E	737.5	1.27134	0.254825	4.98908	6.06684e-07	2.86302e-05
ENSSSCG00000034714|ref|TCONS_00031961|OTULIN|ENSG00000154124|OTULIN	709.561	0.624935	0.205905	3.03507	0.00240477	0.0248303
ENSSSCG00000034723|ref|TCONS_00012011,TCONS_00012013,TCONS_00012014|PYCR1|ENSG00000183010|PYCR1	1012.02	-0.714577	0.213129	-3.3528	0.00079999	0.0108368
ENSSSCG00000034727|ref|TCONS_00066556|CCDC24|ENSG00000159214|CCDC24	128.741	0.988533	0.334197	2.95794	0.00309707	0.0298122
ENSSSCG00000034757|ref|TCONS_00013551|FGF11|ENSG00000161958|FGF11	430.129	-2.27362	0.263209	-8.63806	5.71762e-18	2.26487e-15
ENSSSCG00000034758|ref|TCONS_00019215|PDXK|ENSG00000160209|PDXK	456.336	1.02966	0.235419	4.37375	1.22131e-05	0.000359572
ENSSSCG00000034779|ref|TCONS_00012671,TCONS_00012672|NT5C3B|ENSG00000141698|NT5C3B	299.389	-1.05978	0.265256	-3.9953	6.46127e-05	0.00143875
ENSSSCG00000034810|ref|TCONS_00065426|PEF1|ENSG00000162517|PEF1	893.238	-1.13488	0.209635	-5.4136	6.17698e-08	3.97761e-06
ENSSSCG00000034835|ref|TCONS_00059823,TCONS_00059824|SLC7A6|ENSG00000103064|SLC7A6	1151.17	-0.731665	0.216176	-3.38458	0.000712871	0.00991346
ENSSSCG00000034853|ref|TCONS_00086659|No_name||	489.422	2.13539	0.340901	6.26395	3.75341e-10	4.46042e-08
ENSSSCG00000034854|ref|ENSSSCT00000052363.1,TCONS_00080892,TCONS_00080893,TCONS_00080894,TCONS_00080898|SEC16A|ENSG00000148396|SEC16A	1759.65	-0.67469	0.200983	-3.35695	0.00078807	0.0106975
ENSSSCG00000034883|ref|TCONS_00052193|AMIGO1|ENSG00000181754|AMIGO1	262.96	-1.34959	0.298021	-4.52851	5.9402e-06	0.000204343
ENSSSCG00000034905|ref|TCONS_00059241,TCONS_00059243|MVD|ENSG00000167508|MVD	700.031	-2.15645	0.211018	-10.2192	1.62609e-24	9.66195e-22
ENSSSCG00000034937|ref|TCONS_00061607|SH3BGRL3|ENSG00000142669|SH3BGRL3	368.735	-0.773886	0.243003	-3.18467	0.00144918	0.0169746
ENSSSCG00000034942|ref|TCONS_00028508,TCONS_00028509|STAR|ENSG00000147465|STAR	312.694	-1.53729	0.272014	-5.6515	1.59052e-08	1.2088e-06
ENSSSCG00000034993|ref|TCONS_00040988,TCONS_00040989,TCONS_00040990,TCONS_00040991|NREP|ENSG00000134986|NREP	4846.88	0.741185	0.228909	3.2379	0.00120411	0.0147104
ENSSSCG00000035012|ref|ENSSSCT00000061077.1,TCONS_00033386,TCONS_00033387,TCONS_00033389,TCONS_00033390,TCONS_00033391|ELOVL7|ENSG00000164181|ELOVL7	2198.93	-1.02795	0.198682	-5.17387	2.29289e-07	1.24368e-05
ENSSSCG00000035038|ref|TCONS_00005256,TCONS_00005257,TCONS_00005258|CGNL1|ENSG00000128849|CGNL1	1028.5	1.52253	0.222115	6.85468	7.14711e-12	1.24569e-09
ENSSSCG00000035170|ref|TCONS_00085661,TCONS_00085662|VSIG4|ENSG00000155659|VSIG4	425.407	1.26266	0.257439	4.90469	9.35738e-07	4.24721e-05
ENSSSCG00000035223|ref|TCONS_00001955,TCONS_00001958|SYNM|ENSG00000182253|SYNM	370.141	1.52123	0.374855	4.05819	4.94541e-05	0.00115304
ENSSSCG00000035230|ref|ENSSSCT00000059385.1,TCONS_00059236|PIEZO1|ENSG00000103335|PIEZO1	2307.17	-0.811012	0.203587	-3.98361	6.78775e-05	0.00149125
ENSSSCG00000035259|ref|TCONS_00000684,TCONS_00000685|PHF3|ENSG00000118482|PHF3	2768.88	0.485257	0.173802	2.79201	0.00523817	0.0446662
ENSSSCG00000035261|ref|TCONS_00054152|No_name||	1330.46	0.890543	0.287108	3.10177	0.00192367	0.0211313
ENSSSCG00000035293|ref|TCONS_00041764,TCONS_00041765,TCONS_00041767,TCONS_00041770,TCONS_00041772,TCONS_00041773,TCONS_00041774,TCONS_00041775|No_name|ENSG00000167244|IGF2	5060.64	1.83474	0.174167	10.5344	5.99962e-26	3.73462e-23
ENSSSCG00000035392|ref|TCONS_00029599|IGFBP2|ENSG00000115457|IGFBP2	300.975	1.26074	0.282483	4.46304	8.08033e-06	0.000255753
ENSSSCG00000035400|ref|TCONS_00013057|YPEL2|ENSG00000175155|YPEL2	1070.91	0.762781	0.190332	4.00763	6.13319e-05	0.00137754
ENSSSCG00000035430|ref|ENSSSCT00000043045.1|YPEL3|ENSG00000090238|YPEL3	448.594	0.999822	0.231585	4.3173	1.57947e-05	0.000444017
ENSSSCG00000035454|ref|TCONS_00007990,TCONS_00007991|B4GALT1|ENSG00000086062|B4GALT1	1791.05	-0.726466	0.179681	-4.04308	5.27526e-05	0.00121619
ENSSSCG00000035473|ref|TCONS_00069867|No_name||	608.855	1.10759	0.263336	4.20598	2.59953e-05	0.00068235
ENSSSCG00000035565|ref|TCONS_00057151,TCONS_00057152|CCDC134|ENSG00000100147|CCDC134	177.87	-1.19682	0.31737	-3.77105	0.000162559	0.00304874
ENSSSCG00000035595|ref|TCONS_00077968,TCONS_00077969,TCONS_00077970|HMCN1|ENSG00000143341|HMCN1	1735.05	0.837783	0.301543	2.77832	0.00546404	0.0460219
ENSSSCG00000035650|ref|ENSSSCT00000030544.2,TCONS_00039548|No_name||	1140.83	0.959696	0.189089	5.07538	3.86725e-07	1.95184e-05
ENSSSCG00000035673|ref|TCONS_00077676,TCONS_00077677,TCONS_00077678,TCONS_00077679,TCONS_00077680|HBP1|ENSG00000105856|HBP1	4404.38	0.98055	0.204449	4.79606	1.61818e-06	6.77976e-05
ENSSSCG00000035686|ref|TCONS_00057641,TCONS_00057643,TCONS_00057644|No_name||	6340.1	-0.767211	0.164838	-4.65432	3.25051e-06	0.000123161
ENSSSCG00000035746|ref|TCONS_00017457,TCONS_00017458,TCONS_00017459,TCONS_00017462|ECT2|ENSG00000114346|ECT2	569.963	0.963922	0.244075	3.94929	7.83824e-05	0.00166875
ENSSSCG00000035822|ref|TCONS_00085586|FAM120C|ENSG00000184083|FAM120C	741.168	-0.849469	0.208175	-4.08055	4.49296e-05	0.00106619
ENSSSCG00000035856|ref|TCONS_00057365|No_name|ENSG00000167548|KMT2D	1083.58	-0.66083	0.220364	-2.99881	0.00271036	0.0272163
ENSSSCG00000035863|ref|TCONS_00002702|PLIN2|ENSG00000147872|PLIN2	1727.47	1.50142	0.210391	7.13636	9.58367e-13	1.98854e-10
ENSSSCG00000035908|ref|TCONS_00084837|No_name|ENSG00000029993|HMGB3	119.673	1.05145	0.337858	3.11212	0.00185749	0.0205598
ENSSSCG00000035955|ref|TCONS_00067325|No_name|ENSG00000277224|HIST1H2BF	692.758	1.10037	0.245242	4.48687	7.22784e-06	0.000237991
ENSSSCG00000035958|ref|TCONS_00046558,TCONS_00046559|EVA1A|ENSG00000115363|EVA1A	241.787	1.32961	0.278746	4.76997	1.84255e-06	7.45691e-05
ENSSSCG00000036002|ref|TCONS_00034719,TCONS_00034720|TGIF2|ENSG00000118707|TGIF2	442.529	0.676188	0.246109	2.74751	0.00600496	0.0491527
ENSSSCG00000036007|ref|TCONS_00013747,TCONS_00013748|MFAP4|ENSG00000166482|MFAP4	3240.2	0.65328	0.213438	3.06075	0.00220787	0.0234835
ENSSSCG00000036008|ref|TCONS_00046560|TACR1|ENSG00000115353|TACR1	117.886	-2.39734	0.38501	-6.22669	4.76406e-10	5.46278e-08
ENSSSCG00000036067|ref|TCONS_00059745,TCONS_00059746|PDP2|ENSG00000172840|PDP2	1321.12	-0.96734	0.186363	-5.19062	2.09598e-07	1.16096e-05
ENSSSCG00000036080|ref|TCONS_00069819|HIST1H2AB|ENSG00000278463|HIST1H2AB	516.962	1.27812	0.284206	4.49716	6.8868e-06	0.000229069
ENSSSCG00000036106|ref|TCONS_00014392,TCONS_00014394|TUBG2|ENSG00000037042|TUBG2	276.061	-0.798733	0.262559	-3.04211	0.00234927	0.0245072
ENSSSCG00000036114|ref|TCONS_00020997|No_name||	809.911	0.874544	0.296757	2.947	0.00320871	0.0306122
ENSSSCG00000036136|ref|TCONS_00016645|BHLHE40|ENSG00000134107|BHLHE40	294.213	-1.69658	0.296222	-5.72741	1.01973e-08	8.07876e-07
ENSSSCG00000036148|ref|TCONS_00020184|No_name||	599.901	-0.817773	0.231884	-3.52664	0.000420867	0.00648006
ENSSSCG00000036206|ref|TCONS_00017097|C3orf58|ENSG00000181744|C3orf58	1136.44	0.738272	0.207902	3.55105	0.000383698	0.00604301
ENSSSCG00000036208|ref|ENSSSCT00000061364.1,TCONS_00013754,TCONS_00013755,TCONS_00013756,TCONS_00013757|No_name|ENSG00000176974|SHMT1	771.415	0.985961	0.219387	4.49416	6.98466e-06	0.000231148
ENSSSCG00000036213|ref|TCONS_00075016|FGF2|ENSG00000138685|FGF2	1903.63	1.56934	0.197664	7.93942	2.03122e-15	5.90046e-13
ENSSSCG00000036236|ref|TCONS_00073438,TCONS_00073439,TCONS_00073440,TCONS_00073441,TCONS_00073442|ELOVL6|ENSG00000170522|ELOVL6	36453.6	-2.51937	0.199097	-12.654	1.06301e-36	1.15797e-33
ENSSSCG00000036237|ref|TCONS_00057605,TCONS_00057606|ITGA7|ENSG00000135424|ITGA7	7379.9	-1.15198	0.182279	-6.31989	2.61755e-10	3.29006e-08
ENSSSCG00000036261|ref|TCONS_00029997|CROCC2|ENSG00000226321|CROCC2	318.001	-1.88057	0.269916	-6.96725	3.2319e-12	5.95034e-10
ENSSSCG00000036286|ref|TCONS_00035566,TCONS_00035567,TCONS_00035568|APMAP|ENSG00000101474|APMAP	1776.09	-1.26848	0.186178	-6.81327	9.5406e-12	1.61967e-09
ENSSSCG00000036287|ref|TCONS_00082543|No_name||	46.3117	-1.48128	0.427529	-3.46475	0.000530728	0.00783034
ENSSSCG00000036307|ref|TCONS_00076608|OAF|ENSG00000184232|OAF	817.996	-1.07426	0.207543	-5.17607	2.26608e-07	1.23426e-05
ENSSSCG00000036322|ref|TCONS_00044806,TCONS_00044807|SPRY4|ENSG00000187678|SPRY4	308.59	-1.19132	0.333531	-3.57184	0.000354479	0.00569956
ENSSSCG00000036379|ref|TCONS_00045674|No_name||	941.798	1.54983	0.267522	5.79327	6.90308e-09	5.63982e-07
ENSSSCG00000036438|ref|TCONS_00033767|GPX3|ENSG00000211445|GPX3	3938.18	0.801978	0.234321	3.42256	0.000620335	0.00886232
ENSSSCG00000036452|ref|ENSSSCT00000065787.1,TCONS_00077620,TCONS_00077621,TCONS_00077622|LRRC17|ENSG00000128606|LRRC17	1862.49	0.694863	0.192039	3.61834	0.000296494	0.00497531
ENSSSCG00000036469|ref|TCONS_00051928|HIST2H3C|ENSG00000203811|HIST2H3C	1365.52	0.803907	0.244459	3.28852	0.00100717	0.0127823
ENSSSCG00000036483|ref|TCONS_00025799|No_name|ENSG00000256950_ENSG00000110801|AC069503.2_PSMD9	632.852	0.860969	0.238778	3.60573	0.000311273	0.00515711
ENSSSCG00000036494|ref|TCONS_00071716|ERG28|ENSG00000133935|ERG28	410.732	-1.09868	0.259253	-4.23786	2.25664e-05	0.000604484
ENSSSCG00000036512|ref|TCONS_00072089|FGFRL1|ENSG00000127418|FGFRL1	1163.66	-0.591855	0.215959	-2.74059	0.00613299	0.0498883
ENSSSCG00000036520|ref|TCONS_00044379,TCONS_00044380|EFNA5|ENSG00000184349|EFNA5	727.428	-0.613269	0.207359	-2.95752	0.0031012	0.029817
ENSSSCG00000036527|ref|TCONS_00048548,TCONS_00048549|DNASE1|ENSG00000213918|DNASE1	209.971	0.803832	0.280642	2.86426	0.00417979	0.0374934
ENSSSCG00000036537|ref|TCONS_00043748,TCONS_00043749,TCONS_00043750,TCONS_00043751,TCONS_00043753,TCONS_00043754|NFIC|ENSG00000141905|NFIC	2128.79	-0.925128	0.224669	-4.11774	3.82606e-05	0.000927766
ENSSSCG00000036575|ref|TCONS_00039672,TCONS_00039673|USHBP1|ENSG00000130307|USHBP1	263.15	-0.740729	0.268414	-2.75965	0.00578636	0.0477822
ENSSSCG00000036614|ref|ENSSSCT00000060151.1,TCONS_00045956|PGP|ENSG00000184207|PGP	346.794	-1.06365	0.240643	-4.42006	9.86733e-06	0.000301369
ENSSSCG00000036618|ref|TCONS_00051409,TCONS_00051410,TCONS_00051411|No_name|ENSG00000203747_ENSG00000162747|FCGR3A_FCGR3B	468.097	0.931063	0.233803	3.98225	6.82648e-05	0.00149716
ENSSSCG00000036673|ref|TCONS_00065624|PPT1|ENSG00000131238|PPT1	1670.51	0.583453	0.204597	2.85172	0.00434837	0.0386417
ENSSSCG00000036723|ref|TCONS_00058189|EMP1|ENSG00000134531|EMP1	16676.3	-1.19086	0.239385	-4.97469	6.53508e-07	3.06188e-05
ENSSSCG00000036724|ref|TCONS_00078977,TCONS_00078978,TCONS_00078979,TCONS_00078980|CRYAB|ENSG00000109846|CRYAB	502.106	-2.26683	0.315171	-7.19238	6.36731e-13	1.36448e-10
ENSSSCG00000036755|ref|TCONS_00065333|TENT5B|ENSG00000158246|TENT5B	125.441	-1.16193	0.39964	-2.90744	0.00364401	0.0339277
ENSSSCG00000036758|ref|TCONS_00027593,TCONS_00027595,TCONS_00027596|HSPA12A|ENSG00000165868|HSPA12A	2326.9	-2.67263	0.214293	-12.4719	1.06282e-35	1.06871e-32
ENSSSCG00000036768|ref|TCONS_00033914|PRAG1|ENSG00000275342|PRAG1	240.664	-1.12176	0.337496	-3.32377	0.000888098	0.0116325
ENSSSCG00000036812|ref|TCONS_00015517,TCONS_00015519,TCONS_00015520,TCONS_00015522,TCONS_00015523|MPRIP|ENSG00000133030|MPRIP	2396.7	-0.642976	0.188335	-3.41401	0.000640149	0.0091155
ENSSSCG00000036820|ref|TCONS_00081613|No_name||	821.789	1.00438	0.250108	4.0158	5.92449e-05	0.0013422
ENSSSCG00000036824|ref|TCONS_00027320|AVPI1|ENSG00000119986|AVPI1	465.51	-1.24451	0.246192	-5.05505	4.30275e-07	2.12247e-05
ENSSSCG00000036832|ref|ENSSSCT00000051976.1,TCONS_00065532,TCONS_00065533,TCONS_00065534|STK40|ENSG00000196182|STK40	655.503	-0.86004	0.208463	-4.12562	3.69739e-05	0.000901721
ENSSSCG00000036880|ref|TCONS_00047564|TMEM18|ENSG00000151353|TMEM18	406.335	0.793742	0.276436	2.87135	0.00408728	0.036975
ENSSSCG00000036883|ref|TCONS_00065423|FABP3|ENSG00000121769|FABP3	20326.6	-1.21301	0.259364	-4.67686	2.913e-06	0.000112659
ENSSSCG00000036887|ref|TCONS_00078446,TCONS_00078447,TCONS_00078448,TCONS_00078449|CLPB|ENSG00000162129|CLPB	481.488	-0.66657	0.227871	-2.92521	0.0034422	0.0323949
ENSSSCG00000037000|ref|TCONS_00007955|SIGMAR1|ENSG00000147955|SIGMAR1	953.258	-0.852283	0.204492	-4.1678	3.07558e-05	0.000774642
ENSSSCG00000037009|ref|TCONS_00081814,TCONS_00081815|No_name|ENSG00000211897_ENSG00000211892_ENSG00000211896_ENSG00000211893|IGHG3_IGHG4_IGHG1_IGHG2	69.4377	-2.04449	0.421253	-4.85335	1.21393e-06	5.32501e-05
ENSSSCG00000037061|ref|TCONS_00019216|RRP1|ENSG00000160214|RRP1	324.07	0.92058	0.276626	3.32789	0.000875061	0.0114963
ENSSSCG00000037100|ref|TCONS_00064195|OPA3|ENSG00000125741|OPA3	173.803	-0.987068	0.299792	-3.29251	0.000992976	0.0126389
ENSSSCG00000037153|ref|TCONS_00043692|FEM1A|ENSG00000141965|FEM1A	1093.81	-0.66708	0.213205	-3.12882	0.00175507	0.0196592
ENSSSCG00000037158|ref|TCONS_00038016|MTURN|ENSG00000180354|MTURN	789.777	0.969412	0.259096	3.74151	0.000182917	0.00337725
ENSSSCG00000037245|ref|TCONS_00073765,TCONS_00073767|HNRNPDL|ENSG00000152795|HNRNPDL	2295.66	0.708259	0.199097	3.55736	0.000374597	0.00594312
ENSSSCG00000037307|ref|TCONS_00068194,TCONS_00068197,TCONS_00068198|No_name|ENSG00000198901|PRC1	442.218	0.873982	0.308112	2.83657	0.00456013	0.0400336
ENSSSCG00000037318|ref|TCONS_00062753|TRABD2B|ENSG00000269113|TRABD2B	312.38	-0.984134	0.300956	-3.27002	0.00107539	0.013478
ENSSSCG00000037324|ref|TCONS_00034470|No_name||	1070.56	1.25146	0.280954	4.45433	8.41566e-06	0.000265083
ENSSSCG00000037343|ref|TCONS_00006287|MRPS11|ENSG00000181991|MRPS11	533.802	-0.634852	0.223419	-2.84153	0.00448979	0.0395755
ENSSSCG00000037424|ref|TCONS_00004861,TCONS_00004862,TCONS_00004863,TCONS_00004864,TCONS_00004865,TCONS_00004866|CDK19|ENSG00000155111|CDK19	582.601	0.792653	0.216189	3.66648	0.000245909	0.00430901
ENSSSCG00000037431|ref|TCONS_00007816|No_name|ENSG00000134375|TIMM17A	287.323	-1.02063	0.254279	-4.0138	5.97484e-05	0.00135127
ENSSSCG00000037477|ref|TCONS_00082335|No_name|ENSG00000198677|TTC37	190.847	-1.62786	0.422156	-3.85606	0.000115231	0.00232454
ENSSSCG00000037487|ref|ENSSSCT00000063315.1,TCONS_00014381|No_name|ENSG00000131471|AOC3	5874.36	-1.11374	0.185628	-5.99986	1.97489e-09	1.87071e-07
ENSSSCG00000037530|ref|ENSSSCT00000029273.2,TCONS_00025044,TCONS_00025046,TCONS_00025048|No_name||	296.215	-1.19259	0.330884	-3.60425	0.00031306	0.00518016
ENSSSCG00000037598|ref|TCONS_00038076,TCONS_00038077,TCONS_00038078|SNX10|ENSG00000086300|SNX10	1097.76	-1.40443	0.240161	-5.84787	4.97897e-09	4.25393e-07
ENSSSCG00000037697|ref|TCONS_00056091|MGP|ENSG00000111341|MGP	13183.5	0.84674	0.185485	4.56502	4.99456e-06	0.000176456
ENSSSCG00000037706|ref|TCONS_00077674,TCONS_00077675|PRKAR2B|ENSG00000005249|PRKAR2B	7418.46	0.953047	0.272283	3.50021	0.000464887	0.00699328
ENSSSCG00000037735|ref|TCONS_00023123|No_name|ENSG00000255398_ENSG00000182782|HCAR3_HCAR2	177.857	0.936236	0.299105	3.13012	0.00174732	0.0195892
ENSSSCG00000037746|ref|ENSSSCT00000037975.1,TCONS_00010092,TCONS_00010094,TCONS_00010095,TCONS_00010096|NHLRC3|ENSG00000188811|NHLRC3	601.091	0.608886	0.210735	2.88935	0.00386038	0.0354624
ENSSSCG00000037878|ref|TCONS_00047993|AHSP|ENSG00000169877|AHSP	62.3075	-1.53512	0.389632	-3.93993	8.15059e-05	0.00171846
ENSSSCG00000037900|ref|TCONS_00041842|CCND1|ENSG00000110092|CCND1	572.423	-0.868669	0.239171	-3.63199	0.000281239	0.00479942
ENSSSCG00000037929|ref|TCONS_00069853|No_name|ENSG00000124635|HIST1H2BJ	317.473	0.873294	0.292614	2.98445	0.00284086	0.0280059
ENSSSCG00000037950|ref|TCONS_00072549,TCONS_00072550|NIPAL1|ENSG00000163293|NIPAL1	42.0954	1.72161	0.431455	3.99024	6.60078e-05	0.00145999
ENSSSCG00000038007|ref|ENSSSCT00000050969.1,TCONS_00009348|HACD1|ENSG00000165996|HACD1	208.539	0.993607	0.311234	3.19248	0.00141056	0.0166566
ENSSSCG00000038071|ref|TCONS_00005921|RASL12|ENSG00000103710|RASL12	287.665	0.903585	0.294582	3.06734	0.0021597	0.023202
ENSSSCG00000038077|ref|TCONS_00063934|PPP1R14A|ENSG00000167641|PPP1R14A	156.468	1.15847	0.316591	3.65921	0.000252994	0.00439779
ENSSSCG00000038081|ref|TCONS_00019217,TCONS_00019218,TCONS_00019220,TCONS_00019222,TCONS_00019223|AGPAT3|ENSG00000160216|AGPAT3	1431.32	-0.612583	0.189151	-3.23859	0.00120122	0.014692
ENSSSCG00000038126|ref|TCONS_00057218,TCONS_00057219|MGAT3|ENSG00000128268|MGAT3	252.443	-1.07944	0.266774	-4.04628	5.20387e-05	0.00120186
ENSSSCG00000038248|ref|TCONS_00033663|LSM11|ENSG00000155858|LSM11	370.787	0.705665	0.242967	2.90436	0.00368003	0.0341243
ENSSSCG00000038322|ref|TCONS_00083331,TCONS_00083332,TCONS_00083333|No_name|ENSG00000062282|DGAT2	2247.07	-1.91197	0.266268	-7.18063	6.93895e-13	1.463e-10
ENSSSCG00000038348|ref|TCONS_00012981|NME1|ENSG00000239672|NME1	231.752	-1.0315	0.288748	-3.57232	0.000353827	0.00569609
ENSSSCG00000038359|ref|TCONS_00013532,TCONS_00013533,TCONS_00013534,TCONS_00013535,TCONS_00013536|EIF5A|ENSG00000132507|EIF5A	1611.4	-0.860205	0.191809	-4.48469	7.30207e-06	0.00023923
ENSSSCG00000038383|ref|TCONS_00049737,TCONS_00049738|DYNC2LI1|ENSG00000138036|DYNC2LI1	151.349	1.34348	0.422735	3.17807	0.00148261	0.0172887
ENSSSCG00000038394|ref|TCONS_00046656,TCONS_00046657,TCONS_00046660|No_name|ENSG00000124374|PAIP2B	1348.51	0.943613	0.207139	4.55547	5.22694e-06	0.000183181
ENSSSCG00000038417|ref|TCONS_00054629|LRRC8D|ENSG00000171492|LRRC8D	1210.51	-0.678275	0.216852	-3.12783	0.00176101	0.0197008
ENSSSCG00000038452|ref|TCONS_00005670,TCONS_00005671|ADAMTS17|ENSG00000140470|ADAMTS17	615.396	-1.76988	0.25352	-6.98123	2.92614e-12	5.46435e-10
ENSSSCG00000038475|ref|TCONS_00062248,TCONS_00062249,TCONS_00062250|No_name||	89.3865	0.99784	0.363846	2.74248	0.00609774	0.0496325
ENSSSCG00000038509|ref|TCONS_00080890|NOTCH1|ENSG00000148400|NOTCH1	1276.93	-0.797001	0.253163	-3.14817	0.00164296	0.0186845
ENSSSCG00000038540|ref|TCONS_00078208|No_name|ENSG00000183801|OLFML1	329.451	-0.764926	0.26559	-2.8801	0.00397544	0.0362391
ENSSSCG00000038543|ref|TCONS_00050005|CENPA|ENSG00000115163|CENPA	78.9382	1.07238	0.383993	2.7927	0.00522697	0.0446289
ENSSSCG00000038569|ref|TCONS_00084406,TCONS_00084407,TCONS_00084408|ARMCX1|ENSG00000126947|ARMCX1	192.818	1.45268	0.297289	4.88642	1.02686e-06	4.59695e-05
ENSSSCG00000038594|ref|TCONS_00035935|SDC4|ENSG00000124145|SDC4	942.31	1.5682	0.276551	5.67056	1.42329e-08	1.1009e-06
ENSSSCG00000038617|ref|TCONS_00035203,TCONS_00035204|PCMTD2|ENSG00000203880|PCMTD2	645.452	0.77429	0.226885	3.4127	0.000643239	0.00912082
ENSSSCG00000038627|ref|TCONS_00059416|ADAMTS18|ENSG00000140873|ADAMTS18	1391.56	-1.59897	0.209566	-7.62988	2.3497e-14	6.02261e-12
ENSSSCG00000038643|ref|TCONS_00050151,TCONS_00050152|KLF11|ENSG00000172059|KLF11	587.908	1.60187	0.252495	6.34417	2.23633e-10	2.86601e-08
ENSSSCG00000038644|ref|TCONS_00055391|HOXC8|ENSG00000037965|HOXC8	65.0606	-1.768	0.445386	-3.96959	7.1997e-05	0.00155049
ENSSSCG00000038663|ref|TCONS_00000863,TCONS_00000864|No_name||	48.3093	1.82044	0.413891	4.39835	1.09076e-05	0.000327781
ENSSSCG00000038679|ref|ENSSSCT00000045484.1,TCONS_00082337,TCONS_00082340|No_name|ENSG00000119397|CNTRL	166.241	-2.85551	0.33255	-8.5867	8.95009e-18	3.24988e-15
ENSSSCG00000038694|ref|TCONS_00058434,TCONS_00058435|CCND2|ENSG00000285901_ENSG00000118971|AC008012.1_CCND2	2213.6	-0.616308	0.201161	-3.06375	0.00218579	0.0233056
ENSSSCG00000038853|ref|TCONS_00026520,TCONS_00026521,TCONS_00026522|GPR137B|ENSG00000077585|GPR137B	364.9	0.675435	0.24428	2.765	0.00569222	0.0473037
ENSSSCG00000038869|ref|TCONS_00082597|APLNR|ENSG00000134817|APLNR	1088.62	-0.864623	0.228732	-3.78007	0.000156784	0.00296981
ENSSSCG00000038916|ref|TCONS_00065539|LSM10|ENSG00000181817|LSM10	37.5568	-1.49455	0.434394	-3.44055	0.000580544	0.00842988
ENSSSCG00000038931|ref|TCONS_00003805|C6orf120|ENSG00000185127|C6orf120	877.834	0.644287	0.203326	3.16874	0.00153103	0.0176799
ENSSSCG00000038949|ref|TCONS_00011723,TCONS_00011724,TCONS_00011725,TCONS_00011726|NALCN|ENSG00000102452|NALCN	293.367	-1.14464	0.256389	-4.46446	8.02727e-06	0.00025531
ENSSSCG00000038950|ref|ENSSSCT00000048353.1|VARS|ENSG00000204394|VARS	448.424	-1.09236	0.283807	-3.84896	0.000118622	0.00237826
ENSSSCG00000038960|ref|TCONS_00034029,TCONS_00034030|No_name|ENSG00000165102|HGSNAT	1099.58	-0.621636	0.202658	-3.06742	0.00215916	0.023202
ENSSSCG00000038964|ref|TCONS_00047606|COX19|ENSG00000240230|COX19	363.457	1.0071	0.278231	3.61967	0.00029498	0.00496264
ENSSSCG00000038967|ref|ENSSSCT00000052362.1,TCONS_00064873,TCONS_00064875|NADK|ENSG00000008130|NADK	2385.95	-1.12318	0.174534	-6.43531	1.23224e-10	1.69557e-08
ENSSSCG00000039024|ref|ENSSSCT00000038525.1,ENSSSCT00000043665.1|SPSB3|ENSG00000162032|SPSB3	503.316	0.687246	0.219729	3.1277	0.0017618	0.0197008
ENSSSCG00000039027|ref|TCONS_00084040|TRO|ENSG00000067445|TRO	36.0128	-1.29624	0.435352	-2.97746	0.00290649	0.0284384
ENSSSCG00000039049|ref|TCONS_00000404,TCONS_00000406,TCONS_00000407,TCONS_00000408|MAP7|ENSG00000135525|MAP7	39.1915	1.28559	0.441765	2.91013	0.00361282	0.0336613
ENSSSCG00000039094|ref|ENSSSCT00000058508.1,TCONS_00050348,TCONS_00050349,TCONS_00050350,TCONS_00050351,TCONS_00050352,TCONS_00050353,TCONS_00050355,TCONS_00050356,TCONS_00050357|PLEC|ENSG00000178209|PLEC	6956.52	-0.736424	0.239454	-3.07542	0.00210204	0.0226902
ENSSSCG00000039107|ref|ENSSSCT00000060680.1,TCONS_00005533,TCONS_00005540,TCONS_00005542,TCONS_00005543,TCONS_00005544,TCONS_00005545,TCONS_00005546,TCONS_00005547|No_name|ENSG00000137812|KNL1	586.185	0.977156	0.282683	3.45672	0.000546797	0.00802215
ENSSSCG00000039175|ref|TCONS_00074425|MARCH1|ENSG00000145416|MARCH1	138.332	1.14873	0.322503	3.56194	0.000368127	0.00587565
ENSSSCG00000039182|ref|TCONS_00042466|C11orf96|ENSG00000187479|C11orf96	606.372	1.04139	0.29801	3.49449	0.000474966	0.00712831
ENSSSCG00000039216|ref|TCONS_00063156,TCONS_00063157,TCONS_00063158|CENPN|ENSG00000166451|CENPN	97.6458	1.12503	0.36709	3.06472	0.00217874	0.0232791
ENSSSCG00000039221|ref|TCONS_00046599|MOB1A|ENSG00000114978|MOB1A	4020.14	0.619947	0.194259	3.19134	0.00141614	0.0166773
ENSSSCG00000039243|ref|ENSSSCT00000052819.1|CD81|ENSG00000110651|CD81	5719.86	-0.817926	0.170808	-4.78856	1.67978e-06	6.9455e-05
ENSSSCG00000039295|ref|TCONS_00043131|MRPL34|ENSG00000130312|MRPL34	541.663	-0.774535	0.257279	-3.01048	0.00260831	0.0264104
ENSSSCG00000039330|ref|TCONS_00039667,TCONS_00039668,TCONS_00039669|ANO8|ENSG00000074855|ANO8	549.869	-0.86668	0.227241	-3.81392	0.000136781	0.00264497
ENSSSCG00000039373|ref|TCONS_00041160,TCONS_00041161,TCONS_00041162|SNX24|ENSG00000064652|SNX24	361.261	0.866813	0.257279	3.36916	0.000753988	0.0103098
ENSSSCG00000039408|ref|ENSSSCT00000031919.2,TCONS_00063696,TCONS_00063697,TCONS_00063698,TCONS_00063699|ADCY7|ENSG00000121281|ADCY7	366.893	-0.838108	0.280023	-2.993	0.00276253	0.0275033
ENSSSCG00000039468|ref|TCONS_00076028|SERPINH1|ENSG00000149257|SERPINH1	21512.7	-0.939332	0.201183	-4.66904	3.02616e-06	0.000116347
ENSSSCG00000039480|ref|TCONS_00030518,TCONS_00030520,TCONS_00030521,TCONS_00030522|ERLIN2|ENSG00000147475|ERLIN2	1061.74	0.635433	0.2026	3.13639	0.00171044	0.0192518
ENSSSCG00000039488|ref|ENSSSCT00000038514.1,ENSSSCT00000046438.1,TCONS_00073825,TCONS_00073827|SPON2|ENSG00000159674|SPON2	1605.53	-1.15648	0.181283	-6.37939	1.77796e-10	2.34763e-08
ENSSSCG00000039539|ref|TCONS_00009593,TCONS_00009594,TCONS_00009595,TCONS_00009596|DHTKD1|ENSG00000181192|DHTKD1	1133.42	0.592542	0.193976	3.05473	0.00225267	0.0237932
ENSSSCG00000039573|ref|TCONS_00035932|SLPI|ENSG00000124107|SLPI	1365.99	-1.30418	0.327822	-3.97832	6.94035e-05	0.00150705
ENSSSCG00000039598|ref|TCONS_00000341|ADAT2|ENSG00000189007|ADAT2	211.732	-0.975053	0.305603	-3.19059	0.00141984	0.0167058
ENSSSCG00000039609|ref|TCONS_00031943,TCONS_00031944|ANKRD33B|ENSG00000164236|ANKRD33B	694.38	0.762604	0.25659	2.97207	0.00295802	0.0288561
ENSSSCG00000039615|ref|TCONS_00054154|No_name|ENSG00000272196|HIST2H2AA4	808.307	1.24683	0.314137	3.96907	7.2154e-05	0.00155131
ENSSSCG00000039635|ref|TCONS_00040462|No_name|ENSG00000145912|NHP2	298.23	-0.834937	0.259436	-3.21828	0.00128963	0.0155501
ENSSSCG00000039650|ref|TCONS_00012027,TCONS_00012028|PCYT2|ENSG00000185813|PCYT2	943.319	-1.3215	0.222585	-5.93703	2.90228e-09	2.65305e-07
ENSSSCG00000039651|ref|TCONS_00064990|SLC2A5|ENSG00000142583|SLC2A5	211.263	-1.33221	0.367057	-3.62944	0.000284041	0.00483461
ENSSSCG00000039658|ref|TCONS_00008284,TCONS_00008285,TCONS_00008286,TCONS_00008287,TCONS_00008288|No_name|ENSG00000065809|FAM107B	368.75	1.51484	0.275211	5.50429	3.70653e-08	2.591e-06
ENSSSCG00000039670|ref|ENSSSCT00000045529.1,TCONS_00060842|EPN1|ENSG00000063245|EPN1	961.215	-0.588779	0.199359	-2.95336	0.00314335	0.0301245
ENSSSCG00000039751|ref|ENSSSCT00000054539.1,TCONS_00059591,TCONS_00059593,TCONS_00059594,TCONS_00059595|NLRC5|ENSG00000140853|NLRC5	596.87	-1.09535	0.245294	-4.46545	7.98993e-06	0.000254742
ENSSSCG00000039807|ref|TCONS_00011979,TCONS_00011988|No_name|ENSG00000141574|SECTM1	134.684	-1.26098	0.319593	-3.94558	7.9606e-05	0.0016893
ENSSSCG00000039854|ref|TCONS_00054541,TCONS_00054543,TCONS_00054544,TCONS_00054545|No_name|ENSG00000271092_ENSG00000152078|TMEM56-RWDD3_TMEM56	190.847	1.14391	0.357419	3.20048	0.00137199	0.0163355
ENSSSCG00000039874|ref|TCONS_00045389|CCL26|ENSG00000006606|CCL26	110.702	2.57863	0.416757	6.18738	6.11705e-10	6.7195e-08
ENSSSCG00000039875|ref|TCONS_00063691|NKD1|ENSG00000140807|NKD1	120.895	-0.981058	0.355636	-2.7586	0.00580489	0.047905
ENSSSCG00000039926|ref|TCONS_00086705|No_name|ENSG00000101825|MXRA5	1339.72	-0.919782	0.215967	-4.2589	2.05432e-05	0.000561801
ENSSSCG00000039962|ref|TCONS_00047880,TCONS_00047881|HSPB1|ENSG00000106211|HSPB1	1515.64	-1.54208	0.251627	-6.12844	8.8746e-10	9.2807e-08
ENSSSCG00000039985|ref|TCONS_00081976,TCONS_00081977,TCONS_00081979,TCONS_00081980,TCONS_00081981,TCONS_00081982,TCONS_00081983,TCONS_00081984,TCONS_00081985|No_name|ENSG00000198848|CES1	1233.55	-1.35343	0.272535	-4.9661	6.8314e-07	3.18929e-05
ENSSSCG00000040025|ref|TCONS_00025017|NANOS1|ENSG00000188613|NANOS1	120.191	2.14386	0.385984	5.55427	2.78767e-08	2.02447e-06
ENSSSCG00000040060|ref|TCONS_00071391|No_name|ENSG00000100823|APEX1	827.214	-0.80195	0.223702	-3.5849	0.000337204	0.00548932
ENSSSCG00000040095|ref|TCONS_00029990|GPR35|ENSG00000178623|GPR35	129.165	0.946142	0.320775	2.94955	0.00318236	0.0304239
ENSSSCG00000040100|ref|ENSSSCT00000045749.1|ITPKB|ENSG00000143772|ITPKB	942.566	-0.712209	0.224972	-3.16576	0.00154677	0.0177987
ENSSSCG00000040147|ref|TCONS_00072526|SHISA3|ENSG00000178343|SHISA3	81.19	1.08368	0.373442	2.90186	0.0037095	0.0343661
ENSSSCG00000040162|ref|TCONS_00045623|NUPR1|ENSG00000176046|NUPR1	1562.83	1.28181	0.189295	6.77149	1.27464e-11	2.08276e-09
ENSSSCG00000040181|ref|TCONS_00039623,TCONS_00039624|ELL|ENSG00000105656|ELL	646.542	0.642262	0.221378	2.9012	0.00371733	0.0343996
ENSSSCG00000040187|ref|TCONS_00043371|No_name||	266.956	0.969271	0.258139	3.75484	0.000173451	0.00322526
ENSSSCG00000040205|ref|TCONS_00015065|TLCD2|ENSG00000185561|TLCD2	161.213	-1.92477	0.353829	-5.43982	5.33332e-08	3.50337e-06
ENSSSCG00000040272|ref|TCONS_00073085|TTC29|ENSG00000137473|TTC29	58.3841	1.89874	0.412909	4.59843	4.25682e-06	0.000156307
ENSSSCG00000040275|ref|TCONS_00056110|HEBP1|ENSG00000013583|HEBP1	652.36	-0.589565	0.210981	-2.79439	0.00519972	0.0444253
ENSSSCG00000040296|ref|TCONS_00021174,TCONS_00021175|EHHADH|ENSG00000113790|EHHADH	1721.02	-0.865781	0.200355	-4.32123	1.55162e-05	0.000438072
ENSSSCG00000040317|ref|TCONS_00000187,TCONS_00000188,TCONS_00000189|SOD2|ENSG00000112096_ENSG00000285441|SOD2_SOD2	3511.2	0.880194	0.227364	3.87129	0.000108261	0.00220433
ENSSSCG00000040334|ref|TCONS_00055072,TCONS_00055073|CBX6|ENSG00000183741|CBX6	1219.56	-0.698729	0.214439	-3.25841	0.00112039	0.0139184
ENSSSCG00000040337|ref|TCONS_00066241,TCONS_00066243,TCONS_00066244,TCONS_00066245,TCONS_00066246|AK4|ENSG00000162433|AK4	4378.71	-0.852791	0.233169	-3.65739	0.0002548	0.00441744
ENSSSCG00000040344|ref|TCONS_00037778|TES|ENSG00000135269|TES	448.98	0.719804	0.235253	3.0597	0.00221559	0.0235465
ENSSSCG00000040348|ref|TCONS_00056967,TCONS_00056968|LIN7A|ENSG00000111052|LIN7A	552.403	-1.33684	0.30866	-4.3311	1.48369e-05	0.000422545
ENSSSCG00000040416|ref|TCONS_00041955|No_name|ENSG00000174483_ENSG00000256349|BBS1_AP002748.4	368.522	0.906565	0.237324	3.81995	0.00013348	0.0025965
ENSSSCG00000040461|ref|TCONS_00041791,TCONS_00041792,TCONS_00041794|CDKN1C|ENSG00000129757|CDKN1C	229.85	0.761136	0.27301	2.78794	0.00530436	0.0451379
ENSSSCG00000040464|ref|TCONS_00037667|LEP|ENSG00000174697|LEP	1019.69	-2.5003	0.214244	-11.6703	1.80716e-31	1.47645e-28
ENSSSCG00000040486|ref|TCONS_00013958|BIRC5|ENSG00000089685|BIRC5	129.852	1.12924	0.377662	2.99009	0.00278893	0.0276994
ENSSSCG00000040535|ref|TCONS_00050408|LY6E|ENSG00000160932|LY6E	117.449	-2.06979	0.396244	-5.22354	1.75533e-07	9.9764e-06
ENSSSCG00000040566|ref|TCONS_00011049|No_name|ENSG00000139597|N4BP2L1	303.578	1.28063	0.26653	4.80484	1.54876e-06	6.61615e-05
ENSSSCG00000040578|ref|TCONS_00012233|CASKIN2|ENSG00000177303|CASKIN2	504.567	-0.680311	0.21904	-3.10587	0.00189719	0.0209096
ENSSSCG00000040581|ref|TCONS_00019845,TCONS_00019846|CISH|ENSG00000114737|CISH	394.599	1.09263	0.334334	3.26806	0.00108286	0.0135402
ENSSSCG00000040615|ref|ENSSSCT00000065848.1,TCONS_00009528,TCONS_00009531|MALRD1|ENSG00000204740|MALRD1	189.147	-1.82227	0.294146	-6.19513	5.82374e-10	6.45152e-08
ENSSSCG00000040631|ref|ENSSSCT00000055831.1,TCONS_00022719|LPL|ENSG00000175445|LPL	86292.8	-0.554105	0.184479	-3.00362	0.00266785	0.0268676
ENSSSCG00000040728|ref|TCONS_00051046,TCONS_00051047,TCONS_00051048,TCONS_00051049|EYA1|ENSG00000104313|EYA1	66.2472	2.33443	0.397816	5.86811	4.40802e-09	3.86723e-07
ENSSSCG00000040738|ref|ENSSSCT00000058702.1|DYNC1H1|ENSG00000197102|DYNC1H1	12548.2	-0.764353	0.183288	-4.17024	3.04275e-05	0.000767853
ENSSSCG00000040867|ref|ENSSSCT00000043452.1|No_name||	99.0089	1.56897	0.408274	3.84294	0.000121571	0.00241517
ENSSSCG00000040890|ref|TCONS_00019861|ABHD14B|ENSG00000114779|ABHD14B	286.839	-0.879001	0.257176	-3.4179	0.000631061	0.00900571
ENSSSCG00000040923|ref|TCONS_00067348|HIST1H2BN|ENSG00000233822|HIST1H2BN	189.769	0.957396	0.313005	3.05873	0.00222281	0.0235849
ENSSSCG00000040946|ref|TCONS_00020999,TCONS_00021000,TCONS_00021001,TCONS_00021002|EIF5A2|ENSG00000163577|EIF5A2	349.305	0.789419	0.279149	2.82795	0.00468469	0.0408255
TCONS_00000702|novel|TCONS_00000702|No_name||	54.9063	1.33311	0.412086	3.23503	0.00121629	0.0147764
TCONS_00000717|novel|TCONS_00000717|No_name||	53.5503	1.24647	0.419687	2.96999	0.00297809	0.0289322
TCONS_00002628|novel|TCONS_00002628|No_name||	74.2131	-1.17588	0.373092	-3.15171	0.00162315	0.0185471
TCONS_00002630|novel|TCONS_00002630|No_name||	67.267	-1.48702	0.392887	-3.78487	0.000153791	0.00292629
TCONS_00002642|novel|TCONS_00002642|No_name||	71.7569	1.20948	0.439861	2.74969	0.00596523	0.048858
TCONS_00007446|lncRNA|TCONS_00007446|No_name||	94.5091	-1.18214	0.358456	-3.29786	0.000974237	0.0124733
TCONS_00011899|lncRNA|TCONS_00011899|No_name||	115.006	-2.87478	0.428852	-6.70343	2.03585e-11	3.20634e-09
TCONS_00011931|lncRNA|TCONS_00011931|No_name||	1984.54	0.584021	0.190596	3.06419	0.0021826	0.0232906
TCONS_00015403|novel|TCONS_00015403|No_name||	684.42	0.774874	0.261223	2.96633	0.00301377	0.0291822
TCONS_00015572|lncRNA|TCONS_00015572|No_name||	326.707	1.10785	0.2644	4.19005	2.78889e-05	0.00071906
TCONS_00015577|lncRNA|TCONS_00015577|No_name||	65.5514	2.1252	0.404514	5.2537	1.49071e-07	8.62237e-06
TCONS_00022628|lncRNA|TCONS_00022628|No_name||	540.07	0.667948	0.225536	2.9616	0.0030604	0.0295645
TCONS_00026447|novel|TCONS_00026447|No_name||	67.0988	1.41222	0.440653	3.20482	0.00135145	0.016163
TCONS_00027879|lncRNA|TCONS_00027879|No_name||	81.8826	-1.22701	0.361284	-3.39625	0.000683154	0.00957148
TCONS_00031874|lncRNA|TCONS_00031874|No_name||	133.908	-2.03876	0.4181	-4.87625	1.0812e-06	4.82369e-05
TCONS_00034772|novel|TCONS_00034772|No_name||	280.257	1.39522	0.285449	4.88779	1.01976e-06	4.58084e-05
TCONS_00036246|lncRNA|TCONS_00036246|No_name||	681.081	-1.67621	0.284583	-5.89007	3.86025e-09	3.48008e-07
TCONS_00036247|lncRNA|TCONS_00036247|No_name||	797.422	-1.07459	0.304261	-3.53182	0.000412709	0.00641346
TCONS_00037726|novel|TCONS_00037726|No_name||	944.951	-1.09553	0.339837	-3.2237	0.00126548	0.0153257
TCONS_00038234|lncRNA|TCONS_00038234|No_name||	40.4306	1.18881	0.424254	2.80211	0.00507703	0.0436624
TCONS_00039450|novel|TCONS_00039450|No_name||	137.267	-1.18168	0.410138	-2.88118	0.00396185	0.036191
TCONS_00039464|novel|TCONS_00039464|No_name||	114.968	-1.13317	0.371701	-3.04862	0.00229896	0.0241188
TCONS_00040952|novel|TCONS_00040952|No_name||	66.8872	-1.19081	0.43457	-2.7402	0.00614022	0.0499161
TCONS_00040954|novel|TCONS_00040954|No_name||	86.0555	-1.45498	0.436189	-3.33565	0.000850988	0.0112985
TCONS_00042043|novel|TCONS_00042043|No_name||	1428.56	0.738821	0.227677	3.24504	0.00117436	0.0144278
TCONS_00044977|lncRNA|TCONS_00044977|No_name||	61.2949	-1.34402	0.440028	-3.05439	0.00225517	0.0237932
TCONS_00044994|lncRNA|TCONS_00044994|No_name||	49.5545	-1.59764	0.413242	-3.86611	0.000110585	0.00224816
TCONS_00050952|novel|TCONS_00050952|No_name||	70397.6	-1.45174	0.26252	-5.52999	3.20251e-08	2.26287e-06
TCONS_00054641|lncRNA|TCONS_00054641|No_name||	101.923	1.54397	0.34926	4.42067	9.83955e-06	0.000301369
TCONS_00054720|lncRNA|TCONS_00054720|No_name||	47.222	-1.1628	0.414832	-2.80306	0.00506199	0.0435904
TCONS_00054743|lncRNA|TCONS_00054743|No_name||	409.705	0.75917	0.242064	3.13623	0.00171134	0.0192518
TCONS_00054762|lncRNA|TCONS_00054762|No_name||	134.343	1.33417	0.317393	4.20354	2.62776e-05	0.000687002
TCONS_00059121|lncRNA|TCONS_00059121|No_name||	2965.74	0.993671	0.260491	3.81461	0.000136401	0.00264153
TCONS_00059124|lncRNA|TCONS_00059124|No_name||	562.615	1.13533	0.242392	4.68385	2.81539e-06	0.000109532
TCONS_00059159|lncRNA|TCONS_00059159|No_name||	190.952	-2.2398	0.360557	-6.21205	5.22965e-10	5.94452e-08
TCONS_00069871|novel|TCONS_00069871|No_name||	1574.06	0.996811	0.277888	3.58709	0.000334387	0.00546389
TCONS_00075138|lncRNA|TCONS_00075138|No_name||	236.222	-1.6133	0.306776	-5.25887	1.44942e-07	8.45841e-06
TCONS_00075322|lncRNA|TCONS_00075322|No_name||	110.959	1.10336	0.351926	3.13521	0.00171728	0.0193021
TCONS_00075659|lncRNA|TCONS_00075659|No_name||	332.651	-1.3229	0.248655	-5.3202	1.03654e-07	6.24407e-06
TCONS_00075707|lncRNA|TCONS_00075707|No_name||	591.246	-0.668664	0.223798	-2.9878	0.00280994	0.0277633
TCONS_00075887|novel|TCONS_00075887|No_name||	8099.27	-3.06706	0.194844	-15.7411	7.90229e-56	3.44329e-52
TCONS_00077999|novel|TCONS_00077999|No_name||	817.874	-0.850556	0.241245	-3.52569	0.000422373	0.00648797
TCONS_00078317|novel|TCONS_00078317|No_name||	28632.9	-6.42329	0.183163	-35.0687	2.01954e-269	2.63994e-265
TCONS_00078548|novel|TCONS_00078548|No_name||	577.723	-2.72623	0.368867	-7.39082	1.45931e-13	3.53261e-11
TCONS_00079998|novel|TCONS_00079998|No_name||	147.63	-2.59673	0.413245	-6.28376	3.3048e-10	4.03742e-08
TCONS_00080021|lncRNA|TCONS_00080021|No_name||	128.942	-1.27283	0.332142	-3.8322	0.000127004	0.00249732
TCONS_00080649|lncRNA|TCONS_00080649|No_name||	217.986	-0.789351	0.287746	-2.74322	0.00608397	0.0495605
TCONS_00080654|lncRNA|TCONS_00080654|No_name||	170.976	-1.0052	0.323538	-3.10689	0.00189065	0.0208915
TCONS_00080659|lncRNA|TCONS_00080659|No_name||	1567.26	-1.94544	0.320675	-6.0667	1.30563e-09	1.29297e-07
TCONS_00080671|lncRNA|TCONS_00080671|No_name||	178.663	2.46493	0.432405	5.70052	1.19443e-08	9.40579e-07
TCONS_00080779|novel|TCONS_00080779|No_name||	277.913	1.43184	0.310354	4.61357	3.95805e-06	0.000146571
TCONS_00080785|novel|TCONS_00080785|No_name||	87.3521	2.00788	0.374381	5.36319	8.1766e-08	5.08974e-06
TCONS_00082382|lncRNA|TCONS_00082382|No_name||	107.534	-1.90337	0.42153	-4.51538	6.32022e-06	0.000214592
TCONS_00086562|lncRNA|TCONS_00086562|No_name||	618.808	1.2643	0.245692	5.14587	2.66282e-07	1.40925e-05

## Sheet: Fat_Duroc_vs_LW
ID	baseMean	log2FoldChange	lfcSE	stat	pvalue	padj
ENSSSCG00000000261|ref|TCONS_00055346|IGFBP6|ENSG00000167779|IGFBP6	3070.43	-1.04986	0.243626	-4.30932	1.63757e-05	0.00541422
ENSSSCG00000000892|ref|TCONS_00056739,TCONS_00056740|HAL|ENSG00000084110|HAL	65.3573	1.25582	0.303171	4.14229	3.43853e-05	0.00967544
ENSSSCG00000001229|ref|TCONS_00067414,TCONS_00067415,TCONS_00067417,TCONS_00067429,TCONS_00067433,TCONS_00067435,TCONS_00067436,TCONS_00067437,TCONS_00067438,TCONS_00067439|No_name||	15136.3	1.68837	0.224286	7.52777	5.16152e-14	9.75158e-11
ENSSSCG00000001456|ref|TCONS_00067561,TCONS_00067562,TCONS_00067563,TCONS_00067564,TCONS_00067565|No_name||	709.006	1.21	0.231115	5.23551	1.64531e-07	8.7037e-05
ENSSSCG00000001487|ref|TCONS_00067586|KLHL31|ENSG00000124743|KLHL31	408.052	-1.11979	0.290368	-3.85646	0.000115042	0.0241282
ENSSSCG00000002257|ref|TCONS_00071468,TCONS_00071469,TCONS_00071470,TCONS_00071471,TCONS_00071472,TCONS_00071473,TCONS_00071474,TCONS_00071476|MCTP2|ENSG00000140563|MCTP2	645.497	2.09366	0.270106	7.75126	9.09816e-15	2.00539e-11
ENSSSCG00000002456|ref|TCONS_00069306|CHGA|ENSG00000100604|CHGA	72.3795	-1.45531	0.299447	-4.86001	1.17379e-06	0.000517447
ENSSSCG00000003527|ref|TCONS_00061512,TCONS_00061514|EPHB2|ENSG00000133216|EPHB2	1041.43	-1.10855	0.278972	-3.97371	7.07608e-05	0.0167109
ENSSSCG00000003894|ref|TCONS_00066472,TCONS_00066473,TCONS_00066474|CYP4B1|ENSG00000142973|CYP4B1	2226.15	0.909194	0.239296	3.79946	0.000145012	0.0273969
ENSSSCG00000004318|ref|TCONS_00004686,TCONS_00004687,TCONS_00004688,TCONS_00004689|RRAGD|ENSG00000025039|RRAGD	318.206	1.46947	0.265416	5.53649	3.08594e-08	1.85507e-05
ENSSSCG00000004399|ref|TCONS_00004859|SLC22A16|ENSG00000004809|SLC22A16	171.136	-1.37483	0.301701	-4.55694	5.19041e-06	0.00201892
ENSSSCG00000004454|ref|TCONS_00001140,TCONS_00001141|ME1|ENSG00000065833|ME1	3617.73	-1.20209	0.29601	-4.06098	4.88671e-05	0.0122541
ENSSSCG00000004666|ref|TCONS_00005373,TCONS_00005374,TCONS_00005377,TCONS_00005378,TCONS_00005379,TCONS_00005380|No_name|ENSG00000137767_ENSG00000260170|SQOR_AC090527.2	1060.64	0.883238	0.230242	3.83614	0.000124985	0.0249297
ENSSSCG00000005481|ref|TCONS_00003376,TCONS_00003377|No_name|ENSG00000138835|RGS3	1179.95	0.942731	0.25566	3.68743	0.000226528	0.037922
ENSSSCG00000005593|ref|TCONS_00003493,TCONS_00003494|OLFML2A|ENSG00000185585|OLFML2A	1107.74	-0.950253	0.251425	-3.77947	0.000157162	0.0292742
ENSSSCG00000006141|ref|TCONS_00053149,TCONS_00053150|CA3|ENSG00000164879|CA3	24348.4	-1.46221	0.277773	-5.26405	1.40916e-07	7.76508e-05
ENSSSCG00000006359|ref|TCONS_00051422|ADAMTS4|ENSG00000158859|ADAMTS4	2196.69	2.16843	0.246652	8.79147	1.47618e-18	3.9045e-15
ENSSSCG00000006719|ref|ENSSSCT00000059558.1,TCONS_00054222,TCONS_00054223|No_name||	88.5331	1.0628	0.285308	3.7251	0.00019524	0.0335331
ENSSSCG00000007462|ref|TCONS_00036025,TCONS_00036026|KCNB1|ENSG00000158445|KCNB1	817.385	-1.32333	0.258353	-5.12219	3.02012e-07	0.000142647
ENSSSCG00000007718|ref|TCONS_00045415|CLDN4|ENSG00000189143|CLDN4	969.941	2.24137	0.300942	7.44786	9.48685e-14	1.56829e-10
ENSSSCG00000007978|ref|TCONS_00048802,TCONS_00048803,TCONS_00048804|No_name|ENSG00000188536_ENSG00000206172|HBA2_HBA1	3187.92	-1.19712	0.234521	-5.10452	3.31627e-07	0.000151233
ENSSSCG00000008723|ref|TCONS_00073889|HTRA3|ENSG00000170801|HTRA3	2150.01	-1.19343	0.293962	-4.05983	4.9109e-05	0.0122541
ENSSSCG00000008842|ref|TCONS_00072601,TCONS_00072604|KIT|ENSG00000157404|KIT	1878.53	-1.15055	0.223065	-5.15789	2.49742e-07	0.000122327
ENSSSCG00000009789|ref|TCONS_00023121|HCAR1|ENSG00000196917|HCAR1	1317.11	1.02851	0.2817	3.65108	0.000261142	0.042637
ENSSSCG00000010529|ref|TCONS_00027321|SFRP5|ENSG00000120057|SFRP5	1712.42	-0.836577	0.224056	-3.73379	0.000188623	0.032973
ENSSSCG00000011043|ref|TCONS_00008248|C1QL3|ENSG00000165985|C1QL3	243.124	2.42231	0.272969	8.87395	7.05975e-19	2.33413e-15
ENSSSCG00000011195|ref|TCONS_00015623,TCONS_00015624|GALNT15|ENSG00000131386|GALNT15	966.496	1.30321	0.279789	4.65784	3.19545e-06	0.00136322
ENSSSCG00000011524|ref|TCONS_00016594,TCONS_00016596,TCONS_00016597,TCONS_00016598,TCONS_00016599,TCONS_00016600,TCONS_00016602,TCONS_00016603,TCONS_00016605|CHL1|ENSG00000134121|CHL1	1290.76	1.54713	0.255678	6.0511	1.43864e-09	1.26841e-06
ENSSSCG00000011806|ref|TCONS_00021215,TCONS_00021218|MASP1|ENSG00000127241|MASP1	223.607	1.15423	0.299736	3.85081	0.000117726	0.0241282
ENSSSCG00000011831|ref|TCONS_00021302,TCONS_00021304,TCONS_00021305,TCONS_00021306|APOD|ENSG00000189058|APOD	3168.31	1.26961	0.300812	4.22062	2.43635e-05	0.00749319
ENSSSCG00000012001|ref|TCONS_00018750,TCONS_00018752,TCONS_00018754,TCONS_00018755,TCONS_00018756|ROBO1|ENSG00000169855|ROBO1	681.21	-0.976078	0.232135	-4.20479	2.61327e-05	0.00785464
ENSSSCG00000013072|ref|TCONS_00042200,TCONS_00042201,TCONS_00042202|FADS2|ENSG00000134824|FADS2	593.946	-0.95747	0.232227	-4.12299	3.73982e-05	0.010304
ENSSSCG00000013339|ref|TCONS_00042637,TCONS_00042640|ANO3|ENSG00000134343|ANO3	606.003	1.02359	0.253716	4.0344	5.47424e-05	0.0134068
ENSSSCG00000013599|ref|TCONS_00043566|ANGPTL4|ENSG00000167772|ANGPTL4	3544.19	1.0455	0.280096	3.73264	0.000189486	0.032973
ENSSSCG00000014570|ref|TCONS_00075729|NRIP3|ENSG00000175352|NRIP3	832.6	1.48685	0.285108	5.21505	1.83772e-07	9.34764e-05
ENSSSCG00000014984|ref|TCONS_00078854|MMP27|ENSG00000137675|MMP27	396.029	1.03029	0.250334	4.11565	3.8609e-05	0.0104205
ENSSSCG00000015334|ref|TCONS_00079768|PDK4|ENSG00000004799|PDK4	18787.2	1.07635	0.25388	4.23959	2.23931e-05	0.00705116
ENSSSCG00000015545|ref|TCONS_00080390,TCONS_00080392,TCONS_00080393|No_name||	28140.1	1.04049	0.225404	4.61611	3.91008e-06	0.00161596
ENSSSCG00000016199|ref|TCONS_00029645,TCONS_00029646|CYP27A1|ENSG00000135929|CYP27A1	1906.95	1.44189	0.214032	6.73682	1.61893e-11	1.94639e-08
ENSSSCG00000016574|ref|TCONS_00036662,TCONS_00036663,TCONS_00036664|KCP|ENSG00000135253|KCP	886.554	-1.06883	0.279158	-3.82878	0.000128779	0.0250457
ENSSSCG00000017421|ref|TCONS_00012665,TCONS_00012667|ACLY|ENSG00000131473|ACLY	13920.2	-1.65708	0.286347	-5.78696	7.16733e-09	4.7394e-06
ENSSSCG00000018087|ref|TCONS_00080702|ND4|ENSG00000198886|MT-ND4	3420.34	-1.11184	0.286373	-3.88248	0.000103395	0.0231762
ENSSSCG00000021206|ref|ENSSSCT00000028024.2,TCONS_00017961,TCONS_00017962|IL1RAP|ENSG00000196083|IL1RAP	1599.66	1.06032	0.275478	3.84903	0.000118588	0.0241282
ENSSSCG00000021222|ref|TCONS_00048732|No_name||	100.645	2.11866	0.302711	6.99898	2.5784e-12	3.40993e-09
ENSSSCG00000022447|ref|TCONS_00052325,TCONS_00052326|F3|ENSG00000117525|F3	1069.35	1.03229	0.274182	3.76499	0.000166555	0.029766
ENSSSCG00000022592|ref|TCONS_00042635|FIBIN|ENSG00000176971|FIBIN	521.553	1.21151	0.281856	4.29833	1.7209e-05	0.00555097
ENSSSCG00000022739|ref|TCONS_00062137,TCONS_00062138,TCONS_00062139|DSG2|ENSG00000046604|DSG2	148.856	1.16761	0.303053	3.85284	0.000116757	0.0241282
ENSSSCG00000024015|ref|TCONS_00038775,TCONS_00038777|FADS1|ENSG00000149485|FADS1	535.956	-1.09395	0.242264	-4.51551	6.31642e-06	0.00232041
ENSSSCG00000026453|ref|ENSSSCT00000041222.1,TCONS_00048263|ACSM5|ENSG00000183549|ACSM5	70.2765	-1.77575	0.303393	-5.85295	4.8293e-09	3.36145e-06
ENSSSCG00000029515|ref|ENSSSCT00000042014.1,TCONS_00079764,TCONS_00079766|PON3|ENSG00000105852|PON3	5257.49	-1.76294	0.294222	-5.99187	2.07436e-09	1.61373e-06
ENSSSCG00000031262|ref|TCONS_00051938|TXNIP|ENSG00000265972|TXNIP	47010.3	0.900821	0.244608	3.68272	0.00023076	0.0381475
ENSSSCG00000031483|ref|TCONS_00007655,TCONS_00007657,TCONS_00007658|No_name||	182.002	1.80515	0.279843	6.4506	1.11409e-10	1.13337e-07
ENSSSCG00000033550|ref|TCONS_00069864|No_name||	231.227	3.03268	0.281179	10.7856	4.02625e-27	1.7749e-23
ENSSSCG00000033790|ref|ENSSSCT00000063235.1,TCONS_00054405,TCONS_00054406,TCONS_00054408|No_name|ENSG00000168765|GSTM4	195.741	-1.72301	0.302991	-5.68667	1.2954e-08	8.15796e-06
ENSSSCG00000035863|ref|TCONS_00002702|PLIN2|ENSG00000147872|PLIN2	1986.85	1.00441	0.228149	4.40243	1.07044e-05	0.0038261
ENSSSCG00000036208|ref|ENSSSCT00000061364.1,TCONS_00013754,TCONS_00013755,TCONS_00013756,TCONS_00013757|No_name|ENSG00000176974|SHMT1	723.356	1.36614	0.248466	5.49831	3.83456e-08	2.20487e-05
ENSSSCG00000036236|ref|TCONS_00073438,TCONS_00073439,TCONS_00073440,TCONS_00073441,TCONS_00073442|ELOVL6|ENSG00000170522|ELOVL6	17596.7	-0.975731	0.237431	-4.10954	3.96455e-05	0.0104862
ENSSSCG00000036438|ref|TCONS_00033767|GPX3|ENSG00000211445|GPX3	3713.05	1.02331	0.276227	3.70458	0.000211745	0.0359016
ENSSSCG00000036724|ref|TCONS_00078977,TCONS_00078978,TCONS_00078979,TCONS_00078980|CRYAB|ENSG00000109846|CRYAB	279.444	-1.10099	0.265068	-4.15362	3.27254e-05	0.00940855
ENSSSCG00000038679|ref|ENSSSCT00000045484.1,TCONS_00082337,TCONS_00082340|No_name|ENSG00000119397|CNTRL	140.558	-1.79087	0.296821	-6.0335	1.60443e-09	1.32616e-06
ENSSSCG00000039874|ref|TCONS_00045389|CCL26|ENSG00000006606|CCL26	123.911	1.11755	0.296708	3.76649	0.00016556	0.029766
ENSSSCG00000040162|ref|TCONS_00045623|NUPR1|ENSG00000176046|NUPR1	1583.17	1.10198	0.284389	3.87492	0.000106659	0.0235094
ENSSSCG00000040581|ref|TCONS_00019845,TCONS_00019846|CISH|ENSG00000114737|CISH	393.108	1.12436	0.286959	3.9182	8.92131e-05	0.020699
TCONS_00020933|novel|TCONS_00020933|No_name||	754.512	-0.948235	0.251799	-3.76584	0.000165989	0.029766
TCONS_00034772|novel|TCONS_00034772|No_name||	302.725	1.07322	0.275682	3.89297	9.90255e-05	0.0225795
TCONS_00035581|novel|TCONS_00035581|No_name||	281.621	-1.3094	0.301554	-4.34218	1.41075e-05	0.00478389
TCONS_00036249|lncRNA|TCONS_00036249|No_name||	336.691	2.08821	0.294476	7.09129	1.32868e-12	1.95242e-09
TCONS_00040952|novel|TCONS_00040952|No_name||	86.8857	-1.15768	0.303179	-3.81846	0.000134289	0.0257387
TCONS_00040954|novel|TCONS_00040954|No_name||	95.5568	-1.3813	0.300318	-4.59944	4.23623e-06	0.0016977
TCONS_00044977|lncRNA|TCONS_00044977|No_name||	95.6052	-1.20424	0.301166	-3.9986	6.37184e-05	0.0153214
TCONS_00044983|lncRNA|TCONS_00044983|No_name||	76.0243	-1.16282	0.303325	-3.83357	0.000126298	0.0249297
TCONS_00045012|lncRNA|TCONS_00045012|No_name||	215.806	1.79828	0.303433	5.92646	3.0954e-09	2.27426e-06
TCONS_00050952|novel|TCONS_00050952|No_name||	66695.4	-1.09785	0.241426	-4.54733	5.43302e-06	0.00205291
TCONS_00054743|lncRNA|TCONS_00054743|No_name||	389.207	1.07169	0.246583	4.34615	1.38546e-05	0.00478389
TCONS_00059159|lncRNA|TCONS_00059159|No_name||	118.237	-1.08158	0.299397	-3.61252	0.000303233	0.0489055
TCONS_00066747|lncRNA|TCONS_00066747|No_name||	62.751	1.24179	0.297583	4.17292	3.00716e-05	0.00883771
TCONS_00068984|lncRNA|TCONS_00068984|No_name||	308.86	-1.08403	0.281173	-3.85538	0.00011555	0.0241282
TCONS_00072062|lncRNA|TCONS_00072062|No_name||	61.5802	-1.24001	0.303306	-4.0883	4.34542e-05	0.0112683
TCONS_00075887|novel|TCONS_00075887|No_name||	7519.53	-2.47839	0.229334	-10.8069	3.19351e-27	1.7749e-23
TCONS_00078317|novel|TCONS_00078317|No_name||	20446.5	-4.80527	0.24469	-19.6382	7.29425e-86	9.64664e-82
TCONS_00078548|novel|TCONS_00078548|No_name||	281.29	-1.63406	0.265019	-6.16583	7.0115e-10	6.62336e-07
TCONS_00080659|lncRNA|TCONS_00080659|No_name||	1291.65	-1.51825	0.227502	-6.67357	2.49646e-11	2.75131e-08

## Sheet: Fat_Duroc_vs_MS
ID	baseMean	log2FoldChange	lfcSE	stat	pvalue	padj
ENSSSCG00000000033|ref|TCONS_00057108,TCONS_00057109|TSPO|ENSG00000100300|TSPO	4140.38	-1.18412	0.211176	-5.60724	2.0558e-08	4.26008e-06
ENSSSCG00000000038|ref|TCONS_00054984|CYB5R3|ENSG00000100243|CYB5R3	1398.67	-0.690798	0.216656	-3.18845	0.00143036	0.0391474
ENSSSCG00000000045|ref|TCONS_00055006|NDUFA6|ENSG00000184983|NDUFA6	330.89	-1.11322	0.321026	-3.46769	0.000524959	0.018725
ENSSSCG00000000298|ref|TCONS_00057559|PPP1R1A|ENSG00000135447|PPP1R1A	295.088	-1.23221	0.320138	-3.84899	0.000118604	0.00595066
ENSSSCG00000000362|ref|TCONS_00055467|RDH5|ENSG00000135437|RDH5	620.076	-1.08687	0.247921	-4.38393	1.16559e-05	0.000933542
ENSSSCG00000000645|ref|TCONS_00058243|GABARAPL1|ENSG00000139112|GABARAPL1	1049.82	0.888627	0.234891	3.78315	0.000154856	0.0074325
ENSSSCG00000000684|ref|ENSSSCT00000000745.3|USP5|ENSG00000111667|USP5	1376.41	-0.718823	0.205057	-3.50548	0.000455777	0.0170005
ENSSSCG00000000759|ref|TCONS_00056380,TCONS_00056381|No_name|ENSG00000111186|WNT5B	203.362	1.08424	0.321367	3.37384	0.000741285	0.0242543
ENSSSCG00000000884|ref|ENSSSCT00000000968.3,ENSSSCT00000028858.2,ENSSSCT00000033603.2,ENSSSCT00000064350.1|APAF1|ENSG00000120868|APAF1	1242.73	1.12341	0.268496	4.18409	2.8631e-05	0.00202042
ENSSSCG00000001025|ref|ENSSSCT00000001118.3,ENSSSCT00000001119.3,ENSSSCT00000063188.1|DSP|ENSG00000096696|DSP	580.873	1.09439	0.342623	3.19414	0.00140246	0.0386265
ENSSSCG00000001064|ref|TCONS_00066982,TCONS_00066983,TCONS_00066985|GMPR|ENSG00000137198|GMPR	100.435	1.14178	0.361412	3.15923	0.00158185	0.0415445
ENSSSCG00000001073|ref|TCONS_00069729|TPMT|ENSG00000137364|TPMT	37.8334	1.28534	0.391868	3.28004	0.00103793	0.0310782
ENSSSCG00000001435|ref|TCONS_00070044,TCONS_00070047|AGPAT1|ENSG00000204310|AGPAT1	1587.59	-0.918772	0.201631	-4.55669	5.19653e-06	0.000488063
ENSSSCG00000001453|ref|TCONS_00067558,TCONS_00067559|HLA-DRA|ENSG00000204287|HLA-DRA	3125.73	-1.38963	0.234345	-5.92985	3.03211e-09	8.42217e-07
ENSSSCG00000001456|ref|TCONS_00067561,TCONS_00067562,TCONS_00067563,TCONS_00067564,TCONS_00067565|No_name||	1490.16	-0.949669	0.268619	-3.53537	0.0004072	0.0157819
ENSSSCG00000001457|ref|ENSSSCT00000047302.1,ENSSSCT00000049936.1,TCONS_00070096,TCONS_00070097|SLA-DQB1|ENSG00000179344|HLA-DQB1	1312.27	-1.10243	0.228744	-4.81949	1.43929e-06	0.000161982
ENSSSCG00000001463|ref|ENSSSCT00000001625.2,TCONS_00067568|PSMB9|ENSG00000240065|PSMB9	209.125	-1.21923	0.380778	-3.20196	0.00136497	0.0379142
ENSSSCG00000001472|ref|TCONS_00070116|SLA-DOA|ENSG00000204252|HLA-DOA	125.262	-1.77033	0.359026	-4.93092	8.18416e-07	0.000105786
ENSSSCG00000001487|ref|TCONS_00067586|KLHL31|ENSG00000124743|KLHL31	790.367	-2.66412	0.260033	-10.2453	1.24259e-24	2.31742e-21
ENSSSCG00000001539|ref|TCONS_00067671,TCONS_00067672,TCONS_00067673,TCONS_00067674,TCONS_00067676,TCONS_00067677|PPARD|ENSG00000112033|PPARD	619.033	-1.19502	0.272289	-4.3888	1.13976e-05	0.00091849
ENSSSCG00000001683|ref|TCONS_00067865,TCONS_00067866,TCONS_00067867,TCONS_00067868|POLH|ENSG00000170734|POLH	513.148	-1.17029	0.23421	-4.99673	5.83094e-07	8.09818e-05
ENSSSCG00000001720|ref|TCONS_00067924,TCONS_00067927,TCONS_00067928|SLC25A27|ENSG00000153291|SLC25A27	386.406	1.01485	0.257305	3.94416	8.00792e-05	0.00448684
ENSSSCG00000001723|ref|ENSSSCT00000060864.1,TCONS_00070492,TCONS_00070493,TCONS_00070496,TCONS_00070497|PLA2G7|ENSG00000146070|PLA2G7	709.646	1.17289	0.263779	4.44648	8.72902e-06	0.000723861
ENSSSCG00000001819|ref|TCONS_00068107,TCONS_00068108,TCONS_00068110,TCONS_00068111,TCONS_00068112|MAN2A2|ENSG00000196547|MAN2A2	1956.19	-0.686301	0.204705	-3.35264	0.000800447	0.0256123
ENSSSCG00000002004|ref|TCONS_00068553|No_name|ENSG00000100911|PSME2	517.865	-0.942607	0.251055	-3.75459	0.000173625	0.00809527
ENSSSCG00000002039|ref|TCONS_00071201,TCONS_00071202,TCONS_00071203,TCONS_00071204|MMP14|ENSG00000157227|MMP14	7315.41	0.624242	0.184329	3.38656	0.000707742	0.0233913
ENSSSCG00000002252|ref|TCONS_00071450|ARRDC4|ENSG00000140450|ARRDC4	1320.53	0.774393	0.216443	3.57781	0.000346483	0.0139624
ENSSSCG00000002269|ref|TCONS_00068837|MTHFD1|ENSG00000100714|MTHFD1	1473.14	-0.746906	0.210493	-3.54837	0.000387621	0.0151057
ENSSSCG00000002443|ref|TCONS_00071848,TCONS_00071849|TC2N|ENSG00000165929|TC2N	208.307	1.65511	0.360327	4.59334	4.36202e-06	0.000428166
ENSSSCG00000002444|ref|TCONS_00071852,TCONS_00071853|FBLN5|ENSG00000140092|FBLN5	1922.95	0.886907	0.221096	4.01142	6.03553e-05	0.00353336
ENSSSCG00000002516|ref|TCONS_00071973,TCONS_00071975,TCONS_00071976,TCONS_00071977|WARS|ENSG00000140105|WARS	741.346	-1.14586	0.339038	-3.37973	0.00072558	0.0239203
ENSSSCG00000002627|ref|TCONS_00070567,TCONS_00070568|GSTA4|ENSG00000170899|GSTA4	314.735	1.18971	0.261952	4.54172	5.57966e-06	0.000516613
ENSSSCG00000002804|ref|TCONS_00063457,TCONS_00063458,TCONS_00063459,TCONS_00063460,TCONS_00063461|CSNK2A2|ENSG00000070770|CSNK2A2	1485.23	0.670382	0.212114	3.16048	0.00157508	0.0414571
ENSSSCG00000002825|ref|TCONS_00063631,TCONS_00063632,TCONS_00063633,TCONS_00063634|No_name||	1049.26	-1.36987	0.354214	-3.86734	0.000110028	0.00570006
ENSSSCG00000002857|ref|TCONS_00059946|No_name||	153.616	1.21663	0.383337	3.17378	0.00150467	0.0404185
ENSSSCG00000002866|ref|TCONS_00063793|CEBPA|ENSG00000245848|CEBPA	1861.83	-1.00764	0.235922	-4.27109	1.94521e-05	0.00145947
ENSSSCG00000002993|ref|TCONS_00064047,TCONS_00064048|CYP2A19|ENSG00000197838_ENSG00000198077_ENSG00000255974|CYP2A13_CYP2A7_CYP2A6	1313.44	-0.923187	0.29633	-3.1154	0.00183694	0.0462958
ENSSSCG00000003148|ref|ENSSSCT00000003494.3|DBP|ENSG00000105516|DBP	127.905	-1.48944	0.324831	-4.58528	4.53378e-06	0.000441705
ENSSSCG00000003366|ref|ENSSSCT00000003736.3,TCONS_00064924,TCONS_00064925|CHD5|ENSG00000116254|CHD5	370.098	-0.95336	0.276055	-3.45352	0.00055332	0.0194137
ENSSSCG00000003385|ref|TCONS_00061172|PARK7|ENSG00000116288|PARK7	1695.64	-0.654964	0.198205	-3.30447	0.000951545	0.0290288
ENSSSCG00000003400|ref|TCONS_00061200,TCONS_00061201|NMNAT1|ENSG00000173614|NMNAT1	229.026	-0.90339	0.285621	-3.1629	0.00156208	0.0412813
ENSSSCG00000003402|ref|TCONS_00061220|PGD|ENSG00000142657|PGD	1362.05	-0.798994	0.233603	-3.4203	0.000625512	0.0210283
ENSSSCG00000003434|ref|ENSSSCT00000061308.1,ENSSSCT00000065593.1,TCONS_00061263,TCONS_00061265,TCONS_00061267,TCONS_00061268,TCONS_00061269,TCONS_00061270|MFN2|ENSG00000116688|MFN2	1071.91	-0.751946	0.2233	-3.36743	0.00075872	0.0247627
ENSSSCG00000003578|ref|TCONS_00065354,TCONS_00065357,TCONS_00065358|FGR|ENSG00000000938|FGR	363.307	-0.843798	0.260868	-3.23457	0.00121824	0.0346116
ENSSSCG00000003616|ref|TCONS_00061749|FAM167B|ENSG00000183615|FAM167B	338.263	-1.32522	0.259332	-5.11011	3.21963e-07	4.8313e-05
ENSSSCG00000003694|ref|TCONS_00065741|EMILIN2|ENSG00000132205|EMILIN2	1966.1	0.910871	0.201606	4.51808	6.24027e-06	0.00057371
ENSSSCG00000003699|ref|TCONS_00062072|GREB1L|ENSG00000141449|GREB1L	71.6896	1.20486	0.384106	3.13679	0.00170807	0.043982
ENSSSCG00000003729|ref|TCONS_00062143,TCONS_00062144|RNF125|ENSG00000101695|RNF125	3904.21	1.07983	0.237743	4.54202	5.57185e-06	0.000516613
ENSSSCG00000003788|ref|TCONS_00062387,TCONS_00062388|PTGER3|ENSG00000050628|PTGER3	501.966	0.952081	0.244151	3.89955	9.63709e-05	0.00522042
ENSSSCG00000003854|ref|TCONS_00062684,TCONS_00062686,TCONS_00062687|ECHDC2|ENSG00000121310|ECHDC2	1775.84	-0.980178	0.217691	-4.5026	6.71269e-06	0.000599468
ENSSSCG00000004193|ref|ENSSSCT00000004632.3,ENSSSCT00000065954.1,TCONS_00004342,TCONS_00004343,TCONS_00004345,TCONS_00004346|ENPP1|ENSG00000197594|ENPP1	2461.28	1.09286	0.272348	4.01272	6.00223e-05	0.00352969
ENSSSCG00000004195|ref|TCONS_00004350,TCONS_00004351|ARG1|ENSG00000118520|ARG1	60.7678	-1.74894	0.382688	-4.57014	4.874e-06	0.000465003
ENSSSCG00000004241|ref|TCONS_00004499,TCONS_00004500|GJA1|ENSG00000152661|GJA1	3782.88	0.955861	0.290413	3.29138	0.000996966	0.0301282
ENSSSCG00000004280|ref|ENSSSCT00000004730.3,ENSSSCT00000039201.1,ENSSSCT00000054435.1,ENSSSCT00000055714.1,ENSSSCT00000058746.1,ENSSSCT00000062332.1,ENSSSCT00000062922.1,ENSSSCT00000063919.1,ENSSSCT00000065167.1|RIMS1|ENSG00000079841|RIMS1	80.0148	1.56095	0.377577	4.13412	3.5631e-05	0.00237523
ENSSSCG00000004318|ref|TCONS_00004686,TCONS_00004687,TCONS_00004688,TCONS_00004689|RRAGD|ENSG00000025039|RRAGD	285.003	1.78905	0.28433	6.29215	3.13091e-10	1.07563e-07
ENSSSCG00000004324|ref|TCONS_00004693|LYRM2|ENSG00000083099|LYRM2	350.651	0.961605	0.279383	3.44189	0.000577674	0.0197941
ENSSSCG00000004399|ref|TCONS_00004859|SLC22A16|ENSG00000004809|SLC22A16	131.397	-2.15136	0.35867	-5.99815	1.99573e-09	6.01516e-07
ENSSSCG00000004402|ref|TCONS_00004851,TCONS_00004852,TCONS_00004853|METTL24|ENSG00000053328|METTL24	201.425	-0.966029	0.296911	-3.25359	0.00113956	0.0331675
ENSSSCG00000004454|ref|TCONS_00001140,TCONS_00001141|ME1|ENSG00000065833|ME1	3273.83	-1.4403	0.350072	-4.1143	3.88362e-05	0.00253834
ENSSSCG00000004511|ref|TCONS_00005073,TCONS_00005074|No_name|ENSG00000167306_ENSG00000266997|MYO5B_AC090227.1	55.0944	1.40062	0.394018	3.55472	0.000378382	0.0147897
ENSSSCG00000004570|ref|ENSSSCT00000005049.3,ENSSSCT00000056861.1,ENSSSCT00000066338.1,TCONS_00005194,TCONS_00005198,TCONS_00005201,TCONS_00005202,TCONS_00005203|TPM1|ENSG00000140416|TPM1	4368.1	0.656025	0.189256	3.46634	0.000527605	0.0187681
ENSSSCG00000004628|ref|TCONS_00005301,TCONS_00005303,TCONS_00005304,TCONS_00005305|TMOD2|ENSG00000128872|TMOD2	661.893	0.84752	0.260804	3.24964	0.0011555	0.0334418
ENSSSCG00000004656|ref|TCONS_00005340|EID1|ENSG00000255302|EID1	228.185	-1.05369	0.287156	-3.6694	0.000243122	0.0106152
ENSSSCG00000004658|ref|TCONS_00001692|FBN1|ENSG00000166147|FBN1	46224.2	0.905689	0.264551	3.42349	0.000618222	0.020909
ENSSSCG00000004672|ref|TCONS_00001715|GATM|ENSG00000171766|GATM	532.48	1.4301	0.290191	4.92813	8.30201e-07	0.000106258
ENSSSCG00000004830|ref|TCONS_00001991,TCONS_00001993|ATP10A|ENSG00000206190|ATP10A	870.763	-0.776761	0.234887	-3.30695	0.000943178	0.0289722
ENSSSCG00000004870|ref|TCONS_00005797,TCONS_00005800|CNDP2|ENSG00000133313|CNDP2	2134.12	-0.823875	0.225583	-3.6522	0.000260005	0.0112396
ENSSSCG00000005083|ref|TCONS_00006259|DHRS7|ENSG00000100612|DHRS7	2160.58	-1.16196	0.25928	-4.48149	7.41222e-06	0.000632461
ENSSSCG00000005194|ref|ENSSSCT00000005726.3,ENSSSCT00000005727.3,ENSSSCT00000029124.2,ENSSSCT00000041207.1,ENSSSCT00000052345.1,ENSSSCT00000064789.1|PTPRD|ENSG00000153707|PTPRD	685.694	1.16242	0.259151	4.48549	7.2747e-06	0.000624811
ENSSSCG00000005211|ref|TCONS_00006517,TCONS_00006518|CD274|ENSG00000120217|CD274	70.8969	-1.36096	0.394222	-3.45227	0.000555888	0.0194137
ENSSSCG00000005267|ref|TCONS_00002984,TCONS_00002985|ANXA1|ENSG00000135046|ANXA1	11707.2	-1.37168	0.202968	-6.7581	1.39812e-11	5.36837e-09
ENSSSCG00000005284|ref|TCONS_00006648,TCONS_00006649|GNA14|ENSG00000156049|GNA14	73.8998	1.21093	0.38254	3.1655	0.00154818	0.0410803
ENSSSCG00000005361|ref|TCONS_00003148|ALDH1B1|ENSG00000137124|ALDH1B1	500.042	-1.13096	0.294294	-3.84294	0.000121568	0.00598897
ENSSSCG00000005385|ref|ENSSSCT00000005926.3,TCONS_00003192,TCONS_00003194|NR4A3|ENSG00000119508|NR4A3	93.3932	1.35342	0.386527	3.5015	0.000462652	0.0172078
ENSSSCG00000005453|ref|TCONS_00006888,TCONS_00006889|No_name||	1448.53	-0.797083	0.221037	-3.6061	0.000310829	0.0129644
ENSSSCG00000005467|ref|TCONS_00003342,TCONS_00003343|HSDL2|ENSG00000119471|HSDL2	1457.7	1.25857	0.264999	4.74934	2.04078e-06	0.000224218
ENSSSCG00000005494|ref|TCONS_00006985,TCONS_00006986,TCONS_00006989,TCONS_00006990,TCONS_00006991,TCONS_00006992,TCONS_00006993,TCONS_00006994,TCONS_00006995,TCONS_00006996|TNC|ENSG00000041982|TNC	1203.02	1.23241	0.261765	4.70807	2.50071e-06	0.000263832
ENSSSCG00000005665|ref|ENSSSCT00000006228.3|PHYHD1|ENSG00000175287|PHYHD1	769.923	0.929948	0.255612	3.63813	0.000274625	0.0118324
ENSSSCG00000005771|ref|TCONS_00005030,TCONS_00005031,TCONS_00005032,TCONS_00005033,TCONS_00005035|HDHD2|ENSG00000167220|HDHD2	472.922	-0.764242	0.237665	-3.21563	0.0013016	0.0364644
ENSSSCG00000005992|ref|TCONS_00050620,TCONS_00050621|SHAS2|ENSG00000170961|HAS2	574.254	1.33486	0.380059	3.51223	0.000444357	0.0167661
ENSSSCG00000006140|ref|ENSSSCT00000041218.1,TCONS_00053148|CA2|ENSG00000104267|CA2	146.278	-1.81256	0.362572	-4.99917	5.75774e-07	8.08251e-05
ENSSSCG00000006141|ref|TCONS_00053149,TCONS_00053150|CA3|ENSG00000164879|CA3	22943	-1.9592	0.226263	-8.65893	4.76232e-18	4.1448e-15
ENSSSCG00000006163|ref|TCONS_00053259|PKIA|ENSG00000171033|PKIA	1205.03	-0.902218	0.219931	-4.10227	4.09114e-05	0.00263102
ENSSSCG00000006172|ref|TCONS_00053286,TCONS_00053287|PI15|ENSG00000137558|PI15	8144.99	1.49619	0.325171	4.60123	4.2e-06	0.000415847
ENSSSCG00000006184|ref|TCONS_00053300,TCONS_00053301,TCONS_00053302|TERF1|ENSG00000147601|TERF1	441.118	0.932699	0.24308	3.83701	0.000124543	0.00608957
ENSSSCG00000006245|ref|TCONS_00051205|SDR16C5|ENSG00000170786|SDR16C5	2506.93	-1.81139	0.254461	-7.11853	1.09087e-12	5.27456e-10
ENSSSCG00000006345|ref|TCONS_00051405,TCONS_00051406|OLFML2B|ENSG00000162745|OLFML2B	658.653	-0.692791	0.222755	-3.1101	0.00187022	0.0468632
ENSSSCG00000006359|ref|TCONS_00051422|ADAMTS4|ENSG00000158859|ADAMTS4	1923.93	2.90295	0.248459	11.6838	1.54221e-31	4.02672e-28
ENSSSCG00000006472|ref|TCONS_00051605|CRABP2|ENSG00000143320|CRABP2	285.606	-1.19327	0.366788	-3.2533	0.00114073	0.0331675
ENSSSCG00000006506|ref|TCONS_00053929,TCONS_00053930|SYT11|ENSG00000132718|SYT11	137.906	1.04948	0.338305	3.10216	0.00192116	0.0478946
ENSSSCG00000006511|ref|ENSSSCT00000007131.3,ENSSSCT00000049153.1,ENSSSCT00000062441.1,TCONS_00053949,TCONS_00053950,TCONS_00053952,TCONS_00053953|RUSC1|ENSG00000160753|RUSC1	934.313	-0.950886	0.215239	-4.41781	9.97076e-06	0.000813551
ENSSSCG00000006512|ref|TCONS_00053951|FDPS|ENSG00000160752|FDPS	280.895	-0.916306	0.29188	-3.13933	0.00169337	0.0436897
ENSSSCG00000006533|ref|ENSSSCT00000007155.3,ENSSSCT00000026700.2,ENSSSCT00000028878.2,ENSSSCT00000048928.1,TCONS_00053977|ADAM15|ENSG00000143537|ADAM15	1400.07	-0.644043	0.206719	-3.11554	0.00183606	0.0462958
ENSSSCG00000006581|ref|TCONS_00051767,TCONS_00051768,TCONS_00051769,TCONS_00051770,TCONS_00051771|No_name|ENSG00000188643|S100A16	787.513	-0.745626	0.232545	-3.20637	0.0013442	0.037417
ENSSSCG00000006610|ref|TCONS_00051814|S100A11|ENSG00000163191|S100A11	644.57	-0.964047	0.262427	-3.67358	0.000239175	0.0105132
ENSSSCG00000006702|ref|TCONS_00051968,TCONS_00051969|FMO5|ENSG00000131781|FMO5	355.065	1.29387	0.356947	3.62483	0.000289157	0.0122563
ENSSSCG00000006726|ref|TCONS_00052007|SPAG17|ENSG00000155761|SPAG17	243.004	-1.24195	0.339968	-3.65313	0.000259067	0.0112363
ENSSSCG00000006771|ref|ENSSSCT00000007417.3,ENSSSCT00000007424.3,ENSSSCT00000052631.1,TCONS_00052114,TCONS_00052117|SLC16A1|ENSG00000155380|SLC16A1	2460.4	-1.1611	0.297214	-3.90661	9.35985e-05	0.00509137
ENSSSCG00000006774|ref|ENSSSCT00000055888.1,TCONS_00052119,TCONS_00052120,TCONS_00052122,TCONS_00052123|PPM1J|ENSG00000155367|PPM1J	134.778	-1.10276	0.319509	-3.45142	0.000557644	0.0194137
ENSSSCG00000006850|ref|TCONS_00054450,TCONS_00054451,TCONS_00054452|FAM102B|ENSG00000162636|FAM102B	1161.07	1.1979	0.246343	4.86274	1.15772e-06	0.000139945
ENSSSCG00000006935|ref|TCONS_00054696|CLCA2|ENSG00000137975|CLCA2	62.3829	1.8726	0.378499	4.94744	7.51941e-07	0.000100169
ENSSSCG00000007063|ref|TCONS_00034146,TCONS_00034147|ANKEF1|ENSG00000132623|ANKEF1	219.811	-1.89904	0.331727	-5.72471	1.0361e-08	2.33211e-06
ENSSSCG00000007073|ref|TCONS_00034182,TCONS_00034183|ISM1|ENSG00000101230|ISM1	236.028	1.13319	0.291935	3.88165	0.000103752	0.0055285
ENSSSCG00000007085|ref|TCONS_00034316,TCONS_00034317|No_name|ENSG00000125868|DSTN	2418.19	1.12458	0.202958	5.54096	3.00825e-08	6.13636e-06
ENSSSCG00000007100|ref|TCONS_00034355|SLC24A3|ENSG00000185052|SLC24A3	108.627	-1.13292	0.335747	-3.37433	0.000739968	0.0242543
ENSSSCG00000007115|ref|TCONS_00035546|THBD|ENSG00000178726|THBD	851.53	-0.871786	0.240087	-3.63113	0.000282185	0.01205
ENSSSCG00000007286|ref|TCONS_00034662,TCONS_00034663|ACSS2|ENSG00000131069|ACSS2	6556.05	-2.23927	0.236724	-9.45943	3.09634e-21	3.67479e-18
ENSSSCG00000007358|ref|TCONS_00035878,TCONS_00035879|EMILIN3|ENSG00000183798|EMILIN3	1050.36	-1.53284	0.222955	-6.87511	6.19423e-12	2.60857e-09
ENSSSCG00000007424|ref|TCONS_00035953,TCONS_00035954,TCONS_00035955|TNNC2|ENSG00000101470|TNNC2	216.353	1.35706	0.369815	3.66955	0.000242976	0.0106152
ENSSSCG00000007456|ref|ENSSSCT00000008160.3,TCONS_00036004,TCONS_00036005,TCONS_00036006|SULF2|ENSG00000196562|SULF2	421.939	-0.883567	0.25166	-3.51095	0.000446503	0.0167986
ENSSSCG00000007462|ref|TCONS_00036025,TCONS_00036026|KCNB1|ENSG00000158445|KCNB1	527.256	-0.921315	0.258411	-3.56531	0.000363421	0.0143337
ENSSSCG00000007463|ref|TCONS_00036027|PTGIS|ENSG00000124212|PTGIS	2563.9	0.831775	0.242265	3.43333	0.000596214	0.0202697
ENSSSCG00000007541|ref|TCONS_00047590,TCONS_00047594,TCONS_00047595|PDGFA|ENSG00000197461|PDGFA	289.029	-0.929141	0.276998	-3.35433	0.00079558	0.0255192
ENSSSCG00000007692|ref|TCONS_00045380,TCONS_00045381|YWHAG|ENSG00000170027|YWHAG	3519.75	-0.909685	0.209753	-4.33694	1.44483e-05	0.00114317
ENSSSCG00000007718|ref|TCONS_00045415|CLDN4|ENSG00000189143|CLDN4	938.795	2.34981	0.335286	7.00838	2.41095e-12	1.12411e-09
ENSSSCG00000007728|ref|TCONS_00045509|No_name|ENSG00000185274|GALNT17	256.518	-1.29719	0.301863	-4.2973	1.72894e-05	0.00131996
ENSSSCG00000007748|ref|TCONS_00045531,TCONS_00045532|PSPH|ENSG00000146733|PSPH	531.141	-1.53222	0.261117	-5.86796	4.41177e-09	1.15191e-06
ENSSSCG00000007753|ref|TCONS_00045535|C16orf58|ENSG00000140688|C16orf58	337.014	-1.33241	0.271534	-4.90697	9.24952e-07	0.00011625
ENSSSCG00000007799|ref|TCONS_00048071,TCONS_00048072|MYLPF|ENSG00000180209|MYLPF	589.006	1.48974	0.359146	4.148	3.35397e-05	0.00226654
ENSSSCG00000007805|ref|TCONS_00045644,TCONS_00045645,TCONS_00045646|ATP2A1|ENSG00000196296|ATP2A1	150.692	1.60948	0.36203	4.4457	8.76063e-06	0.000723861
ENSSSCG00000007849|ref|TCONS_00045695|CRYM|ENSG00000103316|CRYM	156.535	-1.37538	0.372613	-3.69118	0.000223217	0.00994574
ENSSSCG00000007901|ref|ENSSSCT00000008657.3,ENSSSCT00000065743.1,TCONS_00048369,TCONS_00048370,TCONS_00048371,TCONS_00048372,TCONS_00048377,TCONS_00048378,TCONS_00048379|CIITA|ENSG00000179583|CIITA	550.006	-1.34544	0.342639	-3.92671	8.6116e-05	0.00476375
ENSSSCG00000007949|ref|TCONS_00045875,TCONS_00045876|SRL|ENSG00000185739|SRL	82.0447	1.33482	0.37374	3.57153	0.000354903	0.014169
ENSSSCG00000007978|ref|TCONS_00048802,TCONS_00048803,TCONS_00048804|No_name|ENSG00000188536_ENSG00000206172|HBA2_HBA1	3765.76	-1.77575	0.22724	-7.81445	5.52054e-15	3.1335e-12
ENSSSCG00000008013|ref|TCONS_00046002|IGFALS|ENSG00000099769|IGFALS	448.704	-1.15453	0.243369	-4.74395	2.09588e-06	0.000228014
ENSSSCG00000008038|ref|TCONS_00048685|SLC9A3R2|ENSG00000065054|SLC9A3R2	1630.72	-1.13591	0.201462	-5.63834	1.71699e-08	3.67463e-06
ENSSSCG00000008190|ref|ENSSSCT00000008969.3|INPP4A|ENSG00000040933|INPP4A	383.304	-0.944109	0.276068	-3.41984	0.000626579	0.0210283
ENSSSCG00000008228|ref|TCONS_00049197|GNLY|ENSG00000115523|GNLY	177.773	-1.35049	0.348988	-3.86973	0.000108957	0.00566707
ENSSSCG00000008238|ref|TCONS_00049212,TCONS_00049213,TCONS_00049214|ELMOD3|ENSG00000115459|ELMOD3	3128.93	-0.747861	0.190253	-3.93087	8.46385e-05	0.00470194
ENSSSCG00000008261|ref|TCONS_00049317|HK2||	1140.4	-1.39601	0.238321	-5.85767	4.69416e-09	1.20161e-06
ENSSSCG00000008336|ref|TCONS_00049426,TCONS_00049427,TCONS_00049428,TCONS_00049429,TCONS_00049430|ANXA4|ENSG00000196975|ANXA4	4247.5	-1.30756	0.251391	-5.2013	1.97902e-07	3.18965e-05
ENSSSCG00000008510|ref|ENSSSCT00000039984.1,TCONS_00049861,TCONS_00049862,TCONS_00049863|LTBP1|ENSG00000049323|LTBP1	7784.53	1.21027	0.269785	4.48606	7.25531e-06	0.000624811
ENSSSCG00000008550|ref|ENSSSCT00000041536.1,ENSSSCT00000049034.1,ENSSSCT00000050248.1,TCONS_00047211,TCONS_00047212,TCONS_00047214,TCONS_00047217|SLC5A6|ENSG00000138074|SLC5A6	2695.05	1.21125	0.194965	6.21265	5.20976e-10	1.74393e-07
ENSSSCG00000008631|ref|TCONS_00050130|PQLC3|ENSG00000162976|PQLC3	135.488	1.1066	0.317513	3.48522	0.000491734	0.0180326
ENSSSCG00000008703|ref|TCONS_00072174|ADRA2C|ENSG00000184160|ADRA2C	166.27	-1.28165	0.33543	-3.82092	0.000132953	0.0064765
ENSSSCG00000008724|ref|ENSSSCT00000009544.3,ENSSSCT00000046718.1,TCONS_00072180|ACOX3|ENSG00000087008|ACOX3	648.371	-0.945985	0.238922	-3.95939	7.51407e-05	0.00428368
ENSSSCG00000008842|ref|TCONS_00072601,TCONS_00072604|KIT|ENSG00000157404|KIT	667.346	1.18362	0.245004	4.83101	1.35841e-06	0.000156113
ENSSSCG00000008854|ref|TCONS_00074385,TCONS_00074386|CPE|ENSG00000109472|CPE	3062.81	1.14076	0.269142	4.23852	2.25e-05	0.00164841
ENSSSCG00000008857|ref|ENSSSCT00000009697.3,TCONS_00074387|MSMO1|ENSG00000052802|MSMO1	693.473	-0.921984	0.257217	-3.58447	0.00033777	0.0137922
ENSSSCG00000009097|ref|TCONS_00073286,TCONS_00073287|ANXA5|ENSG00000164111|ANXA5	12641.9	-0.903455	0.21671	-4.16895	3.0601e-05	0.00212498
ENSSSCG00000009151|ref|TCONS_00075243,TCONS_00075244,TCONS_00075245|CYP2U1|ENSG00000155016|CYP2U1	1010.67	-0.994659	0.24228	-4.1054	4.03607e-05	0.00260846
ENSSSCG00000009213|ref|TCONS_00073673,TCONS_00073674,TCONS_00073675|No_name|ENSG00000118777|ABCG2	100.138	-2.13821	0.356417	-5.99916	1.98339e-09	6.01516e-07
ENSSSCG00000009233|ref|ENSSSCT00000058278.1,TCONS_00075579,TCONS_00075580,TCONS_00075582,TCONS_00075583|GPAT3|ENSG00000138678|GPAT3	709.212	-0.903494	0.271405	-3.32895	0.000871728	0.0271609
ENSSSCG00000009281|ref|TCONS_00009841,TCONS_00009842|SGCG|ENSG00000102683|SGCG	410.459	0.842473	0.26568	3.171	0.00151914	0.04064
ENSSSCG00000009285|ref|TCONS_00010937|No_name|ENSG00000205863_ENSG00000240654|C1QTNF9B_C1QTNF9	337.145	-1.05568	0.323402	-3.26431	0.0010973	0.032337
ENSSSCG00000009331|ref|TCONS_00009944|MEDAG|ENSG00000102802|MEDAG	1749.33	0.881913	0.22162	3.9794	6.90897e-05	0.00395599
ENSSSCG00000009357|ref|ENSSSCT00000059089.1,TCONS_00011176,TCONS_00011177|SMAD9||	236.646	1.00995	0.324699	3.11042	0.00186824	0.0468632
ENSSSCG00000009407|ref|TCONS_00010197,TCONS_00010199,TCONS_00010200,TCONS_00010201|ESD|ENSG00000139684|ESD	1966.86	0.87969	0.21357	4.11899	3.80544e-05	0.00250909
ENSSSCG00000009434|ref|TCONS_00011403|RGCC|ENSG00000102760|RGCC	4865.81	-0.969227	0.283556	-3.41811	0.000630575	0.0211081
ENSSSCG00000009523|ref|TCONS_00011716|GGACT|ENSG00000134864|GGACT	232.751	-1.55057	0.321124	-4.82857	1.37518e-06	0.000156113
ENSSSCG00000009642|ref|TCONS_00025329|STC1|ENSG00000159167|STC1	180.221	-1.03947	0.334388	-3.10856	0.00188	0.0470181
ENSSSCG00000009652|ref|TCONS_00025336|KCTD9|ENSG00000104756|KCTD9	974.916	0.72911	0.224028	3.25455	0.00113571	0.0331675
ENSSSCG00000009668|ref|TCONS_00025367,TCONS_00025368,TCONS_00025369,TCONS_00025370,TCONS_00025371,TCONS_00025372,TCONS_00025373|CLU|ENSG00000120885|CLU	1589.82	1.90716	0.230268	8.28233	1.20787e-16	9.27575e-14
ENSSSCG00000009694|ref|TCONS_00025445|No_name||	328.753	0.995326	0.313881	3.17103	0.001519	0.04064
ENSSSCG00000009755|ref|TCONS_00025735|AACS|ENSG00000081760|AACS	3032.22	-1.71276	0.252875	-6.77315	1.26004e-11	4.98479e-09
ENSSSCG00000009786|ref|TCONS_00025779|HIP1R|ENSG00000130787|HIP1R	517.646	0.773331	0.234028	3.30443	0.000951691	0.0290288
ENSSSCG00000009789|ref|TCONS_00023121|HCAR1|ENSG00000196917|HCAR1	1189.86	1.25846	0.309862	4.06136	4.87871e-05	0.00299021
ENSSSCG00000009827|ref|ENSSSCT00000041856.1,ENSSSCT00000048868.1,TCONS_00025840|HVCN1|ENSG00000122986|HVCN1	535.612	-0.993733	0.312999	-3.17487	0.00149903	0.0404185
ENSSSCG00000009851|ref|TCONS_00025889|No_name||	8477.95	-0.894318	0.228839	-3.90807	9.30356e-05	0.00508192
ENSSSCG00000009873|ref|TCONS_00023318,TCONS_00023319|DTX1|ENSG00000135144|DTX1	248.909	-1.4786	0.290917	-5.08255	3.72401e-07	5.40188e-05
ENSSSCG00000009889|ref|TCONS_00025950,TCONS_00025951,TCONS_00025952,TCONS_00025953|ALDH2|ENSG00000111275|ALDH2	1025.62	-0.911229	0.215103	-4.23625	2.2728e-05	0.00164841
ENSSSCG00000009931|ref|TCONS_00026004,TCONS_00026006|MVK|ENSG00000110921|MVK	96.2301	-1.10675	0.349629	-3.1655	0.00154818	0.0410803
ENSSSCG00000009956|ref|TCONS_00023453,TCONS_00023454,TCONS_00023455,TCONS_00023456|GRK3|ENSG00000100077|GRK3	1388.93	-0.837823	0.259556	-3.22791	0.001247	0.0350985
ENSSSCG00000010073|ref|TCONS_00023686|CHCHD10|ENSG00000250479|CHCHD10	237.432	-0.972821	0.289854	-3.35624	0.000790087	0.0254054
ENSSSCG00000010116|ref|TCONS_00026377|SLC25A1|ENSG00000100075|SLC25A1	1900.12	-1.10707	0.254878	-4.34352	1.40219e-05	0.0011162
ENSSSCG00000010258|ref|ENSSSCT00000053389.1,ENSSSCT00000061582.1,TCONS_00026803,TCONS_00026804,TCONS_00026809|AIFM2|ENSG00000042286|AIFM2	1701.2	-0.893962	0.198595	-4.50142	6.75004e-06	0.000599468
ENSSSCG00000010271|ref|TCONS_00026822,TCONS_00026823|PRF1|ENSG00000180644|PRF1	59.8045	-1.32308	0.384403	-3.44191	0.000577631	0.0197941
ENSSSCG00000010330|ref|TCONS_00024276,TCONS_00024277|PPIF|ENSG00000108179|PPIF	851.355	-0.775463	0.214588	-3.61373	0.000301828	0.01267
ENSSSCG00000010381|ref|ENSSSCT00000011364.3,TCONS_00027030,TCONS_00027031,TCONS_00027032|ARHGAP22|ENSG00000128805|ARHGAP22	403.266	-1.18669	0.251579	-4.71697	2.39382e-06	0.000256158
ENSSSCG00000010437|ref|ENSSSCT00000011422.3,TCONS_00024543,TCONS_00024546,TCONS_00024547|PAPSS2|ENSG00000198682|PAPSS2	774.831	1.29562	0.372803	3.47533	0.000510222	0.0184514
ENSSSCG00000010450|ref|ENSSSCT00000011436.3,ENSSSCT00000061668.1,TCONS_00027180,TCONS_00027181,TCONS_00027183,TCONS_00027184,TCONS_00027185|LIPA|ENSG00000107798|LIPA	2566.36	-0.723002	0.20948	-3.45142	0.000557651	0.0194137
ENSSSCG00000010698|ref|ENSSSCT00000011702.4,TCONS_00027646,TCONS_00027648,TCONS_00027649,TCONS_00027650|FGFR2|ENSG00000066468|FGFR2	512.193	0.995406	0.277363	3.58882	0.000332182	0.0136372
ENSSSCG00000010735|ref|TCONS_00025096,TCONS_00025097|LHPP|ENSG00000107902|LHPP	299.137	-0.990587	0.267394	-3.70459	0.000211733	0.00956463
ENSSSCG00000010811|ref|TCONS_00007567,TCONS_00007568|No_name|ENSG00000136636|KCTD3	1491.2	0.818852	0.202636	4.04099	5.32252e-05	0.00320209
ENSSSCG00000010826|ref|ENSSSCT00000011844.3,ENSSSCT00000039797.1|MARC2|ENSG00000117791|MARC2	3194.75	0.693437	0.214833	3.2278	0.00124747	0.0350985
ENSSSCG00000010959|ref|ENSSSCT00000011995.3,TCONS_00009168,TCONS_00009170,TCONS_00009172,TCONS_00009174,TCONS_00009176,TCONS_00009177|NTRK2|ENSG00000148053|NTRK2	3419.93	1.02669	0.219133	4.68526	2.79606e-06	0.000289703
ENSSSCG00000011038|ref|TCONS_00008211,TCONS_00008213,TCONS_00008214|MRC1|ENSG00000260314|MRC1	2929.84	0.793589	0.194169	4.08711	4.36785e-05	0.00274492
ENSSSCG00000011043|ref|TCONS_00008248|C1QL3|ENSG00000165985|C1QL3	220.003	2.78734	0.321201	8.67785	4.03319e-18	3.76095e-15
ENSSSCG00000011129|ref|TCONS_00008534|ITIH5|ENSG00000123243|ITIH5	5169.66	-0.739023	0.212892	-3.47135	0.000517843	0.0185727
ENSSSCG00000011157|ref|TCONS_00008587,TCONS_00008593,TCONS_00008594,TCONS_00008595|PITRM1|ENSG00000107959|PITRM1	974.968	0.704878	0.228018	3.09132	0.00199267	0.0491764
ENSSSCG00000011171|ref|TCONS_00007836,TCONS_00007837,TCONS_00007838|CTSV|ENSG00000136943|CTSV	2134.67	0.869792	0.202529	4.29464	1.74974e-05	0.00132807
ENSSSCG00000011214|ref|TCONS_00019423,TCONS_00019425,TCONS_00019426,TCONS_00019427|NGLY1|ENSG00000151092|NGLY1	838.099	-0.852265	0.215759	-3.95008	7.81243e-05	0.00439618
ENSSSCG00000011218|ref|ENSSSCT00000012285.3,TCONS_00019431,TCONS_00019432,TCONS_00019434|SLC4A7|ENSG00000033867|SLC4A7	989.099	0.824965	0.227916	3.61961	0.000295053	0.0124657
ENSSSCG00000011241|ref|ENSSSCT00000012308.3|DCLK3|ENSG00000163673|DCLK3	117.315	1.3557	0.352388	3.84717	0.000119488	0.0059539
ENSSSCG00000011297|ref|TCONS_00016093,TCONS_00016094|ABHD5|ENSG00000011198|ABHD5	2388.55	1.03594	0.23551	4.3987	1.08901e-05	0.000883049
ENSSSCG00000011379|ref|TCONS_00016253,TCONS_00016255,TCONS_00016256|KLHDC8B|ENSG00000185909|KLHDC8B	666.812	-1.47029	0.247481	-5.94105	2.83209e-09	8.03759e-07
ENSSSCG00000011400|ref|ENSSSCT00000012478.3,ENSSSCT00000042769.1,ENSSSCT00000049931.1,ENSSSCT00000059993.1|SEMA3B|ENSG00000012171|SEMA3B	1409.28	-0.746263	0.230337	-3.23987	0.00119582	0.0343109
ENSSSCG00000011437|ref|TCONS_00016368,TCONS_00016369|ALAS1|ENSG00000023330|ALAS1	523.402	-0.817424	0.245777	-3.32587	0.000881415	0.027301
ENSSSCG00000011470|ref|TCONS_00016468,TCONS_00016470,TCONS_00016471|ABHD6|ENSG00000163686|ABHD6	647.419	-1.64563	0.286012	-5.75371	8.73066e-09	1.99963e-06
ENSSSCG00000011522|ref|ENSSSCT00000045538.1,ENSSSCT00000062604.1,TCONS_00020282,TCONS_00020283,TCONS_00020284,TCONS_00020287,TCONS_00020288,TCONS_00020290,TCONS_00020291|CNTN3|ENSG00000113805|CNTN3	490.111	0.750866	0.240196	3.12605	0.00177171	0.0449994
ENSSSCG00000011550|ref|ENSSSCT00000059936.1,TCONS_00020386,TCONS_00020387|CAMK1|ENSG00000134072|CAMK1	327.12	-1.15197	0.258095	-4.46337	8.06823e-06	0.000679554
ENSSSCG00000011557|ref|TCONS_00020392,TCONS_00020397|CIDEC|ENSG00000187288|CIDEC	8284	-1.12309	0.241754	-4.64559	3.3911e-06	0.000348589
ENSSSCG00000011575|ref|ENSSSCT00000038198.1,ENSSSCT00000042380.1,TCONS_00016775,TCONS_00016778,TCONS_00016779,TCONS_00016780,TCONS_00016781|ATG7|ENSG00000197548|ATG7	1309.88	-0.786297	0.206077	-3.81556	0.000135876	0.00659428
ENSSSCG00000011690|ref|TCONS_00020676,TCONS_00020677,TCONS_00020678,TCONS_00020679|PLSCR4|ENSG00000114698|PLSCR4	1799.16	1.22447	0.252461	4.85014	1.23376e-06	0.000146424
ENSSSCG00000011717|ref|TCONS_00020787,TCONS_00020788,TCONS_00020789|IGSF10|ENSG00000152580|IGSF10	1767.1	1.63766	0.352981	4.63952	3.49221e-06	0.000356178
ENSSSCG00000011727|ref|TCONS_00017285,TCONS_00017286|PTX3|ENSG00000163661|PTX3	438.735	1.31709	0.384021	3.42973	0.000604193	0.0204876
ENSSSCG00000011806|ref|TCONS_00021215,TCONS_00021218|MASP1|ENSG00000127241|MASP1	200.993	1.63539	0.392949	4.16183	3.15704e-05	0.00215786
ENSSSCG00000011849|ref|ENSSSCT00000058285.1,TCONS_00018050,TCONS_00018051,TCONS_00018052,TCONS_00018054,TCONS_00018055,TCONS_00018056,TCONS_00018058,TCONS_00018059,TCONS_00018060|TNK2|ENSG00000061938|TNK2	1070.1	-0.737711	0.231816	-3.18231	0.00146107	0.039738
ENSSSCG00000011893|ref|ENSSSCT00000049241.1,TCONS_00018211,TCONS_00018213|COX17|ENSG00000138495|COX17	476.076	-0.890511	0.251895	-3.53525	0.000407391	0.0157819
ENSSSCG00000012000|ref|TCONS_00018654,TCONS_00018655|GBE1|ENSG00000114480|GBE1	7654.3	-0.854182	0.244441	-3.49443	0.000475067	0.0175198
ENSSSCG00000012001|ref|TCONS_00018750,TCONS_00018752,TCONS_00018754,TCONS_00018755,TCONS_00018756|ROBO1|ENSG00000169855|ROBO1	797.026	-1.53836	0.220074	-6.99022	2.74455e-12	1.23552e-09
ENSSSCG00000012059|ref|TCONS_00022362,TCONS_00022363,TCONS_00022364,TCONS_00022365|HLCS|ENSG00000159267|HLCS	1751.71	-0.925955	0.219883	-4.21112	2.54105e-05	0.00182272
ENSSSCG00000012102|ref|ENSSSCT00000034442.2,TCONS_00083487,TCONS_00083489,TCONS_00083490|No_name|ENSG00000092377_ENSG00000101849|TBL1Y_TBL1X	2219.34	-1.11612	0.257726	-4.33065	1.48667e-05	0.00116918
ENSSSCG00000012111|ref|TCONS_00083498,TCONS_00083499,TCONS_00083500|HCCS|ENSG00000004961|HCCS	298.159	-1.00726	0.274116	-3.67459	0.000238235	0.0105073
ENSSSCG00000012123|ref|TCONS_00083535,TCONS_00083540,TCONS_00083541,TCONS_00083542,TCONS_00083543,TCONS_00083544,TCONS_00083545|RAB9A|ENSG00000123595|RAB9A	716.162	0.749606	0.223824	3.34908	0.000810805	0.0258172
ENSSSCG00000012126|ref|TCONS_00085127,TCONS_00085129,TCONS_00085130,TCONS_00085131,TCONS_00085132|No_name||	3195.17	-0.719888	0.22163	-3.24815	0.00116157	0.0334418
ENSSSCG00000012138|ref|ENSSSCT00000034032.2,ENSSSCT00000037512.1,ENSSSCT00000054866.1,TCONS_00085165|ACE2|ENSG00000130234|ACE2	12736	-1.45072	0.345024	-4.20468	2.61451e-05	0.00186516
ENSSSCG00000012235|ref|TCONS_00085356,TCONS_00085358,TCONS_00085360,TCONS_00085361,TCONS_00085362,TCONS_00085363|No_name|ENSG00000156313|RPGR	137.62	1.06121	0.326543	3.24982	0.00115477	0.0334418
ENSSSCG00000012307|ref|ENSSSCT00000035730.2,TCONS_00083999,TCONS_00084002,TCONS_00084003|CCNB3|ENSG00000147082|CCNB3	125.694	1.27084	0.365973	3.47251	0.000515616	0.0185727
ENSSSCG00000012347|ref|TCONS_00085603,TCONS_00085604,TCONS_00085605|ALAS2|ENSG00000158578|ALAS2	523.713	-1.31473	0.245809	-5.34861	8.86312e-08	1.58504e-05
ENSSSCG00000012371|ref|TCONS_00084097,TCONS_00084098,TCONS_00084099|AR|ENSG00000169083|AR	624.434	-0.786728	0.233881	-3.3638	0.000768786	0.0248428
ENSSSCG00000012440|ref|TCONS_00084257,TCONS_00084258|PGK1|ENSG00000102144|PGK1	3121.27	-0.762308	0.19425	-3.92436	8.6961e-05	0.0047902
ENSSSCG00000012572|ref|TCONS_00084532,TCONS_00084533,TCONS_00084534|COL4A5|ENSG00000188153|COL4A5	1885.75	0.930101	0.296896	3.13275	0.00173178	0.0442435
ENSSSCG00000012644|ref|TCONS_00086133,TCONS_00086134|TENM1|ENSG00000009694|TENM1	479.523	0.871638	0.248649	3.5055	0.000455753	0.0170005
ENSSSCG00000012686|ref|TCONS_00086299,TCONS_00086301,TCONS_00086302,TCONS_00086303,TCONS_00086304|MOSPD1|ENSG00000101928|MOSPD1	473.211	0.840801	0.250291	3.35929	0.000781418	0.0251887
ENSSSCG00000012856|ref|TCONS_00041797,TCONS_00041798,TCONS_00041799|NAP1L4|ENSG00000205531|NAP1L4	2130.88	-0.629162	0.194241	-3.23908	0.00119917	0.0343314
ENSSSCG00000012880|ref|ENSSSCT00000014080.3,ENSSSCT00000048877.1,TCONS_00038449|CPT1A|ENSG00000110090|CPT1A	1391.25	0.720472	0.220371	3.26936	0.00107792	0.0319824
ENSSSCG00000012893|ref|TCONS_00038469,TCONS_00038470|UNC93B1|ENSG00000110057|UNC93B1	702.19	-1.28461	0.2592	-4.95605	7.19422e-07	9.78339e-05
ENSSSCG00000012970|ref|TCONS_00042013,TCONS_00042014|CTSW|ENSG00000172543|CTSW	111.091	-1.33321	0.372944	-3.57482	0.000350471	0.014035
ENSSSCG00000013018|ref|TCONS_00038624,TCONS_00038625|CDC42BPG|ENSG00000171219|CDC42BPG	68.4463	1.26419	0.378895	3.33652	0.000848329	0.0265654
ENSSSCG00000013052|ref|TCONS_00042141,TCONS_00042143|No_name|ENSG00000133318|RTN3	3561.03	-0.715453	0.207237	-3.45234	0.000555748	0.0194137
ENSSSCG00000013072|ref|TCONS_00042200,TCONS_00042201,TCONS_00042202|FADS2|ENSG00000134824|FADS2	499.314	-0.879328	0.252159	-3.48719	0.000488121	0.0179505
ENSSSCG00000013339|ref|TCONS_00042637,TCONS_00042640|ANO3|ENSG00000134343|ANO3	512.47	1.49166	0.277341	5.37842	7.51431e-08	1.38168e-05
ENSSSCG00000013401|ref|TCONS_00039371,TCONS_00039372|DKK3|ENSG00000050165|DKK3	384.37	-0.984257	0.255159	-3.85743	0.000114584	0.00582061
ENSSSCG00000013579|ref|TCONS_00040049|CD209||	602.128	1.56439	0.295197	5.29948	1.16131e-07	1.96895e-05
ENSSSCG00000013599|ref|TCONS_00043566|ANGPTL4|ENSG00000167772|ANGPTL4	2960.35	1.68407	0.308502	5.45886	4.79193e-08	9.35797e-06
ENSSSCG00000013722|ref|TCONS_00043343|WDR83|ENSG00000123154|WDR83	208.918	-1.19444	0.292554	-4.0828	4.44957e-05	0.00276615
ENSSSCG00000013788|ref|TCONS_00039754,TCONS_00039755,TCONS_00039758,TCONS_00039760,TCONS_00039761,TCONS_00039762,TCONS_00039763,TCONS_00039764,TCONS_00039765,TCONS_00039766|No_name|ENSG00000127507|ADGRE2	188.412	-1.28396	0.338847	-3.78921	0.000151127	0.00728031
ENSSSCG00000013864|ref|TCONS_00043157,TCONS_00043158|TMEM38A|ENSG00000072954|TMEM38A	295.41	-1.0498	0.271817	-3.86215	0.000112395	0.0057542
ENSSSCG00000013873|ref|TCONS_00039675|NR2F6|ENSG00000160113|NR2F6	866.124	-0.768711	0.241915	-3.17761	0.00148495	0.0401367
ENSSSCG00000014012|ref|TCONS_00040398,TCONS_00040399|GFPT2|ENSG00000131459|GFPT2	988.014	1.15487	0.213057	5.42047	5.94436e-08	1.12963e-05
ENSSSCG00000014088|ref|ENSSSCT00000015389.3,TCONS_00040576,TCONS_00040577|IQGAP2|ENSG00000145703|IQGAP2	1298.56	1.14915	0.255768	4.49293	7.02486e-06	0.0006155
ENSSSCG00000014232|ref|TCONS_00044501,TCONS_00044502|LOX|ENSG00000113083|LOX	12175.3	0.804722	0.255888	3.14482	0.0016619	0.0430477
ENSSSCG00000014277|ref|TCONS_00044591,TCONS_00044592,TCONS_00044593|IRF1|ENSG00000125347|IRF1	835.369	-1.4808	0.371611	-3.9848	6.75365e-05	0.00390128
ENSSSCG00000014361|ref|TCONS_00041428,TCONS_00041430,TCONS_00041432|No_name|ENSG00000120306|CYSTM1	554.091	-0.939355	0.238942	-3.9313	8.44867e-05	0.00470194
ENSSSCG00000014431|ref|TCONS_00041624|AFAP1L1|ENSG00000157510|AFAP1L1	342.132	-1.29654	0.306007	-4.23696	2.26562e-05	0.00164841
ENSSSCG00000014618|ref|ENSSSCT00000015968.3,TCONS_00075804,TCONS_00075805,TCONS_00075808,TCONS_00075809|No_name||	306.68	-2.08566	0.357413	-5.83542	5.36542e-09	1.34703e-06
ENSSSCG00000014725|ref|TCONS_00078327|HBB||	25432.1	-1.25113	0.247487	-5.05534	4.29618e-07	6.09638e-05
ENSSSCG00000014935|ref|ENSSSCT00000016292.3,TCONS_00076143,TCONS_00076144,TCONS_00076145,TCONS_00076146|FAT3|ENSG00000165323|FAT3	141.034	1.17816	0.375759	3.13542	0.00171608	0.0441011
ENSSSCG00000015009|ref|TCONS_00078923|KDELC2|ENSG00000178202|KDELC2	1713.42	0.909524	0.227573	3.99663	6.42513e-05	0.003728
ENSSSCG00000015030|ref|TCONS_00076452|DLAT|ENSG00000150768|DLAT	1443.97	-1.1038	0.229119	-4.81759	1.45304e-06	0.000162132
ENSSSCG00000015247|ref|TCONS_00079425,TCONS_00079428,TCONS_00079432,TCONS_00079433|ZBTB44|ENSG00000196323|ZBTB44	2524.79	0.767478	0.237469	3.23191	0.00122967	0.0347475
ENSSSCG00000015287|ref|TCONS_00076957,TCONS_00076958|TMCC2|ENSG00000133069|TMCC2	155.605	-1.07125	0.330854	-3.23782	0.00120447	0.0344077
ENSSSCG00000015335|ref|TCONS_00077243,TCONS_00077246,TCONS_00077247,TCONS_00077248|DYNC1I1|ENSG00000158560|DYNC1I1	800.207	-0.96675	0.284879	-3.39355	0.000689929	0.0229186
ENSSSCG00000015353|ref|TCONS_00077297,TCONS_00077298,TCONS_00077299|SCIN|ENSG00000006747|SCIN	162.679	-1.3305	0.36178	-3.67764	0.000235398	0.0104174
ENSSSCG00000015362|ref|TCONS_00077320|TSPAN13|ENSG00000106537|TSPAN13	2270.01	-0.767317	0.203836	-3.76439	0.000166956	0.00784035
ENSSSCG00000015390|ref|ENSSSCT00000055099.1,TCONS_00077410,TCONS_00077412,TCONS_00077413,TCONS_00077414,TCONS_00077415|No_name|ENSG00000085563|ABCB1	95.9984	1.47404	0.346294	4.25661	2.07547e-05	0.0015395
ENSSSCG00000015494|ref|TCONS_00077791,TCONS_00077792,TCONS_00077793|ZBTB37|ENSG00000185278|ZBTB37	2019.46	0.691972	0.198684	3.48277	0.000496246	0.018147
ENSSSCG00000015556|ref|ENSSSCT00000016946.3,TCONS_00077924|LAMC2|ENSG00000058085|LAMC2	1454.49	0.986785	0.255965	3.85516	0.000115655	0.00585226
ENSSSCG00000015581|ref|ENSSSCT00000016974.3|CENPF|ENSG00000117724|CENPF	866.596	1.46101	0.363142	4.02325	5.73999e-05	0.00339075
ENSSSCG00000015616|ref|TCONS_00080538,TCONS_00080540,TCONS_00080541,TCONS_00080542|HSD11B1|ENSG00000117594|HSD11B1	600.692	1.24073	0.348121	3.56406	0.000365157	0.0143588
ENSSSCG00000015720|ref|ENSSSCT00000017120.3,ENSSSCT00000037291.1,ENSSSCT00000040162.1,ENSSSCT00000041758.1,ENSSSCT00000045072.1,ENSSSCT00000055148.1,ENSSSCT00000061878.1,TCONS_00028224,TCONS_00028232,TCONS_00028233|BIN1|ENSG00000136717|BIN1	590.458	-0.775419	0.239652	-3.2356	0.00121386	0.0346004
ENSSSCG00000015785|ref|TCONS_00030434|CENPU|ENSG00000151725|CENPU	242.164	-1.23982	0.275549	-4.49945	6.81288e-06	0.000600961
ENSSSCG00000015793|ref|ENSSSCT00000017196.3|UFSP2|ENSG00000109775|UFSP2	411.866	-0.928766	0.292206	-3.17846	0.00148061	0.0401367
ENSSSCG00000015796|ref|TCONS_00030452,TCONS_00030453,TCONS_00030455|PDLIM3|ENSG00000154553|PDLIM3	217.178	1.65234	0.292556	5.64793	1.62389e-08	3.53332e-06
ENSSSCG00000015826|ref|TCONS_00030516,TCONS_00030517|No_name|ENSG00000147471|PLPBP	531.608	-0.883972	0.264794	-3.33833	0.000842824	0.0265383
ENSSSCG00000015917|ref|ENSSSCT00000017333.2,ENSSSCT00000036073.2,TCONS_00028758|XIRP2|ENSG00000163092|XIRP2	419.937	1.45951	0.374552	3.89667	9.75226e-05	0.00523933
ENSSSCG00000016005|ref|ENSSSCT00000017426.3,TCONS_00031019,TCONS_00031020|SESTD1|ENSG00000187231|SESTD1	1232.94	0.814047	0.228114	3.56859	0.000358902	0.0142415
ENSSSCG00000016057|ref|TCONS_00031179,TCONS_00031181,TCONS_00031182,TCONS_00031183,TCONS_00031184,TCONS_00031185,TCONS_00031186,TCONS_00031187,TCONS_00031188,TCONS_00031189|STAT1|ENSG00000115415|STAT1	5031.31	-0.929573	0.287414	-3.23427	0.00121956	0.0346116
ENSSSCG00000016068|ref|TCONS_00031216,TCONS_00031217,TCONS_00031218,TCONS_00031220|HECW2|ENSG00000138411|HECW2	1812.87	-0.855142	0.226935	-3.76822	0.000164414	0.00774885
ENSSSCG00000016157|ref|ENSSSCT00000017591.3,TCONS_00031411,TCONS_00031416,TCONS_00031417,TCONS_00031418,TCONS_00031419|MYL1|ENSG00000168530|MYL1	498.891	1.53028	0.355503	4.30456	1.67322e-05	0.00128493
ENSSSCG00000016199|ref|TCONS_00029645,TCONS_00029646|CYP27A1|ENSG00000135929|CYP27A1	1680.99	1.6803	0.254271	6.6083	3.88765e-11	1.45009e-08
ENSSSCG00000016420|ref|TCONS_00037216,TCONS_00037217,TCONS_00037218|INSIG1|ENSG00000186480|INSIG1	1199.53	-1.44647	0.268715	-5.38292	7.32861e-08	1.36679e-05
ENSSSCG00000016620|ref|TCONS_00036751,TCONS_00036752,TCONS_00036753,TCONS_00036754,TCONS_00036756|TSPAN12|ENSG00000106025|TSPAN12	2201.75	-0.801756	0.226995	-3.53204	0.000412366	0.0159273
ENSSSCG00000016678|ref|TCONS_00036925|NOD1|ENSG00000106100|NOD1	327.571	-0.876458	0.272655	-3.21453	0.00130657	0.0365252
ENSSSCG00000016782|ref|TCONS_00031958,TCONS_00031959|OTULINL|ENSG00000145569|OTULINL	587.903	0.798181	0.240986	3.31214	0.000925843	0.0285068
ENSSSCG00000016810|ref|TCONS_00032080,TCONS_00032081|PDZD2|ENSG00000133401|PDZD2	582.392	-0.829911	0.262811	-3.15783	0.0015895	0.041585
ENSSSCG00000016816|ref|TCONS_00033021,TCONS_00033023,TCONS_00033025|ADAMTS12|ENSG00000151388|ADAMTS12	5236.04	0.7246	0.221579	3.27016	0.00107486	0.0319641
ENSSSCG00000016830|ref|TCONS_00033036,TCONS_00033039|PRLR|ENSG00000113494|PRLR	37.2914	1.31798	0.394349	3.34217	0.000831256	0.0263399
ENSSSCG00000016859|ref|TCONS_00032142|C7|ENSG00000112936|C7	168.749	1.41816	0.347787	4.07768	4.54876e-05	0.00281441
ENSSSCG00000016878|ref|ENSSSCT00000018382.3|FGF10|ENSG00000070193|FGF10	471.327	1.13132	0.328544	3.44344	0.000574368	0.0197846
ENSSSCG00000016997|ref|TCONS_00033509|FGF18|ENSG00000156427|FGF18	126.194	-1.32593	0.350854	-3.77915	0.000157367	0.00749792
ENSSSCG00000017014|ref|TCONS_00032618,TCONS_00032619|PANK3|ENSG00000120137|PANK3	7019.94	-1.11042	0.213858	-5.19232	2.07688e-07	3.2667e-05
ENSSSCG00000017103|ref|TCONS_00033798|No_name|ENSG00000145545|SRD5A1	647.045	1.66627	0.337831	4.93227	8.12804e-07	0.000105786
ENSSSCG00000017144|ref|TCONS_00012084|NPTX1|ENSG00000171246|NPTX1	115.375	1.43399	0.394391	3.63595	0.00027696	0.0118938
ENSSSCG00000017192|ref|TCONS_00012204|EVPL|ENSG00000167880|EVPL	56.9409	-1.27631	0.392975	-3.24781	0.00116297	0.0334418
ENSSSCG00000017254|ref|TCONS_00014130,TCONS_00014131|MAP2K6|ENSG00000108984|MAP2K6	505.478	-0.972422	0.238089	-4.08427	4.42149e-05	0.00276185
ENSSSCG00000017272|ref|TCONS_00014175,TCONS_00014176,TCONS_00014177,TCONS_00014178,TCONS_00014179,TCONS_00014180|HELZ|ENSG00000198265|HELZ	2204.48	0.923887	0.256075	3.60788	0.000308714	0.0129175
ENSSSCG00000017339|ref|TCONS_00014292,TCONS_00014293|NMT1|ENSG00000136448|NMT1	1795.64	-0.643917	0.197078	-3.26732	0.0010857	0.032089
ENSSSCG00000017383|ref|TCONS_00014379|No_name|ENSG00000131471|AOC3	603.447	-3.02081	0.326425	-9.25422	2.15804e-20	2.34777e-17
ENSSSCG00000017420|ref|TCONS_00014424,TCONS_00014425,TCONS_00014427,TCONS_00014428,TCONS_00014429|CNP|ENSG00000173786|CNP	1496.31	-1.3168	0.27148	-4.85043	1.23193e-06	0.000146424
ENSSSCG00000017421|ref|TCONS_00012665,TCONS_00012667|ACLY|ENSG00000131473|ACLY	22682.8	-2.99268	0.268892	-11.1297	8.99612e-29	1.95741e-25
ENSSSCG00000017494|ref|TCONS_00012794,TCONS_00012795,TCONS_00012796|IKZF3|ENSG00000161405|IKZF3	70.5364	-1.15504	0.363458	-3.17792	0.00148336	0.0401367
ENSSSCG00000017544|ref|TCONS_00012894|ATP5MC1|ENSG00000159199|ATP5MC1	807.618	-0.691703	0.216905	-3.18896	0.00142784	0.0391474
ENSSSCG00000017585|ref|TCONS_00014614,TCONS_00014615|SAMD14|ENSG00000167100|SAMD14	48.7381	1.35256	0.392595	3.44518	0.000570681	0.0197096
ENSSSCG00000017694|ref|TCONS_00014801,TCONS_00014802,TCONS_00014803,TCONS_00014804,TCONS_00014805|ACACA|ENSG00000278540|ACACA	22545.2	-1.82566	0.294355	-6.20222	5.56722e-10	1.817e-07
ENSSSCG00000017705|ref|TCONS_00013135|CCL5|ENSG00000271503|CCL5	44.1309	-1.61795	0.391383	-4.13394	3.56603e-05	0.00237523
ENSSSCG00000017723|ref|TCONS_00014862|CCL2|ENSG00000108691|CCL2	118.707	-1.2826	0.35722	-3.59051	0.000330034	0.0136348
ENSSSCG00000017759|ref|TCONS_00014940,TCONS_00014941,TCONS_00014942|ALDOC|ENSG00000109107|ALDOC	15449.1	-1.05321	0.197822	-5.32402	1.015e-07	1.76678e-05
ENSSSCG00000017797|ref|ENSSSCT00000053012.1,TCONS_00015014,TCONS_00015015,TCONS_00015016,TCONS_00015017|SLC6A4|ENSG00000108576|SLC6A4	216.131	1.4736	0.383296	3.84455	0.000120774	0.00597238
ENSSSCG00000017801|ref|TCONS_00015022|TRARG1|ENSG00000184811|TRARG1	6066.64	-0.897598	0.283508	-3.16604	0.00154529	0.0410803
ENSSSCG00000018065|ref|TCONS_00080686|ND1|ENSG00000198888|MT-ND1	1309.82	0.931126	0.301185	3.09154	0.0019912	0.0491764
ENSSSCG00000018069|ref|TCONS_00080689|ND2|ENSG00000198763|MT-ND2	1817.68	0.994651	0.291878	3.40776	0.000654981	0.021869
ENSSSCG00000018082|ref|TCONS_00080697|COX3|ENSG00000198938|MT-CO3	19978.2	1.05703	0.280411	3.76957	0.000163532	0.00773517
ENSSSCG00000020657|ref|ENSSSCT00000062763.1,TCONS_00060388,TCONS_00060389|BCAM|ENSG00000187244|BCAM	9190.2	-0.991135	0.27534	-3.59968	0.000318614	0.0132048
ENSSSCG00000020785|ref|TCONS_00029677,TCONS_00029679,TCONS_00029680|DES|ENSG00000175084|DES	459.366	1.10668	0.265277	4.1718	3.02198e-05	0.00211667
ENSSSCG00000021059|ref|TCONS_00077748,TCONS_00077749,TCONS_00077750|ADORA1|ENSG00000163485|ADORA1	1112.71	-0.770287	0.243193	-3.16738	0.00153817	0.0410649
ENSSSCG00000021065|ref|TCONS_00048555,TCONS_00048557,TCONS_00048558|NAA60|ENSG00000122390|NAA60	740.994	-0.706664	0.226167	-3.12453	0.00178088	0.0451446
ENSSSCG00000021149|ref|TCONS_00004424|RNF217|ENSG00000146373|RNF217	1824.91	0.792382	0.243049	3.26017	0.00111346	0.0327391
ENSSSCG00000021305|ref|TCONS_00086739|No_name|ENSG00000114374|USP9Y	93.3104	-1.39816	0.370467	-3.77404	0.000160626	0.00762534
ENSSSCG00000021374|ref|TCONS_00060015|FXYD1|ENSG00000266964|FXYD1	681.142	-0.864107	0.230824	-3.74358	0.000181413	0.00839841
ENSSSCG00000021418|ref|ENSSSCT00000027512.2,TCONS_00083384,TCONS_00083385,TCONS_00083387,TCONS_00083388,TCONS_00083389|LSS|ENSG00000160285|LSS	4231.37	-1.02332	0.24676	-4.14703	3.36813e-05	0.00226654
ENSSSCG00000021821|ref|TCONS_00015047,TCONS_00015048|MYO1C|ENSG00000197879|MYO1C	2288.08	-0.789106	0.220557	-3.57778	0.00034652	0.0139624
ENSSSCG00000022031|ref|ENSSSCT00000023649.2|CHST2|ENSG00000175040|CHST2	425.953	0.89808	0.290257	3.09408	0.00197422	0.0489989
ENSSSCG00000022126|ref|TCONS_00078139,TCONS_00078140|EGFR|ENSG00000146648|EGFR	3100.71	0.974259	0.201737	4.82934	1.36984e-06	0.000156113
ENSSSCG00000022292|ref|TCONS_00077911,TCONS_00077912,TCONS_00077913,TCONS_00077914|NPL|ENSG00000135838|NPL	486.063	0.865851	0.271126	3.19354	0.00140541	0.0386265
ENSSSCG00000022295|ref|ENSSSCT00000026071.2|No_name||	888.505	-1.08738	0.213443	-5.09447	3.49719e-07	5.18815e-05
ENSSSCG00000022486|ref|ENSSSCT00000031442.2,TCONS_00018523,TCONS_00018525,TCONS_00018526|CBLB|ENSG00000114423|CBLB	786.934	0.867389	0.231084	3.75356	0.000174341	0.00809972
ENSSSCG00000022496|ref|TCONS_00030854,TCONS_00030855|STK39|ENSG00000198648|STK39	784.78	0.79999	0.230645	3.46849	0.000523389	0.0187201
ENSSSCG00000022739|ref|TCONS_00062137,TCONS_00062138,TCONS_00062139|DSG2|ENSG00000046604|DSG2	136.998	1.37294	0.390851	3.51268	0.000443605	0.0167661
ENSSSCG00000022742|ref|TCONS_00077780,TCONS_00077781|PRDX6|ENSG00000117592|PRDX6	1901.19	-0.788573	0.203228	-3.88024	0.000104354	0.00553544
ENSSSCG00000022758|ref|TCONS_00031495|PECR|ENSG00000115425|PECR	1530.68	-0.88592	0.268739	-3.29658	0.000978701	0.0296449
ENSSSCG00000022993|ref|TCONS_00084497,TCONS_00084498,TCONS_00084499|TBC1D8B|ENSG00000133138|TBC1D8B	323.692	1.38266	0.31173	4.43545	9.18796e-06	0.000754395
ENSSSCG00000023033|ref|TCONS_00016357,TCONS_00016358|PARP3|ENSG00000041880|PARP3	498.782	-0.960171	0.248578	-3.86266	0.000112159	0.0057542
ENSSSCG00000023333|ref|TCONS_00003773,TCONS_00003774,TCONS_00003775|FCN2|ENSG00000160339|FCN2	6428.73	-1.4177	0.344702	-4.11284	3.90814e-05	0.00253834
ENSSSCG00000023630|ref|TCONS_00057908,TCONS_00057909,TCONS_00057910,TCONS_00057911|CPM|ENSG00000135678|CPM	321.444	1.61359	0.328978	4.90485	9.3499e-07	0.00011625
ENSSSCG00000023684|ref|TCONS_00059572,TCONS_00059573,TCONS_00059574,TCONS_00059576|MT1A|ENSG00000187193_ENSG00000205364|MT1X_MT1M	226.694	1.51517	0.394541	3.84034	0.000122864	0.00603002
ENSSSCG00000023716|ref|TCONS_00030035,TCONS_00030036|TNFAIP6|ENSG00000123610|TNFAIP6	1587.28	1.11659	0.340844	3.27597	0.001053	0.0313856
ENSSSCG00000023915|ref|TCONS_00013529,TCONS_00013530|SLC2A4|ENSG00000181856|SLC2A4	1623.09	-1.2995	0.304652	-4.26552	1.99433e-05	0.00148777
ENSSSCG00000024015|ref|TCONS_00038775,TCONS_00038777|FADS1|ENSG00000149485|FADS1	513.53	-1.29894	0.250747	-5.18029	2.21546e-07	3.44319e-05
ENSSSCG00000024052|ref|TCONS_00043859,TCONS_00043861|GPX4|ENSG00000167468|GPX4	6866.99	-0.765942	0.189117	-4.05009	5.11982e-05	0.0031088
ENSSSCG00000024081|ref|TCONS_00023991,TCONS_00023992,TCONS_00023993,TCONS_00023994|NRBF2|ENSG00000148572|NRBF2	985.82	-0.722003	0.229983	-3.13938	0.00169306	0.0436897
ENSSSCG00000024134|ref|TCONS_00016881,TCONS_00016882,TCONS_00016883|MGLL|ENSG00000074416|MGLL	5334.75	-0.939492	0.229151	-4.09989	4.1335e-05	0.00263233
ENSSSCG00000024149|ref|TCONS_00070580,TCONS_00070581,TCONS_00070582|ELOVL5|ENSG00000012660|ELOVL5	9148.48	-0.928901	0.289514	-3.20849	0.00133435	0.0372222
ENSSSCG00000024418|ref|TCONS_00026609|RHOU|ENSG00000116574|RHOU	836.467	0.862037	0.246639	3.49514	0.00047381	0.0175198
ENSSSCG00000024463|ref|TCONS_00085677,TCONS_00085681|PJA1|ENSG00000181191|PJA1	1048.48	-0.759236	0.220134	-3.44898	0.000562718	0.019538
ENSSSCG00000024692|ref|TCONS_00035500,TCONS_00035501|RRBP1|ENSG00000125844|RRBP1	2897.95	-0.699327	0.211733	-3.30287	0.000957013	0.0291231
ENSSSCG00000024791|ref|TCONS_00039188|No_name|ENSG00000085063_ENSG00000284969|CD59_AL049629.2	3735.03	-1.09025	0.198582	-5.49019	4.01499e-08	8.06395e-06
ENSSSCG00000025126|ref|TCONS_00063818|LGI4|ENSG00000153902|LGI4	245.858	-0.889759	0.281915	-3.15613	0.0015988	0.0417447
ENSSSCG00000025134|ref|TCONS_00029067|FAM171B|ENSG00000144369|FAM171B	444.755	1.08196	0.280009	3.86404	0.000111529	0.0057542
ENSSSCG00000025281|ref|TCONS_00045741|ARL6IP1|ENSG00000170540|ARL6IP1	9793.84	-0.875333	0.22358	-3.91509	9.03722e-05	0.00495718
ENSSSCG00000025447|ref|TCONS_00083810|MID1IP1|ENSG00000165175|MID1IP1	333.452	-1.25717	0.26749	-4.69987	2.60332e-06	0.000271891
ENSSSCG00000025507|ref|TCONS_00014371,TCONS_00014372|RPL27|ENSG00000131469|RPL27	3674.78	-0.892201	0.206289	-4.325	1.52533e-05	0.00118531
ENSSSCG00000025593|ref|TCONS_00070105,TCONS_00070106|No_name|ENSG00000250264_ENSG00000204267|AL669918.1_TAP2	671.443	-1.09409	0.32894	-3.32611	0.000880686	0.027301
ENSSSCG00000025631|ref|TCONS_00043804|No_name|ENSG00000242950|ERVW-1	290.866	0.919062	0.279403	3.28938	0.0010041	0.0302038
ENSSSCG00000025689|ref|TCONS_00015262,TCONS_00015263|DVL2|ENSG00000004975|DVL2	782.603	-0.846817	0.268091	-3.1587	0.00158477	0.0415445
ENSSSCG00000025751|ref|TCONS_00049509,TCONS_00049510|MDH1|ENSG00000014641|MDH1	11126.3	-1.24538	0.233132	-5.34197	9.19407e-08	1.62201e-05
ENSSSCG00000025822|ref|TCONS_00035354|SFRP1|ENSG00000104332|SFRP1	11775.1	-1.28278	0.236688	-5.41968	5.97045e-08	1.12963e-05
ENSSSCG00000025881|ref|TCONS_00019992|PDHB|ENSG00000168291|PDHB	3188.37	-1.10794	0.326748	-3.3908	0.000696893	0.0230912
ENSSSCG00000025924|ref|TCONS_00031502,TCONS_00031503|IGFBP5|ENSG00000115461|IGFBP5	16560.3	0.70403	0.181481	3.87936	0.00010473	0.00553544
ENSSSCG00000026006|ref|TCONS_00005732|KLF13|ENSG00000169926|KLF13	3925.42	-0.87814	0.216679	-4.05273	5.06236e-05	0.00308828
ENSSSCG00000026196|ref|TCONS_00073654|No_name|ENSG00000138640|FAM13A	542.474	-1.08475	0.269105	-4.03094	5.55537e-05	0.00329661
ENSSSCG00000026457|ref|TCONS_00045514|No_name|ENSG00000185274|GALNT17	160.994	-1.30833	0.313668	-4.17105	3.03193e-05	0.00211667
ENSSSCG00000026663|ref|TCONS_00068395|DTD2|ENSG00000129480|DTD2	248.65	0.979182	0.275448	3.55487	0.000378166	0.0147897
ENSSSCG00000026850|ref|TCONS_00024390|SNCG|ENSG00000173267|SNCG	906.38	-2.44529	0.309107	-7.9108	2.55733e-15	1.58981e-12
ENSSSCG00000026951|ref|TCONS_00070107,TCONS_00070108,TCONS_00070109,TCONS_00070110|PSMB8|ENSG00000204264|PSMB8	396.298	-1.34741	0.321568	-4.19013	2.78795e-05	0.00197808
ENSSSCG00000026953|ref|TCONS_00065956,TCONS_00065957|No_name|ENSG00000134779|TPGS2	357.873	-0.91749	0.292802	-3.13348	0.00172748	0.0442435
ENSSSCG00000027124|ref|ENSSSCT00000029264.2,TCONS_00023428,TCONS_00023430|No_name|ENSG00000183160|TMEM119	812.582	-1.18998	0.232781	-5.11201	3.18741e-07	4.8313e-05
ENSSSCG00000027183|ref|ENSSSCT00000022708.2,TCONS_00074413,TCONS_00074414,TCONS_00074415|FSTL5|ENSG00000168843|FSTL5	45.4395	-1.24168	0.394572	-3.14691	0.00165006	0.0429115
ENSSSCG00000027266|ref|TCONS_00057105|PNPLA3|ENSG00000100344|PNPLA3	380.315	-2.36146	0.258177	-9.14667	5.8714e-20	5.89624e-17
ENSSSCG00000027404|ref|TCONS_00000048,TCONS_00000049,TCONS_00000051,TCONS_00000052,TCONS_00000053|UNC93A|ENSG00000112494|UNC93A	1406.02	-0.891756	0.231731	-3.84824	0.000118968	0.00595066
ENSSSCG00000027467|ref|ENSSSCT00000027665.2,ENSSSCT00000046301.1,TCONS_00020588|DZIP1L|ENSG00000158163|DZIP1L	1019.63	-1.13474	0.223617	-5.07448	3.88553e-07	5.57423e-05
ENSSSCG00000027557|ref|TCONS_00007852,TCONS_00007855,TCONS_00007858,TCONS_00007860,TCONS_00007861,TCONS_00007862,TCONS_00007863,TCONS_00007864|No_name|ENSG00000218305_ENSG00000081377|CDC14C_CDC14B	319.063	0.932794	0.278406	3.35048	0.000806725	0.0257501
ENSSSCG00000027669|ref|TCONS_00031513|No_name|ENSG00000079308|TNS1	3520.45	-1.17356	0.249287	-4.70764	2.50595e-06	0.000263832
ENSSSCG00000027860|ref|TCONS_00040786,TCONS_00040787|ERAP2|ENSG00000164308|ERAP2	838.212	-0.917888	0.256666	-3.5762	0.000348623	0.0140039
ENSSSCG00000027941|ref|TCONS_00018355,TCONS_00018357,TCONS_00018358|LSAMP|ENSG00000185565|LSAMP	369.647	1.47401	0.262876	5.60726	2.05556e-08	4.26008e-06
ENSSSCG00000028197|ref|TCONS_00019233,TCONS_00019234,TCONS_00019235|PFKL|ENSG00000141959|PFKL	1947.47	-0.838804	0.201399	-4.16489	3.11497e-05	0.00214067
ENSSSCG00000028249|ref|ENSSSCT00000061895.1,TCONS_00010900|SKA3|ENSG00000165480|SKA3	138.739	1.03917	0.327394	3.17405	0.00150327	0.0404185
ENSSSCG00000028513|ref|TCONS_00047967|No_name|ENSG00000196715|VKORC1L1	1374.53	0.757636	0.210329	3.60215	0.000315596	0.0131214
ENSSSCG00000028517|ref|TCONS_00076629|SC5D|ENSG00000109929|SC5D	587.275	-1.10947	0.248759	-4.46003	8.19496e-06	0.000685803
ENSSSCG00000028567|ref|TCONS_00043002,TCONS_00043003|No_name|ENSG00000165810|BTNL9	3460.16	-0.753639	0.1952	-3.86086	0.000112989	0.00576198
ENSSSCG00000028623|ref|TCONS_00020855|RARRES1|ENSG00000118849|RARRES1	243.249	0.990457	0.296715	3.33807	0.000843615	0.0265383
ENSSSCG00000028996|ref|TCONS_00006611,TCONS_00006612|ALDH1A1|ENSG00000165092|ALDH1A1	664.082	1.56417	0.315908	4.95134	7.37059e-07	9.91991e-05
ENSSSCG00000029066|ref|TCONS_00008606|No_name|ENSG00000067064|IDI1	929.877	-1.32024	0.32628	-4.04633	5.20262e-05	0.00314446
ENSSSCG00000029281|ref|TCONS_00041457,TCONS_00041458,TCONS_00041460,TCONS_00041461,TCONS_00041479,TCONS_00041486,TCONS_00041487,TCONS_00041488,TCONS_00041489|No_name|ENSG00000243232|PCDHAC2	270.908	-1.1338	0.316329	-3.58423	0.000338071	0.0137922
ENSSSCG00000029515|ref|ENSSSCT00000042014.1,TCONS_00079764,TCONS_00079766|PON3|ENSG00000105852|PON3	4872.8	-2.20029	0.337696	-6.51561	7.23942e-11	2.62529e-08
ENSSSCG00000029519|ref|TCONS_00063437|CIAPIN1|ENSG00000005194|CIAPIN1	489.121	-0.875938	0.236836	-3.6985	0.000216876	0.00976316
ENSSSCG00000029570|ref|TCONS_00047559,TCONS_00047560|PXDN|ENSG00000130508|PXDN	6951.38	0.825883	0.184961	4.46518	8.00013e-06	0.000678193
ENSSSCG00000029715|ref|TCONS_00003777,TCONS_00003778,TCONS_00003779|OLFM1|ENSG00000130558|OLFM1	286.248	-1.03447	0.289028	-3.57914	0.000344723	0.0139624
ENSSSCG00000029744|ref|TCONS_00061100,TCONS_00061102,TCONS_00061103|PLCH2|ENSG00000149527|PLCH2	131.183	-1.36455	0.39308	-3.47143	0.000517688	0.0185727
ENSSSCG00000029790|ref|TCONS_00049410,TCONS_00049411|PCYOX1|ENSG00000116005|PCYOX1	10105.5	-1.28124	0.278471	-4.601	4.20466e-06	0.000415847
ENSSSCG00000029805|ref|TCONS_00040763,TCONS_00040764,TCONS_00040765|RHOBTB3|ENSG00000164292|RHOBTB3	1865.51	0.847653	0.256892	3.29965	0.000968053	0.0293905
ENSSSCG00000029837|ref|ENSSSCT00000038025.1,ENSSSCT00000055668.1,ENSSSCT00000061114.1,TCONS_00010253|VWA8|ENSG00000102763|VWA8	1462.44	-0.734038	0.214493	-3.4222	0.000621167	0.0209543
ENSSSCG00000029985|ref|TCONS_00044026,TCONS_00044027|ARL10|ENSG00000175414|ARL10	481.795	0.807346	0.253646	3.18297	0.00145773	0.0397299
ENSSSCG00000030018|ref|TCONS_00065941,TCONS_00065942|ZNF396|ENSG00000186496|ZNF396	77.5352	1.45773	0.375214	3.88506	0.000102306	0.0054738
ENSSSCG00000030209|ref|TCONS_00055132,TCONS_00055133|MFNG|ENSG00000100060|MFNG	2035.36	-1.26171	0.21044	-5.9956	2.02732e-09	6.01516e-07
ENSSSCG00000030318|ref|TCONS_00053745,TCONS_00053746|SDHC|ENSG00000143252|SDHC	2718.86	-0.780423	0.208651	-3.74032	0.000183783	0.00847806
ENSSSCG00000030415|ref|TCONS_00041959,TCONS_00041960|DPP3|ENSG00000254986|DPP3	160.639	-1.03995	0.316487	-3.28592	0.00101649	0.0305063
ENSSSCG00000030707|ref|TCONS_00015049,TCONS_00015051|INPP5K|ENSG00000132376|INPP5K	593.993	-1.30367	0.228589	-5.70313	1.17625e-08	2.6027e-06
ENSSSCG00000030801|ref|TCONS_00052403,TCONS_00052406,TCONS_00052407,TCONS_00052408,TCONS_00052409,TCONS_00052410,TCONS_00052411,TCONS_00052412|No_name|ENSG00000183347|GBP6	202.707	-2.21556	0.384308	-5.76506	8.1628e-09	1.93755e-06
ENSSSCG00000031053|ref|TCONS_00054029,TCONS_00054040|S100A1|ENSG00000160678|S100A1	3671.37	-1.84255	0.233379	-7.8951	2.90086e-15	1.72139e-12
ENSSSCG00000031174|ref|TCONS_00007884,TCONS_00007885,TCONS_00007887|FBP1|ENSG00000165140|FBP1	183.391	1.52391	0.31192	4.88556	1.03135e-06	0.000125834
ENSSSCG00000031262|ref|TCONS_00051938|TXNIP|ENSG00000265972|TXNIP	46783.3	0.696874	0.220465	3.16093	0.00157265	0.0414571
ENSSSCG00000031299|ref|TCONS_00043268,TCONS_00043269|TECR|ENSG00000099797|TECR	1766.74	-1.11249	0.211482	-5.26044	1.43708e-07	2.34513e-05
ENSSSCG00000031610|ref|TCONS_00075799|No_name||	393.51	-2.86673	0.383284	-7.4794	7.46635e-14	3.74897e-11
ENSSSCG00000031781|ref|ENSSSCT00000041059.1,ENSSSCT00000058152.1,TCONS_00063593|PSMB10|ENSG00000205220|PSMB10	306.127	-1.18013	0.340935	-3.46144	0.000537298	0.0190609
ENSSSCG00000031830|ref|ENSSSCT00000036673.2,TCONS_00031515|No_name|ENSG00000079308|TNS1	1386.29	-1.02688	0.276393	-3.71528	0.000202979	0.00923309
ENSSSCG00000031903|ref|ENSSSCT00000036775.1,ENSSSCT00000038319.1,ENSSSCT00000046868.1,ENSSSCT00000047807.1,ENSSSCT00000059070.1,ENSSSCT00000062917.1,TCONS_00038383,TCONS_00038385,TCONS_00038386|TNNT3|ENSG00000130595|TNNT3	279.697	1.68129	0.367907	4.56989	4.87977e-06	0.000465003
ENSSSCG00000032003|ref|TCONS_00041883,TCONS_00041884,TCONS_00041886,TCONS_00041887,TCONS_00041888|No_name||	1633.67	-0.836734	0.231259	-3.61817	0.000296696	0.0124947
ENSSSCG00000032019|ref|TCONS_00019987,TCONS_00019988|DNASE1L3|ENSG00000163687|DNASE1L3	119.505	-1.13831	0.34945	-3.25743	0.00112427	0.0329829
ENSSSCG00000032067|ref|TCONS_00065480|No_name|ENSG00000004455|AK2	1744.33	-0.958281	0.201784	-4.74904	2.04381e-06	0.000224218
ENSSSCG00000032213|ref|TCONS_00028211,TCONS_00028212|DBI|ENSG00000155368|DBI	15421.7	-1.28116	0.296313	-4.32366	1.53465e-05	0.00118549
ENSSSCG00000032297|ref|ENSSSCT00000036761.1,ENSSSCT00000050352.1,ENSSSCT00000050857.1,ENSSSCT00000057613.1,TCONS_00003422,TCONS_00003423,TCONS_00003424,TCONS_00003428,TCONS_00003429|No_name|ENSG00000119397|CNTRL	569.578	1.26931	0.249538	5.08665	3.64452e-07	5.34598e-05
ENSSSCG00000032527|ref|TCONS_00049929|FOSL2|ENSG00000075426|FOSL2	2161.22	0.857446	0.206098	4.16039	3.17707e-05	0.00216024
ENSSSCG00000032768|ref|TCONS_00083932,TCONS_00083933|EBP|ENSG00000147155|EBP	651.083	-1.40911	0.242216	-5.81758	5.97056e-09	1.44344e-06
ENSSSCG00000032795|ref|ENSSSCT00000051220.1,ENSSSCT00000062107.1|IL18R1|ENSG00000115604|IL18R1	189.677	1.19184	0.295168	4.03785	5.39444e-05	0.00323048
ENSSSCG00000032833|ref|TCONS_00040036|CD320|ENSG00000167775|CD320	982.619	-0.930127	0.276386	-3.36532	0.000764543	0.0247814
ENSSSCG00000032861|ref|TCONS_00055223,TCONS_00055224|NUAK1|ENSG00000074590|NUAK1	1355.45	-0.795919	0.213588	-3.72642	0.000194217	0.00889224
ENSSSCG00000032941|ref|TCONS_00076436,TCONS_00076437|SIK2|ENSG00000170145|SIK2	5899.26	0.612718	0.183231	3.34397	0.000825889	0.0262335
ENSSSCG00000032949|ref|ENSSSCT00000047575.1,TCONS_00005181|No_name|ENSG00000138613|APH1B	516.695	1.03669	0.252852	4.1	4.13158e-05	0.00263233
ENSSSCG00000033068|ref|TCONS_00041735|No_name||	591.967	-0.801432	0.240485	-3.33257	0.000860484	0.0268747
ENSSSCG00000033123|ref|TCONS_00013269|TMEM97|ENSG00000109084|TMEM97	503.805	-0.893041	0.245956	-3.63089	0.000282443	0.01205
ENSSSCG00000033146|ref|ENSSSCT00000051646.1,TCONS_00056226,TCONS_00056232,TCONS_00056233,TCONS_00056234,TCONS_00056235,TCONS_00056236,TCONS_00056237|CD163|ENSG00000177575|CD163	3527.61	0.889856	0.207914	4.27992	1.86964e-05	0.00141087
ENSSSCG00000033260|ref|TCONS_00038368,TCONS_00038369,TCONS_00038370,TCONS_00038371|TNNI2|ENSG00000130598|TNNI2	172.045	1.47551	0.380986	3.87286	0.000107564	0.00563632
ENSSSCG00000033262|ref|ENSSSCT00000047117.1,TCONS_00044924,TCONS_00044928,TCONS_00044929|CD74|ENSG00000019582|CD74	6680.91	-0.981189	0.241496	-4.06296	4.84546e-05	0.00298384
ENSSSCG00000033541|ref|TCONS_00072129|NAT8L|ENSG00000185818|NAT8L	288.827	-1.52646	0.321906	-4.74196	2.11662e-06	0.000228367
ENSSSCG00000033550|ref|TCONS_00069864|No_name||	232.571	2.30319	0.290976	7.91541	2.46447e-15	1.58981e-12
ENSSSCG00000033655|ref|TCONS_00069571,TCONS_00069572,TCONS_00069573,TCONS_00069574,TCONS_00069575,TCONS_00069576,TCONS_00069577,TCONS_00069578,TCONS_00069580,TCONS_00069581|TUBB2B|ENSG00000137285|TUBB2B	1354.11	-1.43842	0.297829	-4.8297	1.36741e-06	0.000156113
ENSSSCG00000033727|ref|TCONS_00019781|GPX1|ENSG00000233276|GPX1	1948	-1.41746	0.287429	-4.93152	8.15909e-07	0.000105786
ENSSSCG00000033822|ref|TCONS_00076068|THRSP|ENSG00000151365|THRSP	25308.9	-2.79122	0.18477	-15.1064	1.46895e-51	9.58857e-48
ENSSSCG00000033844|ref|TCONS_00047090,TCONS_00047091|CYP1B1|ENSG00000138061|CYP1B1	623.203	1.22729	0.316963	3.87203	0.000107934	0.00563632
ENSSSCG00000033944|ref|TCONS_00063395,TCONS_00063397|CYB5B|ENSG00000103018|CYB5B	3227.83	-1.31569	0.223581	-5.88462	3.98972e-09	1.06297e-06
ENSSSCG00000034102|ref|TCONS_00076035,TCONS_00076036|DGAT2|ENSG00000062282|DGAT2	31738.6	-0.942733	0.270892	-3.4801	0.000501219	0.0182268
ENSSSCG00000034348|ref|ENSSSCT00000058230.1,TCONS_00010033,TCONS_00010037,TCONS_00010038|NBEA|ENSG00000172915|NBEA	781.285	0.844077	0.219169	3.85127	0.000117508	0.00592306
ENSSSCG00000034398|ref|TCONS_00050834|C8orf37|ENSG00000156172|C8orf37	503.124	0.817193	0.234717	3.4816	0.000498421	0.0181756
ENSSSCG00000034442|ref|TCONS_00074580,TCONS_00074582,TCONS_00074584,TCONS_00074585,TCONS_00074587,TCONS_00074588,TCONS_00074590,TCONS_00074591,TCONS_00074592|No_name||	300.023	0.941153	0.267569	3.51743	0.000435749	0.0165851
ENSSSCG00000034677|ref|TCONS_00031009|No_name|ENSG00000155657|TTN	160.016	1.26021	0.386969	3.25662	0.00112748	0.0330027
ENSSSCG00000034810|ref|TCONS_00065426|PEF1|ENSG00000162517|PEF1	929.125	-1.23327	0.211832	-5.82192	5.81763e-09	1.433e-06
ENSSSCG00000034853|ref|TCONS_00086659|No_name||	435.106	2.4167	0.380996	6.34311	2.25167e-10	7.94476e-08
ENSSSCG00000034883|ref|TCONS_00052193|AMIGO1|ENSG00000181754|AMIGO1	217.342	-0.98791	0.308959	-3.19754	0.00138604	0.0383364
ENSSSCG00000034905|ref|TCONS_00059241,TCONS_00059243|MVD|ENSG00000167508|MVD	416.059	-1.2268	0.245976	-4.98749	6.11694e-07	8.40597e-05
ENSSSCG00000035223|ref|TCONS_00001955,TCONS_00001958|SYNM|ENSG00000182253|SYNM	368.098	1.26046	0.364624	3.45686	0.000546508	0.0193154
ENSSSCG00000035293|ref|TCONS_00041764,TCONS_00041765,TCONS_00041767,TCONS_00041770,TCONS_00041772,TCONS_00041773,TCONS_00041774,TCONS_00041775|No_name|ENSG00000167244|IGF2	5079.03	1.46082	0.281003	5.19858	2.00813e-07	3.1971e-05
ENSSSCG00000035337|ref|TCONS_00046031,TCONS_00046032|No_name||	51.3118	-1.58607	0.393314	-4.03259	5.51661e-05	0.00328855
ENSSSCG00000035473|ref|TCONS_00069867|No_name||	508.481	1.85844	0.27413	6.7794	1.20673e-11	4.92309e-09
ENSSSCG00000035863|ref|TCONS_00002702|PLIN2|ENSG00000147872|PLIN2	1815.86	1.08205	0.234154	4.62112	3.81677e-06	0.000383292
ENSSSCG00000035955|ref|TCONS_00067325|No_name|ENSG00000277224|HIST1H2BF	678.566	0.996618	0.283	3.52162	0.000428918	0.0163729
ENSSSCG00000035958|ref|TCONS_00046558,TCONS_00046559|EVA1A|ENSG00000115363|EVA1A	230.74	1.19565	0.343993	3.47581	0.000509315	0.0184514
ENSSSCG00000036008|ref|TCONS_00046560|TACR1|ENSG00000115353|TACR1	76.3816	-1.32423	0.393511	-3.36516	0.000764988	0.0247814
ENSSSCG00000036064|ref|TCONS_00001108|CALHM6|ENSG00000188820|CALHM6	47.4287	-1.28893	0.394515	-3.26713	0.00108643	0.032089
ENSSSCG00000036080|ref|TCONS_00069819|HIST1H2AB|ENSG00000278463|HIST1H2AB	482.06	1.35989	0.314162	4.32864	1.50033e-05	0.00117286
ENSSSCG00000036081|ref|TCONS_00034530|TBC1D20|ENSG00000125875|TBC1D20	4652.57	-0.618791	0.198786	-3.11285	0.00185291	0.0466083
ENSSSCG00000036093|ref|TCONS_00067305|No_name|ENSG00000270882|HIST2H4A	959.27	1.05536	0.284152	3.71406	0.000203964	0.00924566
ENSSSCG00000036114|ref|TCONS_00020997|No_name||	791.288	0.893451	0.23449	3.81019	0.000138857	0.00671401
ENSSSCG00000036206|ref|TCONS_00017097|C3orf58|ENSG00000181744|C3orf58	1086.74	0.776351	0.230686	3.36541	0.000764312	0.0247814
ENSSSCG00000036208|ref|ENSSSCT00000061364.1,TCONS_00013754,TCONS_00013755,TCONS_00013756,TCONS_00013757|No_name|ENSG00000176974|SHMT1	676.14	1.35747	0.276673	4.90639	9.27691e-07	0.00011625
ENSSSCG00000036213|ref|TCONS_00075016|FGF2|ENSG00000138685|FGF2	1943.04	1.25399	0.238331	5.26155	1.42846e-07	2.34513e-05
ENSSSCG00000036236|ref|TCONS_00073438,TCONS_00073439,TCONS_00073440,TCONS_00073441,TCONS_00073442|ELOVL6|ENSG00000170522|ELOVL6	22319.8	-1.46085	0.320164	-4.5628	5.04767e-06	0.000477517
ENSSSCG00000036237|ref|TCONS_00057605,TCONS_00057606|ITGA7|ENSG00000135424|ITGA7	7084.89	-1.08739	0.205424	-5.29338	1.20074e-07	2.0097e-05
ENSSSCG00000036261|ref|TCONS_00029997|CROCC2|ENSG00000226321|CROCC2	361.582	-1.85798	0.322454	-5.76199	8.31259e-09	1.93787e-06
ENSSSCG00000036286|ref|TCONS_00035566,TCONS_00035567,TCONS_00035568|APMAP|ENSG00000101474|APMAP	1368.01	-0.766431	0.207418	-3.69511	0.000219796	0.00986059
ENSSSCG00000036287|ref|TCONS_00082543|No_name||	46.1751	-1.40026	0.385778	-3.62971	0.000283738	0.0120658
ENSSSCG00000036379|ref|TCONS_00045674|No_name||	824.652	2.18287	0.27452	7.95161	1.84099e-15	1.26495e-12
ENSSSCG00000036524|ref|TCONS_00009256|No_name||	73.4745	1.14804	0.364684	3.14804	0.00164369	0.042831
ENSSSCG00000036575|ref|TCONS_00039672,TCONS_00039673|USHBP1|ENSG00000130307|USHBP1	332.532	-1.17531	0.277017	-4.24273	2.20819e-05	0.00162869
ENSSSCG00000036723|ref|TCONS_00058189|EMP1|ENSG00000134531|EMP1	16452	-1.21847	0.206781	-5.89258	3.80212e-09	1.0341e-06
ENSSSCG00000036724|ref|TCONS_00078977,TCONS_00078978,TCONS_00078979,TCONS_00078980|CRYAB|ENSG00000109846|CRYAB	367.265	-1.71218	0.319462	-5.35957	8.34188e-08	1.51254e-05
ENSSSCG00000036727|ref|TCONS_00069838|No_name|ENSG00000278272|HIST1H3C	169.752	1.21301	0.387544	3.12998	0.00174816	0.0445747
ENSSSCG00000036758|ref|TCONS_00027593,TCONS_00027595,TCONS_00027596|HSPA12A|ENSG00000165868|HSPA12A	1584.11	-2.07343	0.206803	-10.0261	1.17032e-23	1.69762e-20
ENSSSCG00000037318|ref|TCONS_00062753|TRABD2B|ENSG00000269113|TRABD2B	293.65	-0.91764	0.266785	-3.43962	0.00058253	0.0198562
ENSSSCG00000037416|ref|TCONS_00070454,TCONS_00070455|CLIC5|ENSG00000112782|CLIC5	612.163	-1.25991	0.260852	-4.82997	1.36556e-06	0.000156113
ENSSSCG00000037477|ref|TCONS_00082335|No_name|ENSG00000198677|TTC37	161.707	-1.26103	0.390107	-3.23252	0.00122705	0.0347475
ENSSSCG00000037487|ref|ENSSSCT00000063315.1,TCONS_00014381|No_name|ENSG00000131471|AOC3	5932.43	-1.08579	0.260703	-4.16486	3.11549e-05	0.00214067
ENSSSCG00000037598|ref|TCONS_00038076,TCONS_00038077,TCONS_00038078|SNX10|ENSG00000086300|SNX10	904.151	-1.01471	0.276802	-3.66582	0.000246543	0.0107287
ENSSSCG00000037808|ref|TCONS_00054387,TCONS_00054388,TCONS_00054392,TCONS_00054393,TCONS_00054394,TCONS_00054395,TCONS_00054396,TCONS_00054397,TCONS_00054401,TCONS_00054403|No_name|ENSG00000168765|GSTM4	179.225	1.91006	0.320951	5.95125	2.66096e-09	7.71975e-07
ENSSSCG00000037878|ref|TCONS_00047993|AHSP|ENSG00000169877|AHSP	67.0982	-1.51572	0.367319	-4.12643	3.68432e-05	0.00244157
ENSSSCG00000037950|ref|TCONS_00072549,TCONS_00072550|NIPAL1|ENSG00000163293|NIPAL1	42.0658	1.38057	0.391583	3.52562	0.000422488	0.0162223
ENSSSCG00000038089|ref|TCONS_00019278,TCONS_00019279,TCONS_00019281,TCONS_00019282|COL18A1|ENSG00000182871|COL18A1	2712.16	0.773626	0.193425	3.99963	6.3442e-05	0.00369748
ENSSSCG00000038126|ref|TCONS_00057218,TCONS_00057219|MGAT3|ENSG00000128268|MGAT3	278.758	-1.24294	0.275971	-4.5039	6.67176e-06	0.000599468
ENSSSCG00000038203|ref|TCONS_00080867|EDF1|ENSG00000107223|EDF1	187.611	-1.09625	0.324475	-3.37854	0.000728713	0.0239631
ENSSSCG00000038322|ref|TCONS_00083331,TCONS_00083332,TCONS_00083333|No_name|ENSG00000062282|DGAT2	2107.86	-1.83882	0.240655	-7.64089	2.15722e-14	1.17344e-11
ENSSSCG00000038383|ref|TCONS_00049737,TCONS_00049738|DYNC2LI1|ENSG00000138036|DYNC2LI1	162.783	1.15066	0.311505	3.69386	0.000220878	0.00987523
ENSSSCG00000038394|ref|TCONS_00046656,TCONS_00046657,TCONS_00046660|No_name|ENSG00000124374|PAIP2B	1338.55	0.825815	0.239674	3.44557	0.000569849	0.0197096
ENSSSCG00000038452|ref|TCONS_00005670,TCONS_00005671|ADAMTS17|ENSG00000140470|ADAMTS17	449.097	-1.06382	0.334192	-3.18327	0.00145623	0.0397299
ENSSSCG00000038543|ref|TCONS_00050005|CENPA|ENSG00000115163|CENPA	68.3843	1.32586	0.383596	3.45641	0.000547429	0.0193154
ENSSSCG00000038569|ref|TCONS_00084406,TCONS_00084407,TCONS_00084408|ARMCX1|ENSG00000126947|ARMCX1	179.097	1.5074	0.33469	4.50385	6.67335e-06	0.000599468
ENSSSCG00000038643|ref|TCONS_00050151,TCONS_00050152|KLF11|ENSG00000172059|KLF11	661.865	0.884276	0.257032	3.44033	0.00058101	0.0198562
ENSSSCG00000038679|ref|ENSSSCT00000045484.1,TCONS_00082337,TCONS_00082340|No_name|ENSG00000119397|CNTRL	283.594	-3.54443	0.294999	-12.015	2.96209e-33	9.66753e-30
ENSSSCG00000038825|ref|TCONS_00060699,TCONS_00060700,TCONS_00060702,TCONS_00060704,TCONS_00060705,TCONS_00060706,TCONS_00060707,TCONS_00060708,TCONS_00060709,TCONS_00060710|No_name||	487.089	-0.882268	0.264101	-3.34065	0.000835816	0.0264203
ENSSSCG00000038967|ref|ENSSSCT00000052362.1,TCONS_00064873,TCONS_00064875|NADK|ENSG00000008130|NADK	2168.38	-0.946177	0.206748	-4.57649	4.72853e-06	0.000457266
ENSSSCG00000039027|ref|TCONS_00084040|TRO|ENSG00000067445|TRO	46.9654	-1.4557	0.390722	-3.72566	0.000194805	0.00889224
ENSSSCG00000039243|ref|ENSSSCT00000052819.1|CD81|ENSG00000110651|CD81	5154.34	-0.631201	0.185733	-3.39844	0.000677714	0.0225703
ENSSSCG00000039295|ref|TCONS_00043131|MRPL34|ENSG00000130312|MRPL34	578.765	-0.946515	0.237841	-3.97961	6.90271e-05	0.00395599
ENSSSCG00000039468|ref|TCONS_00076028|SERPINH1|ENSG00000149257|SERPINH1	18744.7	-0.679434	0.219999	-3.08835	0.00201274	0.0495779
ENSSSCG00000039480|ref|TCONS_00030518,TCONS_00030520,TCONS_00030521,TCONS_00030522|ERLIN2|ENSG00000147475|ERLIN2	1016.48	0.677636	0.216282	3.13311	0.00172964	0.0442435
ENSSSCG00000039512|ref|TCONS_00056242|RBP5|ENSG00000139194|RBP5	91.1434	1.20858	0.38423	3.14546	0.00165827	0.0430392
ENSSSCG00000039635|ref|TCONS_00040462|No_name|ENSG00000145912|NHP2	302.551	-0.877865	0.263977	-3.32553	0.0008825	0.027301
ENSSSCG00000039650|ref|TCONS_00012027,TCONS_00012028|PCYT2|ENSG00000185813|PCYT2	773.13	-0.947412	0.243088	-3.89741	9.72276e-05	0.00523933
ENSSSCG00000039651|ref|TCONS_00064990|SLC2A5|ENSG00000142583|SLC2A5	251.619	-1.32153	0.377631	-3.49953	0.000466084	0.0172862
ENSSSCG00000039658|ref|TCONS_00008284,TCONS_00008285,TCONS_00008286,TCONS_00008287,TCONS_00008288|No_name|ENSG00000065809|FAM107B	362.192	1.39036	0.284548	4.88622	1.02788e-06	0.000125834
ENSSSCG00000039751|ref|ENSSSCT00000054539.1,TCONS_00059591,TCONS_00059593,TCONS_00059594,TCONS_00059595|NLRC5|ENSG00000140853|NLRC5	814.87	-1.32992	0.354022	-3.75661	0.00017223	0.00805901
ENSSSCG00000039807|ref|TCONS_00011979,TCONS_00011988|No_name|ENSG00000141574|SECTM1	144.764	-1.22742	0.348015	-3.52693	0.000420409	0.0161901
ENSSSCG00000039861|ref|TCONS_00006960,TCONS_00006961|HDHD3|ENSG00000119431|HDHD3	196.735	-1.02187	0.314609	-3.24807	0.0011619	0.0334418
ENSSSCG00000039985|ref|TCONS_00081976,TCONS_00081977,TCONS_00081979,TCONS_00081980,TCONS_00081981,TCONS_00081982,TCONS_00081983,TCONS_00081984,TCONS_00081985|No_name|ENSG00000198848|CES1	1054.51	-1.04446	0.291772	-3.57973	0.000343953	0.0139624
ENSSSCG00000040025|ref|TCONS_00025017|NANOS1|ENSG00000188613|NANOS1	128.943	1.26109	0.379391	3.32399	0.000887378	0.0273871
ENSSSCG00000040162|ref|TCONS_00045623|NUPR1|ENSG00000176046|NUPR1	1408.63	1.6563	0.206833	8.00788	1.16701e-15	8.46409e-13
ENSSSCG00000040166|ref|TCONS_00069230,TCONS_00069231|FLRT2|ENSG00000185070|FLRT2	653.564	0.873109	0.282383	3.09193	0.00198859	0.0491764
ENSSSCG00000040203|ref|TCONS_00059362|No_name|ENSG00000140905_ENSG00000260643_ENSG00000284512|GCSH_AC092718.3_AC092718.8	494.112	-0.815725	0.246747	-3.30592	0.000946652	0.0290107
ENSSSCG00000040272|ref|TCONS_00073085|TTC29|ENSG00000137473|TTC29	58.0529	1.50092	0.387011	3.87823	0.000105218	0.00553877
ENSSSCG00000040275|ref|TCONS_00056110|HEBP1|ENSG00000013583|HEBP1	678.292	-0.707666	0.226174	-3.12886	0.00175486	0.0446582
ENSSSCG00000040296|ref|TCONS_00021174,TCONS_00021175|EHHADH|ENSG00000113790|EHHADH	1674.41	-0.807034	0.250199	-3.22557	0.0012572	0.0352964
ENSSSCG00000040416|ref|TCONS_00041955|No_name|ENSG00000174483_ENSG00000256349|BBS1_AP002748.4	352.993	0.921512	0.262145	3.51527	0.000439299	0.0166717
ENSSSCG00000040464|ref|TCONS_00037667|LEP|ENSG00000174697|LEP	1143.15	-2.64753	0.220009	-12.0337	2.36305e-33	9.66753e-30
ENSSSCG00000040728|ref|TCONS_00051046,TCONS_00051047,TCONS_00051048,TCONS_00051049|EYA1|ENSG00000104313|EYA1	63.9889	1.97498	0.385108	5.12839	2.92236e-07	4.4884e-05
ENSSSCG00000040867|ref|ENSSSCT00000043452.1|No_name||	92.5443	1.49589	0.388969	3.84577	0.000120173	0.00596526
TCONS_00006374|novel|TCONS_00006374|No_name||	1582.78	-0.904783	0.221391	-4.08681	4.37337e-05	0.00274492
TCONS_00007447|lncRNA|TCONS_00007447|No_name||	35.958	-1.45	0.393555	-3.68437	0.00022927	0.0101807
TCONS_00011899|lncRNA|TCONS_00011899|No_name||	89.8657	-2.09067	0.394105	-5.30486	1.12761e-07	1.93696e-05
TCONS_00011931|lncRNA|TCONS_00011931|No_name||	1827.28	0.762886	0.213908	3.56642	0.000361887	0.0143165
TCONS_00013794|lncRNA|TCONS_00013794|No_name||	33.9961	1.23035	0.394608	3.1179	0.00182146	0.0460837
TCONS_00018230|lncRNA|TCONS_00018230|No_name||	84.8293	1.21819	0.392715	3.10197	0.00192239	0.0478946
TCONS_00022600|lncRNA|TCONS_00022600|No_name||	512.998	1.03383	0.33336	3.10124	0.00192709	0.0479203
TCONS_00027849|lncRNA|TCONS_00027849|No_name||	87.6999	1.48775	0.361703	4.11319	3.90232e-05	0.00253834
TCONS_00031874|lncRNA|TCONS_00031874|No_name||	80.0146	-1.50482	0.367998	-4.08922	4.32821e-05	0.00274295
TCONS_00034772|novel|TCONS_00034772|No_name||	223.037	2.71671	0.321041	8.46221	2.62353e-17	2.14063e-14
TCONS_00036249|lncRNA|TCONS_00036249|No_name||	287.261	3.65819	0.364032	10.0491	9.27212e-24	1.51309e-20
TCONS_00038239|lncRNA|TCONS_00038239|No_name||	252.43	-1.22073	0.371051	-3.28992	0.00100215	0.0302038
TCONS_00038249|lncRNA|TCONS_00038249|No_name||	90.8213	1.19203	0.363645	3.27799	0.00104548	0.0312329
TCONS_00038250|lncRNA|TCONS_00038250|No_name||	90.5316	1.60783	0.357181	4.50146	6.74885e-06	0.000599468
TCONS_00045010|lncRNA|TCONS_00045010|No_name||	41.9147	-1.24386	0.393022	-3.16487	0.00155155	0.0410861
TCONS_00045012|lncRNA|TCONS_00045012|No_name||	192.678	2.64166	0.382699	6.90272	5.10167e-12	2.22007e-09
TCONS_00045013|lncRNA|TCONS_00045013|No_name||	825.846	1.78935	0.237335	7.53936	4.72284e-14	2.46627e-11
TCONS_00047733|lncRNA|TCONS_00047733|No_name||	189.112	-0.975709	0.305241	-3.19652	0.00139094	0.0383905
TCONS_00054641|lncRNA|TCONS_00054641|No_name||	100.819	1.3191	0.348791	3.78191	0.000155628	0.00744219
TCONS_00054720|lncRNA|TCONS_00054720|No_name||	59.0696	-1.33733	0.381234	-3.5079	0.000451651	0.0169434
TCONS_00059114|lncRNA|TCONS_00059114|No_name||	281.24	1.22663	0.348181	3.52297	0.000426744	0.0163377
TCONS_00059121|lncRNA|TCONS_00059121|No_name||	2843.42	0.963118	0.300875	3.20105	0.00136927	0.0379529
TCONS_00059124|lncRNA|TCONS_00059124|No_name||	533.924	1.10445	0.30943	3.56929	0.000357948	0.0142415
TCONS_00071943|lncRNA|TCONS_00071943|No_name||	63.8774	-1.47029	0.393674	-3.73479	0.000187872	0.00863618
TCONS_00072004|lncRNA|TCONS_00072004|No_name||	57.4124	1.55482	0.393592	3.95035	7.80371e-05	0.00439618
TCONS_00072399|novel|TCONS_00072399|No_name||	171.441	1.07851	0.300461	3.58953	0.000331277	0.0136372
TCONS_00075887|novel|TCONS_00075887|No_name||	6102.23	-2.46118	0.260108	-9.46212	3.01751e-21	3.67479e-18
TCONS_00078317|novel|TCONS_00078317|No_name||	20504	-5.31468	0.279796	-18.9948	1.88277e-80	2.45796e-76
TCONS_00078548|novel|TCONS_00078548|No_name||	262.079	-1.76409	0.323184	-5.45847	4.80264e-08	9.35797e-06
TCONS_00079998|novel|TCONS_00079998|No_name||	131.827	-1.66935	0.394523	-4.23131	2.32332e-05	0.00167574
TCONS_00080671|lncRNA|TCONS_00080671|No_name||	176.291	1.82303	0.394313	4.62331	3.7767e-06	0.000382208
TCONS_00080779|novel|TCONS_00080779|No_name||	243.391	1.94965	0.317205	6.14634	7.92896e-10	2.5247e-07
TCONS_00080785|novel|TCONS_00080785|No_name||	83.3232	1.31604	0.394442	3.33645	0.000848546	0.0265654
TCONS_00082447|lncRNA|TCONS_00082447|No_name||	1830.88	1.48587	0.330929	4.48999	7.12279e-06	0.00061992
TCONS_00086562|lncRNA|TCONS_00086562|No_name||	629.59	1.02239	0.258407	3.95652	7.60487e-05	0.00431659

## Sheet: Fat_LW_vs_ES
ID	baseMean	log2FoldChange	lfcSE	stat	pvalue	padj
ENSSSCG00000000029|ref|TCONS_00054950,TCONS_00054953|SCUBE1|ENSG00000159307|SCUBE1	216.591	1.11476	0.329899	3.37911	0.000727216	0.031743
ENSSSCG00000000146|ref|ENSSSCT00000000153.3,TCONS_00045269,TCONS_00045273,TCONS_00045274,TCONS_00045275,TCONS_00045276,TCONS_00045277|MYH11|ENSG00000133392|MYH11	2516.99	1.09237	0.323716	3.37448	0.000739554	0.0319441
ENSSSCG00000000182|ref|TCONS_00057350,TCONS_00057352|WNT10B|ENSG00000169884|WNT10B	54.774	1.68874	0.371491	4.54585	5.47146e-06	0.000645484
ENSSSCG00000000203|ref|TCONS_00055244,TCONS_00055245|KCNH3|ENSG00000135519|KCNH3	95.1675	-1.95454	0.349464	-5.59295	2.23245e-08	6.0904e-06
ENSSSCG00000000362|ref|TCONS_00055467|RDH5|ENSG00000135437|RDH5	776.287	-1.05208	0.297284	-3.53896	0.000401714	0.020078
ENSSSCG00000000531|ref|ENSSSCT00000023961.2,TCONS_00058013,TCONS_00058014|BICD1|ENSG00000151746|BICD1	286.132	-1.06825	0.310213	-3.4436	0.000574016	0.0268455
ENSSSCG00000000759|ref|TCONS_00056380,TCONS_00056381|No_name|ENSG00000111186|WNT5B	183.42	1.20533	0.31656	3.80758	0.000140334	0.00923453
ENSSSCG00000000874|ref|TCONS_00058727,TCONS_00058729,TCONS_00058730,TCONS_00058731,TCONS_00058732|GAS2L3|ENSG00000139354|GAS2L3	293.405	0.937726	0.28481	3.29246	0.000993157	0.0385917
ENSSSCG00000000985|ref|TCONS_00069534,TCONS_00069535,TCONS_00069536,TCONS_00069537,TCONS_00069538,TCONS_00069539,TCONS_00069540,TCONS_00069541,TCONS_00069542|EXOC2|ENSG00000112685|EXOC2	3010.17	0.777464	0.243598	3.19159	0.00141492	0.0480011
ENSSSCG00000001435|ref|TCONS_00070044,TCONS_00070047|AGPAT1|ENSG00000204310|AGPAT1	2702.46	-1.13293	0.232264	-4.87775	1.07301e-06	0.000159671
ENSSSCG00000001487|ref|TCONS_00067586|KLHL31|ENSG00000124743|KLHL31	1429.05	-1.53017	0.303841	-5.03608	4.75173e-07	7.97742e-05
ENSSSCG00000001539|ref|TCONS_00067671,TCONS_00067672,TCONS_00067673,TCONS_00067674,TCONS_00067676,TCONS_00067677|PPARD|ENSG00000112033|PPARD	1044.07	-1.35219	0.236102	-5.72715	1.02135e-08	3.11036e-06
ENSSSCG00000001549|ref|TCONS_00070260,TCONS_00070264,TCONS_00070265,TCONS_00070266,TCONS_00070267|FKBP5|ENSG00000096060|FKBP5	1896.14	1.10744	0.239587	4.62229	3.7952e-06	0.000464469
ENSSSCG00000001565|ref|TCONS_00067716|CDKN1A|ENSG00000124762|CDKN1A	188.123	-1.25501	0.322335	-3.89349	9.88112e-05	0.00712099
ENSSSCG00000001570|ref|ENSSSCT00000001749.3|PI16|ENSG00000164530|PI16	2404.54	2.00919	0.259654	7.73795	1.01035e-14	1.01773e-11
ENSSSCG00000002257|ref|TCONS_00071468,TCONS_00071469,TCONS_00071470,TCONS_00071471,TCONS_00071472,TCONS_00071473,TCONS_00071474,TCONS_00071476|MCTP2|ENSG00000140563|MCTP2	267.528	-1.08256	0.32525	-3.32839	0.000873481	0.0354737
ENSSSCG00000002349|ref|TCONS_00069030,TCONS_00069031,TCONS_00069032,TCONS_00069034,TCONS_00069035|ACOT4|ENSG00000177465|ACOT4	2390.68	-1.25637	0.239279	-5.25067	1.51546e-07	2.9596e-05
ENSSSCG00000002495|ref|TCONS_00071924,TCONS_00071926,TCONS_00071927,TCONS_00071928,TCONS_00071929,TCONS_00071930,TCONS_00071931,TCONS_00071932,TCONS_00071933,TCONS_00071934|SYNE3|ENSG00000176438|SYNE3	1938.11	0.773797	0.24164	3.20226	0.00136352	0.0472071
ENSSSCG00000002529|ref|TCONS_00081736|No_name|ENSG00000171858|RPS21	235.251	-2.61399	0.332294	-7.86649	3.64718e-15	4.34181e-12
ENSSSCG00000002555|ref|TCONS_00081792,TCONS_00081793,TCONS_00081795|JAG2|ENSG00000184916|JAG2	434.865	-0.977351	0.271068	-3.60555	0.00031149	0.0172108
ENSSSCG00000002670|ref|TCONS_00063116|USP10|ENSG00000103194|USP10	1271.6	-0.836074	0.234612	-3.56365	0.000365728	0.0189297
ENSSSCG00000002712|ref|TCONS_00059454,TCONS_00059455|LDHD|ENSG00000166816|LDHD	256.106	-1.26196	0.339886	-3.71289	0.00020491	0.0123654
ENSSSCG00000002825|ref|TCONS_00063631,TCONS_00063632,TCONS_00063633,TCONS_00063634|No_name||	1128.48	-1.51123	0.299382	-5.04784	4.46845e-07	7.69925e-05
ENSSSCG00000002864|ref|TCONS_00063792|SLC7A10|ENSG00000130876|SLC7A10	269.092	1.47304	0.307645	4.78811	1.68357e-06	0.000234536
ENSSSCG00000002919|ref|TCONS_00063856|TYROBP|ENSG00000011600|TYROBP	109.956	1.17013	0.33301	3.5138	0.000441752	0.0216657
ENSSSCG00000002989|ref|ENSSSCT00000034955.2,ENSSSCT00000062620.1,TCONS_00064016,TCONS_00064019|AKT2|ENSG00000105221|AKT2	9458.59	-0.906984	0.230296	-3.93835	8.20455e-05	0.00617463
ENSSSCG00000003148|ref|ENSSSCT00000003494.3|DBP|ENSG00000105516|DBP	195.775	-1.08611	0.295967	-3.66971	0.000242825	0.0141955
ENSSSCG00000003393|ref|TCONS_00061192,TCONS_00061193|TMEM201|ENSG00000188807|TMEM201	187.475	-1.01281	0.316408	-3.20097	0.00136965	0.0472071
ENSSSCG00000003399|ref|TCONS_00061204|RBP7|ENSG00000162444|RBP7	209.983	-0.96727	0.291793	-3.31492	0.000916683	0.0369353
ENSSSCG00000003402|ref|TCONS_00061220|PGD|ENSG00000142657|PGD	1627.93	-0.891994	0.27933	-3.19334	0.00140638	0.0478353
ENSSSCG00000003434|ref|ENSSSCT00000061308.1,ENSSSCT00000065593.1,TCONS_00061263,TCONS_00061265,TCONS_00061267,TCONS_00061268,TCONS_00061269,TCONS_00061270|MFN2|ENSG00000116688|MFN2	1294.21	-0.838778	0.231763	-3.61912	0.000295606	0.0165426
ENSSSCG00000003524|ref|ENSSSCT00000057942.1,TCONS_00061502,TCONS_00061503,TCONS_00061504|C1QA|ENSG00000173372|C1QA	1822.17	0.955185	0.259531	3.68042	0.000232847	0.0137348
ENSSSCG00000003702|ref|ENSSSCT00000004101.3,TCONS_00062078|GATA6|ENSG00000141448|GATA6	265.705	1.55512	0.28463	5.46366	4.66416e-08	1.13106e-05
ENSSSCG00000003721|ref|TCONS_00065882,TCONS_00065883|CHST9|ENSG00000154080|CHST9	157.996	-1.52802	0.311915	-4.89885	9.64007e-07	0.000146787
ENSSSCG00000003722|ref|TCONS_00065898|CDH2|ENSG00000170558|CDH2	111.556	1.18767	0.347553	3.41722	0.000632638	0.0289289
ENSSSCG00000003807|ref|TCONS_00066232,TCONS_00066233,TCONS_00066234,TCONS_00066235,TCONS_00066236,TCONS_00066237,TCONS_00066238,TCONS_00066239,TCONS_00066240|DNAJC6|ENSG00000116675|DNAJC6	75.7759	1.22075	0.364267	3.35126	0.000804456	0.0339818
ENSSSCG00000003894|ref|TCONS_00066472,TCONS_00066473,TCONS_00066474|CYP4B1|ENSG00000142973|CYP4B1	4923.83	-2.41324	0.224894	-10.7306	7.31468e-27	3.19286e-23
ENSSSCG00000003975|ref|TCONS_00066649|KCNQ4|ENSG00000117013|KCNQ4	281.153	-1.00942	0.311601	-3.23946	0.00119758	0.0434179
ENSSSCG00000004081|ref|TCONS_00000239,TCONS_00000240|No_name|ENSG00000131018|SYNE1	269.755	1.10441	0.281524	3.92296	8.74661e-05	0.00654364
ENSSSCG00000004087|ref|ENSSSCT00000040529.1,ENSSSCT00000041158.1,ENSSSCT00000042096.1,TCONS_00004002,TCONS_00004003|CCDC170|ENSG00000120262|CCDC170	123.65	1.05535	0.329856	3.19941	0.0013771	0.0472071
ENSSSCG00000004193|ref|ENSSSCT00000004632.3,ENSSSCT00000065954.1,TCONS_00004342,TCONS_00004343,TCONS_00004345,TCONS_00004346|ENPP1|ENSG00000197594|ENPP1	1978.7	0.982963	0.275058	3.57365	0.000352037	0.018816
ENSSSCG00000004216|ref|TCONS_00000569,TCONS_00000570|ECHDC1|ENSG00000093144|ECHDC1	2609.17	-0.949916	0.285034	-3.33264	0.000860264	0.035425
ENSSSCG00000004241|ref|TCONS_00004499,TCONS_00004500|GJA1|ENSG00000152661|GJA1	3463.37	0.880865	0.271971	3.23882	0.00120025	0.0434179
ENSSSCG00000004281|ref|ENSSSCT00000004731.3,ENSSSCT00000026479.2,TCONS_00000819,TCONS_00000821|KCNQ5|ENSG00000185760|KCNQ5	151.383	1.11894	0.342155	3.27029	0.00107439	0.0406623
ENSSSCG00000004357|ref|TCONS_00004760,TCONS_00004761|SIM1|ENSG00000112246|SIM1	73.2273	1.20288	0.373439	3.22109	0.00127704	0.0454424
ENSSSCG00000004601|ref|TCONS_00001559|MNS1|ENSG00000138587|MNS1	153.912	1.09426	0.324165	3.37562	0.000736485	0.0319441
ENSSSCG00000004658|ref|TCONS_00001692|FBN1|ENSG00000166147|FBN1	73228.1	1.41244	0.216267	6.531	6.53338e-11	3.29056e-08
ENSSSCG00000004675|ref|ENSSSCT00000035954.2,TCONS_00005397,TCONS_00005400|DUOX1|ENSG00000137857|DUOX1	91.06	1.37639	0.356555	3.86024	0.000113275	0.00793225
ENSSSCG00000004678|ref|ENSSSCT00000034478.2,ENSSSCT00000038251.1,ENSSSCT00000046180.1,ENSSSCT00000052306.1,TCONS_00001722|DUOX2|ENSG00000140279|DUOX2	178.294	2.05548	0.321062	6.40212	1.53234e-10	6.68868e-08
ENSSSCG00000004787|ref|TCONS_00001897,TCONS_00001899|GPR176|ENSG00000166073|GPR176	259.635	-0.97135	0.296328	-3.27795	0.00104563	0.0401258
ENSSSCG00000004980|ref|TCONS_00002256,TCONS_00002257,TCONS_00002258|THSD4|ENSG00000187720|THSD4	399.807	1.43867	0.298473	4.82009	1.43495e-06	0.000206492
ENSSSCG00000005030|ref|TCONS_00006143,TCONS_00006144,TCONS_00006145,TCONS_00006146|NID2|ENSG00000087303|NID2	11158.7	-0.88365	0.260174	-3.39638	0.000682842	0.0303112
ENSSSCG00000005056|ref|TCONS_00006217|DLGAP5|ENSG00000126787|DLGAP5	349.026	1.18168	0.307512	3.84269	0.000121691	0.0082997
ENSSSCG00000005106|ref|ENSSSCT00000005628.3,TCONS_00002544,TCONS_00002545,TCONS_00002546,TCONS_00002547|NTRK3|ENSG00000140538|NTRK3	111.753	1.20418	0.360567	3.33967	0.000838772	0.0350369
ENSSSCG00000005455|ref|TCONS_00006891,TCONS_00006892,TCONS_00006893|SVEP1|ENSG00000165124|SVEP1	7217.93	-0.889651	0.227418	-3.91196	9.15513e-05	0.0067036
ENSSSCG00000005608|ref|TCONS_00007153|ANGPTL2|ENSG00000136859|ANGPTL2	6000.26	-0.905774	0.279382	-3.24207	0.00118665	0.0434179
ENSSSCG00000005785|ref|TCONS_00002042,TCONS_00002043|PCSK6|ENSG00000140479|PCSK6	680.238	1.09209	0.280484	3.8936	9.87681e-05	0.00712099
ENSSSCG00000005970|ref|TCONS_00052744,TCONS_00052745|SQLE|ENSG00000104549|SQLE	435.838	-1.44071	0.266778	-5.4004	6.64928e-08	1.4758e-05
ENSSSCG00000005981|ref|TCONS_00050587,TCONS_00050588,TCONS_00050589|FBXO32|ENSG00000156804|FBXO32	651.419	1.45972	0.313988	4.64895	3.33623e-06	0.000416076
ENSSSCG00000006002|ref|TCONS_00052816,TCONS_00052817|NOV|ENSG00000136999|NOV	647.647	1.21155	0.293381	4.1296	3.63388e-05	0.00311018
ENSSSCG00000006073|ref|TCONS_00053015|OSR2|ENSG00000164920|OSR2	115.699	1.17702	0.365156	3.22333	0.0012671	0.0453351
ENSSSCG00000006172|ref|TCONS_00053286,TCONS_00053287|PI15|ENSG00000137558|PI15	6927.17	2.15217	0.26393	8.15433	3.51109e-16	5.07065e-13
ENSSSCG00000006243|ref|TCONS_00051200,TCONS_00051201|PENK|ENSG00000181195|PENK	1387.57	-1.36193	0.251244	-5.42074	5.93533e-08	1.34005e-05
ENSSSCG00000006340|ref|TCONS_00053712,TCONS_00053713|UAP1|ENSG00000117143|UAP1	3076.66	0.81726	0.239767	3.40856	0.000653069	0.0292875
ENSSSCG00000006395|ref|TCONS_00051505,TCONS_00051506,TCONS_00051507,TCONS_00051508|TAGLN2|ENSG00000158710|TAGLN2	2151.15	0.808568	0.226403	3.57137	0.000355119	0.0188271
ENSSSCG00000006472|ref|TCONS_00051605|CRABP2|ENSG00000143320|CRABP2	289.238	-1.01014	0.309647	-3.26222	0.00110544	0.0414113
ENSSSCG00000006506|ref|TCONS_00053929,TCONS_00053930|SYT11|ENSG00000132718|SYT11	239.962	1.14194	0.334508	3.41379	0.000640656	0.0289289
ENSSSCG00000006726|ref|TCONS_00052007|SPAG17|ENSG00000155761|SPAG17	146.344	-1.15765	0.338134	-3.42365	0.000617853	0.0284887
ENSSSCG00000006780|ref|TCONS_00054321|WNT2B|ENSG00000134245|WNT2B	217.48	1.13725	0.29309	3.88022	0.000104361	0.00738704
ENSSSCG00000006888|ref|TCONS_00054548|SLC44A3|ENSG00000143036|SLC44A3	133.272	-1.49777	0.335767	-4.46075	8.16744e-06	0.000883906
ENSSSCG00000007052|ref|TCONS_00035447|FERMT1|ENSG00000101311|FERMT1	104.596	-1.36205	0.339658	-4.01005	6.07049e-05	0.00484714
ENSSSCG00000007079|ref|TCONS_00035487,TCONS_00035488|FLRT3|ENSG00000125848|FLRT3	272.675	-1.3719	0.295369	-4.64471	3.40547e-06	0.000420704
ENSSSCG00000007286|ref|TCONS_00034662,TCONS_00034663|ACSS2|ENSG00000131069|ACSS2	8895.41	-1.17989	0.284703	-4.14427	3.40897e-05	0.00295632
ENSSSCG00000007385|ref|TCONS_00035929|KCNS1|ENSG00000124134|KCNS1	219.978	1.02827	0.302177	3.40287	0.000666819	0.029802
ENSSSCG00000007391|ref|TCONS_00035934|MATN4|ENSG00000124159|MATN4	1899.78	1.73344	0.313365	5.53169	3.17163e-08	8.14363e-06
ENSSSCG00000007501|ref|TCONS_00036107,TCONS_00036108|BMP7|ENSG00000101144|BMP7	240.1	1.40564	0.328293	4.28168	1.85488e-05	0.00174746
ENSSSCG00000007552|ref|TCONS_00045082|No_name||	98.3794	-1.28488	0.363703	-3.53277	0.000411233	0.0203211
ENSSSCG00000007748|ref|TCONS_00045531,TCONS_00045532|PSPH|ENSG00000146733|PSPH	1630.02	-1.62725	0.334734	-4.86131	1.1661e-06	0.000171575
ENSSSCG00000007849|ref|TCONS_00045695|CRYM|ENSG00000103316|CRYM	82.2356	-1.54053	0.351523	-4.38244	1.17358e-05	0.00123936
ENSSSCG00000008013|ref|TCONS_00046002|IGFALS|ENSG00000099769|IGFALS	455.67	-1.17036	0.270287	-4.33005	1.49076e-05	0.00150166
ENSSSCG00000008038|ref|TCONS_00048685|SLC9A3R2|ENSG00000065054|SLC9A3R2	1800.5	-0.944083	0.246453	-3.83068	0.000127792	0.00858169
ENSSSCG00000008134|ref|TCONS_00046224|EDAR|ENSG00000135960|EDAR	39.0171	-1.23033	0.382702	-3.21484	0.00130515	0.0460673
ENSSSCG00000008261|ref|TCONS_00049317|HK2||	2798.32	-1.95827	0.298814	-6.55347	5.62149e-11	2.94454e-08
ENSSSCG00000008266|ref|TCONS_00046564|LOXL3|ENSG00000115318|LOXL3	510.226	1.25076	0.311247	4.01853	5.85633e-05	0.00476327
ENSSSCG00000008294|ref|TCONS_00049355,TCONS_00049356,TCONS_00049357,TCONS_00049358|ACTG2|ENSG00000163017|ACTG2	335.292	1.40252	0.313719	4.47063	7.79908e-06	0.000853746
ENSSSCG00000008397|ref|TCONS_00046816,TCONS_00046817,TCONS_00046818|EFEMP1|ENSG00000115380|EFEMP1	2825.35	1.57915	0.329394	4.79412	1.63393e-06	0.000232568
ENSSSCG00000008421|ref|TCONS_00046935,TCONS_00046937,TCONS_00046938,TCONS_00046939|No_name|ENSG00000279956_ENSG00000138039|AC073082.1_LHCGR	168.764	-0.989865	0.30561	-3.23898	0.00119958	0.0434179
ENSSSCG00000008510|ref|ENSSSCT00000039984.1,TCONS_00049861,TCONS_00049862,TCONS_00049863|LTBP1|ENSG00000049323|LTBP1	8383.92	1.09327	0.284099	3.84822	0.000118979	0.00820124
ENSSSCG00000008647|ref|TCONS_00047522|CMPK2|ENSG00000134326|CMPK2	438.003	-1.11815	0.298958	-3.74018	0.000183891	0.0114125
ENSSSCG00000008648|ref|TCONS_00050185,TCONS_00050186|RSAD2|ENSG00000134321|RSAD2	553.317	-1.05395	0.276027	-3.81827	0.000134392	0.00893335
ENSSSCG00000008664|ref|TCONS_00050100|FAM84A|ENSG00000162981|FAM84A	46.476	-1.46244	0.382206	-3.82631	0.000130078	0.00869069
ENSSSCG00000008723|ref|TCONS_00073889|HTRA3|ENSG00000170801|HTRA3	2198.32	1.30885	0.263204	4.97276	6.60072e-07	0.00010541
ENSSSCG00000008737|ref|TCONS_00072237,TCONS_00072241|C1QTNF7|ENSG00000163145|C1QTNF7	193.425	1.25928	0.340978	3.69314	0.000221504	0.0131845
ENSSSCG00000008747|ref|TCONS_00072259,TCONS_00072260|NCAPG|ENSG00000109805|NCAPG	261.174	0.933583	0.288133	3.24011	0.00119482	0.0434179
ENSSSCG00000008796|ref|ENSSSCT00000009623.3,ENSSSCT00000042292.1,ENSSSCT00000056733.1,TCONS_00074245,TCONS_00074247,TCONS_00074252,TCONS_00074253,TCONS_00074254|RBM47|ENSG00000163694|RBM47	364.3	-0.999225	0.266468	-3.74988	0.000176917	0.0110848
ENSSSCG00000008842|ref|TCONS_00072601,TCONS_00072604|KIT|ENSG00000157404|KIT	1496.82	2.36439	0.250665	9.43246	4.00574e-21	1.0491e-17
ENSSSCG00000008844|ref|TCONS_00074358,TCONS_00074361|KDR|ENSG00000128052|KDR	5487.03	-0.950015	0.233079	-4.07594	4.58294e-05	0.00382252
ENSSSCG00000008854|ref|TCONS_00074385,TCONS_00074386|CPE|ENSG00000109472|CPE	2083.28	1.86801	0.321439	5.81139	6.19563e-09	2.02829e-06
ENSSSCG00000008981|ref|TCONS_00072960,TCONS_00072961,TCONS_00072962,TCONS_00072963,TCONS_00072964|No_name|ENSG00000272414_ENSG00000189157|FAM47E-STBD1_FAM47E	936.961	-0.987111	0.299411	-3.29684	0.000977793	0.0381643
ENSSSCG00000008997|ref|TCONS_00074712,TCONS_00074713|FGB|ENSG00000171564|FGB	131.216	-1.56224	0.377432	-4.13913	3.48619e-05	0.0030034
ENSSSCG00000009106|ref|ENSSSCT00000053509.1,TCONS_00073316,TCONS_00073317,TCONS_00073319|PDE5A|ENSG00000138735|PDE5A	1404.9	0.775465	0.240671	3.2221	0.00127255	0.0454063
ENSSSCG00000009114|ref|TCONS_00073333|PRSS12|ENSG00000164099|PRSS12	485.987	-1.07168	0.305223	-3.51113	0.000446214	0.0218029
ENSSSCG00000009245|ref|TCONS_00073752,TCONS_00073753|SCD5|ENSG00000145284|SCD5	86.7584	1.51181	0.360527	4.19333	2.74894e-05	0.0024488
ENSSSCG00000009331|ref|TCONS_00009944|MEDAG|ENSG00000102802|MEDAG	1750.71	1.51546	0.228201	6.64091	3.11758e-11	1.85567e-08
ENSSSCG00000009334|ref|TCONS_00011044,TCONS_00011045|HSPH1|ENSG00000120694|HSPH1	1673.59	-1.30352	0.346031	-3.76705	0.000165189	0.010452
ENSSSCG00000009489|ref|TCONS_00010532,TCONS_00010534|No_name|ENSG00000183098|GPC6	1206.76	0.787726	0.246119	3.20058	0.0013715	0.0472071
ENSSSCG00000009605|ref|TCONS_00025278,TCONS_00025279|GFRA2|ENSG00000168546|GFRA2	367.623	-1.10909	0.278796	-3.97815	6.94524e-05	0.00541356
ENSSSCG00000009646|ref|ENSSSCT00000046971.1,TCONS_00022794,TCONS_00022795|ADAM7|ENSG00000069206|ADAM7	483.731	-1.52984	0.315542	-4.8483	1.24523e-06	0.000181181
ENSSSCG00000009668|ref|TCONS_00025367,TCONS_00025368,TCONS_00025369,TCONS_00025370,TCONS_00025371,TCONS_00025372,TCONS_00025373|CLU|ENSG00000120885|CLU	974.103	1.02109	0.311718	3.27568	0.00105409	0.0401258
ENSSSCG00000009671|ref|TCONS_00025380,TCONS_00025381|PBK|ENSG00000168078|PBK	247.135	1.081	0.316634	3.41404	0.000640065	0.0289289
ENSSSCG00000009672|ref|TCONS_00025384|SCARA5|ENSG00000168079|SCARA5	409.196	1.6294	0.275274	5.91917	3.23566e-09	1.17697e-06
ENSSSCG00000009720|ref|ENSSSCT00000010657.3,ENSSSCT00000041121.1,ENSSSCT00000065233.1,TCONS_00022989,TCONS_00022990,TCONS_00022991,TCONS_00022992|DDX60|ENSG00000137628|DDX60	232.824	-1.20421	0.32861	-3.66456	0.000247763	0.0144198
ENSSSCG00000009745|ref|TCONS_00025687,TCONS_00025688|ADGRD1|ENSG00000111452|ADGRD1	1687.8	1.73476	0.234697	7.3915	1.45177e-13	1.18818e-10
ENSSSCG00000009759|ref|TCONS_00023065,TCONS_00023066|SCARB1|ENSG00000073060|SCARB1	1733.48	-0.902934	0.24505	-3.68469	0.000228981	0.0135679
ENSSSCG00000009815|ref|TCONS_00023176,TCONS_00023177,TCONS_00023178,TCONS_00023180,TCONS_00023181|CAMKK2|ENSG00000110931|CAMKK2	1834.01	0.815909	0.242038	3.37099	0.000748977	0.0321543
ENSSSCG00000009873|ref|TCONS_00023318,TCONS_00023319|DTX1|ENSG00000135144|DTX1	380.543	-1.5596	0.282782	-5.51522	3.48341e-08	8.77217e-06
ENSSSCG00000009889|ref|TCONS_00025950,TCONS_00025951,TCONS_00025952,TCONS_00025953|ALDH2|ENSG00000111275|ALDH2	773.868	-0.875109	0.264444	-3.30925	0.000935474	0.0374619
ENSSSCG00000009942|ref|TCONS_00026029,TCONS_00026031,TCONS_00026032|DAO|ENSG00000110887|DAO	154.754	-2.91928	0.337198	-8.65746	4.82408e-18	8.07374e-15
ENSSSCG00000010073|ref|TCONS_00023686|CHCHD10|ENSG00000250479|CHCHD10	350.489	-1.00312	0.275721	-3.63816	0.000274594	0.0156339
ENSSSCG00000010283|ref|ENSSSCT00000011255.3,TCONS_00026842|SPOCK2|ENSG00000107742|SPOCK2	547.511	1.42757	0.252745	5.64827	1.62075e-08	4.61385e-06
ENSSSCG00000010312|ref|ENSSSCT00000055275.1,TCONS_00024140|PLAU|ENSG00000122861|PLAU	561.15	0.926772	0.285401	3.24727	0.0011652	0.043065
ENSSSCG00000010370|ref|TCONS_00027003|No_name|ENSG00000265190_ENSG00000264230|ANXA8_ANXA8L1	518.105	1.91732	0.287572	6.66728	2.60592e-11	1.62498e-08
ENSSSCG00000010394|ref|TCONS_00027058,TCONS_00027060|OGDHL|ENSG00000197444|OGDHL	85.7487	-1.25119	0.34471	-3.6297	0.000283754	0.0160855
ENSSSCG00000010447|ref|ENSSSCT00000049256.1,TCONS_00027169,TCONS_00027171,TCONS_00027172|ACTA2|ENSG00000107796|ACTA2	2532.39	0.853222	0.262692	3.248	0.00116221	0.043065
ENSSSCG00000010471|ref|TCONS_00024631|KIF11|ENSG00000138160|KIF11	789.937	0.943062	0.262822	3.58821	0.000332954	0.0180914
ENSSSCG00000010529|ref|TCONS_00027321|SFRP5|ENSG00000120057|SFRP5	3771.1	-1.15548	0.236621	-4.88324	1.04356e-06	0.000157074
ENSSSCG00000010532|ref|TCONS_00027328|LOXL4|ENSG00000138131|LOXL4	262.661	-1.43794	0.312097	-4.60733	4.07869e-06	0.000494541
ENSSSCG00000010554|ref|TCONS_00024783|SCD|ENSG00000099194|SCD	291494	-1.12553	0.263334	-4.27414	1.91874e-05	0.00179471
ENSSSCG00000010826|ref|ENSSSCT00000011844.3,ENSSSCT00000039797.1|MARC2|ENSG00000117791|MARC2	2776.32	1.17218	0.304395	3.85086	0.000117706	0.00819869
ENSSSCG00000010896|ref|TCONS_00008968,TCONS_00008969,TCONS_00008970,TCONS_00008971,TCONS_00008972,TCONS_00008973|ASPM|ENSG00000066279|ASPM	785.297	0.980975	0.293682	3.34026	0.000836999	0.0350369
ENSSSCG00000011046|ref|TCONS_00008258,TCONS_00008259|ITGA8|ENSG00000077943|ITGA8	156.046	1.65733	0.32399	5.11538	3.13112e-07	5.61672e-05
ENSSSCG00000011068|ref|ENSSSCT00000012112.3,ENSSSCT00000062750.1,TCONS_00009398,TCONS_00009400,TCONS_00009401|No_name|ENSG00000181626|ANKRD62	358.978	0.908998	0.278675	3.26186	0.00110683	0.0414113
ENSSSCG00000011119|ref|TCONS_00009605|ECHDC3|ENSG00000134463|ECHDC3	1701.79	-0.965336	0.229668	-4.20318	2.63188e-05	0.00236302
ENSSSCG00000011129|ref|TCONS_00008534|ITIH5|ENSG00000123243|ITIH5	6548.11	-1.11663	0.260757	-4.28226	1.85006e-05	0.00174746
ENSSSCG00000011218|ref|ENSSSCT00000012285.3,TCONS_00019431,TCONS_00019432,TCONS_00019434|SLC4A7|ENSG00000033867|SLC4A7	828.429	0.83459	0.244055	3.41968	0.000626948	0.0288066
ENSSSCG00000011241|ref|ENSSSCT00000012308.3|DCLK3|ENSG00000163673|DCLK3	139.849	1.91276	0.350793	5.45268	4.96153e-08	1.18129e-05
ENSSSCG00000011292|ref|TCONS_00016069|ZNF662|ENSG00000182983|ZNF662	668.896	0.973514	0.256953	3.78868	0.000151448	0.00976954
ENSSSCG00000011499|ref|TCONS_00020186,TCONS_00020187|LRIG1|ENSG00000144749|LRIG1	1025.22	-0.847577	0.24828	-3.41379	0.000640656	0.0289289
ENSSSCG00000011524|ref|TCONS_00016594,TCONS_00016596,TCONS_00016597,TCONS_00016598,TCONS_00016599,TCONS_00016600,TCONS_00016602,TCONS_00016603,TCONS_00016605|CHL1|ENSG00000134121|CHL1	757.489	-0.937778	0.248815	-3.76898	0.000163914	0.010452
ENSSSCG00000011527|ref|TCONS_00016620|CNTN4|ENSG00000144619|CNTN4	223.895	1.40957	0.313599	4.49481	6.96312e-06	0.000786052
ENSSSCG00000011600|ref|ENSSSCT00000012697.3,TCONS_00020482,TCONS_00020483|SLC6A6|ENSG00000131389|SLC6A6	272.574	-0.919147	0.282556	-3.25297	0.00114206	0.0426078
ENSSSCG00000011609|ref|ENSSSCT00000047627.1,TCONS_00020487,TCONS_00020488,TCONS_00020490|FBLN2|ENSG00000163520|FBLN2	10769.8	0.714196	0.223562	3.19462	0.00140013	0.0477467
ENSSSCG00000011664|ref|TCONS_00020619|RBP1|ENSG00000114115|RBP1	302.883	1.72876	0.370786	4.66241	3.12521e-06	0.000397327
ENSSSCG00000011690|ref|TCONS_00020676,TCONS_00020677,TCONS_00020678,TCONS_00020679|PLSCR4|ENSG00000114698|PLSCR4	1358.28	1.32899	0.266256	4.99139	5.99453e-07	9.81229e-05
ENSSSCG00000011717|ref|TCONS_00020787,TCONS_00020788,TCONS_00020789|IGSF10|ENSG00000152580|IGSF10	2263.19	2.4193	0.312571	7.74001	9.94074e-15	1.01773e-11
ENSSSCG00000011768|ref|TCONS_00021117|No_name|ENSG00000145075_ENSG00000284862|CCDC39_CCDC39	89.041	1.35976	0.377575	3.60131	0.000316618	0.0174207
ENSSSCG00000011849|ref|ENSSSCT00000058285.1,TCONS_00018050,TCONS_00018051,TCONS_00018052,TCONS_00018054,TCONS_00018055,TCONS_00018056,TCONS_00018058,TCONS_00018059,TCONS_00018060|TNK2|ENSG00000061938|TNK2	1209.75	-1.00637	0.234916	-4.28393	1.83619e-05	0.00174746
ENSSSCG00000011874|ref|TCONS_00021402,TCONS_00021404,TCONS_00021405|PARP14|ENSG00000173193|PARP14	605.65	-0.983531	0.277586	-3.54316	0.000395366	0.0199127
ENSSSCG00000011973|ref|TCONS_00021741,TCONS_00021742|COL8A1|ENSG00000144810|COL8A1	533.412	1.19446	0.262699	4.54688	5.44474e-06	0.000645484
ENSSSCG00000012027|ref|ENSSSCT00000013159.3|ADAMTS5|ENSG00000154736|ADAMTS5	4247.83	0.759916	0.231871	3.27732	0.00104796	0.0401258
ENSSSCG00000012034|ref|ENSSSCT00000055345.1,ENSSSCT00000065737.1,TCONS_00022293,TCONS_00022294,TCONS_00022296,TCONS_00022301,TCONS_00022304,TCONS_00022305,TCONS_00022306,TCONS_00022307|TIAM1|ENSG00000156299|TIAM1	564.077	0.903933	0.260566	3.46911	0.00052218	0.0250474
ENSSSCG00000012076|ref|ENSSSCT00000013209.3,TCONS_00019161,TCONS_00019162|MX2|ENSG00000183486|MX2	1744.74	-1.18575	0.237492	-4.9928	5.95106e-07	9.81229e-05
ENSSSCG00000012077|ref|ENSSSCT00000034038.2|MX1|ENSG00000157601|MX1	651.91	-1.15491	0.264861	-4.36044	1.29802e-05	0.00134902
ENSSSCG00000012126|ref|TCONS_00085127,TCONS_00085129,TCONS_00085130,TCONS_00085131,TCONS_00085132|No_name||	4242.87	-0.945682	0.234241	-4.03722	5.4089e-05	0.00442685
ENSSSCG00000012202|ref|TCONS_00083761,TCONS_00083762,TCONS_00083763,TCONS_00083764,TCONS_00083765|No_name|ENSG00000198814_ENSG00000229894|GK_GK3P	1554.24	-0.89799	0.26609	-3.37476	0.000738789	0.0319441
ENSSSCG00000012233|ref|TCONS_00083795,TCONS_00083796,TCONS_00083797,TCONS_00083798|SYTL5|ENSG00000147041|SYTL5	142.273	-1.84383	0.321825	-5.72927	1.00864e-08	3.11036e-06
ENSSSCG00000012427|ref|TCONS_00085787|No_name||	375.807	-1.64638	0.326557	-5.04164	4.61557e-07	7.84946e-05
ENSSSCG00000012467|ref|TCONS_00084327|KLHL4|ENSG00000102271|KLHL4	190.592	-1.09035	0.305815	-3.56539	0.00036332	0.0189297
ENSSSCG00000012571|ref|ENSSSCT00000013746.3|No_name|ENSG00000197565|COL4A6	235.102	1.37857	0.361888	3.80939	0.000139311	0.00921351
ENSSSCG00000012572|ref|TCONS_00084532,TCONS_00084533,TCONS_00084534|COL4A5|ENSG00000188153|COL4A5	2569.59	0.877028	0.253333	3.46196	0.00053625	0.0255352
ENSSSCG00000012680|ref|TCONS_00086270,TCONS_00086271,TCONS_00086272,TCONS_00086273,TCONS_00086274|GPC3|ENSG00000147257|GPC3	3741.12	-0.815596	0.230095	-3.54461	0.000393192	0.0198797
ENSSSCG00000012844|ref|TCONS_00041727,TCONS_00041732,TCONS_00041733,TCONS_00041734|SLC25A22|ENSG00000177542|SLC25A22	741.583	-1.11283	0.248957	-4.46996	7.82356e-06	0.000853746
ENSSSCG00000013433|ref|TCONS_00040337|ADAMTSL5|ENSG00000185761|ADAMTSL5	155.193	1.45804	0.337305	4.32261	1.54191e-05	0.00154132
ENSSSCG00000013614|ref|TCONS_00040008,TCONS_00040009,TCONS_00040011,TCONS_00040013|CNN1|ENSG00000130176|CNN1	246.883	1.26075	0.315763	3.99269	6.53282e-05	0.0051226
ENSSSCG00000013784|ref|TCONS_00039779,TCONS_00039780|DNAJB1|ENSG00000132002|DNAJB1	1705.31	-1.41796	0.340522	-4.16407	3.12629e-05	0.00274757
ENSSSCG00000013901|ref|TCONS_00043068|IFI30|ENSG00000216490|IFI30	588.251	0.840671	0.263738	3.18753	0.00143495	0.0484296
ENSSSCG00000014012|ref|TCONS_00040398,TCONS_00040399|GFPT2|ENSG00000131459|GFPT2	1202.2	0.866922	0.243267	3.56366	0.00036572	0.0189297
ENSSSCG00000014047|ref|TCONS_00044004,TCONS_00044005|FGFR4|ENSG00000160867|FGFR4	96.9408	-1.19749	0.359833	-3.32791	0.000874991	0.0354737
ENSSSCG00000014088|ref|ENSSSCT00000015389.3,TCONS_00040576,TCONS_00040577|IQGAP2|ENSG00000145703|IQGAP2	1052.2	0.953267	0.267262	3.5668	0.000361373	0.0189287
ENSSSCG00000014361|ref|TCONS_00041428,TCONS_00041430,TCONS_00041432|No_name|ENSG00000120306|CYSTM1	683.668	-0.99021	0.294824	-3.35865	0.000783238	0.0331925
ENSSSCG00000014570|ref|TCONS_00075729|NRIP3|ENSG00000175352|NRIP3	156.232	2.18182	0.344332	6.33638	2.35223e-10	9.93628e-08
ENSSSCG00000014627|ref|TCONS_00078236|SMPD1|ENSG00000166311|SMPD1	1112.37	-0.932873	0.235999	-3.95286	7.72221e-05	0.00591359
ENSSSCG00000015030|ref|TCONS_00076452|DLAT|ENSG00000150768|DLAT	2230.04	-0.947324	0.283696	-3.33922	0.000840137	0.0350369
ENSSSCG00000015073|ref|TCONS_00076523,TCONS_00076524,TCONS_00076525,TCONS_00076526|TAGLN|ENSG00000149591|TAGLN	2318.96	1.01499	0.236757	4.28706	1.81054e-05	0.00174331
ENSSSCG00000015140|ref|ENSSSCT00000044513.1,TCONS_00079259,TCONS_00079260,TCONS_00079261,TCONS_00079262,TCONS_00079263,TCONS_00079264|HSPA8|ENSG00000109971|HSPA8	16835.3	-1.42932	0.305453	-4.67936	2.87772e-06	0.000376838
ENSSSCG00000015267|ref|TCONS_00076898,TCONS_00076900|FMO2|ENSG00000094963|FMO2	1118.4	-0.879067	0.259063	-3.39326	0.00069067	0.0305552
ENSSSCG00000015268|ref|TCONS_00076899,TCONS_00076901,TCONS_00076902|FMO1|ENSG00000010932|FMO1	1075.9	1.6501	0.27827	5.92988	3.03161e-09	1.13425e-06
ENSSSCG00000015336|ref|TCONS_00079769,TCONS_00079772,TCONS_00079773,TCONS_00079774,TCONS_00079775|SLC25A13|ENSG00000004864|SLC25A13	486.052	-0.996733	0.307365	-3.24283	0.0011835	0.0434179
ENSSSCG00000015355|ref|ENSSSCT00000016729.3,TCONS_00079834,TCONS_00079836,TCONS_00079837,TCONS_00079838|DGKB|ENSG00000136267|DGKB	123.957	1.35421	0.34214	3.95805	7.5564e-05	0.00582065
ENSSSCG00000015445|ref|ENSSSCT00000050153.1,TCONS_00080118,TCONS_00080119,TCONS_00080122,TCONS_00080123,TCONS_00080124,TCONS_00080125,TCONS_00080126|NRCAM|ENSG00000091129|NRCAM	133.113	1.08688	0.32292	3.36578	0.000763262	0.032451
ENSSSCG00000015513|ref|TCONS_00080308,TCONS_00080309|ASTN1|ENSG00000152092|ASTN1	66.8674	1.75029	0.382872	4.57148	4.84283e-06	0.000581807
ENSSSCG00000015589|ref|TCONS_00080470,TCONS_00080471|VASH2|ENSG00000143494|VASH2	743.677	1.10864	0.289288	3.83231	0.000126946	0.00856883
ENSSSCG00000015664|ref|ENSSSCT00000065239.1,TCONS_00077028,TCONS_00077029,TCONS_00077033,TCONS_00077034,TCONS_00077035,TCONS_00077036,TCONS_00077037|No_name|ENSG00000196352|CD55	165.233	1.52659	0.3386	4.50854	6.52752e-06	0.000743286
ENSSSCG00000015781|ref|TCONS_00030414|ENPP6|ENSG00000164303|ENPP6	77.6911	1.56079	0.363654	4.29198	1.77088e-05	0.00171776
ENSSSCG00000015784|ref|TCONS_00030436,TCONS_00030437,TCONS_00030438,TCONS_00030439|ACSL1|ENSG00000151726|ACSL1	48013.3	-1.55526	0.293111	-5.30607	1.12014e-07	2.3283e-05
ENSSSCG00000015850|ref|TCONS_00028578,TCONS_00028579|DUSP4|ENSG00000120875|DUSP4	2135.33	-1.40749	0.268191	-5.24809	1.53687e-07	2.9596e-05
ENSSSCG00000016032|ref|TCONS_00031112,TCONS_00031113|TFPI|ENSG00000003436|TFPI	328.866	-1.15129	0.299958	-3.83817	0.000123953	0.00841021
ENSSSCG00000016062|ref|TCONS_00029132,TCONS_00029134|NABP1|ENSG00000173559|NABP1	573.816	0.970507	0.302135	3.21216	0.0013174	0.0463747
ENSSSCG00000016129|ref|TCONS_00031364,TCONS_00031365|GPR1|ENSG00000183671|GPR1	58.4516	1.36831	0.377498	3.62468	0.00028932	0.0162603
ENSSSCG00000016130|ref|TCONS_00029447|ZDBF2|ENSG00000204186|ZDBF2	729.972	1.86048	0.354781	5.24401	1.57124e-07	2.98194e-05
ENSSSCG00000016290|ref|TCONS_00029852|EFHD1|ENSG00000115468|EFHD1	128.793	1.07428	0.32163	3.34011	0.000837461	0.0350369
ENSSSCG00000016473|ref|TCONS_00037383,TCONS_00037385,TCONS_00037386|EPHB6|ENSG00000106123|EPHB6	427.248	-1.22784	0.31546	-3.89221	9.93335e-05	0.00712099
ENSSSCG00000016487|ref|ENSSSCT00000017951.3,TCONS_00037451|MGAM2|ENSG00000257743|MGAM2	39.3108	-1.35972	0.380651	-3.5721	0.000354131	0.0188271
ENSSSCG00000016628|ref|TCONS_00036771,TCONS_00036772,TCONS_00036773|WNT2|ENSG00000105989|WNT2	670.661	1.99913	0.281656	7.09778	1.26773e-12	8.73734e-10
ENSSSCG00000016690|ref|TCONS_00038032,TCONS_00038033|CREB5|ENSG00000146592|CREB5	897.445	1.07999	0.30916	3.49329	0.000477108	0.0229696
ENSSSCG00000016810|ref|TCONS_00032080,TCONS_00032081|PDZD2|ENSG00000133401|PDZD2	1168.94	-1.07285	0.26397	-4.06428	4.81809e-05	0.00399322
ENSSSCG00000016872|ref|TCONS_00033169,TCONS_00033170|HMGCS1|ENSG00000112972|HMGCS1	1709.75	-1.38226	0.236242	-5.85106	4.88461e-09	1.6401e-06
ENSSSCG00000016912|ref|TCONS_00033232,TCONS_00033233,TCONS_00033234|PLPP1|ENSG00000067113|PLPP1	1500.48	-0.817952	0.252935	-3.23385	0.00122135	0.0440593
ENSSSCG00000017109|ref|TCONS_00033811|ADAMTS16|ENSG00000145536|ADAMTS16	287.951	2.02361	0.310673	6.51365	7.33479e-11	3.55737e-08
ENSSSCG00000017144|ref|TCONS_00012084|NPTX1|ENSG00000171246|NPTX1	96.0734	1.81055	0.381755	4.74269	2.10896e-06	0.000284709
ENSSSCG00000017178|ref|TCONS_00014007,TCONS_00014009|SPHK1|ENSG00000176170|SPHK1	283.627	-1.03595	0.286508	-3.61578	0.000299442	0.0166859
ENSSSCG00000017186|ref|ENSSSCT00000018711.4,ENSSSCT00000053726.1,ENSSSCT00000064466.1|RNF157|ENSG00000141576|RNF157	450.15	-0.914367	0.271026	-3.37373	0.000741581	0.0319441
ENSSSCG00000017192|ref|TCONS_00012204|EVPL|ENSG00000167880|EVPL	83.6879	-2.32727	0.360266	-6.45985	1.04809e-10	4.9017e-08
ENSSSCG00000017380|ref|TCONS_00014348|ARL4D|ENSG00000175906|ARL4D	132.389	1.20497	0.355308	3.39134	0.000695507	0.0306655
ENSSSCG00000017383|ref|TCONS_00014379|No_name|ENSG00000131471|AOC3	1107.59	-3.36043	0.311758	-10.779	4.32701e-27	2.83311e-23
ENSSSCG00000017420|ref|TCONS_00014424,TCONS_00014425,TCONS_00014427,TCONS_00014428,TCONS_00014429|CNP|ENSG00000173786|CNP	1449.09	-0.888866	0.254294	-3.49543	0.000473298	0.0228703
ENSSSCG00000017421|ref|TCONS_00012665,TCONS_00012667|ACLY|ENSG00000131473|ACLY	56445.9	-1.57448	0.310823	-5.06551	4.07316e-07	7.11173e-05
ENSSSCG00000017473|ref|TCONS_00012775|TOP2A|ENSG00000131747|TOP2A	1893.58	1.01162	0.250105	4.0448	5.23681e-05	0.00431296
ENSSSCG00000017717|ref|TCONS_00014842,TCONS_00014843|UNC45B|ENSG00000141161|UNC45B	138.02	-1.55927	0.343293	-4.54209	5.56993e-06	0.000651234
ENSSSCG00000017754|ref|ENSSSCT00000019323.3,ENSSSCT00000045519.1,ENSSSCT00000048712.1,ENSSSCT00000051777.1,TCONS_00013259,TCONS_00013260|No_name|ENSG00000168961_ENSG00000170298_ENSG00000171916|LGALS9_LGALS9B_LGALS9C	312.977	-1.35055	0.290068	-4.65598	3.22442e-06	0.000405998
ENSSSCG00000017801|ref|TCONS_00015022|TRARG1|ENSG00000184811|TRARG1	6508.13	-0.899184	0.232436	-3.86851	0.0001095	0.00770919
ENSSSCG00000017810|ref|TCONS_00015030,TCONS_00015031|FAM57A|ENSG00000167695|FAM57A	286.487	-1.13835	0.29328	-3.88144	0.000103841	0.00738704
ENSSSCG00000017868|ref|TCONS_00015124,TCONS_00015128,TCONS_00015129,TCONS_00015130|No_name|ENSG00000257950_ENSG00000083454|P2RX5-TAX1BP3_P2RX5	145.675	-1.73988	0.328556	-5.29552	1.18676e-07	2.42822e-05
ENSSSCG00000017995|ref|TCONS_00013640|USP43|ENSG00000154914|USP43	88.9799	1.15632	0.34675	3.33473	0.000853833	0.0353695
ENSSSCG00000018015|ref|TCONS_00013660|DNAH9|ENSG00000007174|DNAH9	49.9742	1.23918	0.372275	3.32868	0.000872595	0.0354737
ENSSSCG00000020717|ref|TCONS_00074769,TCONS_00074770,TCONS_00074771|FAM160A1|ENSG00000164142|FAM160A1	101.678	-1.2388	0.350593	-3.53343	0.000410207	0.0203211
ENSSSCG00000020962|ref|TCONS_00013035|DYNLL2|ENSG00000264364|DYNLL2	529.038	-0.858871	0.260285	-3.29973	0.000967766	0.0381091
ENSSSCG00000021041|ref|TCONS_00079612,TCONS_00079613,TCONS_00079614|No_name|ENSG00000162877|PM20D1	271.534	-1.25247	0.290947	-4.30479	1.67148e-05	0.00163343
ENSSSCG00000021181|ref|TCONS_00038419,TCONS_00038421|DHCR7|ENSG00000172893|DHCR7	418.275	-1.21135	0.290588	-4.1686	3.06474e-05	0.00271167
ENSSSCG00000021204|ref|TCONS_00036957,TCONS_00036958,TCONS_00036959|HOXA10|ENSG00000253293|HOXA10	229.276	2.70208	0.368407	7.3345	2.22548e-13	1.71427e-10
ENSSSCG00000021222|ref|TCONS_00048732|No_name||	112.115	-2.94034	0.361111	-8.14249	3.8722e-16	5.07065e-13
ENSSSCG00000021305|ref|TCONS_00086739|No_name|ENSG00000114374|USP9Y	115.344	-1.97953	0.342008	-5.78796	7.1245e-09	2.2755e-06
ENSSSCG00000021418|ref|ENSSSCT00000027512.2,TCONS_00083384,TCONS_00083385,TCONS_00083387,TCONS_00083388,TCONS_00083389|LSS|ENSG00000160285|LSS	6216.3	-0.860611	0.232478	-3.7019	0.000213989	0.0128541
ENSSSCG00000021606|ref|TCONS_00069084,TCONS_00069085|FLVCR2|ENSG00000119686|FLVCR2	586.304	-1.07543	0.268889	-3.99953	6.34695e-05	0.00503717
ENSSSCG00000021696|ref|TCONS_00067260,TCONS_00067261,TCONS_00067262|NRSN1|ENSG00000152954|NRSN1	63.2494	-1.47267	0.382692	-3.84819	0.000118995	0.00820124
ENSSSCG00000022091|ref|TCONS_00086386,TCONS_00086387,TCONS_00086388|SLITRK4|ENSG00000179542|SLITRK4	99.7248	1.89218	0.35115	5.38852	7.10416e-08	1.54427e-05
ENSSSCG00000022246|ref|ENSSSCT00000057821.1,TCONS_00022517|No_name|ENSG00000160223_ENSG00000277117|ICOSLG_FP565260.3	714.676	-0.865023	0.256675	-3.37011	0.000751372	0.0321543
ENSSSCG00000022292|ref|TCONS_00077911,TCONS_00077912,TCONS_00077913,TCONS_00077914|NPL|ENSG00000135838|NPL	339.354	0.909681	0.26896	3.38222	0.000719021	0.0314903
ENSSSCG00000022679|ref|TCONS_00071065,TCONS_00071066,TCONS_00071067|COCH|ENSG00000100473|COCH	67.2817	1.24187	0.378365	3.28221	0.00102996	0.0396687
ENSSSCG00000022797|ref|TCONS_00028588|PPP1R3B|ENSG00000173281|PPP1R3B	990.853	-0.929188	0.261722	-3.55029	0.000384808	0.0196838
ENSSSCG00000022925|ref|TCONS_00058281,TCONS_00058282|No_name||	620.421	0.929581	0.292099	3.18242	0.0014605	0.0490093
ENSSSCG00000023014|ref|TCONS_00014339,TCONS_00014342,TCONS_00014343,TCONS_00014344|No_name|ENSG00000161649|CD300LG	1453.45	-0.883601	0.236065	-3.74304	0.000181805	0.0113368
ENSSSCG00000023296|ref|TCONS_00073496,TCONS_00073497,TCONS_00073498,TCONS_00073499|CENPE|ENSG00000138778|CENPE	876.546	0.963455	0.292266	3.2965	0.000978992	0.0381643
ENSSSCG00000023472|ref|TCONS_00076892,TCONS_00076895|FMO3|ENSG00000007933|FMO3	176.49	-3.02771	0.336825	-8.98899	2.49518e-19	5.44573e-16
ENSSSCG00000023591|ref|TCONS_00067939,TCONS_00067940|ADGRF2|ENSG00000164393|ADGRF2	448.86	-1.0984	0.304006	-3.61309	0.000302572	0.0167889
ENSSSCG00000023746|ref|TCONS_00028070|No_name|ENSG00000168702|LRP1B	242.422	-1.71144	0.308634	-5.54522	2.93585e-08	7.689e-06
ENSSSCG00000023915|ref|TCONS_00013529,TCONS_00013530|SLC2A4|ENSG00000181856|SLC2A4	2076.63	-0.874144	0.265179	-3.29642	0.000979245	0.0381643
ENSSSCG00000024249|ref|TCONS_00004682,TCONS_00004683|GABRR2|ENSG00000111886|GABRR2	43.6114	-1.31153	0.378287	-3.46702	0.00052626	0.025151
ENSSSCG00000024325|ref|ENSSSCT00000049811.1,TCONS_00034800,TCONS_00034802,TCONS_00034803,TCONS_00034804,TCONS_00034805,TCONS_00034806|SGK2|ENSG00000101049|SGK2	2495.6	-0.959608	0.301588	-3.18185	0.00146336	0.0490093
ENSSSCG00000024881|ref|TCONS_00057328|TCP11L2|ENSG00000166046|TCP11L2	973.527	0.805273	0.236146	3.41007	0.000649457	0.0292256
ENSSSCG00000025005|ref|TCONS_00065915|B4GALT6|ENSG00000118276|B4GALT6	498.812	-1.18632	0.358215	-3.31174	0.000927162	0.0372429
ENSSSCG00000025020|ref|TCONS_00066363,TCONS_00066364,TCONS_00066366,TCONS_00066367|PCSK9|ENSG00000169174|PCSK9	133.878	-1.38842	0.354472	-3.91686	8.97104e-05	0.00663705
ENSSSCG00000025108|ref|TCONS_00086512,TCONS_00086513,TCONS_00086514|G6PD|ENSG00000160211|G6PD	1408.48	-0.876158	0.240185	-3.64786	0.000264438	0.0151878
ENSSSCG00000025286|ref|TCONS_00044295,TCONS_00044297,TCONS_00044298,TCONS_00044299|MCTP1|ENSG00000175471|MCTP1	106.941	1.25135	0.335169	3.7335	0.000188835	0.0116641
ENSSSCG00000025447|ref|TCONS_00083810|MID1IP1|ENSG00000165175|MID1IP1	527.671	-1.59736	0.28986	-5.51079	3.57225e-08	8.82614e-06
ENSSSCG00000025560|ref|TCONS_00039710,TCONS_00039712,TCONS_00039713|PGLYRP2|ENSG00000161031|PGLYRP2	3843.21	-1.3139	0.362454	-3.62502	0.00028894	0.0162603
ENSSSCG00000026422|ref|ENSSSCT00000022811.2|GPER1|ENSG00000164850|GPER1	267.145	-1.31204	0.302655	-4.33509	1.45702e-05	0.0014887
ENSSSCG00000026564|ref|TCONS_00011166,TCONS_00011168,TCONS_00011169|No_name|ENSG00000242715|CCDC169	38.4547	1.30913	0.379907	3.44593	0.000569102	0.0267111
ENSSSCG00000026850|ref|TCONS_00024390|SNCG|ENSG00000173267|SNCG	785.807	-1.52223	0.294883	-5.16214	2.4414e-07	4.44029e-05
ENSSSCG00000026886|ref|TCONS_00073027|DCHS2|ENSG00000197410|DCHS2	66.1667	-1.21302	0.363462	-3.3374	0.000845669	0.0351557
ENSSSCG00000027266|ref|TCONS_00057105|PNPLA3|ENSG00000100344|PNPLA3	796.031	-1.89706	0.286063	-6.63162	3.32014e-11	1.89031e-08
ENSSSCG00000027407|ref|TCONS_00060635,TCONS_00060638|MYH14|ENSG00000105357|MYH14	774.733	-0.918484	0.248326	-3.6987	0.000216703	0.0129577
ENSSSCG00000028274|ref|TCONS_00036407,TCONS_00036408,TCONS_00036409|FAM131B|ENSG00000159784|FAM131B	36.9134	1.21443	0.377744	3.21496	0.00130461	0.0460673
ENSSSCG00000028512|ref|TCONS_00039995,TCONS_00039996|LDLR|ENSG00000130164|LDLR	1188.65	-0.897224	0.256496	-3.49801	0.000468751	0.0227344
ENSSSCG00000028517|ref|TCONS_00076629|SC5D|ENSG00000109929|SC5D	844.134	-1.19797	0.267553	-4.4775	7.55212e-06	0.000838093
ENSSSCG00000028996|ref|TCONS_00006611,TCONS_00006612|ALDH1A1|ENSG00000165092|ALDH1A1	1021.11	1.38584	0.36789	3.767	0.000165221	0.010452
ENSSSCG00000028997|ref|TCONS_00036963|No_name|ENSG00000078399_ENSG00000257184|HOXA9_AC004080.3	254.166	2.11232	0.352064	5.99981	1.97544e-09	7.73641e-07
ENSSSCG00000029066|ref|TCONS_00008606|No_name|ENSG00000067064|IDI1	1239.14	-1.10084	0.314373	-3.50171	0.000462288	0.0225043
ENSSSCG00000029160|ref|TCONS_00067532|No_name|ENSG00000204388_ENSG00000204389|HSPA1B_HSPA1A	3683.34	-1.9716	0.351411	-5.61053	2.01705e-08	5.61985e-06
ENSSSCG00000029230|ref|TCONS_00054120,TCONS_00054121|ECM1|ENSG00000143369|ECM1	2077.19	1.31769	0.253772	5.19243	2.07562e-07	3.8282e-05
ENSSSCG00000029304|ref|ENSSSCT00000041229.1,TCONS_00028206,TCONS_00028208,TCONS_00028209,TCONS_00028210|STEAP3|ENSG00000115107|STEAP3	514.875	-0.892418	0.273078	-3.26799	0.00108313	0.0408357
ENSSSCG00000029359|ref|ENSSSCT00000024538.2|PHLDA3|ENSG00000174307|PHLDA3	177.853	-1.18916	0.313044	-3.79871	0.000145452	0.00951856
ENSSSCG00000029744|ref|TCONS_00061100,TCONS_00061102,TCONS_00061103|PLCH2|ENSG00000149527|PLCH2	256.693	-1.53696	0.339895	-4.52185	6.13019e-06	0.000710396
ENSSSCG00000029886|ref|TCONS_00039397|LYVE1|ENSG00000133800|LYVE1	1267.23	1.15214	0.246206	4.67957	2.87471e-06	0.000376838
ENSSSCG00000030209|ref|TCONS_00055132,TCONS_00055133|MFNG|ENSG00000100060|MFNG	2402.58	-1.07976	0.255357	-4.22843	2.35329e-05	0.00214003
ENSSSCG00000030300|ref|TCONS_00059568|No_name|ENSG00000187193_ENSG00000205364|MT1X_MT1M	120.9	1.98832	0.375855	5.29013	1.22228e-07	2.46242e-05
ENSSSCG00000030548|ref|TCONS_00075507,TCONS_00075508|HERC5|ENSG00000138646|HERC5	324.935	-0.905696	0.282927	-3.20117	0.00136872	0.0472071
ENSSSCG00000030655|ref|ENSSSCT00000024819.2,ENSSSCT00000053416.1,TCONS_00002952|MAMDC2|ENSG00000165072|MAMDC2	159.166	1.67875	0.351519	4.77572	1.79069e-06	0.000244262
ENSSSCG00000031053|ref|TCONS_00054029,TCONS_00054040|S100A1|ENSG00000160678|S100A1	2134.8	-1.14725	0.348897	-3.28822	0.00100822	0.0390612
ENSSSCG00000031154|ref|TCONS_00016064,TCONS_00016065,TCONS_00016066|ACKR2|ENSG00000144648|ACKR2	1285.06	1.06306	0.264877	4.01341	5.98474e-05	0.00483091
ENSSSCG00000031244|ref|TCONS_00021489|GAP43|ENSG00000172020|GAP43	63.785	1.23488	0.382161	3.2313	0.0012323	0.044211
ENSSSCG00000031299|ref|TCONS_00043268,TCONS_00043269|TECR|ENSG00000099797|TECR	2701.65	-1.17152	0.237394	-4.93494	8.01756e-07	0.000124988
ENSSSCG00000031356|ref|TCONS_00017979|HES1|ENSG00000114315|HES1	291.914	-0.916857	0.277392	-3.30527	0.000948835	0.0377659
ENSSSCG00000031483|ref|TCONS_00007655,TCONS_00007657,TCONS_00007658|No_name||	150.957	-1.69949	0.345494	-4.91903	8.69754e-07	0.000133993
ENSSSCG00000031590|ref|TCONS_00039055|SYT13|ENSG00000019505|SYT13	95.9926	-1.48729	0.382162	-3.89177	9.95144e-05	0.00712099
ENSSSCG00000031712|ref|TCONS_00056212,TCONS_00056213|MFAP5|ENSG00000197614|MFAP5	7142.27	0.936183	0.222744	4.20295	2.6346e-05	0.00236302
ENSSSCG00000031724|ref|TCONS_00050417,TCONS_00050418|LYNX1|ENSG00000180155|LYNX1	198.172	1.21009	0.341365	3.54485	0.000392831	0.0198797
ENSSSCG00000031771|ref|TCONS_00069220,TCONS_00069222,TCONS_00069223,TCONS_00069224,TCONS_00069225,TCONS_00069226|TSHR|ENSG00000165409|TSHR	235.921	-1.58715	0.295564	-5.3699	7.87815e-08	1.66394e-05
ENSSSCG00000032007|ref|ENSSSCT00000037827.1,TCONS_00046845,TCONS_00046846,TCONS_00046848,TCONS_00046849|RTN4|ENSG00000115310|RTN4	5648.14	-0.854523	0.226608	-3.77092	0.000162644	0.0104403
ENSSSCG00000032203|ref|TCONS_00050359|EPPK1|ENSG00000261150|EPPK1	227.818	-1.30606	0.289451	-4.5122	6.41578e-06	0.00073697
ENSSSCG00000032401|ref|TCONS_00086012|No_name|ENSG00000197565|COL4A6	121.109	1.25399	0.363285	3.45181	0.000556833	0.0263239
ENSSSCG00000032436|ref|TCONS_00041683|No_name|ENSG00000142089_ENSG00000185201_ENSG00000185885|IFITM3_IFITM2_IFITM1	157.089	-1.07782	0.317078	-3.39922	0.00067578	0.0300998
ENSSSCG00000032480|ref|ENSSSCT00000044213.1|No_name|ENSG00000214402|LCNL1	97.176	1.26705	0.355764	3.5615	0.000368745	0.0190107
ENSSSCG00000032562|ref|TCONS_00012139,TCONS_00012140,TCONS_00012141|TMC6|ENSG00000141524|TMC6	187.479	-1.05823	0.308097	-3.43472	0.000593158	0.027544
ENSSSCG00000032698|ref|TCONS_00032823,TCONS_00032824|TPPP|ENSG00000171368|TPPP	176.606	1.36649	0.308244	4.43316	9.28636e-06	0.000996762
ENSSSCG00000032768|ref|TCONS_00083932,TCONS_00083933|EBP|ENSG00000147155|EBP	940.651	-1.06078	0.285218	-3.71918	0.000199872	0.012176
ENSSSCG00000033024|ref|TCONS_00082440|No_name|ENSG00000188725|SMIM15	67.1378	-1.73502	0.362258	-4.78947	1.6722e-06	0.000234536
ENSSSCG00000033146|ref|ENSSSCT00000051646.1,TCONS_00056226,TCONS_00056232,TCONS_00056233,TCONS_00056234,TCONS_00056235,TCONS_00056236,TCONS_00056237|CD163|ENSG00000177575|CD163	3110.21	1.34033	0.246554	5.43626	5.44103e-08	1.25001e-05
ENSSSCG00000033341|ref|TCONS_00000791|No_name||	666.066	1.79817	0.290921	6.18097	6.37088e-10	2.60709e-07
ENSSSCG00000033350|ref|TCONS_00020896|No_name|ENSG00000114200|BCHE	446.954	-1.14271	0.291386	-3.92164	8.79481e-05	0.00654364
ENSSSCG00000033443|ref|TCONS_00062397,TCONS_00062398|DEPDC1|ENSG00000024526|DEPDC1	205.074	1.32919	0.307856	4.31758	1.57746e-05	0.00155315
ENSSSCG00000033457|ref|TCONS_00013130|No_name|ENSG00000275688_ENSG00000274736_ENSG00000275718|CCL15-CCL14_CCL23_CCL15	126.694	1.1523	0.342111	3.36821	0.00075657	0.0322713
ENSSSCG00000033550|ref|TCONS_00069864|No_name||	54.2601	-1.35752	0.37893	-3.58251	0.000340315	0.0184039
ENSSSCG00000033655|ref|TCONS_00069571,TCONS_00069572,TCONS_00069573,TCONS_00069574,TCONS_00069575,TCONS_00069576,TCONS_00069577,TCONS_00069578,TCONS_00069580,TCONS_00069581|TUBB2B|ENSG00000137285|TUBB2B	1331.69	-1.47439	0.259648	-5.67841	1.35949e-08	3.95611e-06
ENSSSCG00000033766|ref|TCONS_00058027|No_name||	131.202	-1.14153	0.334366	-3.41401	0.000640137	0.0289289
ENSSSCG00000033844|ref|TCONS_00047090,TCONS_00047091|CYP1B1|ENSG00000138061|CYP1B1	973.961	1.77483	0.248826	7.13283	9.83251e-13	7.15315e-10
ENSSSCG00000033919|ref|ENSSSCT00000045191.1,ENSSSCT00000057153.1,TCONS_00011154,TCONS_00011156,TCONS_00011157,TCONS_00011158|DCLK1|ENSG00000133083|DCLK1	2389.09	1.23407	0.235822	5.23307	1.66716e-07	3.11878e-05
ENSSSCG00000033944|ref|TCONS_00063395,TCONS_00063397|CYB5B|ENSG00000103018|CYB5B	3144.67	-0.821207	0.257002	-3.19534	0.00139668	0.0477467
ENSSSCG00000033958|ref|TCONS_00071445|No_name|ENSG00000198838|RYR3	140.947	1.27005	0.355099	3.57661	0.000348075	0.0186805
ENSSSCG00000034360|ref|TCONS_00054426|CELSR2|ENSG00000143126|CELSR2	1931.19	-1.74214	0.323441	-5.38627	7.19362e-08	1.54427e-05
ENSSSCG00000034442|ref|TCONS_00074580,TCONS_00074582,TCONS_00074584,TCONS_00074585,TCONS_00074587,TCONS_00074588,TCONS_00074590,TCONS_00074591,TCONS_00074592|No_name||	346.897	1.01228	0.29289	3.45617	0.000547917	0.0259963
ENSSSCG00000034757|ref|TCONS_00013551|FGF11|ENSG00000161958|FGF11	543.054	-1.00996	0.266519	-3.78945	0.000150983	0.00976954
ENSSSCG00000034761|ref|TCONS_00052255|No_name||	36.177	1.26357	0.382785	3.30099	0.000963429	0.0381091
ENSSSCG00000034853|ref|TCONS_00086659|No_name||	627.282	2.53397	0.2678	9.46217	3.01612e-21	9.87404e-18
ENSSSCG00000034883|ref|TCONS_00052193|AMIGO1|ENSG00000181754|AMIGO1	289.83	-0.971525	0.295687	-3.28565	0.00101748	0.0393034
ENSSSCG00000034905|ref|TCONS_00059241,TCONS_00059243|MVD|ENSG00000167508|MVD	754.923	-1.59881	0.287235	-5.5662	2.60348e-08	6.95768e-06
ENSSSCG00000035051|ref|TCONS_00015441,TCONS_00015442|ADORA2B|ENSG00000170425|ADORA2B	92.3589	1.11808	0.341315	3.2758	0.00105364	0.0401258
ENSSSCG00000035170|ref|TCONS_00085661,TCONS_00085662|VSIG4|ENSG00000155659|VSIG4	459.469	1.27506	0.266983	4.77579	1.79006e-06	0.000244262
ENSSSCG00000035420|ref|TCONS_00064813|HES4|ENSG00000188290|HES4	468.594	-0.916173	0.265546	-3.45015	0.000560285	0.0263919
ENSSSCG00000035565|ref|TCONS_00057151,TCONS_00057152|CCDC134|ENSG00000100147|CCDC134	174.345	-1.32322	0.310086	-4.26726	1.9789e-05	0.00182491
ENSSSCG00000035595|ref|TCONS_00077968,TCONS_00077969,TCONS_00077970|HMCN1|ENSG00000143341|HMCN1	2197.44	1.19138	0.271196	4.39307	1.11762e-05	0.00118985
ENSSSCG00000035650|ref|ENSSSCT00000030544.2,TCONS_00039548|No_name||	1083.43	0.744308	0.234153	3.17872	0.00147926	0.0494156
ENSSSCG00000035652|ref|TCONS_00068985|No_name||	317.009	1.49079	0.29358	5.07795	3.81538e-07	6.75168e-05
ENSSSCG00000036136|ref|TCONS_00016645|BHLHE40|ENSG00000134107|BHLHE40	312.728	-1.1632	0.35827	-3.24671	0.00116747	0.043065
ENSSSCG00000036201|ref|TCONS_00032088,TCONS_00032089|NPR3|ENSG00000113389|NPR3	556.556	-0.90365	0.255629	-3.53501	0.000407756	0.0203025
ENSSSCG00000036213|ref|TCONS_00075016|FGF2|ENSG00000138685|FGF2	1373.19	0.826248	0.244209	3.38336	0.000716035	0.0314647
ENSSSCG00000036236|ref|TCONS_00073438,TCONS_00073439,TCONS_00073440,TCONS_00073441,TCONS_00073442|ELOVL6|ENSG00000170522|ELOVL6	44102	-1.27358	0.25658	-4.96368	6.91714e-07	0.000109133
ENSSSCG00000036274|ref|TCONS_00029878,TCONS_00029879,TCONS_00029880,TCONS_00029882,TCONS_00029883|No_name|ENSG00000244474_ENSG00000240224_ENSG00000243135|UGT1A4_UGT1A5_UGT1A3	699.065	-1.00837	0.308325	-3.27047	0.00107371	0.0406623
ENSSSCG00000036286|ref|TCONS_00035566,TCONS_00035567,TCONS_00035568|APMAP|ENSG00000101474|APMAP	1864.64	-1.02167	0.285257	-3.58159	0.000341515	0.0184039
ENSSSCG00000036379|ref|TCONS_00045674|No_name||	939.129	1.23029	0.335005	3.67245	0.000240236	0.0141071
ENSSSCG00000036465|ref|TCONS_00082877,TCONS_00082878,TCONS_00082879,TCONS_00082880|No_name||	47.1668	1.39116	0.380445	3.65667	0.000255514	0.0148051
ENSSSCG00000036555|ref|TCONS_00075634|PRDM8|ENSG00000152784|PRDM8	66.3722	1.37652	0.377703	3.64446	0.000267958	0.0153227
ENSSSCG00000036723|ref|TCONS_00058189|EMP1|ENSG00000134531|EMP1	17396.7	-1.03174	0.277573	-3.717	0.000201603	0.0122222
ENSSSCG00000036758|ref|TCONS_00027593,TCONS_00027595,TCONS_00027596|HSPA12A|ENSG00000165868|HSPA12A	2794.05	-1.24788	0.316819	-3.93877	8.19001e-05	0.00617463
ENSSSCG00000036977|ref|TCONS_00013464|No_name||	64.8188	-1.20693	0.375044	-3.21809	0.00129048	0.0457963
ENSSSCG00000037016|ref|TCONS_00034548|ID1|ENSG00000125968|ID1	841.575	-0.800646	0.250208	-3.19992	0.00137467	0.0472071
ENSSSCG00000037324|ref|TCONS_00034470|No_name||	1514.47	1.73362	0.263007	6.59155	4.35268e-11	2.37493e-08
ENSSSCG00000037439|ref|TCONS_00076575|TRAPPC4|ENSG00000196655|TRAPPC4	408.97	-0.856744	0.2669	-3.20998	0.00132745	0.046603
ENSSSCG00000037477|ref|TCONS_00082335|No_name|ENSG00000198677|TTC37	226.487	-1.20214	0.293039	-4.10233	4.09016e-05	0.00347796
ENSSSCG00000037912|ref|ENSSSCT00000043963.1,TCONS_00035913|FITM2|ENSG00000197296|FITM2	1070.07	-0.948628	0.237523	-3.99384	6.50123e-05	0.0051226
ENSSSCG00000037950|ref|TCONS_00072549,TCONS_00072550|NIPAL1|ENSG00000163293|NIPAL1	44.6412	1.5073	0.380594	3.96037	7.48322e-05	0.00579839
ENSSSCG00000038071|ref|TCONS_00005921|RASL12|ENSG00000103710|RASL12	337.247	1.03297	0.309833	3.33395	0.000856215	0.0353695
ENSSSCG00000038081|ref|TCONS_00019217,TCONS_00019218,TCONS_00019220,TCONS_00019222,TCONS_00019223|AGPAT3|ENSG00000160216|AGPAT3	1383.42	-0.784096	0.242086	-3.23892	0.00119985	0.0434179
ENSSSCG00000038126|ref|TCONS_00057218,TCONS_00057219|MGAT3|ENSG00000128268|MGAT3	264.265	-0.922991	0.289423	-3.18908	0.00142729	0.0482954
ENSSSCG00000038192|ref|TCONS_00086688|No_name|ENSG00000011201|ANOS1	381.16	2.38588	0.275667	8.65492	4.93241e-18	8.07374e-15
ENSSSCG00000038322|ref|TCONS_00083331,TCONS_00083332,TCONS_00083333|No_name|ENSG00000062282|DGAT2	2456.51	-1.39261	0.295017	-4.72043	2.35347e-06	0.000314476
ENSSSCG00000038643|ref|TCONS_00050151,TCONS_00050152|KLF11|ENSG00000172059|KLF11	459.386	1.01705	0.282997	3.59384	0.000325838	0.0178529
ENSSSCG00000038964|ref|TCONS_00047606|COX19|ENSG00000240230|COX19	366.406	0.917459	0.277971	3.30056	0.000964936	0.0381091
ENSSSCG00000039107|ref|ENSSSCT00000060680.1,TCONS_00005533,TCONS_00005540,TCONS_00005542,TCONS_00005543,TCONS_00005544,TCONS_00005545,TCONS_00005546,TCONS_00005547|No_name|ENSG00000137812|KNL1	587.839	0.896113	0.269505	3.32503	0.000884086	0.0357318
ENSSSCG00000039175|ref|TCONS_00074425|MARCH1|ENSG00000145416|MARCH1	140.896	1.04801	0.314805	3.32908	0.000871347	0.0354737
ENSSSCG00000039243|ref|ENSSSCT00000052819.1|CD81|ENSG00000110651|CD81	5778.86	-0.827236	0.233717	-3.53948	0.000400913	0.020078
ENSSSCG00000039512|ref|TCONS_00056242|RBP5|ENSG00000139194|RBP5	204.046	1.56185	0.334402	4.67057	3.00365e-06	0.000389434
ENSSSCG00000039573|ref|TCONS_00035932|SLPI|ENSG00000124107|SLPI	1379.32	-1.46635	0.244509	-5.9971	2.00869e-09	7.73641e-07
ENSSSCG00000039615|ref|TCONS_00054154|No_name|ENSG00000272196|HIST2H2AA4	758.797	1.03194	0.300052	3.43921	0.000583415	0.027188
ENSSSCG00000039751|ref|ENSSSCT00000054539.1,TCONS_00059591,TCONS_00059593,TCONS_00059594,TCONS_00059595|NLRC5|ENSG00000140853|NLRC5	598.104	-1.12598	0.271039	-4.1543	3.26286e-05	0.00284848
ENSSSCG00000039807|ref|TCONS_00011979,TCONS_00011988|No_name|ENSG00000141574|SECTM1	142.758	-1.02518	0.31957	-3.208	0.00133661	0.0467992
ENSSSCG00000039985|ref|TCONS_00081976,TCONS_00081977,TCONS_00081979,TCONS_00081980,TCONS_00081981,TCONS_00081982,TCONS_00081983,TCONS_00081984,TCONS_00081985|No_name|ENSG00000198848|CES1	1217.5	-1.28468	0.338288	-3.7976	0.000146104	0.00951856
ENSSSCG00000040083|ref|ENSSSCT00000044720.1|No_name||	88.8234	1.25408	0.35252	3.55746	0.000374459	0.0192296
ENSSSCG00000040205|ref|TCONS_00015065|TLCD2|ENSG00000185561|TLCD2	166.335	-1.70508	0.342138	-4.98359	6.24151e-07	0.000100904
ENSSSCG00000040464|ref|TCONS_00037667|LEP|ENSG00000174697|LEP	1139.02	-1.73138	0.244318	-7.0866	1.37445e-12	8.9992e-10
ENSSSCG00000040535|ref|TCONS_00050408|LY6E|ENSG00000160932|LY6E	127.817	-1.52658	0.358619	-4.25681	2.0736e-05	0.00189887
ENSSSCG00000040575|ref|TCONS_00061028|ISG15|ENSG00000187608|ISG15	334.182	-1.31522	0.304616	-4.31763	1.57712e-05	0.00155315
ENSSSCG00000040615|ref|ENSSSCT00000065848.1,TCONS_00009528,TCONS_00009531|MALRD1|ENSG00000204740|MALRD1	176.134	-2.40434	0.3112	-7.72604	1.10941e-14	1.03769e-11
ENSSSCG00000040728|ref|TCONS_00051046,TCONS_00051047,TCONS_00051048,TCONS_00051049|EYA1|ENSG00000104313|EYA1	67.9845	1.94857	0.371238	5.24885	1.53048e-07	2.9596e-05
TCONS_00000692|novel|TCONS_00000692|No_name||	86.5632	1.23889	0.379162	3.26745	0.00108521	0.0408357
TCONS_00000702|novel|TCONS_00000702|No_name||	85.9761	1.51339	0.377187	4.01229	6.01328e-05	0.00483091
TCONS_00000717|novel|TCONS_00000717|No_name||	84.4055	1.42573	0.37979	3.754	0.000174036	0.0109567
TCONS_00009808|lncRNA|TCONS_00009808|No_name||	79.4789	1.44982	0.370633	3.91174	9.16338e-05	0.0067036
TCONS_00011899|lncRNA|TCONS_00011899|No_name||	129.181	-1.94599	0.357801	-5.43875	5.3656e-08	1.25001e-05
TCONS_00011908|lncRNA|TCONS_00011908|No_name||	261.082	-1.02276	0.316387	-3.23264	0.00122653	0.0441249
TCONS_00015577|lncRNA|TCONS_00015577|No_name||	49.344	1.3573	0.380326	3.56878	0.000358648	0.018918
TCONS_00018230|lncRNA|TCONS_00018230|No_name||	207.131	1.41434	0.379139	3.73041	0.000191166	0.0117527
TCONS_00033542|lncRNA|TCONS_00033542|No_name||	59.0792	-1.5697	0.382857	-4.09996	4.13218e-05	0.00349103
TCONS_00035581|novel|TCONS_00035581|No_name||	284.167	1.34179	0.38139	3.51816	0.000434544	0.0213923
TCONS_00036246|lncRNA|TCONS_00036246|No_name||	704.037	-1.62418	0.252826	-6.42411	1.32641e-10	5.98941e-08
TCONS_00036247|lncRNA|TCONS_00036247|No_name||	769.336	-1.39495	0.243974	-5.71762	1.08024e-08	3.21494e-06
TCONS_00036249|lncRNA|TCONS_00036249|No_name||	188.26	-1.94358	0.331664	-5.86009	4.62613e-09	1.63727e-06
TCONS_00037712|novel|TCONS_00037712|No_name||	67.4123	-1.24201	0.362237	-3.42871	0.000606447	0.0280616
TCONS_00037726|novel|TCONS_00037726|No_name||	928.347	-1.31814	0.282475	-4.66641	3.06501e-06	0.000393493
TCONS_00042043|novel|TCONS_00042043|No_name||	2277.41	1.25033	0.336188	3.71913	0.000199912	0.012176
TCONS_00044994|lncRNA|TCONS_00044994|No_name||	49.7809	-1.38743	0.380239	-3.64883	0.00026344	0.0151878
TCONS_00045014|lncRNA|TCONS_00045014|No_name||	1351.38	1.62066	0.276924	5.85236	4.84636e-09	1.6401e-06
TCONS_00050291|lncRNA|TCONS_00050291|No_name||	36.4445	-1.20655	0.376481	-3.2048	0.00135155	0.0471446
TCONS_00054762|lncRNA|TCONS_00054762|No_name||	127.412	1.05847	0.330323	3.20435	0.00135367	0.0471446
TCONS_00054769|lncRNA|TCONS_00054769|No_name||	398.492	1.06631	0.298855	3.568	0.000359723	0.018918
TCONS_00054779|lncRNA|TCONS_00054779|No_name||	111.085	-1.18793	0.365778	-3.24768	0.00116352	0.043065
TCONS_00054780|lncRNA|TCONS_00054780|No_name||	772.824	-1.03628	0.311057	-3.33146	0.000863906	0.0354635
TCONS_00059121|lncRNA|TCONS_00059121|No_name||	3343.47	1.05101	0.296129	3.54918	0.000386434	0.0196901
TCONS_00059124|lncRNA|TCONS_00059124|No_name||	593.064	1.02006	0.309171	3.29935	0.000969098	0.0381091
TCONS_00061849|lncRNA|TCONS_00061849|No_name||	78.9789	1.68516	0.375285	4.49036	7.11025e-06	0.000795801
TCONS_00068984|lncRNA|TCONS_00068984|No_name||	301.422	1.23417	0.282375	4.37067	1.23866e-05	0.00129762
TCONS_00071502|lncRNA|TCONS_00071502|No_name||	344.288	1.53178	0.358586	4.27171	1.93983e-05	0.00180156
TCONS_00075411|novel|TCONS_00075411|No_name||	63.0393	1.45415	0.378203	3.84489	0.000120605	0.00826871
TCONS_00075699|lncRNA|TCONS_00075699|No_name||	393.59	-0.842451	0.264417	-3.18607	0.0014422	0.0485492
TCONS_00079998|novel|TCONS_00079998|No_name||	171.154	-1.44822	0.366916	-3.94701	7.91339e-05	0.00602476
TCONS_00080671|lncRNA|TCONS_00080671|No_name||	366.075	3.99591	0.308248	12.9633	1.97532e-38	2.58668e-34
TCONS_00080779|novel|TCONS_00080779|No_name||	258.283	1.14145	0.318055	3.58882	0.000332173	0.0180914
TCONS_00080785|novel|TCONS_00080785|No_name||	82.27	1.51095	0.370666	4.07633	4.57521e-05	0.00382252
TCONS_00081275|novel|TCONS_00081275|No_name||	163.296	-1.14304	0.345576	-3.30764	0.000940873	0.0375632
TCONS_00082381|lncRNA|TCONS_00082381|No_name||	42.3348	-1.64931	0.380581	-4.33366	1.46653e-05	0.0014887
TCONS_00086562|lncRNA|TCONS_00086562|No_name||	599.303	1.0997	0.25268	4.35213	1.34821e-05	0.00139015
TCONS_00086610|novel|TCONS_00086610|No_name||	291.245	-2.27013	0.300815	-7.54662	4.46708e-14	3.89976e-11

## Sheet: Fat_LW_vs_MS
ID	baseMean	log2FoldChange	lfcSE	stat	pvalue	padj
ENSSSCG00000000033|ref|TCONS_00057108,TCONS_00057109|TSPO|ENSG00000100300|TSPO	4028.76	-1.35464	0.274968	-4.92654	8.36973e-07	0.000165924
ENSSSCG00000000045|ref|TCONS_00055006|NDUFA6|ENSG00000184983|NDUFA6	341.819	-1.11665	0.312886	-3.56887	0.000358527	0.025643
ENSSSCG00000000261|ref|TCONS_00055346|IGFBP6|ENSG00000167779|IGFBP6	3016.89	0.93229	0.274077	3.40156	0.000670031	0.0386197
ENSSSCG00000000419|ref|ENSSSCT00000000448.3,ENSSSCT00000056102.1,TCONS_00057688,TCONS_00057690,TCONS_00057691,TCONS_00057692,TCONS_00057694|RDH16|ENSG00000139547|RDH16	2261.74	-1.51344	0.265774	-5.69445	1.23771e-08	4.90734e-06
ENSSSCG00000000884|ref|ENSSSCT00000000968.3,ENSSSCT00000028858.2,ENSSSCT00000033603.2,ENSSSCT00000064350.1|APAF1|ENSG00000120868|APAF1	1342.8	1.21813	0.269351	4.52246	6.1126e-06	0.000908833
ENSSSCG00000001229|ref|TCONS_00067414,TCONS_00067415,TCONS_00067417,TCONS_00067429,TCONS_00067433,TCONS_00067435,TCONS_00067436,TCONS_00067437,TCONS_00067438,TCONS_00067439|No_name||	16200.7	-1.98554	0.26127	-7.59958	2.97094e-14	4.31908e-11
ENSSSCG00000001453|ref|TCONS_00067558,TCONS_00067559|HLA-DRA|ENSG00000204287|HLA-DRA	3108	-1.46116	0.28997	-5.039	4.67969e-07	0.000105567
ENSSSCG00000001455|ref|TCONS_00070084,TCONS_00070086,TCONS_00070087,TCONS_00070088,TCONS_00070089,TCONS_00070090,TCONS_00070091,TCONS_00070092,TCONS_00070093|No_name||	1735.63	-1.51213	0.285505	-5.29635	1.18137e-07	3.51298e-05
ENSSSCG00000001456|ref|TCONS_00067561,TCONS_00067562,TCONS_00067563,TCONS_00067564,TCONS_00067565|No_name||	1218.15	-2.14619	0.296239	-7.24481	4.33056e-13	4.35854e-10
ENSSSCG00000001457|ref|ENSSSCT00000047302.1,ENSSSCT00000049936.1,TCONS_00070096,TCONS_00070097|SLA-DQB1|ENSG00000179344|HLA-DQB1	1250.42	-1.39064	0.274154	-5.07247	3.92681e-07	9.34152e-05
ENSSSCG00000001463|ref|ENSSSCT00000001625.2,TCONS_00067568|PSMB9|ENSG00000240065|PSMB9	198.815	-1.6509	0.383328	-4.30676	1.65665e-05	0.00210443
ENSSSCG00000001472|ref|TCONS_00070116|SLA-DOA|ENSG00000204252|HLA-DOA	130.39	-1.67607	0.365763	-4.58238	4.59705e-06	0.000716046
ENSSSCG00000001487|ref|TCONS_00067586|KLHL31|ENSG00000124743|KLHL31	1017.55	-1.05804	0.311257	-3.39926	0.000675684	0.0387748
ENSSSCG00000001561|ref|TCONS_00070284,TCONS_00070285|ETV7|ENSG00000010030|ETV7	64.1317	-1.63656	0.400337	-4.08796	4.35189e-05	0.00482544
ENSSSCG00000001570|ref|ENSSSCT00000001749.3|PI16|ENSG00000164530|PI16	2329.81	2.0979	0.261128	8.03399	9.43546e-16	1.54317e-12
ENSSSCG00000001914|ref|TCONS_00070867,TCONS_00070868|LOXL1|ENSG00000129038|LOXL1	1238.18	1.21879	0.336392	3.62313	0.00029106	0.0226867
ENSSSCG00000002257|ref|TCONS_00071468,TCONS_00071469,TCONS_00071470,TCONS_00071471,TCONS_00071472,TCONS_00071473,TCONS_00071474,TCONS_00071476|MCTP2|ENSG00000140563|MCTP2	409.351	-1.76168	0.329228	-5.35094	8.75001e-08	2.66245e-05
ENSSSCG00000002349|ref|TCONS_00069030,TCONS_00069031,TCONS_00069032,TCONS_00069034,TCONS_00069035|ACOT4|ENSG00000177465|ACOT4	1953.51	-0.913924	0.264993	-3.44886	0.000562949	0.0350744
ENSSSCG00000002529|ref|TCONS_00081736|No_name|ENSG00000171858|RPS21	366.44	-3.06654	0.354012	-8.66225	4.62561e-18	2.01738e-14
ENSSSCG00000002712|ref|TCONS_00059454,TCONS_00059455|LDHD|ENSG00000166816|LDHD	249.883	-1.22944	0.362941	-3.38744	0.000705492	0.0399595
ENSSSCG00000002825|ref|TCONS_00063631,TCONS_00063632,TCONS_00063633,TCONS_00063634|No_name||	1088.37	-1.46695	0.321958	-4.55633	5.20549e-06	0.000782858
ENSSSCG00000002864|ref|TCONS_00063792|SLC7A10|ENSG00000130876|SLC7A10	258.182	1.53137	0.332263	4.60892	4.04765e-06	0.000645847
ENSSSCG00000003616|ref|TCONS_00061749|FAM167B|ENSG00000183615|FAM167B	310.151	-1.86319	0.308316	-6.04312	1.51161e-09	6.81995e-07
ENSSSCG00000003694|ref|TCONS_00065741|EMILIN2|ENSG00000132205|EMILIN2	2085.26	0.914445	0.268656	3.40377	0.000664617	0.0386197
ENSSSCG00000003702|ref|ENSSSCT00000004101.3,TCONS_00062078|GATA6|ENSG00000141448|GATA6	261.694	1.42465	0.327076	4.35571	1.32635e-05	0.00178907
ENSSSCG00000003894|ref|TCONS_00066472,TCONS_00066473,TCONS_00066474|CYP4B1|ENSG00000142973|CYP4B1	2769.12	-1.4684	0.272574	-5.38716	7.15793e-08	2.28226e-05
ENSSSCG00000004149|ref|TCONS_00000377,TCONS_00000378,TCONS_00000381,TCONS_00000382,TCONS_00000383,TCONS_00000384|NHSL1|ENSG00000135540|NHSL1	684.001	1.04445	0.305617	3.41751	0.000631968	0.0378454
ENSSSCG00000004628|ref|TCONS_00005301,TCONS_00005303,TCONS_00005304,TCONS_00005305|TMOD2|ENSG00000128872|TMOD2	780.997	1.06431	0.290993	3.65751	0.000254679	0.0205692
ENSSSCG00000004658|ref|TCONS_00001692|FBN1|ENSG00000166147|FBN1	68808.5	1.58768	0.248218	6.39633	1.59155e-10	9.91611e-08
ENSSSCG00000004675|ref|ENSSSCT00000035954.2,TCONS_00005397,TCONS_00005400|DUOX1|ENSG00000137857|DUOX1	88.8021	1.36808	0.374923	3.64896	0.000263303	0.0211353
ENSSSCG00000004678|ref|ENSSSCT00000034478.2,ENSSSCT00000038251.1,ENSSSCT00000046180.1,ENSSSCT00000052306.1,TCONS_00001722|DUOX2|ENSG00000140279|DUOX2	172.746	1.95245	0.362708	5.38298	7.32612e-08	2.28226e-05
ENSSSCG00000004687|ref|TCONS_00005409,TCONS_00005410,TCONS_00005411,TCONS_00005412,TCONS_00005413,TCONS_00005414,TCONS_00005415|B2M|ENSG00000166710|B2M	11624.8	-1.05217	0.282288	-3.72729	0.000193553	0.0169962
ENSSSCG00000004886|ref|TCONS_00005833,TCONS_00005834,TCONS_00005835|CDH7|ENSG00000081138|CDH7	52.8201	1.80604	0.400053	4.51451	6.34629e-06	0.000932976
ENSSSCG00000004928|ref|ENSSSCT00000005438.3,TCONS_00005929|CILP|ENSG00000138615|CILP	7810.01	-1.48988	0.289011	-5.15512	2.53469e-07	6.76815e-05
ENSSSCG00000004961|ref|TCONS_00006001,TCONS_00006002|ITGA11|ENSG00000137809|ITGA11	449.562	1.33561	0.309511	4.31523	1.59436e-05	0.00204515
ENSSSCG00000004980|ref|TCONS_00002256,TCONS_00002257,TCONS_00002258|THSD4|ENSG00000187720|THSD4	399.511	1.33513	0.307539	4.34134	1.41616e-05	0.00183455
ENSSSCG00000005194|ref|ENSSSCT00000005726.3,ENSSSCT00000005727.3,ENSSSCT00000029124.2,ENSSSCT00000041207.1,ENSSSCT00000052345.1,ENSSSCT00000064789.1|PTPRD|ENSG00000153707|PTPRD	830.824	1.34731	0.30968	4.35065	1.35737e-05	0.00179392
ENSSSCG00000005267|ref|TCONS_00002984,TCONS_00002985|ANXA1|ENSG00000135046|ANXA1	12864	-0.974981	0.27938	-3.4898	0.000483388	0.0321048
ENSSSCG00000005400|ref|TCONS_00006831,TCONS_00006832,TCONS_00006833|GRIN3A|ENSG00000198785|GRIN3A	221.525	1.5776	0.326209	4.83617	1.32365e-06	0.000250995
ENSSSCG00000005481|ref|TCONS_00003376,TCONS_00003377|No_name|ENSG00000138835|RGS3	1171.65	-1.16845	0.273471	-4.27266	1.93158e-05	0.00240694
ENSSSCG00000005593|ref|TCONS_00003493,TCONS_00003494|OLFML2A|ENSG00000185585|OLFML2A	1046.59	0.990032	0.286427	3.45649	0.000547263	0.0342602
ENSSSCG00000005616|ref|TCONS_00003557,TCONS_00003558|TTC16|ENSG00000167094|TTC16	36.7382	-1.34397	0.400694	-3.35411	0.000796216	0.0441427
ENSSSCG00000006002|ref|TCONS_00052816,TCONS_00052817|NOV|ENSG00000136999|NOV	622.178	1.27049	0.313262	4.05568	4.99883e-05	0.00531746
ENSSSCG00000006038|ref|TCONS_00052941,TCONS_00052942,TCONS_00052943|ZFPM2|ENSG00000169946|ZFPM2	322.011	1.07041	0.312566	3.4246	0.000615711	0.0378214
ENSSSCG00000006140|ref|ENSSSCT00000041218.1,TCONS_00053148|CA2|ENSG00000104267|CA2	152.513	-1.72008	0.365964	-4.70013	2.59998e-06	0.000447608
ENSSSCG00000006172|ref|TCONS_00053286,TCONS_00053287|PI15|ENSG00000137558|PI15	7501.58	1.40491	0.307056	4.5754	4.75305e-06	0.000731634
ENSSSCG00000006472|ref|TCONS_00051605|CRABP2|ENSG00000143320|CRABP2	308.77	-1.15475	0.323056	-3.57445	0.00035096	0.0253699
ENSSSCG00000006491|ref|ENSSSCT00000007110.3|No_name|ENSG00000160781|PAQR6	2142.28	-1.04162	0.269334	-3.8674	0.00011	0.0104293
ENSSSCG00000006506|ref|TCONS_00053929,TCONS_00053930|SYT11|ENSG00000132718|SYT11	213.454	1.63366	0.341577	4.78269	1.72967e-06	0.000318746
ENSSSCG00000006726|ref|TCONS_00052007|SPAG17|ENSG00000155761|SPAG17	224.922	-1.73091	0.35766	-4.83955	1.30134e-06	0.000250392
ENSSSCG00000007286|ref|TCONS_00034662,TCONS_00034663|ACSS2|ENSG00000131069|ACSS2	8080.89	-1.06221	0.296085	-3.58752	0.000333839	0.024539
ENSSSCG00000007358|ref|TCONS_00035878,TCONS_00035879|EMILIN3|ENSG00000183798|EMILIN3	1117.16	-1.19867	0.313319	-3.82572	0.000130393	0.0120145
ENSSSCG00000007385|ref|TCONS_00035929|KCNS1|ENSG00000124134|KCNS1	192.262	1.45492	0.341595	4.25919	2.05165e-05	0.00250877
ENSSSCG00000007391|ref|TCONS_00035934|MATN4|ENSG00000124159|MATN4	1693.96	2.43446	0.336514	7.23433	4.67818e-13	4.37209e-10
ENSSSCG00000007501|ref|TCONS_00036107,TCONS_00036108|BMP7|ENSG00000101144|BMP7	225.978	1.65803	0.33173	4.99813	5.78886e-07	0.000127311
ENSSSCG00000007744|ref|TCONS_00045529|PHKG1|ENSG00000164776|PHKG1	233.435	-1.13906	0.32103	-3.54813	0.00038798	0.0270847
ENSSSCG00000007753|ref|TCONS_00045535|C16orf58|ENSG00000140688|C16orf58	357.78	-1.12679	0.30376	-3.70949	0.000207677	0.0178372
ENSSSCG00000007849|ref|TCONS_00045695|CRYM|ENSG00000103316|CRYM	144.233	-2.2209	0.365524	-6.07594	1.23263e-09	5.75991e-07
ENSSSCG00000008013|ref|TCONS_00046002|IGFALS|ENSG00000099769|IGFALS	451.114	-1.17351	0.294071	-3.99056	6.59185e-05	0.00663445
ENSSSCG00000008038|ref|TCONS_00048685|SLC9A3R2|ENSG00000065054|SLC9A3R2	1739.05	-0.911639	0.268303	-3.39779	0.000679315	0.0388129
ENSSSCG00000008228|ref|TCONS_00049197|GNLY|ENSG00000115523|GNLY	171.86	-1.71957	0.346022	-4.96953	6.71156e-07	0.000139387
ENSSSCG00000008238|ref|TCONS_00049212,TCONS_00049213,TCONS_00049214|ELMOD3|ENSG00000115459|ELMOD3	3013.96	-0.919081	0.274696	-3.34581	0.000820427	0.0448187
ENSSSCG00000008397|ref|TCONS_00046816,TCONS_00046817,TCONS_00046818|EFEMP1|ENSG00000115380|EFEMP1	2977.17	1.2339	0.334818	3.68528	0.000228447	0.0190383
ENSSSCG00000008510|ref|ENSSSCT00000039984.1,TCONS_00049861,TCONS_00049862,TCONS_00049863|LTBP1|ENSG00000049323|LTBP1	8029.44	1.1963	0.286915	4.16951	3.0525e-05	0.0035981
ENSSSCG00000008723|ref|TCONS_00073889|HTRA3|ENSG00000170801|HTRA3	2152.98	1.31209	0.265172	4.94808	7.49479e-07	0.000153222
ENSSSCG00000008842|ref|TCONS_00072601,TCONS_00072604|KIT|ENSG00000157404|KIT	1461.46	2.33058	0.274008	8.50552	1.80786e-17	3.94234e-14
ENSSSCG00000009213|ref|TCONS_00073673,TCONS_00073674,TCONS_00073675|No_name|ENSG00000118777|ABCG2	114.668	-1.4224	0.361617	-3.93343	8.37426e-05	0.00823825
ENSSSCG00000009245|ref|TCONS_00073752,TCONS_00073753|SCD5|ENSG00000145284|SCD5	87.634	1.33821	0.378167	3.53869	0.000402119	0.0278377
ENSSSCG00000009331|ref|TCONS_00009944|MEDAG|ENSG00000102802|MEDAG	1911.48	0.967912	0.260031	3.72229	0.000197425	0.0172207
ENSSSCG00000009357|ref|ENSSSCT00000059089.1,TCONS_00011176,TCONS_00011177|SMAD9||	276.659	1.16484	0.344687	3.37941	0.000726424	0.0409678
ENSSSCG00000009631|ref|TCONS_00025302,TCONS_00025303,TCONS_00025304,TCONS_00025305|PEBP4|ENSG00000134020|PEBP4	167.663	-2.01667	0.381485	-5.28636	1.24773e-07	3.62783e-05
ENSSSCG00000009694|ref|TCONS_00025445|No_name||	391.804	1.22731	0.321525	3.81716	0.000134995	0.0121812
ENSSSCG00000009720|ref|ENSSSCT00000010657.3,ENSSSCT00000041121.1,ENSSSCT00000065233.1,TCONS_00022989,TCONS_00022990,TCONS_00022991,TCONS_00022992|DDX60|ENSG00000137628|DDX60	241.669	-1.2587	0.352908	-3.56665	0.000361577	0.0257112
ENSSSCG00000009745|ref|TCONS_00025687,TCONS_00025688|ADGRD1|ENSG00000111452|ADGRD1	1731.15	1.42408	0.263481	5.40488	6.4851e-08	2.17567e-05
ENSSSCG00000009755|ref|TCONS_00025735|AACS|ENSG00000081760|AACS	3227.88	-1.48762	0.265549	-5.60207	2.11809e-08	7.91802e-06
ENSSSCG00000009839|ref|TCONS_00023233,TCONS_00023234,TCONS_00023235|No_name|ENSG00000122966|CIT	296.58	1.3634	0.367654	3.70839	0.000208583	0.0178372
ENSSSCG00000009889|ref|TCONS_00025950,TCONS_00025951,TCONS_00025952,TCONS_00025953|ALDH2|ENSG00000111275|ALDH2	950.499	-1.28404	0.274344	-4.68039	2.86335e-06	0.000480308
ENSSSCG00000010258|ref|ENSSSCT00000053389.1,ENSSSCT00000061582.1,TCONS_00026803,TCONS_00026804,TCONS_00026809|AIFM2|ENSG00000042286|AIFM2	1608.31	-1.1783	0.261677	-4.5029	6.70338e-06	0.000974523
ENSSSCG00000010959|ref|ENSSSCT00000011995.3,TCONS_00009168,TCONS_00009170,TCONS_00009172,TCONS_00009174,TCONS_00009176,TCONS_00009177|NTRK2|ENSG00000148053|NTRK2	3599.55	0.995908	0.287034	3.46965	0.00052113	0.0334494
ENSSSCG00000011111|ref|TCONS_00009582,TCONS_00009584|CAMK1D|ENSG00000183049|CAMK1D	424.726	1.51372	0.324673	4.6623	3.12688e-06	0.000511401
ENSSSCG00000011214|ref|TCONS_00019423,TCONS_00019425,TCONS_00019426,TCONS_00019427|NGLY1|ENSG00000151092|NGLY1	815.488	-0.987692	0.286963	-3.44188	0.000577677	0.0356525
ENSSSCG00000011241|ref|ENSSSCT00000012308.3|DCLK3|ENSG00000163673|DCLK3	144.87	1.55341	0.364641	4.2601	2.04335e-05	0.00250877
ENSSSCG00000011379|ref|TCONS_00016253,TCONS_00016255,TCONS_00016256|KLHDC8B|ENSG00000185909|KLHDC8B	756.189	-0.96722	0.283472	-3.41205	0.000644773	0.0380009
ENSSSCG00000011393|ref|ENSSSCT00000038164.1,ENSSSCT00000061904.1,TCONS_00019803,TCONS_00019804,TCONS_00019806,TCONS_00019807|UBA7|ENSG00000182179|UBA7	368.444	-1.15911	0.347754	-3.33312	0.000858767	0.0455236
ENSSSCG00000011470|ref|TCONS_00016468,TCONS_00016470,TCONS_00016471|ABHD6|ENSG00000163686|ABHD6	696.457	-1.30463	0.324572	-4.01955	5.83105e-05	0.00596043
ENSSSCG00000011524|ref|TCONS_00016594,TCONS_00016596,TCONS_00016597,TCONS_00016598,TCONS_00016599,TCONS_00016600,TCONS_00016602,TCONS_00016603,TCONS_00016605|CHL1|ENSG00000134121|CHL1	1169.49	-1.69043	0.275755	-6.13021	8.77617e-10	4.25287e-07
ENSSSCG00000011664|ref|TCONS_00020619|RBP1|ENSG00000114115|RBP1	293.293	1.89818	0.379902	4.9965	5.83815e-07	0.000127311
ENSSSCG00000011717|ref|TCONS_00020787,TCONS_00020788,TCONS_00020789|IGSF10|ENSG00000152580|IGSF10	2287.12	2.182	0.308507	7.07276	1.51879e-12	1.10399e-09
ENSSSCG00000011744|ref|TCONS_00020934|No_name||	136.464	1.32191	0.357861	3.69392	0.000220827	0.0186406
ENSSSCG00000012027|ref|ENSSSCT00000013159.3|ADAMTS5|ENSG00000154736|ADAMTS5	3590.59	1.28103	0.294313	4.35262	1.34519e-05	0.00179392
[truncated: 160 more rows]

## Sheet: Heart_Duroc_vs_ES
ID	baseMean	log2FoldChange	lfcSE	stat	pvalue	padj
[truncated: 420 more rows]

## Sheet: Heart_Duroc_vs_LW
ID	baseMean	log2FoldChange	lfcSE	stat	pvalue	padj
[truncated: 261 more rows]

## Sheet: Heart_Duroc_vs_MS
ID	baseMean	log2FoldChange	lfcSE	stat	pvalue	padj
[truncated: 239 more rows]

[truncated: 17 more sheets: Heart_LW_vs_ES, Heart_LW_vs_MS, Liver_Duroc_vs_ES, Liver_Duroc_vs_LW, Liver_Duroc_vs_MS, Liver_LW_vs_ES, Liver_LW_vs_MS, muscle_Duroc_vs_ES, muscle_Duroc_vs_LW, muscle_Duroc_vs_MS, muscle_LW_vs_ES, muscle_LW_vs_MS, spleen_Duroc_vs_ES, spleen_Duroc_vs_LW, spleen_Duroc_vs_MS, spleen_LW_vs_ES, spleen_LW_vs_MS]
