# Supplementary material for: A compendium and comparative epigenomics analysis of cis-regulatory elements in the pig genome
Source: Nat Commun. 2021 Apr 13;12:2217. doi: 10.1038/s41467-021-22448-x (PMC8044108; doi:10.1038/s41467-021-22448-x)
Supplement: Supplementary file 12 — Supplementary Data 10 [file 41467_2021_22448_MOESM12_ESM.xlsx]

## Sheet: Sheet2
Supplementary Data 10. Pig-human rearranged TAD of head and face phenotype related gene, Related to Figures 5G and 5H
Cluster	TAD name	Human TAD locaton	Pig TAD1 locaton	Pig TAD2 locaton	Gene name	HPO		Phenotypes in gene mutant mouse (MGI)	Other species own abnormal head and face phenotypes or vision
1	TAD1	chr14:38240000-39840000	chr7:61120001-62240000	chr1:169920001-170800000	SEC23A*	HP:0000431	Wide nasal bridge	cardiovascular, cellular, embryo, growth/size/body, homeostasis, mortality/aging, nervous system, skeleton	Zebrafish [1]
						HP:0000463	Anteverted nares
						HP:0000219	Thin upper lip vermilion
						HP:0000445	Wide nose
						HP:0000319	Smooth philtrum
	TAD2	chr15:98960000-99680000	chr1:137160001-137920000	chr7:81360001-82960000	IGF1R*	HP:0000160	Narrow mouth	craniofacial, hearing/vestibular/ear, adipose tissue, cardiovascular, cellular, endocrine/exocrine glands, immune, integument, growth/size/body, homeostasis, integument, mortality/aging, muscle, nervous system, respiratory, skeleton	Xenopus [2]
						HP:0000219	Thin upper lip vermilion		Zebrafish [3]
						HP:0000431	Wide nasal bridge
						HP:0001999	Abnormal facial shape
						HP:0000455	Broad nasal tip
2	TAD3	chr9:34640000-35840000	chr10:32160001-33400000	chr1:236600001-237400000	TPM2*	HP:0000431	Wide nasal bridge	vision/eye, homeostasis/metabolism, mortality/aging
						HP:0000276	Long face
						HP:0000160	Narrow mouth
						HP:0000275	Narrow face
						HP:0002058	Myopathic facies
					VCP*	HP:0002648	Abnormality of calvarial morphology	craniofacial, growth/size/body, integument, mortality/aging, pigmentation, skeleton	Zebrafish [4]
						HP:0001349	Facial diplegia	behavior, cardiovascular system, cellular, growth/size/body, hematopoietic, homeostasis, immune, integument, limbs/digits/tail, mortality/aging, muscle, nervous system, skeleton
						HP:0000508	Ptosis
						HP:0004490	Calvarial hyperostosis
					PIGO	HP:0000455	Broad nasal tip	mortality/aging
						HP:0000431	Wide nasal bridge
						HP:0011326	Anterior plagiocephaly
						HP:0010804	Tented upper lip vermilion
						HP:0003196	Short nose
					RMRP*	HP:0000463	Anteverted nares	mortality/aging	Zebrafish [5]
						HP:0011220	Prominent forehead
						HP:0000444	Convex nasal ridge
						HP:0005280	Depressed nasal bridge
						HP:0000431	Wide nasal bridge
					RUSC2	HP:0000448	Prominent nose	NA	Xenopus [6]
						HP:0000369	Low-set ears
						HP:0000414	Bulbous nose
						HP:0000303	Mandibular prognathia
					NPR2*	HP:0003196	Short nose	craniofacial, cardiovascular, growth/size/body, hematopoietic, homeostasis, immune, limbs/digits/tail, mortality/aging, nervous system, reproductive, respiratory, skeleton
						HP:0002007	Frontal bossing
						HP:0005280	Depressed nasal bridge
						HP:0000240	Abnormality of skull size
						HP:0011220	Prominent forehead
					FANCG	HP:0000504	Abnormality of vision	cellular, endocrine/exocrine, reproductive
						HP:0000508	Ptosis
						HP:0000347	Micrognathia
						HP:0000316	Hypertelorism
						HP:0000340	Sloping forehead
					IL11RA	HP:0004425	Flat forehead	cardiovascular, embryo, endocrine/exocrine, growth/size/body, hematopoietic, immune, mortality/aging, reproductive
						HP:0004440	Coronal craniosynostosis
						HP:0001363	Craniosynostosis
						HP:0004442	Sagittal craniosynostosis
						HP:0000262	Turricephaly
	TAD4	chr1:169760000-171520000	chr4:81360001-82800000	chr9:63760001-64520000	GORAB*	HP:0000478	Abnormality of the eye	craniofacial, behavior, cellular, homeostasis, integument, mortality/aging, respiratory
						HP:0000504	Abnormality of vision
						HP:0000303	Mandibular prognathia
						HP:0000272	Malar flattening
					PRRX1*	HP:0000478	Abnormality of the eye	craniofacial, hearing/vestibular/ear, behavior, cardiovascular, digestive/alimentary, embryo, growth/size/body, homeostasis, limbs/digits/tail, mortality/aging, nervous system, respiratory, skeleton	Rayfins [7]
						HP:0000160	Narrow mouth		Spotted gar[7]
						HP:0000368	Low-set, posteriorly rotated ears		Teleosts [7]
						HP:0009939	Mandibular aplasia		Xenopus [8]
						HP:0009924	Aplasia/Hypoplasia involving the nose		Zebrafish [9]
	TAD5	chr1:214760000-215840000	chr9:129080001-130400000	chr10:4560001-5840000	CENPF*	HP:0000426	Prominent nasal bridge	cardiovascular, cellular, growth/size/body, mortality/aging, muscle
						HP:0000431	Wide nasal bridge
						HP:0000369	Low-set ears
						HP:0000154	Wide mouth
3	TAD6	chr7:96720000-97760000	chr3:5360001-5880000	chr9:75480001-76680000	ASNS	HP:0000347	Micrognathia	behavior, growth/size/body, hematopoietic, nervous system
						HP:0000252	Microcephaly
						HP:0000253	Progressive microcephaly
	TAD7	chr11:71480000-72280000	chr2:1640001-2360000	chr9:7160001-8240000	CLPB*	HP:0000252	Microcephaly	NA	Zebrafish [10]
						HP:0011451	Congenital microcephaly
						HP:0001999	Abnormal facial shape
					INPPL1*	HP:0003196	Short nose	craniofacial, growth/size/body, homeostasis
						HP:0000256	Macrocephaly
						HP:0000463	Anteverted nares
						HP:0005280	Depressed nasal bridge
						HP:0000343	Long philtrum
					PHOX2A*	HP:0025586	Hypertropia	behavior, growth/size/body, homeostasis, mortality/aging, respiratory
						HP:0025584	Hypotropia
						HP:0000646	Amblyopia
						HP:0000577	Exotropia
						HP:0000505	Visual impairment
	TAD8	chr9:99560000-100600000	chr10:25800001-26920000	chr1:239960001-240760000	XPA*	HP:0000656	Ectropion	vision/eye, cellular, growth/size/body, hematopoietic, homeostasis, integument, liver/biliary, mortality/aging, neoplasm, endocrine/exocrine, immune, reproductive
						HP:0000486	Strabismus
						HP:0010649	Flat nasal alae
						HP:0000252	Microcephaly
						HP:0004493	Craniofacial hyperostosis
					TDRD7*	HP:0000518	Cataract	vision/eye, immune, nervous system, reproductive, cellular, endocrine/exocrine	Cavefish [11]
Non-related-gene TAD	TAD9	chr4:187160000-188600000	chr17:7600001-8920000	chr15:47120001-47760000	-
	TAD10	chr18:41160000-42040000	chr6:125840001-127680000	chr1:94120001-95400000	-
	TAD11	chr7:76040000-77520000	chr9:102320001-103360000	chr3:9920001-10920000	-
	TAD12	chr8:8760000-9680000	chr15:54920001-55640000	chr14:12480001-13200000	-
	TAD13	chr5:71680000-72280000	chr2:82240001-82880000	chr16:48080001-48600000	-
	TAD14	chr1:85640000-86320000	chr6:128800001-129840000	chr6:127720001-128760000	-
Notes:
The information of phenotypes in gene mutant mouse and human disease are based on the MGI database (http://www.informatics.jax.org).
* indicates the phenotype of gene mutant mouse or human disease related to abnormal of head and face phenotypes or vision.
References:
[1] Lang, M. R., Lapierre, L. A., Frotscher, M., Goldenring, J. R. & Knapik, E. W. Secretory COPII coat component Sec23a is essential for craniofacial chondrocyte maturation. Nat Genet 38, 1198-1203, doi:10.1038/ng1880 (2006).
[2] Richard-Parpaillon, L., Heligon, C., Chesnel, F., Boujard, D. & Philpott, A. The IGF pathway regulates head formation by inhibiting Wnt signaling in Xenopus. Dev Biol 244, 407-417, doi:10.1006/dbio.2002.0605 (2002).
[3] Eivers, E., McCarthy, K., Glynn, C., Nolan, C. M. & Byrnes, L. Insulin-like growth factor (IGF) signalling is required for early dorso-anterior development of the zebrafish embryo. Int J Dev Biol 48, 1131-1140, doi:10.1387/ijdb.041913ee (2004).
[4] Imamura, S., Yabu, T. & Yamashita, M. Protective role of cell division cycle 48 (CDC48) protein against neurodegeneration via ubiquitin-proteasome system dysfunction during zebrafish development. J Biol Chem 287, 23047-23056, doi:10.1074/jbc.M111.332882 (2012).
[5] Sun, X. et al. Rmrp Mutation Disrupts Chondrogenesis and Bone Ossification in Zebrafish Model of Cartilage-Hair Hypoplasia via Enhanced Wnt/beta-Catenin Signaling. J Bone Miner Res 34, 2101-2116, doi:10.1002/jbmr.3820 (2019).
[6] Jin, Z. et al. Members of the Rusc protein family interact with Sufu and inhibit vertebrate Hedgehog signaling. Development 143, 3944-3955, doi:10.1242/dev.138917 (2016).
[7] Braasch, I. et al. Connectivity of vertebrate genomes: Paired-related homeobox (Prrx) genes in spotted gar, basal teleosts, and tetrapods. Comp Biochem Physiol C Toxicol Pharmacol 163, 24-36, doi:10.1016/j.cbpc.2014.01.005 (2014).
[8] Square, T. et al. A gene expression map of the larval Xenopus laevis head reveals developmental changes underlying the evolution of new skeletal elements. Dev Biol 397, 293-304, doi:10.1016/j.ydbio.2014.10.016 (2015).
[9] Barske, L. et al. Competition between Jagged-Notch and Endothelin1 Signaling Selectively Restricts Cartilage Formation in the Zebrafish Upper Face. PLoS Genet 12, e1005967, doi:10.1371/journal.pgen.1005967 (2016).
[10] Wortmann, S. B. et al. CLPB mutations cause 3-methylglutaconic aciduria, progressive brain atrophy, intellectual disability, congenital neutropenia, cataracts, movement disorder. Am J Hum Genet 96, 245-257, doi:10.1016/j.ajhg.2014.12.013 (2015).
[11] Gore, A. V. et al. An epigenetic mechanism for cavefish eye degeneration. Nat Ecol Evol 2, 1155-1160, doi:10.1038/s41559-018-0569-4 (2018).
