# Supplementary material for: A compendium and comparative epigenomics analysis of cis-regulatory elements in the pig genome
Source: Nat Commun. 2021 Apr 13;12:2217. doi: 10.1038/s41467-021-22448-x (PMC8044108; doi:10.1038/s41467-021-22448-x)
Supplement: Supplementary file 13 — Supplementary Data 11 [file 41467_2021_22448_MOESM13_ESM.xlsx]

## Sheet: Rearranged TAD gene HPO 
Supplementary Data 11. The HPO of human genes in the pig-human rearranged TADs
ID	Name	Rank	p-value	Hit Count in Query List	Hit in Query List
HP:0000929	Abnormal skull morphology	1	0.01491	15	TPM2,IL11RA,RMRP,FANCG,NPR2,BCL10,XPA,PRRX1,IGF1R,CLPB,PIGO,INPPL1,SEC23A,ASNS,GORAB
HP:0000153	Abnormality of the mouth	2	0.03558	14	TPM2,IL11RA,RMRP,FANCG,BCL10,XPA,PRRX1,IGF1R,PIGO,INPPL1,SEC23A,VCP,ASNS,GORAB
HP:0009115	Aplasia/hypoplasia involving the skeleton	3	0.001092	13	TPM2,IL11RA,RMRP,FANCG,NPR2,BCL10,PRRX1,IGF1R,PIGO,INPPL1,SEC23A,ASNS,GORAB
HP:0001760	Abnormality of the foot	4	0.002847	12	TPM2,IL11RA,RMRP,FANCG,NPR2,GBA2,PIGO,INPPL1,SEC23A,VCP,ASNS,GORAB
HP:0002814	Abnormality of the lower limb		0.02064	12	TPM2,IL11RA,RMRP,FANCG,NPR2,GBA2,PIGO,INPPL1,SEC23A,VCP,ASNS,GORAB
HP:0001367	Abnormal joint morphology	5	0.02571	12	TPM2,RMRP,FANCG,NPR2,BCL10,XPA,GBA2,F11,INPPL1,SEC23A,VCP,GORAB
HP:0002817	Abnormality of the upper limb	6	0.04286	12	TPM2,IL11RA,RMRP,FANCG,NPR2,BCL10,IGF1R,PIGO,INPPL1,VCP,ASNS,GORAB
HP:0000315	Abnormality of the orbital region	7	0.04373	12	TPM2,IL11RA,RMRP,FANCG,PHOX2A,BCL10,XPA,PRRX1,PIGO,INPPL1,SEC23A,GORAB
HP:0001155	Abnormality of the hand	8	0.01153	11	TPM2,IL11RA,RMRP,FANCG,NPR2,IGF1R,PIGO,INPPL1,VCP,ASNS,GORAB
HP:0000366	Abnormality of the nose	9	0.04855	11	TPM2,RMRP,FANCG,NPR2,XPA,PRRX1,IGF1R,F11,PIGO,INPPL1,SEC23A
HP:0011821	Abnormality of facial skeleton	10	0.02349	10	TPM2,IL11RA,FANCG,BCL10,XPA,PRRX1,INPPL1,SEC23A,ASNS,GORAB
HP:0000765	Abnormality of the thorax	11	0.0223	10	TPM2,RMRP,FANCG,NPR2,BCL10,IGF1R,INPPL1,SEC23A,VCP,GORAB
HP:0011297	Abnormal digit morphology	12	0.03718	10	TPM2,IL11RA,RMRP,FANCG,NPR2,IGF1R,PIGO,INPPL1,VCP,GORAB
HP:0009122	Aplasia/hypoplasia affecting bones of the axial skeleton	13	0.008459	9	TPM2,IL11RA,RMRP,FANCG,PRRX1,INPPL1,SEC23A,ASNS,GORAB
HP:0100886	Abnormality of globe location	14	0.01006	9	IL11RA,RMRP,FANCG,BCL10,PRRX1,PIGO,INPPL1,SEC23A,GORAB
HP:0004348	Abnormality of bone mineral density	15	0.0194	9	RMRP,FANCG,NPR2,BCL10,XPA,INPPL1,SEC23A,VCP,GORAB
HP:0011849	Abnormal bone ossification		0.01968	9	RMRP,FANCG,NPR2,BCL10,XPA,INPPL1,SEC23A,VCP,GORAB
HP:0003330	Abnormal bone structure		0.02663	9	RMRP,FANCG,NPR2,BCL10,XPA,INPPL1,SEC23A,VCP,GORAB
HP:0002683	Abnormality of the calvaria	16	0.0224	9	IL11RA,RMRP,FANCG,NPR2,XPA,PIGO,INPPL1,SEC23A,GORAB
HP:0001167	Abnormality of finger	17	0.02337	9	TPM2,IL11RA,RMRP,FANCG,NPR2,IGF1R,PIGO,INPPL1,GORAB
HP:0001999	Abnormal facial shape	18	0.02829	9	TPM2,IL11RA,RMRP,FANCG,IGF1R,CLPB,INPPL1,SEC23A,GORAB
HP:0000489	Abnormality of globe location or size	19	0.03395	9	IL11RA,RMRP,FANCG,BCL10,PRRX1,PIGO,INPPL1,SEC23A,GORAB
HP:0006496	Aplasia/hypoplasia involving bones of the upper limbs	20	0.007609	8	TPM2,RMRP,FANCG,NPR2,BCL10,IGF1R,PIGO,INPPL1
HP:0045060	Aplasia/hypoplasia involving bones of the extremities		0.0169	8	TPM2,RMRP,FANCG,NPR2,BCL10,IGF1R,PIGO,INPPL1
HP:0009825	Aplasia involving bones of the extremities		0.0169	8	TPM2,RMRP,FANCG,NPR2,BCL10,IGF1R,PIGO,INPPL1
HP:0009815	Aplasia/hypoplasia of the extremities		0.02205	8	TPM2,RMRP,FANCG,NPR2,BCL10,IGF1R,PIGO,INPPL1
HP:0005105	Abnormal nasal morphology	21	0.03715	8	RMRP,FANCG,NPR2,PRRX1,IGF1R,PIGO,INPPL1,SEC23A
HP:0010674	Abnormality of the curvature of the vertebral column	22	0.04607	8	TPM2,RMRP,FANCG,NPR2,GBA2,SEC23A,VCP,GORAB
HP:0002719	Recurrent infections	23	0.04725	8	TPM2,RMRP,FANCG,BCL10,XPA,FMO3,CLPB,INPPL1
HP:0005288	Abnormality of the nares	24	0.006281	7	RMRP,FANCG,PRRX1,IGF1R,PIGO,INPPL1,SEC23A
HP:0005918	Abnormal finger phalanx morphology	25	0.0116	7	TPM2,IL11RA,RMRP,FANCG,NPR2,PIGO,INPPL1
HP:0000429	Abnormality of the nasal alae	26	0.0116	7	RMRP,FANCG,XPA,IGF1R,PIGO,INPPL1,SEC23A
HP:0002644	Abnormality of pelvic girdle bone morphology	27	0.01655	7	TPM2,RMRP,FANCG,INPPL1,SEC23A,VCP,GORAB
HP:0040070	Abnormal upper limb bone morphology	28	0.02664	7	TPM2,RMRP,FANCG,NPR2,BCL10,INPPL1,VCP
HP:0001780	Abnormality of toe	29	0.0318	7	TPM2,IL11RA,RMRP,FANCG,NPR2,PIGO,VCP
HP:0100713	Abnormality of the tubular bones	30	0.03846	7	RMRP,FANCG,NPR2,BCL10,INPPL1,VCP,GORAB
HP:0100714	Abnormality of the long tubular bones		0.03846	7	RMRP,FANCG,NPR2,BCL10,INPPL1,VCP,GORAB
HP:0100491	Abnormality of lower limb joint	31	0.04319	7	TPM2,RMRP,FANCG,GBA2,INPPL1,SEC23A,GORAB
HP:0011843	Abnormality of skeletal physiology	32	0.04666	7	RMRP,NPR2,BCL10,XPA,IGF1R,INPPL1,GORAB
HP:0009116	Aplasia/Hypoplasia involving bones of the skull	33	0.04797	7	TPM2,IL11RA,FANCG,PRRX1,SEC23A,ASNS,GORAB
HP:0100667	Brachydactyly (hand)	34	0.00438	6	IL11RA,RMRP,FANCG,NPR2,PIGO,INPPL1
HP:0003468	Abnormal vertebral morphology	35	0.007598	6	TPM2,RMRP,NPR2,INPPL1,SEC23A,GORAB
HP:0005927	Aplasia/hypoplasia involving bones of the hand	36	0.009497	6	RMRP,FANCG,NPR2,IGF1R,PIGO,INPPL1
HP:0000463	Anteverted nares	37	0.02105	6	RMRP,FANCG,IGF1R,PIGO,INPPL1,SEC23A
HP:0000427	Upturned nose		0.02105	6	RMRP,FANCG,IGF1R,PIGO,INPPL1,SEC23A
HP:0001156	Brachydactyly	38	0.02976	6	IL11RA,RMRP,FANCG,NPR2,PIGO,INPPL1
HP:0011927	Short digit		0.02976	6	IL11RA,RMRP,FANCG,NPR2,PIGO,INPPL1
HP:0003272	Abnormality of the hip bone	39	0.03086	6	TPM2,RMRP,FANCG,INPPL1,SEC23A,GORAB
HP:0000316	Hypertelorism	40	0.04516	6	IL11RA,RMRP,FANCG,PIGO,INPPL1,SEC23A
HP:0000431	Wide nasal bridge	41	0.03871	5	TPM2,RMRP,IGF1R,PIGO,SEC23A
HP:0000766	Abnormality of the sternum	42	0.01521	5	TPM2,RMRP,IGF1R,INPPL1,GORAB
HP:0005922	Abnormal hand morphology	43	0.022	5	TPM2,RMRP,FANCG,PIGO,ASNS
HP:0003508	Proportionate short stature	44	0.0007762	5	RMRP,NPR2,XPA,INPPL1,GORAB
HP:0002750	Delayed skeletal maturation	45	0.01182	5	RMRP,NPR2,XPA,IGF1R,INPPL1
HP:0000927	Abnormality of skeletal maturation		0.02174	5	RMRP,NPR2,XPA,IGF1R,INPPL1
HP:0003312	Abnormal form of the vertebral bodies	46	0.007635	5	RMRP,NPR2,INPPL1,SEC23A,GORAB
HP:0040066	Abnormal morphology of bones of the lower limbs	47	0.01501	5	RMRP,FANCG,NPR2,INPPL1,GORAB
HP:0001875	Neutropenia	48	0.02148	5	RMRP,FANCG,BCL10,FMO3,CLPB
HP:0011991	Abnormal neutrophil count		0.022	5	RMRP,FANCG,BCL10,FMO3,CLPB
HP:0001874	Abnormality of neutrophils		0.04387	5	RMRP,FANCG,BCL10,FMO3,CLPB
HP:0002692	Hypoplastic facial bones	49	0.04811	5	IL11RA,FANCG,INPPL1,SEC23A,GORAB
HP:0002938	Lumbar hyperlordosis	50	0.0001024	4	TPM2,RMRP,NPR2,VCP
HP:0000782	Abnormality of the scapula	51	0.001262	4	TPM2,NPR2,INPPL1,VCP
HP:0003510	Severe short stature	52	0.003336	4	RMRP,XPA,INPPL1,GORAB
HP:0000268	Dolichocephaly	53	0.004761	4	IL11RA,FANCG,NPR2,INPPL1
HP:0003307	Hyperlordosis	54	0.008751	4	TPM2,RMRP,NPR2,VCP
HP:0002939	Lordosis		0.008751	4	TPM2,RMRP,NPR2,VCP
HP:0005692	Joint hyperflexibility	55	0.01074	4	RMRP,NPR2,SEC23A,GORAB
HP:0003026	Short long bone	56	0.0145	4	RMRP,FANCG,NPR2,INPPL1
HP:0009117	Aplasia/Hypoplasia of the maxilla	57	0.01871	4	IL11RA,FANCG,SEC23A,GORAB
HP:0000326	Abnormality of the maxilla		0.02362	4	IL11RA,FANCG,SEC23A,GORAB
HP:0005930	Abnormality of epiphysis morphology	58	0.02542	4	RMRP,NPR2,INPPL1,GORAB
HP:0000940	Abnormal diaphysis morphology		0.0273	4	RMRP,NPR2,INPPL1,GORAB
HP:0009803	Short phalanx of finger	59	0.02847	4	IL11RA,NPR2,PIGO,INPPL1
HP:0009767	Aplasia/Hypoplasia of the phalanges of the hand		0.03389	4	IL11RA,NPR2,PIGO,INPPL1
HP:0000343	Long philtrum	60	0.03988	4	TPM2,IGF1R,INPPL1,SEC23A
HP:0040065	Abnormal morphology of bones of the upper limbs	61	0.04859	4	RMRP,FANCG,NPR2,INPPL1
HP:0004568	Beaking of vertebral bodies	62	0.0001684	3	NPR2,SEC23A,GORAB
HP:0003220	Abnormality of chromosome stability	63	0.002066	3	RMRP,FANCG,XPA
HP:0000946	Hypoplastic ilia	64	0.003453	3	RMRP,INPPL1,SEC23A
HP:0002916	Abnormality of chromosome segregation	65	0.007145	3	RMRP,FANCG,XPA
HP:0006501	Aplasia/Hypoplasia of the radius	66	0.009034	3	TPM2,FANCG,NPR2
HP:0002867	Abnormality of the ilium	67	0.009925	3	RMRP,INPPL1,SEC23A
HP:0000774	Narrow chest	68	0.009925	3	RMRP,INPPL1,SEC23A
HP:0000926	Platyspondyly	69	0.01152	3	RMRP,INPPL1,GORAB
HP:0002996	Limited elbow movement	70	0.01399	3	TPM2,RMRP,NPR2
HP:0002213	Fine hair	71	0.01475	3	RMRP,XPA,SEC23A
HP:0004279	Short palm	72	0.01553	3	RMRP,IGF1R,INPPL1
HP:0003019	Abnormality of the wrist	73	0.01634	3	TPM2,RMRP,INPPL1
HP:0005257	Thoracic hypoplasia	74	0.01759	3	RMRP,INPPL1,SEC23A
HP:0006503	Aplasia/hypoplasia involving forearm bones	75	0.01889	3	TPM2,FANCG,NPR2
HP:0000327	Hypoplasia of the maxilla	76	0.01889	3	IL11RA,SEC23A,GORAB
HP:0001844	Abnormality of the hallux	77	0.02071	3	IL11RA,NPR2,PIGO
HP:0001388	Joint laxity	78	0.02118	3	RMRP,NPR2,SEC23A
HP:0003015	Flared metaphysis	79	0.02412	3	RMRP,NPR2,INPPL1
HP:0003498	Disproportionate short stature	80	0.02728	3	RMRP,NPR2,INPPL1
HP:0002176	Spinal cord compression	81	0.02838	3	RMRP,BCL10,VCP
HP:0001387	Joint stiffness	82	0.03933	3	TPM2,NPR2,INPPL1
HP:0002778	Abnormal trachea morphology	83	0.03933	3	RMRP,FANCG,PRRX1
HP:0004429	Recurrent viral infections	84	0.04203	3	RMRP,BCL10,XPA
A two side thypergeometric test were adopted to estimate the P-value.

## Sheet: Conserved TAD gene HPO 
ID	Name	Rank	p-value	Hit Count in Query List	Hit in Query List
HP:0002088	Abnormal lung morphology	1	0.03329	7	CFL2,SUCLA2,NFKBIA,FAM13A,IER3IP1,ABCB11,CSMD1
HP:0002093	Respiratory insufficiency	2	0.03656	5	CFL2,SUCLA2,FAM13A,ABCB11,CSMD1
HP:0001311	Abnormal nervous system electrophysiology	3	0.008541	5	KATNAL2,SUCLA2,HTR2A,IER3IP1,CSMD1
HP:0011947	Respiratory tract infection	4	0.01077	5	NFKBIA,FAM13A,IER3IP1,ABCB11,CSMD1
HP:0010987	Abnormal cellular immune system morphology		0.04125	5	NFKBIA,CAPN3,FAM13A,ABCB11,CSMD1
HP:0001881	Abnormal leukocyte morphology		0.04125	5	NFKBIA,CAPN3,FAM13A,ABCB11,CSMD1
HP:0002353	EEG abnormality	5	0.007642	4	KATNAL2,HTR2A,IER3IP1,CSMD1
HP:0030178	Abnormality of central nervous system electrophysiology		0.01804	4	KATNAL2,HTR2A,IER3IP1,CSMD1
HP:0005368	Abnormality of humoral immunity	6	0.008979	4	NFKBIA,FAM13A,ABCB11,CSMD1
HP:0002846	Abnormal B cell morphology		0.009486	4	NFKBIA,FAM13A,ABCB11,CSMD1
HP:0004332	Abnormal lymphocyte morphology		0.03318	4	NFKBIA,FAM13A,ABCB11,CSMD1
HP:0002205	Recurrent respiratory infections	7	0.02696	4	NFKBIA,IER3IP1,ABCB11,CSMD1
HP:0000938	Osteopenia	8	0.002333	4	SH3PXD2B,IER3IP1,ABCB11,CSMD1
HP:0004349	Reduced bone mineral density		0.02184	4	SH3PXD2B,IER3IP1,ABCB11,CSMD1
HP:0001974	Leukocytosis	9	0.02497	3	CAPN3,ABCB11,CSMD1
HP:0006536	Pulmonary obstruction	10	0.004932	3	FAM13A,ABCB11,CSMD1
HP:0006528	Chronic lung disease		0.00658	3	FAM13A,ABCB11,CSMD1
HP:0002206	Pulmonary fibrosis		0.006686	3	FAM13A,ABCB11,CSMD1
HP:0004890	Elevated pulmonary artery pressure		0.01453	3	FAM13A,ABCB11,CSMD1
HP:0002092	Pulmonary arterial hypertension		0.01453	3	FAM13A,ABCB11,CSMD1
HP:0030875	Abnormality of pulmonary circulation		0.02884	3	FAM13A,ABCB11,CSMD1
HP:0004414	Abnormality of the pulmonary artery		0.03608	3	FAM13A,ABCB11,CSMD1
HP:0001394	Cirrhosis	11	0.01665	3	FAM13A,ABCB11,CSMD1
HP:0030163	Abnormal vascular physiology	12	0.03752	3	FAM13A,ABCB11,CSMD1
HP:0000952	Jaundice	13	0.03694	3	IER3IP1,ABCB11,CSMD1
HP:0001396	Cholestasis		0.04979	3	IER3IP1,ABCB11,CSMD1
HP:0000093	Proteinuria	14	0.04421	3	IER3IP1,ABCB11,CSMD1
HP:0007086	Social and occupational deterioration	15	0.0003331	3	KATNAL2,HTR2A,CSMD1
HP:0000746	Delusions		0.001562	3	KATNAL2,HTR2A,CSMD1
HP:0100753	Schizophrenia		0.007344	3	KATNAL2,HTR2A,CSMD1
HP:0000738	Hallucinations		0.00816	3	KATNAL2,HTR2A,CSMD1
HP:0010885	Avascular necrosis	16	0.003939	3	SH3PXD2B,ABCB11,CSMD1
HP:0006705	Abnormal atrioventricular valve morphology	17	0.02405	3	SH3PXD2B,ABCB11,CSMD1
HP:0000939	Osteoporosis	18	0.03636	3	SH3PXD2B,ABCB11,CSMD1
HP:0004340	Abnormality of vitamin B metabolism	19	0.0007878	3	SUCLA2,ABCB11,CSMD1
HP:0100508	Abnormality of vitamin metabolism		0.009418	3	SUCLA2,ABCB11,CSMD1
HP:0003128	Lactic acidosis	20	0.01759	3	SUCLA2,ABCB11,CSMD1
HP:0004348	Abnormality of bone mineral density	21	0.0338	5	SH3PXD2B,FAM13A,IER3IP1,ABCB11,CSMD1
HP:0011849	Abnormal bone ossification		0.03412	5	SH3PXD2B,FAM13A,IER3IP1,ABCB11,CSMD1
HP:0003330	Abnormal bone structure		0.04143	5	SH3PXD2B,FAM13A,IER3IP1,ABCB11,CSMD1
