# Supplementary material for: A compendium and comparative epigenomics analysis of cis-regulatory elements in the pig genome
Source: Nat Commun. 2021 Apr 13;12:2217. doi: 10.1038/s41467-021-22448-x (PMC8044108; doi:10.1038/s41467-021-22448-x)
Supplement: Supplementary file 14 — Supplementary Data 12 [file 41467_2021_22448_MOESM14_ESM.xlsx]

## Sheet: Sheet1
Supplementary Data 12. The information of primer and genomic location of reporter assay
Enhancer ID	Sense primer	Antisense primer	Genomic location
CE1 (E1)	CTAAGAGTCGCCTGCTGAGTTG	GGGTCTTTGCTGCCATGTTAAA	chr11:52368312-52370181
CE2 (E2)	GGCTGAGGTTGGAAAAAGGC	GGGGAGCAAATGAAGGTGGA	chr17:26219739-26221636
CE3 (E3)	TAAATCCCCCGTGTGAGCCT	GGGCTTCTAAGGGTGACCAA	chr14:109637172-109639939
CE4 (E4)	CTGACATTTTTGCTTGTCGTAAAC	CTGTCCTCGGAGCATAAGGG	chr1:51374180-51375713
CE5 (E5)	CCCCAAGCCACAGATTTGGA	CTCCTGGGGGAAAAGGGTAT	chr17:19663121-19665231
CE6 (E6)	CCAGATTCAGTCCCAGCTCT	CCAGAGATCCAGGCAGCAG	chr17:19058775-19060774
CE7 (E7)	TTTTCTGGTGCTGTAGTCACG	AAGCTTGTTAGTTGGGGAGAAG	chr11:25408140-25410053
CE8 (E8)	TCCAGTGAGAAATGATCCCTGC	CGAGGGCTCAAAAAGAGTCAC	chr12:15554952-15556951
CE9 (E9)	GAGTTGCAGCAAATGCCCTC	CTTCCCCCATGTGAAGCTGT	chr12:24475571-24477259
CE10 (E10)	CCCCAAGCCACAGATTTGGA	CTCCTGGGGGAAAAGGGTAT	chr17:19663121-19665231
CE11 (E11)	GTCATCCCACGGACACCAAT	CTGCGAGTCTCTGCCTTTGA	chr1:1724574-1727676
CE12 (E12)	CTACTGCTGCAGCTGATGGT	CCCTAGTTTTGGCCTCGGTT	chr14:43035608-43039294
CE13 (E13)	GGGTCCGAGAGTCTGGTTTG	GCCATGTTGGACCTACCCTC	chr5:69039342-69041079
CE14 (E14)	GACCGAAGGCTGAAGGACAA	ATACATCTCCAGGCACAGCG	chr12:36974116-36977198
CE15 (E15)	AACCCAAGAACTTAGAAGGACACC	ATTGGAAGGAAGCAGCGTGT	chr10:10238745-10241382
SE1	TGACCAATTTGACAGGAGCAGTA	CTGAGGGATATGAGCCACAAG	chr12:36009470-36011665
SE2	AAAGAGAAGAAAAAGCTCCTTCAGA	CAGTGTGCCTGTAAAACCACCA	chr5:62178520-62180995
SE3	CCTGAATATTTTTGGGAGCGGA	GGCTTATGGGGATGAACCCTG	chr5:68749618-68751428
SE4	GCCGCAGATATCATACAGCAAG	TAGGTGCTACTCCACGGCTA	chr5:62264464-62266471
SE5	CAACAACACTCTGAACACCTACC	ACTATCAGTCAGTATTTTGGGAGC	chr17:26293704-26295509
SE6	TGAGGTTAGGGCCCAAGGAT	TAAGGTCAGGGGCTTGGAGT	chr17:26051118-26053227
SE7	TCCTTTGACACCCCACATCC	ACTGGTTGCTGGTAGGGTTG	chr11:10949908-10951610
SE8	TGGTCGCTCAGCTTACTCAC	AGTCGCCATTTGTCACCACT	chr12:5155673-5158101
SE9	TCAGTCAGCTCCCCATGAGA	CCATTTGGGTGAAGAATGCTC	chr12:4931789-4933503
SE10	CAGACCCGGCCCTGAACTTA	CGGTATCTCGGAGAACATCCA	chr17:33894624-33896155
SE11	ATGGTTGCAGTTTTGCATTTTTATG	AGTTCAGTCTACCTCCCGAGAA	chr5:77217960-77220407
SE12	GGCATTCGGCAACAAACAGA	AGCAGATCTCTACAGGTGCG	chr18:14394592-14396546
SE13	CTCACCCCAACCTCCAGAAG	GGGTATGGTGGGTTGTTGCT	chr12:24054116-24056071
CP1 (P1)	CAGTGGCACCGAGGCTAATC	AAGGCCAGAACGTCAGCTC	chr6:165865519-165866600
CP2 (P2)	CTTCTGTCACTTGCGGGTCT	TTGCAGAGCAGGTTGGAGAG	chr6:65166968-65168034
CP3 (P3)	TTTAGCCACCTCCACCTGAAAT	AAAACGTGTTCAGGGGCAGAC	chr13:38438447-38439368
CP4 (P4)	AAGTGCTTGATCCGTGGAGT	CGAGTTTGTCGCCTTAGGTCT	chr5:63835496-63836945
CP5 (P5)	GGCCACACTAACAGGTTCCG	CATGCCTCCTGGCCTCAATC	chr7:75069755-75071194
CP6 (P6)	ATGAGCTCAGTACTTGGATTTTGT	CTGGGACGATACCATTGCAGG	chr17:32965403-32966374
CP7 (P7)	GGACCCAAACCAAAGCGGAG	AGGGGCGGAAATAGCTAACG	chr3:112065455-112066782
CP8 (P8)	CTTGAAGAGTCTCCGCCCTG	CACTAGGCCACAAGGGAACT	chr4:95989240-95990518
CP9 (P9)	CTGCATCGACACACCCTAGT	GGGAGAGAAGAGTTGTGGGC	chr2:80141442-80142497
CP10 (P10)	GTAGCCTGACGGGGTCAAAT	AGAACCACAGAGGGAGGAGT	chr4:98293142-98294433
CP11 (P11)	GGATGCTTACCGGTAGCTAGG	GGGAACGCTATGGACAACTG	chr4:95989011-95989856
CP12 (P12)	CCCAAGCTTTTCCCCTAGCA	GTGGTGTCTGCTCCTCCAAT	chr7:38054327-38055728
CP13 (P13)	GAGACTCCACCCCACGAGGCA	ACTTCCGCTCTCACGTCCTG	chr5:64133025-64134978
CP14 (P14)	CTGCCGATTAGTGGTACGGT	GGAAGCTCGAGGCCCAAAAG	chr18:10350393-10351936
CP15 (P15)	GCAGTTAGCAGGTGGCTAGA	GCCCCATGGGTACCTTAGGA	chr5:78318356-78319864
CP16 (P16)	ACCTAGCCCTTGTGTTCCTAT	TTGAGCACCCTTTGAACCAGT	chr5:74880042-74881544
CP17 (P17)	ATGGCCCTAACGTCTCCTCTA	AAAGCCCTTAGCAGTCGTGA	chr5:61766047-61768206
CP18 (P18)	CTGAGAAACCCCACTCCCAC	GTATCCAAAGCCACCCGACA	chr5:63950535-63952817
SP1	CGAATGCCTTGGTCTGGACT	TTCGTGGAGCTGCGCTATTA	chr12:6888086-6890038
SP2	AGCTCTTTTGGTCCTGGCTC	AAACTCTGCAGCACACCCTT	chr5:63679696-63681586
SP3	TGGCCATGTTAGGTTCGGTC	CACGTAGGGGTGCCGAAATA	chr5:716980-718917
SP4	CAAACCCAGCCATTCAACCTC	TTCCCCGAAAACCCCGTCT	chr5:69459900-69461907
SP5	AAGCGATGCACTGAGAACAGA	GGGGTCACCGGAACAACAAT	chr5:68166599-68168661
SP6	ATGGCCATCGTAATCAGACACT	CCTATGAGCCAGGAGGACATTT	chr5:79314345-79315918
SP7	AATGACTGGGACGGTTGGTG	TAGAAGCGCCTCTTGCACTC	chr5:8922995-8925246
SP8	CATAACCCAAATTCCCTGACAGC	TGGGTAGGCTTCCTTTGAAACAG	chr12:34898630-34900467
SP9	GGGAGCCAGGTCTTCAGTTC	AATTTTTGCGCGCCTGTTCT	chr6:87948620-87950719
SP10	GACACCTTCAGCCTTTCGGA	GTCCACGTGTTACTGCCTGA	chr7:75164344-75166516
SP11	AGCTCATGTTGATTGTCTTCTACG	TGGGAAGGTTTCATTAGGAGCC	chr5:79258515-79258515
CP1	CAGTGGCACCGAGGCTAATC	AAGGCCAGAACGTCAGCTC	chr6:165865519-165866600
CP2	CTTCTGTCACTTGCGGGTCT	TTGCAGAGCAGGTTGGAGAG	chr6:65166968-65168034
CP3	TTTAGCCACCTCCACCTGAAAT	AAAACGTGTTCAGGGGCAGAC	chr13:38438447-38439368
CP4	AAGTGCTTGATCCGTGGAGT	CGAGTTTGTCGCCTTAGGTCT	chr5:63835496-63836945
CP5	GGCCACACTAACAGGTTCCG	CATGCCTCCTGGCCTCAATC	chr7:75069755-75071194
CP6	ATGAGCTCAGTACTTGGATTTTGT	CTGGGACGATACCATTGCAGG	chr17:32965403-32966374
CP7	GGACCCAAACCAAAGCGGAG	AGGGGCGGAAATAGCTAACG	chr3:112065455-112066782
CP8	CTTGAAGAGTCTCCGCCCTG	CACTAGGCCACAAGGGAACT	chr4:95989240-95990518
CP9	CTGCATCGACACACCCTAGT	GGGAGAGAAGAGTTGTGGGC	chr2:80141442-80142497
CP10	GTAGCCTGACGGGGTCAAAT	AGAACCACAGAGGGAGGAGT	chr4:98293142-98294433
CP11	GGATGCTTACCGGTAGCTAGG	GGGAACGCTATGGACAACTG	chr4:95989011-95989856
CP12	CCCAAGCTTTTCCCCTAGCA	GTGGTGTCTGCTCCTCCAAT	chr7:38054327-38055728
CP13	GAGACTCCACCCCACGAGGCA	ACTTCCGCTCTCACGTCCTG	chr5:64133025-64134978
CP14	CTGCCGATTAGTGGTACGGT	GGAAGCTCGAGGCCCAAAAG	chr18:10350393-10351936
CP15	GCAGTTAGCAGGTGGCTAGA	GCCCCATGGGTACCTTAGGA	chr5:78318356-78319864
CP16	ACCTAGCCCTTGTGTTCCTAT	TTGAGCACCCTTTGAACCAGT	chr5:74880042-74881544
CP17	ATGGCCCTAACGTCTCCTCTA	AAAGCCCTTAGCAGTCGTGA	chr5:61766047-61768206
CP18	CTGAGAAACCCCACTCCCAC	GTATCCAAAGCCACCCGACA	chr5:63950535-63952817
SP1	CGAATGCCTTGGTCTGGACT	TTCGTGGAGCTGCGCTATTA	chr12:6888086-6890038
SP2	AGCTCTTTTGGTCCTGGCTC	AAACTCTGCAGCACACCCTT	chr5:63679696-63681586
SP3	TGGCCATGTTAGGTTCGGTC	CACGTAGGGGTGCCGAAATA	chr5:716980-718917
SP4	CAAACCCAGCCATTCAACCTC	TTCCCCGAAAACCCCGTCT	chr5:69459900-69461907
SP5	AAGCGATGCACTGAGAACAGA	GGGGTCACCGGAACAACAAT	chr5:68166599-68168661
SP6	ATGGCCATCGTAATCAGACACT	CCTATGAGCCAGGAGGACATTT	chr5:79314345-79315918
SP7	AATGACTGGGACGGTTGGTG	TAGAAGCGCCTCTTGCACTC	chr5:8922995-8925246
SP8	CATAACCCAAATTCCCTGACAGC	TGGGTAGGCTTCCTTTGAAACAG	chr12:34898630-34900467
SP9	GGGAGCCAGGTCTTCAGTTC	AATTTTTGCGCGCCTGTTCT	chr6:87948620-87950719
SP10	GACACCTTCAGCCTTTCGGA	GTCCACGTGTTACTGCCTGA	chr7:75164344-75166516
SP11	AGCTCATGTTGATTGTCTTCTACG	TGGGAAGGTTTCATTAGGAGCC	chr5:79258515-79258515
pGL3-Promoter plasmid linker	GATCCGCTAGCGATGCTAGGGAATTCGATAGAGCTCGGATCGCACTG	TCGACAGTGCGATCCGAGCTCTGCAGGATATCGAATTCCCTAGC ATCGCTAGCG
pGL3-Basic plasmid linker	CGCGTGCTAGCGATGCTAGGGAATTCGATATCCTGCAGAGCTCGGATCGCACTA	GATCTAGTGCGATCCGAGCTCTGCAGGATATCGAATTCCCTAGCATCGCTAGCA
